# Supplementary material for: Forecasting the dissemination of antibiotic resistance genes across bacterial genomes
Source: Nat Commun. 2021 Apr 23;12:2435. doi: 10.1038/s41467-021-22757-1 (PMC8065159; doi:10.1038/s41467-021-22757-1)
Supplement: Supplementary file 4 — Supplementary Data 1 [file 41467_2021_22757_MOESM4_ESM.zip › Supplementary_Data_1.tab]

ARG	Sequence	Mechanism	AntibioticClass	ARGCluster	CardGeneName	GeneName	ResistanceToDrugs	GeneFamily
ARG1000	ATGCTAAAACAACCAATTCAAGCTCAACAACTTATCGAACTTTTGAAAGTGCATTATGGAATTGATATTCATACAGCACAATTCATCCAGGGTGGTGCTGATACGAATGCATTTGCATATCAAGCAGATTCAGAATCCAAGTCTTATTTCATAAAGCTAAAATACGGCTATCATGATGAAATTAATTTATCGATAATCCGTCTTTTACATGATTCTGGAATAAAAGAAATTATTTTTCCTATCCATACACTTGAAGCAAAATTATTCCAGCAACTAAAGCATTTTAAAATAATTGCGTATCCATTTATTCATGCGCCCAATGGTTTCACCCAAAATTTAACAGGAAAACAGTGGAAACAGCTTGGAAAAGTATTAAGACAAATTCATGAAACATCAGTT…	Acetyltransferase	aminoglycoside	Cluster690	APH(9)-Ia			APH
ARG1001	ATGGAAAATAGCAAGAGAACGATAGCCATCGTATGTGGTGGTGATTCTTCTGAGCACGACGTATCATTGCGCTCAGGACAGGGTTTGTACTCTTTCTTTGATAAAGAGCGCTACAATATTTATCTCGTCGATGTGAAGGGCACCGACTGGCATGTTGCTTTGGATAATGGTGAGACTATCGAGATTGACAAGAACGATTTTTCTTTCGTTATGAACGGCAAGCATGTCTATTTCGATTATGCTTATATCACCATCCACGGACAGCCTGGTGAGAATGGTGTGATGCAGGGCTACTTCGACCTCATCCATCTGCCATACTCTACAAGCGGTGTTCTGGTAGAGGCAATGACTTTTGATAAGTATGTGCTCAATAATTATCTGCGTGGTTTCGGTATAAAC…	D-ala D-ala Ligase	others	Cluster691	VanG-10	vang	vancomycin	Dala_Dala_lig_C
ARG1002	ATGCAATTTCTATGCGCACCCGTTCTCGGAGCACTGTCCGACCGCTTTGGCCGCCGCCCAGTCCTGCTCGCTTCGCTACTTGGAGCCACTATCGACTACGCGATCATGGCGACCACACCCGTCCTGTGGATCCTCTACGCCGGACGCATCGTGGCCGGCATCACCGGCGCCACAGGTGCGGTTGCTGGCGCCTATATCGCCGACATCACCGATGGGGAAGATCGGGCTCGCCACTTCGGGCTCATGAGCGCTTGTTTCGGCGTGGGTATGGTGGCAGGCCCCGTGGCCGGGGGACTGTTGGGCGCCATCTCCTTGCATGCACCATTCCTTGCGGCGGCGGTGCTCAACGGCCTCAACCTACTACTGGGCTGCTTCCTAATGCAGGAGTCGCATAAGGGA…	MFS Transporter	tetracycline	Cluster462	TetC-1	Tetc	Tetracycline	TetA
ARG1003	CTTAAAAGCATTAACGACAACTTCAGCCGCCTCTGCAATTAGTTGATTATCATAGGTAGCCTCTTTCTCATCTTTACTAGATAAAATTGCGATGATAATGGGTGATCTATTTGGTGGCCAAACGATAGCAACATCATTTCTTGTCCCGTAACTTCCAGCTCCTGATTTATCTGCAACTACCCAGTCGGTTGGCACGCCTGCACGAATAAGTTTGTCTCCTGTAGCATTCCCTTTCATCCAATCTGTAAGAATGTTACGCTTTTGATGCGGAAGCGCATTTCCCACCGTAAGATCTTTAAGATTCGTAGCAATTGCTTTTGCTGTACTAGTATCACGAATGTCTCCTGGAATAGCTTCGTTTAACTCTGTTTCAAAGCGATCAGACATAGTAACCCGATC…	Beta-Lactamase	others	Cluster692	BLA1-2	bl2a_iii	penicillin	ClassA
ARG1004	ATGTTTGATGTTATAGGAGCATCAACGATGTCTACGCAGCAGGGCATGCGCCCTAAAACAAAGTTAGCCATATTATGGAGCCTCATGCTTTTATATAAAATGTGTGACAATCAAAATTATGGGGTTACTTACATGAAGTTTTTATTGGCATTTTCGCTTTTAATACCATCCGTGGTTTTTGCAAGTAGTTCAAAGTTTCAGCAAGTTGAACAAGACGTTAAGGCAATTGAAGTTTCTCTTTCTGCTCGTATAGGTGTTTCCGTTCTTGATACTCAAAATGGAGAATATTGGGATTACAATGGCAATCAGCGCTTCCCGTTAACAAGTACTTTTAAAACAATAGCTTGCGCTAAATTACTATATGATGCTGAGCAAGGAAAAGTTAATCCCAATAGTACA…	Beta-Lactamase	beta-lactamase	Cluster575	CARB-C-1	bl2c_pse1	carbenicillin==penicillin	CARB-PSE
ARG1005	ATGCTAAGAAATAACATTCCGGATCAACACCTCATTGCGCTTTTGAAAGTCTATTATGGAATTGATATTCATACTGTACAACTCATCGTGGGTGGTGCTGATATGAATGCCTTTGGATATAAAGCGGATTCAGAATCCAATTCTTATTTCGTAAAGCTGAAATACGGCCATCATGATGAAATTAATTTATCAATCATTCGCCTCTTGCATGATTCTGGAATAAAAGAAATTATTTTTCCTATCTACACACGTGATACAAAATTATTTCAGCAAATAGATCATTTTAAAATAATAGTGTATCCATTTATTAATGCGCCCAATGGCTTCACTCAAAATTTAACAGAAAAACAGTGGCACCAGCTTGGAAAAGTATTAAGACAAATTCATGAAACTTCTGTT…	Acetyltransferase	aminoglycoside	Cluster693	APH(9)-Ia			APH
ARG1006	TCAGCTCGGTACTTCGGAGTTCAGATGGTCGAGAGTCTCGGCGAAGCTCTGCCAAGCGGCTTCGGTGTCGGAGGTGCGCTGGTGTTCCCCGCGGAACCACTCGACGAACTCGGCGACGTCCAGCAGGCTCCACCGCAGCCGGTAGAGCGCCAGCGCGGCCGGGTCGGGCGTGTGCCCGGTCAGTTCGGTGTAGCGGGCGAGAGCTGCCGGGTCGTCCGAGATCAGGGAGAGGTCCCGTTCGGGTATCGCGAGGCCCACCGTGTCCCAGTCCACCAGCACATAGCCGTCCTCACCAAGGATCAGGTTCCCCGGGTGCGGCTCGCCGTGTGTGACGACCAGCGGGGCGCCGCGGCCCCGTACCCGCGCCACCAGTTCGCCGAACTCCGCCATCCGCCCGCG…	Acetyltransferase	aminoglycoside	Cluster694	APH(9)-Ib			APH
ARG1007	ATGCTGGAAAACCTCACGATCCGCAGCAGCCGCGTCGTCGACCTCAACCTGGTCAAGGTCAGGCTGTCCACCAACCTCGAGGACTTCGCGGCGTACTCCTACTTCTCGGCCTTCGCCGAGGACGAGTCCGCGCCCGCCGACTACGAGGTCGTCTGCGTCGACCTGGACCGGGACGACATCCCGGCCGAGCTGTACGCCGACCGGACCGACCGGACCTTCCGCGGCAAGCGGTTCAAGGGCGGCTACTACCTCGTCCACTACTTCGGGGAGCCCGCCCACCTCATCACGGTGGGCCGCACGTTCTACGTGTTCGGCAGGTCCCTCGAGAAGACCGTCTGGCCCTACTTCGTCAAGCACATCCTGACCGTCCACTCCGCGGACCACGGCTTCCTGCACCTG…	others	others	Cluster695	FomB
ARG1008	ATGAAAAAACAAAATACGGGTGTAAATAATTTCCGTTTAATCGCTGCTGCCATGGTAGTAGCGATTCATTGCTTTCCATTTCAAACAATCAGTAAAGAACTAGATACATTGGTTACGCTAACTGTCTTTCGTATTGCCGTTCCTTTTTTCTTCATGGTTTCTGGGTACTACCTACTAGGTCCAATTCCAAGTTCAGCCACAAATACTTATCAAATTAATAACTATATAAAGAAACAGCTTAAAGTTTATACTTTCGCTATAGTTCTGTATCTACCTTTAGCGTTTTATAGTCAATCTATCACTTTGGATATGTCAATTATTAGTTTTATAAAACAACTACTTTTTAACGGTTTTTTTTACCATCTTTGGTTTTTCCCTGCATGGGTATTAGGATTATTA…	Gylcopeptide Resistance	vancomycin	Cluster696	vanTmL	vant	vancomycin	vanT
ARG1009	ATGAATCTGGAGCGGGTAGATCTTAATCTATTAATATATCTTGATGTTCTTCTTCGTGAAAAAAACGTTACTCGCGCAGCCGAACAGCTTGGTGTTACTCAGCCTGCCATGAGTAATATTTTACGCCGCTTGCGTAATTTATTTAATGACCCTCTCCTGATCCGCTCATCTGAAGGGATGACACCGACAGAACGTGCACTTGAATTACAACCGCGTATTCGTGATGCTCTTTCTGACCTTTCAATGATTTTGGAACCGCGTACCGAATTCCGCCCTTATACCAGTAATCGCGTTTTCCGTATTATGACTTCTGACTATGCAGAAGCCACCCTAGTCCCTCGTCTTGTTAAAGCCCTCCGCTCAGAAGCACCAAACGTTGTACTCGATTTTCTTACTCCA…	Gene Modulating Resistance	others	Cluster697	mexT			MarR
ARG100	ATGGCGAATTTCTTTATTGATCGCCCCATTTTTGCCTGGGTGCTGGCAATCCTGTTGTGTCTGACAGGTACCCTGGCGATTTTTTCATTGCCCGTTGAACAATACCCCGATCTCGCGCCACCGAATGTGCGAGTGACCGCTAACTATCCCGGCGCATCGGCCCAGACGCTGGAAAACACCGTGACCCAGGTTATCGAGCAAAATATGACCGGCCTCGATAATCTCATGTATATGTCATCTCAGAGCAGTGGCACCGGTCAGGCATCTGTCACTTTAAGTTTTAAAGCAGGCACCGATCCGGACGAAGCCGTGCAGCAAGTACAAAACCAGCTGCAATCAGCCATGCGAAAGTTACCGCAGGCGGTGCAAAATCAGGGCGTGACGGTGCGTAAAACCGGC…	Other Efflux	others	Cluster74	acrD	acrb	aminoglycoside==glycylcycline==macrolide==beta_lactam==acriflavin	ACR_tran
ARG1010	GTTAGGCAACACTGCGTGTTCGCTCGAATGCCTGGCGTGTTTGAACCATGTACACGGCTGGACCATCTGGGGTGGTTACGGTACCTTGCCTCTCAAACCCCGCTTTCTCGTAGCATCGGATCGCTCGCAAGTTGCTCGGCGACGGGTCCGTTTGGATCTTGGTGACCTCGGGATCATTGAACAGCAACTCAACCAGAGCTCGAACCAGCTTGGTTCCCAAGCCTTTGCCCAGTTGTGATGCATTCGCCAGTGACTGGTCTATTCCGCGTACTCCTGGATCGGTTTCTTCTTCCCACCATCCGTCCCCGCTTCCAAGAGCAACGTACGACTGGGCATACCCAATCGGCTCTCCATTCAGCATTGCAATGTATGGAGTGACGGACTCTTGCGCTAAAACGC…	Acetyltransferase	aminoglycoside	Cluster1468	ACC(3)-lb-C-1			AAC6-Ib
ARG1011	ATGGCTTTTATAATCCACGCCGAAGACATTCAACACTCGGCTGGAAATCGCCGGTGGCATTTGAGAAAAAAGCCGCTTAAAATGAGAGATAGACCGGAACACAACCGGTGCAAGTCCATAGCAACTCGTTTCTTTTCGCAGGTTGAGCCACCTCCGCGCTTCATCAGAAAACTGAAGGAACCTCCATTGAATCGAACTAATATTTTTTTTGGTGAATCGCATTCTGACTGGTTGCCTGTCAGAGGCGGAGAATCTGGTGATTTTGTTTTTCGACGTGGTGACGGGCATGCCTTCGCGAAAATCGCACCTGCTTCCCGCCGCGGTGAGCTCGCTGGAGAGCGTGACCGCCTCATTTGGCTCAAAGGTCGAGGTGTGGCTTGCCCCGAGGTGATCAACTGG…	Phosphotransferase	aminoglycoside	Cluster698	APH(3'')-Ib			APH3''
ARG1012	TTTCGCGCTGCTGGCGTCGCGGTTGGTATAGGTCACAGGGACCCAGGCATAGCCGCCGTTTTCGCCTTTGGTGACATAGCCGATACCCGGGAACGGCAGATGGGGCGCGGCAACCAGGTCTTTATTTTTCACAAAGTCCGCAAACGCATGTTCGCGCACGCTTGCGGCTTTGTTCTGATCTTCATCGTAGGTAATGGTCACGTCAGGCTGCGGGAACTGTACCGCCGCGGCATGAATGATGTCGCCAACAAAGGTGATTTTCTCGCCTTTGCTCGTCAGCGTGTAGAAGGCTGAGCCCGGCGTATGGCCGGGATGAACCGTGCCGGTCAGCCCCGGGAGAATCTCCGATGTGCCGCTAAACGGCACCACTTTACCGGCGTCAAGATAGGGTTTTAAGGT…	Beta-Lactamase	others	Cluster699	bl3_l-2	bl3_l	cephamycin==cephalosporin==carbapenem==penicillin	Lactamase_B
ARG1013	TCACTCCGCACGAGAAACGTGAGCGTCATAAGCGGCTCGTGCAATTTCGGCAATGAGCTTTTCTTGTGCCGCGGGTGACAGTTTTGATCCACTTATAAGCACCGCGATAGCCAGATGCCCTTGTCCTTTTGGTAGTGTGATGATTCCCACATCGTTTGTAACGACTCCCGCATCGCCGGTGCCCGTCTTGTCAGCTACAGGAGTGCCGACCGGCAGACTGCCTCGCAAGCGCTCTGTTCCCGTCGTCGCTCGGTGCATAAAACCCAAAAGCAAAGCGGAATGTTGTGGCTGTAGCAGTTCGCCTTTTTGCAGCTGAACCAGCAAGCGCGCAAGGTCCTCCGCCGACCCAGTATTTGGTCTGGTCCGATTCTCGGAGAACTCGCGTACCGTCGACACGAT…	Beta-Lactamase	others	Cluster700	LRA-5	bl2_veb	cephalosporin==penicillin	VEB-PER
ARG1014	GTGCGCGGGACCGGGCAGACTGCCGGCATGACCGAGACCTCTCCCTCGAGCCCGTCGTCGGCCACGGCCGATGCCGGGACTCCCCCGCCCGCCGACCTCGAGCAGCTCCTCGCCCTCGCCGCCGATCACGGGCTCGACCTCCTCGGCGACTCGCTGCGCACCGAGGAGATCGGCCTCGACTTCCGCGTCGCCTTCGCCCGGTCGCGGGACTGGCAGGACTGGGTGCTGCGCATCCCCCGCCGCGCCGAGGTGCTGGCCCGCGCCGCGGTCGAGGGCCGGCTGCTCGCCCACCTCGCCCCGCACCTGGACATCGCGATCCCCGACTGGCGGATCAGCACGGAGCGCCTGATCGCCTATCCCCTCCTGCCCGGCACCCCGGGACTGACCGTCAGCGCCGAC…	Acetyltransferase	others	Cluster701	mphE			APH
ARG1015	TCACTCTCCCATCAGGATTTCGTTTTCTATTTCAAAGTAAACGTAGTAGGCGTTTACAGGGTTCACGTTAAAGAATACAGGCACCTGAGCGTAAGAGGGATCTATCTTTATCAACTCCTCGTTTATCCTCTCCCTTACGCACTCAACGTCACAACCCTCTTCGTAGAGTTTCCTTATAGTTTCCCTCAGATCCTTTATGTACTTCCTCGTCCAGCTTACCGCTTCTTTTATCTTTTTCTCACCAATTAAAGCTTCCCCGTGTCCCGGAAGGAGTATTCTTGGTTTCATCTTAAGAATTTCGTCAAGACAAACAAGCCAAGTTCTTGAGTTCCCAGAGCCTAAAAAGGGCAGTCTTCCGTCAAATACTATGTCCCCGCTGAAGAGTACCTTTTCGTCGGG…	Beta-Lactamase	others	Cluster702	cphA1	bl3_cpha	cephamycin==cephalosporin==carbapenem==penicillin	Lactamase_B
ARG1016	ATGGTCTTAGTAATGAAAGATATCGGCATTACCATTTATGGATCTGAGCAGGATGAGGCTGATGTGTTCCAGGAAATTTCATCTCGATTTGGCGTTACACCTACCATTGTAAGCTCTCCTATATCAGAAACCAACGTAATGTTAGCCCCTAAAAATAAGTGTATCAGCGTGGGGCACAAGTCTGAGATTCACAAATCTATCCTTATTGCATTGAAGGAATCCGGCGTCAAATATATCTCTACTCGAAGTATTGGTTACAATCATATAGATATGAAGGCAGCGGAAAAAATGGGTATTGCTGTCGAGAACGTCACTTATTCACCAGATAGTGTTGCCGATTATACATTGATGCTGATACTTATGGCAATACGCCATACGAAATCTACTTTGTGCTCTATG…	Gylcopeptide Resistance	vancomycin	Cluster703	vanHM	vanha	vancomycin==teicoplanin	vanH
ARG1017	ATGAAACGCACGATTGCTATTGTAGCCGGAGGAGATACCTCCGAATTCCACGTCTCCCTGCGTAGTGCACAGGGGATTTACTCCTTCATCGACAAGGAGAAGTATACCTTATATATTGTAGAAATGCACGGACTGGACTGGCATGTACAGCTGCCCGACGGCGCTAAGGCTCCGGTAGACCGCAATGACTTCAGCTTCGTGCTGGATGGCGAGAAAGTGACATTCGACTTTGCCTATATCACCATCCACGGAACTCCGGGTGAGGACGGCCGTCTGCAGGGCTATTTTGATATGCTCCACATCCCTTATTCGTGTTGCGGAGTACTGGCAGCGTCGCTCACGTACGATAAGTTTGCCTGCAACCAGTATCTGAAAGGTTTCGGTGTGCGCATTGCCGAA…	D-ala D-ala Ligase	others	Cluster704	VanC-3	vanc	vancomycin	Dala_Dala_lig_C
ARG1018	GGCGTCACGGATGTACTGGCCGATCTGTGCCAGCGATCTCTTGGCCTCGGGGACCACCTTGGTGGCCACCTGGAAGACGTGCATCTGGCCGGGCCAGATCTTGATCTCCACGGGCACACCCTGCTCGGCGAGGCGTTTCCCCAGCAAGCGGGCATCGTAGAGCAGCACCTCCGACCCTGAGCAGTGCACCAGCGTCTGTGGCATGCGACCGTCGACCTTGTCGATGATCTCCTGTGGCGGTATTCCACCGCCGGCCTTGGTGAGGATCTTCTCTAGCGCCTCAAAACAGTTGGGCGGCAACATGACATCGGTCTTGGCGTTCTCATGGGCGACCTTGGGCGCGGGATCCAGTTCGATCAGCGGCGAGATGAGGGCCAGCGCGGCCGGGGCTTCACCGTC…	others	others	Cluster705	Abhydrolase	Abhydrolase
ARG1019	ATGAAACGTACAATTGCGATTGTAGCAGGAGGAGACTCATCTGAACATGGAGTCTCCATGAAAAGTGCAGAGGGTATCTACTCTTTTATCGATCAGGACAAATATACCCTCTATATCGTGGAACTGACTAAAGCACGCTGGGAAGCGATTCTTTCCGACGGCAGCCGTGCACAAGTGGATAAGAATGACTTCAGTTTCATGGATCATGGACAGAAAATCATACCCGACTTTGCTTATATCACCATCCACGGAACTCCGGGAGAAAACGGTATCCTGCAGGGATATTTTGAACTGTTAGGCATTCCCTACTCTACCTGCGACGTGCTGGTTTCTGCACTGACTTTCAGCAAATTCACTTTAAACCAGTACCTGAAGGGATTCGGAGTACGGGTAGCTGAA…	D-ala D-ala Ligase	others	Cluster706	VanE-5	vane	vancomycin	Dala_Dala_lig_C
ARG101	ATGGCTAACTTTTTTATTGAGCGCCCGGTTTTCGCCTGGGTGCTCGCTATTATCATGATGTTTACCGGCGGTATCGCGATAATGAACTTGCCCATCGCGCAATATCCGCAAATTGCTCCCCCCACCATTACCATCAGCGCAGCCTACCCCGGTGCAGACGCCAAGACCGTTGAAGACTCGGTGACTCAGGTGATTGAACAGAATATGAACGGGCTTGATGGCCTGATGTATATGTCATCCACCAGCGATGCGGCCGGTAATGCGTCGATTATCCTGACCTTTAAAACGGGGACCTCACCTGATATAGCGCAGGTTCAGGTACAGAATAAGCTACAGCTGGCGATGCCTTCCTTGCCACAGGAAGTCCAGCAGCAAGGGATCAGCGTTGATAAATCCAGC…	RND Antibiotic Efflux	others	Cluster76	MdtF-2			adeB
ARG1020	ATGAAAAATATAGCTATACTTATGGGAGGCTACTCCTCTGAAGCTGAAGTCTCCCTCAAGAGTGCTGCCACAGTGGTGGAGTGCTTAGACAAAAACAAATATCGTCCCTACCCTATCCTTATCGCTAAGGACAGATGGGTATATACCGACCCCAAAGGGCAGGAGTTCCCTATAGACAAAAATGATTTTTCCCTTACTATTGGTGGGGAGAAAATCACCTTTGCTTGTGCTTTCAACGCCATTCACGGCACCCCTGGAGAGGATGGTCACCTACAAGCCTATTTCTCCTTTGTAGGGATACCTATCACAGGTTGTAGTATGTATGCCTCTGCCCTAACCTTCAACAAGCGTGATATGCTCTCTGTGCTAAAGCCTTATGGGATTCCTCGTGCTAAAGCC…	D-ala D-ala Ligase	others	Cluster707	VanC-4	vanc	vancomycin	Dala_Dala_lig_C
ARG1021	GTGACCGTACGGGGGCTGGTCAAGCACTACGGCGAGACCAAGGCGCTGGACGGCGTCGACCTGGACGTGCGCGAGGGCACCGTGATGGGTGTGCTCGGGCCGAACGGCGCCGGCAAGACCACCCTCGTCCGCATCCTGTCCACCCTGATCACCCCGGACTCCGGGCAGGCCACCGTGGCCGGCTACGACGTCGTACGCCAGCCCCGGCAGCTGCGCCGGGTCATCGGGCTCACCGGCCAGTACGCGTCGGTGGACGAGAAGCTCCCGGGCTGGGAGAACCTCTACCTGATCGGCCGGCTGCTGGACCTGTCCCGCAAGGAGGCCCGGGCCCGCGCCGACGAGCTGCTGGAGCGGTTCTCGCTGACCGAGGCCGCCCGGCGCCCGGCCGGCACCTACTCC…	ABC Transporter	macrolide	Cluster708	OtrC-2			drrA
ARG1022	ATGAAACGTACTATTGCCATAGTAGCCGGAGGAGATTCCAGCGAACTTGTCGTTTCCCTGCGCAGTGCACAGGGACTTTACTCTTTCATTGACAAAGAGCGTTATAACCTATATATAGTAGAGATGGAAGGGCATCGGTGGGAAGTAGTCCTTCCGGACGGTTCCAAAACCCCGATAGACCGTAATGATTTCAGTTTCATGGAGAACGGCGAAAAGAAACATTTCGACTTCGCCTACATCACCATCCACGGAACTCCGGGAGAAAACGGTATCCTGCAAGGTTACTTCGACCTGTTAGGAATTCCCTACTCCAGTTGTAACGTACTGGTATCTGCCATGACTTTCAATAAATTCACCTGCAACCAATACCTGAAAGGCTTCGGTATCCGCGTAGCCGAA…	D-ala D-ala Ligase	others	Cluster709	VanE-(6	7)	vane	vancomycin
ARG1023	ATGAAACGTACTATTGCCATAGTAGCCGGAGGAGATTCCAGCGAACTTGTCGTTTCCTTGCGCAGTGCACAGGGACTTTACTCTTTCATTGACAAAGAGCGTTATAACCTATATATAGTAGAGATGGAAGGGCATCGGTGGGAAGTAGTCCTTCCGGACGGCTCCAAAACCCCGATAGACCGTAATGACTTCAGTTTCATGGAGAACGGCGAAAAGAAACAATTCGACTTCGCCTACATCACCATCCACGGAACTCCGGGGGAAAACGGTATCCTGCAAGGTTACTTCGACCTGTTAGGAATCCCCTACTCCAGTTGTAACGTACTGGTATCGGCCATGACTTTCAATAAATTCACCTGCAACCAATACCTGAAAGGCTTCGGTATCCGCGTAGCCGAA…	D-ala D-ala Ligase	others	Cluster709	VanE-(6	7)	vane	vancomycin
ARG1024	ATGAAACGCACAATCGCTATTGTATGCGGAGGGGACACTTCCGAATTTGAGGTCTCCTTACGCAGTGCACAAGGAATCTACTCCTTCATCGACAAGGAGAGATACACATTATATATTGTGGAGATGCGCGGGACCGACTGGCACGTGCAGCTCCCCGACGGAACGAAGACTCCGGTAGACCGCAACGACTTCAGCTTCCGGCTGGACGGTGCGAAGGTAGTGTTCGACTTCGCCTATATCACTATCCACGGCACTCCGGGAGAAGACGGACGCCTGCAGGGGTATTTCGATATGCTTCACATCCCTTATTCCTGTTGTGGGGTACTTGCCGCCGCACTGACGTATGACAAGTTTGCCTGCAACCAGTATCTGAAGGCGTTCGGCGTGCGCATTGCCGAT…	D-ala D-ala Ligase	others	Cluster710	VanG-11	vang	vancomycin	Dala_Dala_lig_C
ARG1025	ATGCATTCCCGTTCCAGTTATTCCAGGCGCTATGTGCTCGCGGGCCTGTGCGCCCTGCCTTTTGCCTCGCTGAGCGCAGGCCTTATTTTCAACAGCTCTGCTGATGCCGCCTCTCTTGCTGCAATTAACGGAAAAACCCTGCAAAAAAAGCTGGCCGAACTTGAGGCCGCAAGCGGCGGCAGGCTTGGCGTGGCTGCCCGGTCAAGCAATGGCGGCAAAAGCCTGTCTTACCGTGGGGACGAACGCTTTCCCATGTGCAGCACCTTTAAAGTGCTGGCAGTTGCGGCCCTTCTGCGGGACAAACCGGGCATTCTTGAACAGAGAATCCACTTTGCCCAAATCGACATCCAGCCCTGGTCGCCCGTTACAGAAAAGCACCTTGAAGACGGCATGACTGTG…	Beta-Lactamase	beta-lactamase	Cluster711	SHV-119	bl2e_y56	cephalosporin	ClassA
ARG1026	ATGCGTATCCGTCCCACCCGTCGTCTTCTCCTCGGCGCGGTCGCGCCGCTCGCCCTCGTTCCGCTGGTGGCCTGCGGTCAGGCGTCGGGCTCCGAGAGCGGCCAGCAGCCCGGCCTCGGCGGTTGCGGGACGAGCGCACACGGCTCGGCGGACGCCCACGAGAAGGAGTTCCGGGCGCTGGAGAAGAAGTTCGACGCCCACCCTGGCGTCTACGCCATCGACACCCGCGACGGCCAGGAGATCACCCACCGGGCCGACGAGCGCTTCGCCTACGGCTCGACCTTCAAGGCCCTCCAGGCGGGCGCGATCCTTGCGCAAGTTCTCCGAGACGGGCGCGAAGTCCGGCGGGGCGCCGAGGCCGACGGCATGGACAAGGTGGTCCACTACGGGCAGGACGCG…	Beta-Lactamase	others	Cluster712	bl2d_moxa	bl2d_moxa	cloxacillin==penicillin	MoxA
ARG1027	ATGAGAAAAAGTGTGGGCATTACTGTTTTTGGATGCGAACAGGATGAGGCAAATGCTTTCCGCGCTTTATCGCCGGATTTTCATATTATCCCTACGCTGATTAGCGATGCGATATCGGCAGACAACGCAAAATTGGCCGCTGGCAATCAATGCGTTAGCGTAGGCCATAAGTCCGAGGTTTCCGAGGCGACAATTCTTGCGCTGAGAAAGGTCGGGGTAAAATACATTTCTACCCGCAGCATCGGCTGCGATCACATTGATACGACTGCCGCCGAGAGAATGGGAATCTCGGTTGGCACGGTTGCGTATTCGCCGGACAGCGTTGCGGATTATGCTTTGATGCTGATGCTGATGGCCATACGGGGTGCAAAACCCACCATGCACGCCGTGGCGCAACAA…	Gylcopeptide Resistance	vancomycin	Cluster713	vanhb	vanhb	vancomycin	vanH
ARG1028	ATGCAGGAAAAAATAGATATTACGGTTTTTGGGTGTGAGCGGGATGAAGCGGCGGTATTCCGTAAACTTTCATCTGAGTATGGCGTCACAGTTTCGCTCATCGAAGATGTCGTATCAGAGCACAATGCAAAATTAGCGGACGGATGCCAGTGTGTCAGCGTAAGCCATAAGGCGGAGCTGTCGGAGCAGCTTCTCCTTGCGCTGAAACACGCAGGAGTGAAATACATCAGTACCCGGAGCATTGGATTCAACCATATTGATATACAGGCTGCAGGTCAGTTGGGTATGGCTGTTGGCACAGTGGCATACTCACCGGGAAGCGTGGCCGATTATACCGTCATGCTGATGCTCATGCTGCTGCGCGGCACAAAGTCGGTTCTACGAGGAACCCAGAAGCAG…	Gylcopeptide Resistance	vancomycin	Cluster714	VanHD-1	vanhd	vancomycin==teicoplanin	vanH
ARG1029	GTGGTAACGGCGCAGTGGCGGTTTTCATGGCTTCTTGTTATGACATGTTTTTTTGGGGTACAGTCTATGCCTCGGGCATCCAAGCAGCAAGCGCGTTACGCCGTGGGTCGATGTTTGATGTTATGGAGCAGCAACGATGTTACGCAGCAGGGCAGTCGCCCTAAAACAAAGTTAAACATCATGAGGGAAGCGGTGATCGCCGAAGTATCGACTCAACTATCAGAGGTAGTTGGCGTCATCGAGCGCCATCTCGAACCGACGTTGCTGGCCGTACATTTGTACGGCTCCGCAGTGGATGGCGGCCTGAAGCCACACAGTGATATTGATTTGCTGGTTACGGTGACCGTAAGGCTTGATGAAACAACGCGGCGAGCTTTGATCAACGACCTTTTGGAAACT…	Nucleotidyltransferase	aminoglycoside	Cluster715	AadA-C-1			ANT3
ARG102	GTGACGCCGCGCGCCGGGATTTCCGGCTGGTGCGTACGGCACCCGATCGCCACCGCGCTGCTGACCCTGGCCTCGCTGCTGCTGGGGCTGCTGGCGTTCCTCCGGCTCGGTGTGGCGCCGTTGCCGGAGGCGGACTTCCCGACCATCCAGATCAACGCCTTGCTGCCCGGCGGTAGCCCGGAGACCATGGCCTCGTCGGTGGCCACCCCCTTGGAAGTGCAGTTCAGCGCGATTCCCGGGATCACCGAGATGACTTCCAGCAGCGCCCTGGGCACCACCACCCTGACCCTGCAGTTCAGCCTCGACAAGAGCATCGACGTCGCCGCCCAGGAGGTCCAGGCGGCGATCAACGCCGCGGCCGGGCGGCTGCCGGTGGACATGCCGAACCTGCCGACCTGG…	Other Efflux	others	Cluster77	MdtC-1			ACR_tran
ARG1030	ATGGAGAAAATAATAGACATAACTGTTTTTGGCTGCGAGCCAGACGAAATGGAGGTTTTTCAAAAGATTTCTTATGAGCTTGGCGTTACGGCCACACTCATAAAAGATTCTATATCAGAAAGCAATGCTGGATTAGCTAATGGATGCCGGTGTGTAAGCGTAAGCCATAAAGCGGAGCTATCAGAACCGATTCTTCTTGCACTAAAAAATGCAGGGGTAAAATATATCAGTACCCGGAGCATTGGCTTTAACCATATTGATATACAGGCGGCTGGGTTACTGGGTATGGTTGTTGGTACAGTAGAATACTCGCCGGGAAGTGTGGCCGATTATACCGTCATGCTGATGCTTATGCTGATGCGCGGCACAAAGTCGATTCTGCGTGAAACCCAGAGGCAG…	Gylcopeptide Resistance	vancomycin	Cluster716	VanHD-2	vanhd	vancomycin==teicoplanin	vanH
ARG1031	ATGAATAAAAAAATGGATATTACTGTTTTTGGATGTGAGTCAGACGAAATGGAGGTTTTTCAAAAGATTTCTTATGAGCTTGGTGTTACAGCTACACTCATAAAAGATTCTATATCAGAAAGCAATGCTGGATTAGCTGATGGATGCTGCTGCGTAAGCGTAAGCCATAAAGCGGAGCTGTCAGAACCGATTCTTCTTGCACTAAAAAATGCAGGGGTAAAGTATATCAGTACCCGGAGCATTGGCTTTAACCATATTGATATACAGGCGGCCGGGTTGCTGGGTATGGTTGTTGGCACGGTAGAATACTCGCCGGGAAGTGTGGCCGATTATACCGTCATGCTGATGCTTATGCTGATGCGCGGCACAAAGTCGATTCTGCGTGAAACCCAGAGGCAG…	Gylcopeptide Resistance	vancomycin	Cluster717	VanHD-3	vanhd	vancomycin==teicoplanin	vanH
ARG1032	ATGGCATTTTCCCCGCAGGGCGGCCGACACGAGCTCGGTCAGAACTTCCTCGTCGACCGGTCAGTGATCGACGAGATCGACGGCCTGGTGGCCAGGACCAAGGGTCCGATACTGGAGATCGGTCCGGGTGACGGCGCCCTGACCCTGCCGCTGAGCAGGCACGGCAGGCCGATCACCGCCGTCGAGCTCGACGGCCGGCGCGCGCAGCGCCTCGGTGCCCGCACCCCCGGTCATGTGACCGTGGTGCACCACGACTTCCTGCAGTACCCGCTGCCGCGCAACCCGCATGTGGTCGTCGGCAACGTCCCCTTCCATCTGACGACGGCGATCATGCGGCGGCTGCTCGACGCCCAGCACTGGCACACCGCCGTCCTCCTCGTCCAGTGGGAGGTCGCCCGG…	rRNA Methyltransferase	macrolide	Cluster718	Erm(31)			Erm38
ARG1033	ATGAAAAATATCGGCATTACCATTTATGGATGTGAGAGGGACGAGGCTGAAGTGTTCAATGAACTTTCGCCACGCTTTGGTGTCATACCTGCCATTACAAGCTCTGCCGTATCGGAAACCAACGCAATGTTAGCTCCCGGCAATCAATGTATCAGCGTGGGGCACAAATCTGAGATTTCCGAATCCATTCTTCTTGCTCTGAAGGAATCCGGCGTCAAATATATCTCTACCCGAAGTATTGGCTGCAATCACATAGACGTGAAGGCCGCGGAAAGTATGGGTATCGCTGTTGGAAACGTGGCATATTCACCGGATAGCGTTGCCGATTATACATTGATGCTGATGCTGATGGCGATACGAAACGCAAAATCCATTGTGAGCCGTGCGGAAAAATATGAT…	Gylcopeptide Resistance	vancomycin	Cluster719	vanHF	vanha	vancomycin==teicoplanin	vanH
ARG1034	ATGTTTGAAATCCACCCTGTTAAGAAAGTCTCGGTGGTTATTCCCGTTTATAACGAGCAGGAAAGCTTACCGGAATTAATCAGGCGCACCACCACAGCCTGTGAATCGTTGGGGAAAGAGTATGAGATCCTGCTGATTGATGACGGCAGTAGCGATAATTCCGCGCATATGCTGGTCGAAGCCTCACAAGCGGAGAACAGCCATATTGTGTCTATTTTGCTTAACCGCAATTACGGGCAACATTCAGCGATTATGGCGGGATTCAGTCACGTTACTGGCGACTTAATTATTACCCTTGATGCCGATCTCCAGAATCCGCCAGAAGAAATCCCCCGCCTGGTGGCAAAAGCCGATGAAGGTTACGACGTGGTAGGGACTGTACGCCAGAACCGCCAGGAC…	others	others	Cluster720	PmrF
ARG1035	ATGAATAACATCGGCATTACTGTTTATGGATGTGAGCAGGATGAGGCAGATGCATTCCATGCTCTTTCGCCTCGCTTTGGCGTTATGGCAACGATAATTAACGCCAACGTGTCGGAATCCAACGCCAAATCCGCGCCTTTCAATCAATGTATCAGTGTGGGACATAAATCAGAGATTTCCGCCTCTATTCTTCTTGCGCTGAAGAGAGCCGGTGTGAAATATATTTCTACCCGAAGCATCGGCTGCAATCATATAGATACAACTGCTGCTAAGAGAATGGGCATCACTGTCGACAATGTGGCGTACTCGCCGGATAGCGTTGCCGATTATACTATGATGCTAATTCTTATGGCAGTACGCAACGTAAAATCGATTGTGCGCTCTGTGGAAAAACATGAT…	Gylcopeptide Resistance	vancomycin	Cluster721	VanHA-1	vanha	vancomycin==teicoplanin	vanH
ARG1036	ATGTCGTCAACCCTACGAGAAGCCAGTAAGGACACGTTGCAGGCCAAAGATAAAACTTACCACTACTACAGCTTGCCGCTTGCTGCCAAATCACTGGGCGATATCACCCGTCTACCCAAGTCACTCAAAGTTTTGCTCGAAAACCTGCTGCGTTGGCAGGATGGTAAATCGGTTACCGAAGAGGATATCCACGCGCTGGCGGGATGGCTGAAAAATGCCCATGCTGACCGTGAAATTGCCTACCGCCCGGCAAGAGTGCTGATGCAGGACTTTACCGGCGTACCTGCCGTTGTTGATCTGGCGGCAATGCGCGAAGCGGTTAAACGCCTCGGCGGCGATACTGCAAAGGTTAACCCACTCTCACCGGTCGACCTGGTCATTGACCACTCGGTGACCGTC…	others	others	Cluster855	TEM-19
ARG1037	ATGAAAAACATCGGCATTACCGTTTATGGATGCGAGCAGGATGAGGCAGATGCATTCCGTGCCCTTTCGCCGCGCTTTGGCATTATGCCCACGATAATTAACGCCGCCGTGTCAGAAGCCAACGCCATATCAGCCCCCTGCAATCAATGTATCAGCGTGGGACACAAATCCGAGGTTTCCGCGTCTATTCTTCTTGCGCTGAAGAGAGCCGGCGTGAAATATATCTCTACCCGAAGCATCGGCTGCAATCATATAGATACAACTGCCGCTAAGAGAATGGGCATCGCTGTCGGCAATGTGGCGTATTCGCCGGATAGCGTTGCCGATTATACCATGATGCTGATGCTTATGGCAGTACGCAACGCCAAATCTATTGTGCGCTCTGTGGAAAAACATGAT…	Gylcopeptide Resistance	vancomycin	Cluster722	VanHA-2	vanha	vancomycin==teicoplanin	vanH
ARG1038	ATGAATAACATCGGCATTACTGTTTATGGATGTGAGCAGGATGAGGCAGATGCATTCTGTGCCCTTTCGCCGCGTTTTGGCGTTATGCCCTCGATAATTAACGCCAACGTGTCGGAATCCAACGCCAAATCCGCGCCTTTCAATCAATGTATCAGCGTGGGACATAAATCAGAGGTGTCCGCGTCTATTCTTCTTGCGCTGAAGAGAGCCGGTGTGAAATATATCTCCACCCGAAGCATCGGCTGCAATCATATAGATACAACTGCCGCTAAGAGAATGGGCATCACTGTCGGCAATGTGGCGTATTCGCCGGATAGCGTTGCCGATTATACCATGATGCTGATGCTTATGGCAGTACGCAACGCTAAATCTATTGTCCGCTCTGTGGAAAAACATGAT…	Gylcopeptide Resistance	vancomycin	Cluster723	VanHA-3	vanha	vancomycin==teicoplanin	vanH
ARG1039	ATGAAAAACATCGGCATTACCATCTATGGATGTGAGCAGGATGAGGCTGATGTGTTCAAGGAACTTTCGCCGCGCTTTGGCGTTATACCTGCCATTACAAGCTCTGCCGTATCAGAAACCAACGTAATGTTAGCCCCTGGAAATCAATGTATCAGCGTGGGGCACAAATCTGAGATTTCCGAATCCATTCTTCTTGCGTTGAAGGAATCCGGCGTCAAATATATCTCTACTCGAAGTATTGGTTACAATCACATAGACATGAAGGCCGCGGAAAGTATGGGTATTGCTGTCGGGAACGTGGCATATTCACCGGATAGCGTTGCCGATTATACATTGATGCTGATGCTCATGGCAGTACGCAACGCGAAATCTATTGTGCGCTCTGTGGAAAAACATGAT…	Gylcopeptide Resistance	vancomycin	Cluster724	VanHA-4	vanha	vancomycin==teicoplanin	vanH
ARG103	ATGGCAAACTTTTTTATTAGACGTCCTATTTTCGCCTGGGTTCTGGCCATTATCCTGATGATGGCTGGCGCACTGGCAATAATGCAACTTCCCGTTGCGCAGTATCCAACCATTGCGCCGCCAGCGGTTTCTATTTCTGCAACCTATCCTGGCGCGGATGCGCAGACGGTACAGGATACGGTTACTCAGGTTATCGAACAAAATATGAACGGTATCGATAACCTGATGTATATGTCCTCTACCAGCGACTCTGCTGGTAGCGTGACCATCACCCTGACCTTCCAGTCCGGCACCGATCCGGATATCGCGCAGGTTCAGGTGCAAAATAAATTGCAGCTCGCCACGCCTTTACTGCCGCAAGAAGTCCAGCAGCAGGGGATTAGCGTTGAAAAGTCCAGC…	RND Antibiotic Efflux	others	Cluster78	acrF	acrb	aminoglycoside==glycylcycline==macrolide==beta_lactam==acriflavin	adeB
ARG1040	ATGGTGACGGTGTTCGGCATTCTGAATCTCACCGAGGACTCCTTCTTCGATGAGAGCCGGCGGCTAGACCCCGCCGGCGCTGTCACCGCGGCGATCGAAATGCTGCGAGTCGGATCAGACGTCGTGGATGTCGGACCGGCCGCCAGCCATCCGGACGCGAGGCCTGTATCGCCGGCCGATGAGATCAGACGTATTGCGCCGCTCTTAGACGCCCTGTCCGATCAGATGCACCGTGTTTCAATCGACAGCTTCCAACCGGAAACCCAGCGCTATGCGCTCAAGCGCGGCGTGGGCTACCTGAACGATATCCAAGGATTTCCTGACCCTGCGCTCTATCCCGATATTGCTGAGGCGGACTGCAGGCTGGTGGTTATGCACTCAGCGCAGCGGGATGGCATC…	Target Redundancy/Overexpression	sulphonamide	Cluster725	Sul1-3			Dihydropteroate
ARG1041	ATGAGAAAAAGTATGGGCATTACTGTTTTTGGATGCGAGCAGGATGAGGCAAATGCTTTCCGCACCTTATCACCAGATTTTCATATTATCCCTACGCTGATCAGTGATGCGATATCGGCAGACAACGCAAAATTGGCCGCTGGCAATCAATGCATTAGCGTAAGCCATAAGTCCGAGGTTTCCGAGGCGACAATTCTTGCGCTGAGAAAGGTCGGGGTAAAATACATTTCTACCCGCAGCATCGGCTGCAATCACATTGATACGACTGCCGCCGAGAGAATGGGAATCTCGGTTGGCACAGTTGCGTATTCGCCGGACAGCGTTGCGGATTATGCTTTGATGCTGATGTTGATGGCCATACGGGGTGCAAAGTCCACCATACACGCCGTGGCGCAACAA…	Gylcopeptide Resistance	vancomycin	Cluster713	vanhb	vanhb	vancomycin	vanH
ARG1042	ATGGAGAAAATAATAGACATAACTGTTTTTGGCTGCGAGCCAGACGAAATGGAGGTTTTTCAAAAGATTACTTATGAGCTTGGCGTTACAGCCACACTCATAAAAGATTCTATATCAGAAAGCAATGCTAAATTAGCAGATGGATGCCGGTGTGTAAGCGTAAGCCATAAAGCGGAGCTATCAGAACCGATTCTTCTTGCACTAAAAAATGCAGGGGTAAAGTATATCAGTACCCGGAGCATTGGCTTTAACCATATTGATATACAGGCGGCCGGGTTGCTGGGTATGGTTGTTGGCACAGTAGAATACTCGCCGGGAAGTGTGGCCGATTATACCGTCATGCTGATGCTTATGCTGATGCGCGGCACAAAGTCGATTCTGCGTGAAACCCAGAGGCAG…	Gylcopeptide Resistance	vancomycin	Cluster716	VanHD-2	vanhd	vancomycin==teicoplanin	vanH
ARG1043	ATGCCGCGCCTTCGCACCAAGCTGATCGCCTTTCTGGGCCTGTTCCTCGCCCCGCTGCCCACTGCCGACGCCTTCGGACCGACGCCCAATCCAGTCCAGCACAGTGCCGAATCCCGCCTGATGGCCGAATTCGCCCGCTTCGCGACGCTTACCGACGGCACGGTCGGCATCGCCGTGCGCGATCTTAGCACCGGGGAGACATTGGCCTATAATGGCGACACGCTGTTCCCGATGGCCAGCACCTACAAGGTGGCGGTGACGGCCAAGATCCTCTCGCTGCTCGACGCGGGCAGCCTTAGCCTGGATGAGCAACTGCCCCGCCTCGGCCGCCTGCTGCCGGTGCGCACCCTGATCGACATGAGCCTGACGCTCAGCGACAATGAGGCGACCGACGCCCTG…	Beta-Lactamase	others	Cluster726	bl2e_cbla-1	bl2e_cbla	cephalosporin	ClassA
ARG1044	TTAAGATTTTACTGAAGTTTGCATTAATAAAGAATATACTACAGCTGATATATGCGCAACATATTGTGACGCTTGTGATTCATTTCCCTTGAAATCCTTAACAAATACCGCTAAGGTATAACTGATATTATTAGGCAGACATATATAGGCAACATCATTGTGAGCTGCAAGAACACCATTTTCATTAACATAACCTGAACCTGTCTTATGCGCTATAACAACCCCTTCTTTATCAAGAAGTGGAGCTGCTATCCTATCTACACCTGTTTTGCATTCTTTTAACGTATTCTTAATGAAACTTTGTTTCTCATCATCGATAAGACCTTCAGTAAACAAACGATTCATCAACATTGCAGCACCAAGAGGAGATGTATAGTTAGAGTAAGCCTTGTTATGGTC…	Beta-Lactamase	beta-lactamase	Cluster727	CfxA-(2+3)	bl2e_cfxa	cephalosporin	CfxA
ARG1045	ATGAAACGTACCATTGCGATAGTAGCCGGCGGAGATTCCAGCGAACTCCCCGTTTCCCTGCGCAGCGCACAAGGGATTTACTCTTTCATTGACAAAGAGCGTTATAACCTATATATAGTAGAGATGGAAGGGCACCGTTGGGAAGTCATATTGCCCGACGGCACTAAAACTCCCATCGACCGTAACGACTTCGGATTCATGGAGAATGGCGAAAAGAAGCTTTTCGATTTCGCTTATATCACCATTCACGGCACTCCGGGTGAGAACGGTATCCTGCAAGGTTACTTTGACTTGCTGGGGATTCCTTACTCCAGTTGTAATGTACTGGTTTCGGCCATAACATTCAATAAGTTCACTTGCAACCAATATTTGAAAGGTTTCGGAATCCGAGTATCCGAA…	D-ala D-ala Ligase	others	Cluster728	VanE-8	vane	vancomycin	Dala_Dala_lig_C
ARG1046	ATGGCCATCCTACGCACCTCCCGTTCCCGAATCGCGACCGCGGCGATCGTCACGCTCGCCGTCGTCGGCCTCGGCACGTTCGGCGCGATGCGCGTGAGCGCGAACGCCCCCGAGAAAGCGGCGGCGCCGCTGCCCGAAGTCGACGTCGCGACCGTCGTGCCGCAGACCGTGACCGACTGGCAAAGCTATTCGGGCCGCCTCGAGGCGGTCGAGAAAGTCGACGTGCGCCCGCAGGTGTCGGGCACGATCGTCGCGGTGAACTTCAAGGACGGCGCGCTCGTGAAGAAAGGCGACGTGCTGTTCGTGATCGACCCGCGCCCGTACCAGGCGGAAGTCGACCGCGCCGCCGCGCAGCTCGCGGCCGCGCAGGCCCGCAACGGCTACGCGCAGACCGACTGG…	RND Antibiotic Efflux	others	Cluster426	CeoA-2	ceoa	chloramphenicol	MexE
ARG1047	ATGAAAAACATCGGCATTACCGTTTATGGATGTAATCAGGATGAGGCAGATGCATTCCGTGCTCTTTCGCCACAATTTGGCATTATGCCCTCGATTATTAACGCCGACGTGTCGGAAGCTAACGCCATATCCGCCCCTTTAAATCAATGTATCAGTGTGGGACACAAATCCGAGATTTCCGCGTCTATTCTTGTTGCGCTGAAGAGAGGCGGTGTGAAATATATCTCTACCCGAAGCATCGGCTGCAATCATATAGATACAATTGCCGCTAAGAGAATCGGCATCACTGTCGGCAATGTGGCGTATTCGCCGGATAGCGTTGCTGATTTTACCATGATGCTGATGCTTATGGCAGTACGCAACACGAAATCTATCGTACGGTCTGTGGAAAAACATGAT…	Gylcopeptide Resistance	vancomycin	Cluster729	VanHA-5	vanha	vancomycin==teicoplanin	vanH
ARG1048	TAAGTAAATTTCTTGCCACCAAGAAGATGTAGGATAATCTTTAGATTTTAGCATAATAGATTCTCCAATTTGCGGCGTTGCAATTTTAATCCTTAAACGATTCGCTTCTTTTATAGCTCGTTCAATCGGATCACTCCATTCATGCAATGCTAATGTAAAAGCTCCCCAATGAATAGGGACAAGCAATTCCCCTTTAACATCGATATGAGCTTGCACAGTTTCTTCTGGCAACATATGAATAGCAGACCATCTCGTATCATATTGTCCACACTCCATTAAAGTAAGGTGAAACGGCCCGTATTGATCACCAATTTCTTTAAAGTGAGCAGCATATCCACTATCACCACTAAAAAAGATTTTCGTTTCTTGGCCAAGGATAACCCATGAACACCATAACGA…	Gene Modulating Resistance	others	Cluster730	Lactamase_B-7	Lactamase_B		romA
ARG1049	ATGAAAAAAAGTAGAAGAAAACGCCTTGTAATTTTGTGTATAGCTTTAGTTTGTATCATAGTTTTAGTTTTTTTATTGTTCTCTAAATCAACTTCTAATAATAGTACAAATCCACCTTTGACAGATGTTTTGACTGATAGCATTTCTCGGATAGTATCAGCTTGTCCTGGTGAAATTGGAGTGGCAATTATTATTAATAACACAGATACAGTTAAAGTTAATGATAAGAGTGTATATCCTATGATGAGTGTATTTAAGGTTCATCAGGCATTAGCTCTTTGCAATGATTTTGATAACAAAGGGATTTCACTTGATACCTTAGTAAAGATAGATAGGAATAGACTTGATTCAAAGACTTGGAGTCCTATGATGAAAGATTATTCCGAGTTGGTTATATCA…	Beta-Lactamase	beta-lactamase	Cluster731	CfxA3-2	bl2e_cfxa	cephalosporin	CfxA
ARG104	CGCTTTTTTAAAGCGGGCAAAGAGATGTTCCACGACGACGAAAAAGACAGGCACGAAGTAAATAGCCAGCACCGTTGCTGCAAACATCCCCCCTATAACCCCGGTACCTACCGCATTTTGTGCGCCAGAACCTGCGCCATGACTGATAACCAGCGGCAGGACGCCAAGAATAAAGGCCAGAGATGTCATCAGGATTGGACGTAAACGCATCCGGGCCGCTTCGATAATCGCCTCTACAGGTGTTTTCCCTTCTTTCTGCATCATCTCAACCGCAAATTCGACGATCAGGATGGCGTTTTTGGCGGAAAGCCCGATGGTTGTCAGTAACCCTACCTGGAAGTAGACGTCATTACTTAAACCGCGCAGGTCTGTTGCCAGTAATGCGCCAATGACGCCCAA…	Other Efflux	others	Cluster79	MdtF-3			ACR_tran
ARG1050	GTGGCCCGTGCACCCCGATCGCCCCACCCTGCCCGCTCGCGGGAGACCTCCCGCGCCCACCCGCCGTACGGCACCCGTGCGGATCGCGCCCCCGGCCGTGGCCGTGACCGTGACCGCAGCCCCGACAGCCCCGGCAACACCAGCAGCCGCGACGGCGGCCGCAGCCCCGACCGCGCGCGGCGCGAGCTCTCGCAGAACTTCCTCGCCCGCCGGGCCGTCGCCGAGCGCGTCGCGCGCCTGGTCCGGCCGGCCCCCGGCGGTCTGTTGCTGGAGGTCGGCGCCGGGCGCGGCGTCCTGACCGAGGCGCTGGCCCCGTACTGCGGGCGGCTGGTCGCCCACGAGATCGACCCCCGTCTGCTGCCGGCGCTGCGCGACCGGTTCGGCGGCCCGCACCATGCC…	rRNA Methyltransferase	macrolide	Cluster732	ErmS			Erm38
ARG1051	ATGCGTATAACAAAAAAACGGAGCCCAAGGTTAATCTTGCAGTCTTTAGTAAAAAACGGATGTCCATATATTATTATATGTATATGGTGTGTGTTGTCTGGCGGATGTGTTCAGAATAAATCCCAAGATTCATTGAAAACATTAAAAACAGAAATTCGACATATTATTAAAGATAAGAAAGCAACTATAGGAGTGGCTTTGATATTGGATGGAGAAGATACGCTGGCCATAAATAATGCCGAAAAATATCCCATGATGAGCGTTTATAAGTTTCATCAGGCATTGGCTGTATGTGATTACCTGCAAAAACGGCATATTCCACTTTCCACTTCCCTATATCTTGATAAAAAATATTTCAAACCGGATACATACAGCCCTTTGCGTGATAAATATCCCCAA…	Beta-Lactamase	beta-lactamase	Cluster733	bl2e_cepa-1	bl2e_cepa	cephalosporin	CepA
ARG1052	ATGATAAGCGCGCTGTTATTGGCTGCCTGCGGCACGCTGTCGCAGACCTCTGCGCCAGCAGGCGACAAGCTTTATCTGACGCACAGCGATTTTCATGACAACCTGGACGATCTGGTGCGCCATTATATGCAGCGTAAACAGGTGTCCGGCATCAGTATTGCAATTATCCATCATCTTAATCCCACCTTGTTTTACAGCGCGGGTGTCACCGATGACGTACATCGCTATCCGATTACGCCTGAAACCTTATTTGCGCTCGGCTCACTGAGTAAAGGCGTAACCGCAGAGGTGATTATTGAGTTGGTTAACGAAGGCCAACTGCACTGGAGTGACACGCTGGCCGATTTGTTGCCCTCTGACGTCAGATTGAGCCAGGATGCACGTCAAATCACGCTATTA…	Beta-Lactamase	others	Cluster422	bl1_sm-1	bl1_sm	cephalosporin	Beta-lactamase
ARG1053	ACCAATTGTTCCACCCCCGACTAATTTGGTGAAATAATCTTCTAATCGATCTTCGCTCATTATAATTTTTAATACTTCAATGTCATTTTGAACAAACATTTTATTGATTTGACCTTGTTGTCCAAAGTGAGAATAAACGCGAATATTTCCTTCATCATGTACTTCATAATCAAAAATATGAAATTGCTTTTCTAAAAGTAGCGCTGCTTTATTATCATTATTTACCTGGAATTCTAGGTATTTGCGATTCATTTTACGTAATGCATCTAAAGATGTCTCTTCTAATAGTTTCCCTTTGTGGATAATTCCCATATGGTCAACTAACTGTTCGACTTCAGATAAAATATGGCTAGAAATGAATATCGTTATATTTCTTTCTTGTGCTAATGTTTTAATAAG…	ABC Transporter	others	Cluster734	bcrA-1			drrA
ARG1055	ATGACACTATTGGCGAAGTTGATGCTGGCGACGGTTGCGACCATGTCGGCGGCTACGGTGCAGGCAAAGACACCGGCGCCCAAGCCGGATACCCCTGTCGATTGCGACAGCTGCAAGGCGTGGAACGGGGAAGTCACACCATTCAACGTATTTGGCAATACCTGGTATGTGGGCACGGCCGGCTTGTCCGCCGTGCTGGTGACCAGCCCGCAAGGCCACGTCCTGCTCGACGGCGCGCTGCCGCAATCGGCGCCACTGATCATCGCGAACATCGCGGCGCTGGGTTTCCGCATCGAGGATGTGAAATTCATCCTCAATTCCCACGCGCATTGGGATCACGCCGGCGGCATCGCCGCGCTGCAGGCCGCCAGCGGCGCCACCGTGGTGGCCAGCGCCTCG…	Beta-Lactamase	others	Cluster735	THIN-B	bl3_l	cephamycin==cephalosporin==carbapenem==penicillin	SubclassB3
ARG1056	ATGACTGAATGGTACGTAAAAGACTTAAGCAAATTAACCGGTATTTCGGTGCAAACTCTGCATCATTACGACCGTATAGACTTGCTTAAGCCTTCACTTCGTCTTGTTAATGGATATCGTGTTTACTCTGAGAAGGATTTATTGAAATTACAACAAATTATTGCTTTGAAGTTTTTGGGTTTTGAATTATCACAAATCAAACACTTACTCTTTGAAGAAAGTAGTGCGCTTAAACACTTTAACAGTCAAGCTGAGCTGTTAGAACAAAAAGCAAATGCTTTACAGGCAGGAGCTAAGGCACTCAAAAGCATTATTCATTCTGTTGATAAAAGTAAATCTATTCCTTGGGAAACTATTATTCAACTTATAGAGGTATATAGAATGACAGAAAATCTTGAG…	Gene Modulating Resistance	others	Cluster736	MerR-2	MerR		soxR
ARG1057	AAAGGTATTAAGTATTTGAAAGGAATGATAGTTTTGAAAAACAAGAAAATGCTAAAAATAGGGATGTGTGTTGGTATATTAGGTTTAAGTATTACAAGCCTAGTAACTTTTACAGGAGGTGCATTGCAAGTTGAAGCGAAAGAAAAGACTGGACAAGTGAAACATAAAAATCAGGCGACGCATAAAGAGTTCTCTCAACTTGAAAAAAAATTTGATGCTCGATTAGGTGTATATGCGATTGATACTGGTACAAATCAAACAATCGCTTATCGACCTAACGAAAGGTTTGCCTTTGCATCAACTTACAAGGCTTTAGCGGCAGGGGTATTACTGCAACAGAACTCTACTAAGAAATTAGATGAAGTTATTACTTATACGAAAGAAGACTTAGTGGATTAT…	Beta-Lactamase	others	Cluster737	BLA1-3	bl2a_iii	penicillin	ClassA
ARG1058	CCTAAAAGCATTAACTATAACTTCAGCCGCCTCTGCAATGAGTTGATTATCATAGGTAGCCCCTTTTTCATCTTTACTAGATAAAATTGCGATGATAATAGGTGCTCTATTTGGTGGCCAAACGATAGCAATATCATTTCGTGTCCCGTAACTTCCAGCTCCTGATTTATCTGCAACTACCCAGTTAGTAGGCACACCTGCACGAATAAGTTTGTCTCCTGTAGCATTTCCTTTCATCCACTCTGTAAGAATGTTACGTTTATGATTTGGAAGCGCATTTCCGGCCGTAAAAGCTTTAAGATTCGTAGCAATTGCTTTCGCTGTACTGGTGTCACGAATGTCTCCTGGAATAGCTTCGTTTAACTCTGTTTCAAAGCGATCAGACATAGTAACCCGATC…	Beta-Lactamase	others	Cluster737	BLA1-3	bl2a_iii	penicillin	ClassA
ARG1059	ATGAGCAAGCAATTCGCCTCGCACGCCGACATGGACGACAAGGTCGTCTCGTTCGAAAAACTGTCCGACAACGCCTACGCGTACACCGCTGAAGGCGATCCCAATACGGGCGTGATCATTGGCGACGAGGCCGTCATGGTGATCGACACCCAGGCCACGCCGGTCATGGCGCAGGACGTGATCCGCCGCATCCGCGAAGTGACGGACAAGCCCATCAAGTACATCCTGCTGTCGCACTACCATGCCGTGCGCGTGTTCGGCGCTTCCGCCTACAACGCCCAGGAAATCCTGGCCAGCCGCGACACCTACGACCTGATCGTCGAACGCGGCGAACAGGACAAGGCCAGCGAAATCGGCCGCTTCCCCCGCCTGTTCCGCAACGCCGAATCGATTCCGCCG…	Beta-Lactamase	others	Cluster738	bl3_cit	bl3_cit	cephamycin==cephalosporin==carbapenem==penicillin	ClassB
ARG105	ATGGCTAACTATTTTATTGAGCGCCCGGTGTTTGCATGGGTACTTGCAATTATTTTGATGCTTGCAGGCGGGATCGCCATTATGAACTTGCCGGTGGCGCAATATCCGCAGATTGCGCCGCCGACGATCACTGTCAGCGCAACCTATCCGGGGGCCGATGCGCAAACTGTTGAAGACTCAGTGACACAGGTCATTGAGCAGAATATGACCGGCCTTGATGGCTTGATGTATATGTCTTCCACCAGTGATGCGGCGGGTAACGCCCAAATTACCCTGACCTTTGAAACAGGGACTTCGGCAGATATCGCCCAGGTGCAGGTACAGAACAAGCTGCAATTAGCAATGCCTTCTTTGCCACAGGAAGTGCAGCAGCAGGGTATCAGTGTGGATAAATCCAGC…	Other Efflux	others	Cluster80	MdtF-4			ACR_tran
ARG1060	TTCGTTATCTGGCGCGTAGACAGTGCGCCATCAACTAATGACGCTTACGTGTCAGCAGATACCATTGATGTGGTGCCGGAAGTCAGCGGCCGCATTGTAGAACTGGCGGTCACCGACAACCAGGCAGTCAAACAGGGCGATTTGCTGTTCCGCATTGACCCGCGCCCGTACGAAGCCAATCTGGCGAAATCTGAAGCCTCCCTCGCGGCACTGGATAAGCAAATTATGCTCACCCAGCGTAGCGTTGACGCGCAACAGTTTGGTGCCGACTCGGTTAACGCCACGGTAGAAAAAGCCCGTGCCGCCGCTAAACAGGCCACAGATACATTACGCCGCACCGAGCCATTACTGAAAGAAGGTTTTGTCTCAGCGGAAGACGTTGACCGTGCGAGGACCGCG…	RND Antibiotic Efflux	others	Cluster660	MdtN-1			RND_mfp
ARG1061	ATGACAGTTCCTATCAGTATTATTTTTTGGGGGAATATAATGAAAAAACATCTTGTTGTAATTGCATTTTGTGTGCTTTTTGCTTCTGCTTCTGCTTTTGCGGCTAAAGGTACGGATTCGCTTAAAAGCAGTATTGAAAAATATCTTAAAGATAAAAAAGCTAAAGTGGGTGTTGCCGTTTTGGGAATTGAAGATAATTTTAAATTGAACGTTAACGAAAAGCATCACTATCCTATGCAGAGCACTTATAAGTTCCATCTTGCATTGGCTGTGCTCGATAAACTTGATAAGGAGAATATTTCCATTGACAAGAAGCTTTTTGTAAAAAAATCGGAGCTTCTGCCGAATACTTGGAGTCCGCTAAGAGATAAATATCCCGATGGAAATGTGGATTTATCC…	Beta-Lactamase	beta-lactamase	Cluster739	TLA-1-1	bl2_veb	cephalosporin==penicillin	VEB-PER
ARG1062	GTGCACCCCAGCACTTCCCGTCCCTCCCGCCGCACCCTGTTGACCGCCACGGCGGGCGCAGCCCTGGCCGCCGCCACACTCGTACCCGGTACCGCGCACGCCTCCTCCGGCGGGCGGGGCCACGGTTCCGGTTCCGTCTCCGACGCCGAACGGCGGCTCGCGGGGCTGGAGCGGGCCAGTGGGGCGCGGCTCGGGGTGTACGCGTACGACACGGGGAGCGGGCGGACGGTCGCGTACCGGGCCGACGAGCTGTTCCCGATGTGTTCGGTGTTCAAGACGCTGTCGTCGGCGGCCGTTCTGCGGGACCTCGACCGGAACGGGGAGTTCCTGTCCCGCCGGATCTTGTACACGCAGGACGACGTGGAGCAGGCCGACGGCGCCGGCCCCGAGACAGGCAAG…	Beta-Lactamase	beta-lactamase	Cluster740	EXO-1	bl2a_exo	penicillin	Exo
ARG1063	GAAAATTTGAAAGGAATGATGATTTTGAAAAACAAGAGGATGCTAAAAATAGGAATGTGCGTTGGTATATTAGGTTTAAGTGTTACAAGTCTAGAAGCTTTTACAGGAGGGGCATTGCAAGTTGAAGCGAAGGAAAAGACTGGACAAGTGAAACATAAAAATCAGGCGACGCATAAAGAGTTCTCTCAACTTGAGAAAAAATTTGATGCTCGATTAGGTGTATATGCGATTGATACTGGTACAAATCAAACAATCTCTTATCGACATAACGAAAGATTTGCCTTCGCATCAACCTACAAGGCTTTAGCGGCAGGAGTATTACTACAGCAAAACTCAATTGATACATTAAATGAAGTCATAAAATTTACGAAAGAAGACTTAGTGGATTATTCACCTGTT…	Beta-Lactamase	others	Cluster741	BcI-2	bl2a_iii	penicillin	ClassA
ARG1064	ATGATGCAACGCCGTCATTTTTTACAAAAAACCTTATTGGCACTACCTATTATTTTTTCTGGCAATTTATTAACTGGATGTAAAACGAATTTATCTGATGATTATTTGCCCGATGATAAGATAACAAACAATCCAAATTTATTACAAAATAAATTAAAAGAGATATTGCCAATTTGGGAAAATAAATTTAATGCCAAAATTGGTATGACGATTATTGCTGACAATGGTGAACTATCCAGTCATCGTGGTAATGAATATTTTCCTGTTAATAGTACCATTAAAGCCTTTATTGCAAGTCATATATTATTACTTGTAGATAAAGAAAAATTGGATTTAAACGAAAAAATCATCATTAAAGAAAGCGATTTGATAGAATATTCTCCTGTCTGTAAAAAATAC…	Beta-Lactamase	beta-lactamase	Cluster742	bl2c_pse1	bl2c_pse1	carbenicillin==penicillin	ClassA
ARG1065	GTGGTTAGAGTATTCACTCGTTATAGTTTGCTTAACATCGCCAAAGTGCGAATCAAAACCAAAGAACGAAGAACACCACGCATGAAAAAGTTATTCCTGTTGGTTGGGCTGATGGTTTGCTCAACTGTTAGTTACGCCTCCAAATTAAATTTAAATGAAGACATCTCCCTCATCGAGAAACAAACATCTGGGCGAATTGGAGTGTCAGTCTGGGATACACAAACGGACGAGCGTTGGGATTATCGCGGAGACGAACGTTTCCCATTAATGAGCACATTTAAAACGTTAGCGTGTGCCACCATGCTAAGCGACATGGACAGCGGCAAACTCAACAAAAATGCCACAGCGAAAATCGATGAACGCAATATTGTGGTTTGGTCTCCGGTGATGGATAAACTG…	Beta-Lactamase	others	Cluster743	CARB-C-1	bl2c_pse1	carbenicillin==penicillin	CARB-PSE
ARG1066	ATGGCGTGCTATGATTGCTTTTTTGGCGTGCAGAGCATGCCGCGTGCGAGCAAACAGCAGGCGCGTTATGCGGTGGGCCGTTGCCTGATGCTGTGGAGCAGCAACGATGTGACCCAGCAGGGCAGCCGTCCGAAAACCAAACTGAACATTATGCGTGAAGCGGTGATTGCGGAAGTGAGCACCCAGCTGTCTGAAGTGGTGGGCGTGATTGAACGTCATCTGGAACCGACCCTGCTGGCCGTGCATCTGTATGGCAGCGCGGTGGATGGCGGCCTGAAACCGCATAGCGATATTGATCTGCTGGTGACCGTGACCGTGCGTCTGGATGAAACCACCCGTCGTGCGCTGATTAACGATCTGCTGGAAACCAGCGCGAGCCCGGGTGAAAGCGAAATTCTG…	Nucleotidyltransferase	aminoglycoside	Cluster744	aadA			ANT3
ARG1067	ATGGCTTGTTATGACTGTTTTTTTGGGGTACAGTCTATGCCTCGGGCATCCAAGCAGCAAGCGCGTTACGCCGTGGGTCGATGTTTGATGTTATGGAGCAGCAACGATGTTACGCAGCAGGGCAGTCGCCCTAAAACAAAGTTAAACATCATGAGGGAAGCGGTGATCGCCGAAGTATCGACTCAACTATCAGAGGTAGTTGGCGTCATCGAGCGCCATCTCGAACCGACGTTGCTGGCCGTACATTTGTACGGCTCCGCAGTGGATGGCGGCCTGAAGCCACACAGTGATATTGATTTGCTGGTTACGGTGACCGTAAGGCTTGATGAAACAACGCGGCGAGCTTTGATCAACGACCTTTTGGAAACTTCGGCTTCCCCTGGAGAGAGCGAGATTCTC…	Nucleotidyltransferase	aminoglycoside	Cluster715	AadA-C-1			ANT3
ARG1068	ATGTCATCAATCCGGCGCCGGCACGCCGCCGCTTCGCTCGACACCCCTGCCGTGGGCGGCAGGCACGAACTCGGTCAGAACTTCCTCGTCGACCGAGGTGTATGCACAAGGATCGCCGAGGTCGTCTCCTCGACGACGGCCCATCCGGTCCTCGAACTGGGCGCCGGTGACGGTGCCATCACCCGGGCCCTGGTCGCGGCGAATCTCCCGGTCACCGCGCTGGAACTCGACCCCCGGCGGGTCCGGCGGCTCCAGCGGACCTTCGCCGACGGGGTCACCGTCGTGCACGGGGACATGCTCCGGTACGACTTCGGGCCGTACCCGCACCACGTGGTGTCGACCGTGCCGTTCTCCATCACCACGCCGCTGCTCCGGCGCCTGATCGGCCAGCGGTTCTGG…	rRNA Methyltransferase	macrolide	Cluster745	ErmW			Erm38
ARG1069	ATGATCGATAAATCGGATAGGTCAGGCAGCCTCAAAGGTCCGGCCCTCAAGGCCTCGCTCGAGCAATGGACCCTGCTGGCGGCGGTCGTCGATCACGGCGGCTTCGCGCAGGCCGCGAAGGCCCTGCATCGCAGCCAGTCGGCGGTGAGCTACGGCGTGGCGCGGCTGCAGGAGGCGTTGGGCCTGCCGGTGCTGCAGATCGAAGGGCGCCGGGCGGTGCTCACGCCGCACGGTGTCACGCTGCTACGGCGCGCGCGCCTGCTGCTGACCTCGGCCGCGGCTCTCGAGTCGCTCGCCGCGAGCCTCGAGCGCGGCTGGGAGCCGCAGCTGCGCCTGGTGGTCGACGCCGCGTTCCCGCGCGCGCGCCTGCTCGCGATCGTGGCGGAGCTGCAGCAGAGC…	Gene Modulating Resistance	others	Cluster746	LysR_substrate-1	LysR_substrate		MarR
ARG106	ATGTCACAATTTTTTATTCGTCGTCCCGTTTTTGCTTGGGTTATCGCGATCTTCATTATTATATTTGGATTGCTGAGTATTCCTAAACTGCCAATTGCACGTTTTCCAAGTGTAGCCCCGCCACAGGTGAATATTAGTGCGACTTATCCTGGTGCTACAGCTAAAACCATTAACGATAGCGTTGTAACCTTAATTGAGCGCGAATTATCGGGTGTAAAAAATCTACTCTACTATAGTGCGACAACAGATACCTCCGGTACAGCAGAGATTACCGCTACGTTTAAACCGGGCACAGATGTGGAAATGGCTCAGGTCGACGTTCAAAATAAAATCAAGGCTGTAGAAGCTCGCTTGCCGCAAGTCGTACGTCAGCAAGGCTTACAGGTTGAAGCTTCATCG…	RND Antibiotic Efflux	others	Cluster81	adeB	adeb	chloramphenicol==aminoglycoside	adeB
ARG1070	TTGGAAGGAATGATGATTTTGAAAAATAAGAGGATGCTAAAAATAGGAATATGCGTTGGTATATTAGGTTTAAGTATTACAAGCCTAGAAGCTTTTACAGGAGAGTCACTGCAAGTTGAAGCGAAAGAAAAGACTGGACAAGTGAAACACAAAAATCAGGCAACGCATAAAGAGTTCTCTCAACTTGAGAAAAAATTTGATGCTCGATTAGGTGTATATGCGATTGATACTGGTACAAATCAAACAATCTCTTATCGACCTAACGAAAGATTTGCCTTCGCATCAACATACAAGGCTTTAGCCGCGGGAGTATTACTACAGCAAAACTCAATTGATTCATTAAATGAAGTAATCACATATACGAAAGAAGACTTAGTGGATTATTCACCTGTTACAGAG…	Beta-Lactamase	others	Cluster747	BcI-2	bl2a_iii	penicillin	ClassA
ARG1071	TTGGAAGGAATGATGATTTTGAAAAATAAGAGGATGCTAAAAATAGGAATATGCGTTGGTATATTAGGTTTAAGTATTACAAGCCTAGAAGCTTTTACAGGAGGGGCACTGCAAGTTGAAGCGAAAGAAAAGACTGGACAAGTGAAACATAAAAATCAGGCGACGCATAAAGAGTTCTCTCAACTTGAGAAAAAATTTGATGCTCGAGTAGGTGTATATGCGATTGATACTGGTACAAATCAAACAATTTCTTATCGATCTAACGAAAGATTTGCCTTCGCATCAACCTACAAGGCTTTAGCAGCAGGAGTATTACTACAGCAAAACTCAATTGATACATTAAATGAAGTAATCACATTTACGAAAGAAGACTTAGTGGATTATTCACCTGTTACAGAG…	Beta-Lactamase	others	Cluster747	BcI-2	bl2a_iii	penicillin	ClassA
ARG1072	GTGCTGAACTCCGAGAGTCTGCTGCGCGAACTGCGCGACGCGCTGCACGAGGGCGGTCTGACCGGCTCGTTCCTCGTCCGCGACCTGTACACCGGCGAGGAACTCGGCATCGACCCGGACACCGAACTGCCCACCGCCTCCCTGGTCAAGCTGCCCCTCGCCCTCGCCACGCTGGAACGCATCCGGCTCGGGGAGGTCGACGGCGCCCAGCAGATCGAGGTCGCGCCCGGCCGGATCACCACCCCCGGCCCGACGGGCCTCAGCCGCTTCCGGCACCCGGCCCGCGTCGCCGTCGACGACCTGCTGTACCTGAGCACCTCGGTGAGCGACGGCACCGCCTCCGACGCGCTCTTCGAGATCACACCGCCCGCCCAGGTCGAACAGATGGTCAGGGAGTGG…	Beta-Lactamase	others	Cluster748	Beta-lactamase2	Beta-lactamase2		Beta-lactamase2
ARG1073	CCAGGCGTGGATATTTCCTTCCTGAAGAAATCTGGTCGCCGGACGATGGCGGCCGCCGCGGCGATCGCGCTACTGGGCGGCTGCGGCGCGGACGCGGGTTCCGAGCCCGCCACCACCGCGGCGAGCACGACCGCGCCGAGCACGGCCACCGACGCGGCGACCGCCGAGTTCGCCGCACTGGAACAGCGATCCGGCGCGCGGCTGGGCGTCTACGCGGTCGACACGACCAGCGGCGCCGAGGTCGCCTACCGGGCGGACGAGCGGTTCGGCATGGCCTCCACCTTCAAGGGCCTGGCCTGCGGCGCGCTGCTGCGCGAGCACCCGCTGTCGTCCGGCTATTTCGACCAGGTCGTCCGCTACTCCCGCGAGGAGGTGGTGTCCTATTCGCCGGTCACCGAG…	Beta-Lactamase	beta-lactamase	Cluster749	R39-1	bl2d_r39	cloxacillin==penicillin	ClassA
ARG1074	GTGGTTAGAGTATTCACTCGTTATAGTTTGCTTAACATCGCCAAAGTGCGAATCAAAACCAAAAGAACGAAGAACACACGCATGAAAAAGTTATTCCTGTTGGTTGGGCTGATGGTTTGCTCAACTGTTAGTTACGCTTCCAAATTAAACGAAGACATCTCCCTCATCGAGAAACAAACATCTGGGCGAATTGGAGTGTCAGTCTGGGATACACAAATGGACGAGCGTTGGGATTATCGCGGAGACGAACGTTTCCCATTAATGAGCACATTCAAAACGTTAGCGTGTGCCACCATGCTAAGCGACATGGACAGCGGCAAACTCAACAAAAATGCCACAGCGAGAATCGATGAACGCAATATTGTGGTTTGGTCTCCGGTGATGGATAAACTGGCTGGA…	Beta-Lactamase	others	Cluster743	CARB-C-1	bl2c_pse1	carbenicillin==penicillin	CARB-PSE
ARG1075	ATGAAAGATAAACAAATAATCGTATTGATGGGTGGTCCTTCCGAAGAAGCTGAAGTATCTCGTCGCACAGGCGCTGCTATTGCAGAAGCACTTGTGAGCAAAGGGTATAAGGCTCAAACATTAGAACTTAATCCTCGTACTGTATTGAAAGATATCGATTCCTTAGGCGGTGAAGTCGTATTTAATGCTATTCATGGTCGCTATGGTGAAGATGGTGCTTTGCAAGGCCTTTTAGAAATGGCAGAAATCCCATATACTGGCTCCGGCATCATGGCTCATGCTGTGGGCATGAATAAAAAAGTAAGTAAAGACGTATTTAAAGGCGCTAATATTCCAACTGCAAGATCTGAATCCTATAATGGTAATCTTGAATCTGCAGAGGCAATTATCGATCATATT…	D-ala D-ala Ligase	others	Cluster750	VanC-5	vanc	vancomycin	Dala_Dala_lig_C
ARG1076	GTGACTTTCTCCGCTCTCCCCTTCCGCCGGGCCGACCGCCGGCGCCTGCTCGCCGCCGCGCTCGCGGCCTGCGCACTGACCCTGACGGCGGCCTGTGATTCCGGCACCGTCACCGTTCCGGTGACGGACTCGGTGACCACCTCGGCGGTGGCCGATCCCCGGTTCGCCGAACTGGAAACCACTTCCGGCGCCCGGCTGGGCGTGTTCGCCGTCGACACCGGCTCCGGGCGCACCGTCGCCCACCGCGCCGACGAACGGTTCCCGATGGCGTCCACGTTCAAGGGCCTGGCGTGCGGGGCGCTGCTGCGCGAGCATCCCCTGTCGACGGGCTACTTCGATCAGGTGATCCACTACTCCGCCGCCGAGCTGGTCGAGTATTCGCCGGTGACCGAGACCCGG…	Beta-Lactamase	beta-lactamase	Cluster751	EXO-2	bl2a_iii	penicillin	ClassA
ARG1077	ATGCGCAAGCCCACGTCGTCACTCACCCGGCGGTCCGTGCTCGGCGCCGGACTCGGCCTCGGCGGCGCGCTCGCCCTCGGCTCCACGACGGCGAGCGCGGCGTCAGCCGGAACCACTCCGTCCGAAAACCCCGCCGCCGTCCGCCGACTGCGCGCCCTGGAGCGGGAACACCAGGCCAGAATCGGCGTCTTCGCCCTCAACCTCGCCACCGGCGCGTCCCTGCTGCACCGCGCCCACGAGCTGTTCCCGATGTGCTCCGTCTTCAAGACGCTCGCCGCCGCGGCCGTACTGCGCGACCTCGACCACGACGGTTCCCAGCTGGCCCGCGTCATCCGCTACACCGAGGCCGACGTGACGAAGTCCGGCCACGCGCCCGTCACCAAGGACCACATCGACACC…	Beta-Lactamase	others	Cluster752	EXO-3	bl2a_kcc	penicillin	Exo
ARG1078	ATGATAGTTTTGAAAAACAAGAAAATGCTAAAAATAGGGATGTGTGTTGGTATATTAGGTTTAAGTATTACAAGCCTAGTAACTTTTACAGGAGGTGCATTGCAAGTTGAAGCGAAAGAAAAGACTGGACAAGTGAAACATAAAAATCAGGCGACGCATAAAGAGTTCTCTCAACTTGAGAAAAAATTTGATGCTCGATTAGGTGTATATGCGATTGATACTGGTACAAATCAAACAATCGCTTATCGACCTAACGAAAGGTTTGCCTTTGCATCAACTTACAAGGCTTTAGCGGCAGGGGTATTACTGCAACAGAACTCTACTAAGAAATTAGATGAAGTTATTACTTATACGAAAGAAGACTTAGTGGATTATTCACCTGTTACAGAGAAACATGTA…	Beta-Lactamase	others	Cluster737	BLA1-3	bl2a_iii	penicillin	ClassA
ARG1079	ATGCCTTACAGAACTGAAAGGGTATCAGGCCGCTGTCGGCAAGCCAGTCATCCAGCCCCGCCGTCCAAACAGCCGCCTGGACAAGGTGCGCTATATGTTTCAGAAGGTAATGTAAAGATACATAATCGTCAAGACGGCAACAATCAGAAGTTATGGAGGGTAACAATGGAATATAGTAAGGAAGATTTAATGGAAGCAAAAAAGCAAATTTGGGGAGTGGGAGAGAACATGGGAACAGAGGAAAGTAAAAAAATCTGGGAGGAGAACGCACAATTTTGGGATAATGCAATGGGTGACGAATCTAATGAATTTCACAGAGAGGTAGTGCGTCCCAAAGTAACGGAACTTCTATCTCCTAATCCTGCGGATTACATTTTGGATATTGCGTGTGGCAATGGA…	Methyltransferase	tetracycline	Cluster753	TetW-6			TetM-TetW-TetO-TetS
ARG107	AGATGAGATTTTTTTCTTAGAGGAAAATAGCTTTTCTACTGCACCCAGAATGAAGATAAAAAACACGGGAACAAAGAAAATAGCCAGAATAGTGGCTGAAATCATGCCACCAAAAACCCCTGTGCCTAAAGCATGTTGAGTTTCTGAACTTGCACCTGAGGCAATCACCAAAGGAATTACACCACAGGTAAATGCAAGTGATGTCATCAGGATTGGCCGTAAGCGAAGTTTGGCTGCAGCAACAGTGGCTTCAATCAAACTCATGCCTTCTTCTTTCAGCATTTTCGCAAATTCAACAATCAAAATTGCATTCTTTGCCGATAGACCAATAATGGTAATTAGCCCGATTTTGAAGAACACATCATTCATTAACCCTCTAGACATAATGGCAATGATTGC…	RND Antibiotic Efflux	others	Cluster81	adeB	adeb	chloramphenicol==aminoglycoside	adeB
ARG1080	ATGTTCCTTTACTTCACACAGATCCGCGCATGGCCGCTGGCCGCATTGCTGCTGTTTATGCTGGCCGCATGCGCTGGCGCGCCGCGCGCTCCCGATGACGCAACCGATACCGCAAGCGATGCGCTGGCGGCACTGGAACTGCGCAACGGCGGGCGTCTGGGCGTGTTCGCGCTGGATGCCGGCAGTGGCCGCAGTCTGGGCTGGCGCGAAGACGAGCGCTTCGGCATGTGCTCGACATTCAAGCTGCTGCTGGCGGCCACGGTGCTGGATGCGGCACGGCAGGGCCGGCTCGACGGCACCGCACCGATCCACTTCAGCGATGACGATCTGGTGCCGCATTCACCGGTGCTGCGCGAACACTTGGCCCTCGGCAGCAGCACGCTGACCGCACCCGAACTG…	Beta-Lactamase	beta-lactamase	Cluster754	bl2be_ctxm-1	bl2be_ctxm	monobactam==penicillin==cephalosporin_iii==ceftazidime==cephalosporin_ii==cephalosporin_i	ClassA
ARG1081	ATGTCACGCACCGGTCGACTGTCTGTATTTTTCTCTGCCATATTTCCCCTGTTGACTCTGACTAATATGGCGGAGGCGGCGTCCCAACCCCCACAAGTAACAGTGGATAAATTGAAAAGATTGGAAAATGATTTTGGAGGGCGAATTGGGGTTTATGCTATTGATACTGGCTCAAATAAAACTTTTGGTTATAGAGCTAACGAGCGTTTTCCTCTCTGTAGTTCATTTAAAGGCTTCCTTGCTGCGGCAGTATTATCGAAAAGCCAGCAGCAAGAGGGCTTACTGAACCAGCGAATTCGCTATGACAATCGAGTTATGGAGCCTCATTCTCCTGTGACTGAAAAACAGATTACGACCGGCATGACAGTTGCCGAGTTGTCTGCTGCCACTCTGCAGTAC…	Beta-Lactamase	beta-lactamase	Cluster755	KPC-22-1	bl2f_sme1	cephalosporin==carbapenem==penicillin	KPC
ARG1082	ATGAATGTCATTATAAAAGCTGTAGTTACTGCCTCGACGCTACTGATGGTATCTTTTAGTTCATTCGAAACCTCAGCGCAATCCCCACTGTTAAAAGAGCAAATTGAATCCATAGTCATTGGAAAAAAAGCCACTGTAGGCGTTGCAGTGTGGGGGCCTGACGATCTGGAACCTTTACTGATTAATCCTTTTGAAAAATTCCCAATGCAAAGTGTATTTAAATTGCATTTAGCTATGTTGGTACTGCATCAGGTTGATCAGGGAAAGTTGGATTTAAATCAGACCGTTATCGTAAACAGGGCTAAGGTTTTACAGAATACCTGGGCTCCGATAATGAAAGCGTATCAGGGAGACCAGTTTAGTGTTCCAGTGCAGCAACTGCTGCAATACTCGGTCTCG…	Beta-Lactamase	beta-lactamase	Cluster756	PER-C-1	bl2be_per	monobactam==e_cephalosporin==n_cephalosporin==penicillin	VEB-PER
ARG1083	ATGAATGTCATCACAAAATGTGTTTTCACCGCTTCTGCTCTGCTGATGCTTGGCTTAAGTTCATTTGTAGTATCAGCCCAATCCCCTTTGTTAAAAGAGCAGATTGAAACCATAGTGACGGGTAAAAAGGCCACTGTAGGTGTAGCAGTGTGGGGGCCTGACGATCTGGAACCTTTGTTGCTGAATCCATTTGAAAAGTTTCCGATGCAAAGTGTGTTTAAACTGCATTTAGCTATGTTAGTTCTGCATCAGGTCGATCAGGGGAAACTGGATTTAAATCAGTCTGTTACTGTTAATCGTGCTGCAGTATTACAAAATACCTGGTCGCCAATGATGAAAGATCATCAGGGCGATGAATTTACTGTTGCAGTACAGCAGTTACTGCAGTATTCGGTGTCA…	Beta-Lactamase	beta-lactamase	Cluster757	PER-2	bl2be_per	monobactam==e_cephalosporin==n_cephalosporin==penicillin	VEB-PER
ARG1084	ATGAATGTCATCGCAAAAGGTGTTTTTACTACTACAGCTCTGCTGATGTTGAGTTTAAGTTCATGGGTCGTCTCTGCCCAATCCCCGCTGTTAAAAGAGCAAATTGAGACCATAGTGACAGGTAAAAAAGCCACTGTAGGTGTTGCCGTATGGGGCCCTGATGATCTGGAGCCTTTGCTGGTTAATCCTTTTGAGAAATTCCCGATGCAAAGCGTATTTAAGATGCATTTAGCCATGCTGGTTCTGCATCAGGTGGATCAGGGCAAACTGGATTTAAATAAAACTGTTGCTGTTAATCGTGCTGCAGTATTACAAAATACCTGGTCGCCTATGATGAAAGATCATCAAGGCGATGAATTTACCGTTACTGTGCAGCAGTTGCTGCAGTATTCGGTGTCG…	Beta-Lactamase	beta-lactamase	Cluster758	PER-6	bl2be_per	monobactam==e_cephalosporin==n_cephalosporin==penicillin	VEB-PER
ARG1085	GTGGGGCTTTGTAGGTATGGGGCTCATAATTGCTGCCTTTTTGCTCGCCCGATCCCCATCGTGGAAGTCGCTGCGGAGGCCGACGCCATGGTGACGGTGTTCGGCATTCTGAATCTCACCGAGGACTCCTTCTTCGATGAGAGCCGGCGGCTAGACCCCGCCGGCGCTGTCACCGCGGCGATCGAAATGCTGCGAGTCGGATCAGACGTCGTGGATGTCGGACCGGCCGCCAGCCATCCGGACGCGAGGCCTGTATCGCCGGCCGATGAGATCAGACGTATTGCGCCGCTCTTAGACGCCCTGTCCGATCAGATGCACCGTGTTTCAATCGACAGCTTCCAACCGGAAACCCAGCGCTATGCGCTCAAGCGCGGCGTGGGCTACCTGAACGATATCCAA…	Target Redundancy/Overexpression	sulphonamide	Cluster725	Sul1-3			Dihydropteroate
ARG1086	ATGATGATTTTGAAAAATAAGAGGATGCTAAAAATAGGAATATGCGTTGGTATATTAGGTTTAAGTATTACAAGCCTAGAAGCTTTTACAGGAGGGGCACTGCAAGTTGAAGCGAAAGAAAAGACTGGACAAGTGAAACATAAAAATCAGGCGACGCATAAAGAGTTCTCTCAACTTGAGAAAAAATTTGATGCTCGATTAGGTGTATATGCGATTGATACTGGTACAAATCAAACAATCTCTTATCGATCTAACGAAAGATTTGCCTTCGCATCAACCTACAAGGCTTTAGCAGCAGGAGTATTACTACAGCAAAACTCAATTGATTCATTAAATGAAGTAATCACATATACGAAAGAAGACTTAGTGGATTATTCACCTGTTACAGAGAAACATGTA…	Beta-Lactamase	others	Cluster747	BcI-2	bl2a_iii	penicillin	ClassA
ARG1087	ATGAGCACGTCAAAACTGGTGGAGATCCCGGAACCCCTGGCGGCGTCGTACGCCCGCGCCTTCGGCGAGGAGGGACAGGCATGGATCGCCGCCCTGCCCGCGCTGGTCGAGGAATTACTGGACCGCTGGGAGCTGACGGCGGACGGCGCCTCCGCGTCGGGCGAGGCCTCCCTCGTGCTGCCGGTGCTGCGCACCGACGGCACCCGCGCCGTCCTCAAGCTCCAGCTGCCCAGGGAGGAGACCTCCGCCGCCATCACCGGACTGCGCACCTGGAACGGGCACGGCGTCGTGCGGCTGCTCGACCACGACCCGCGCAGCAGCACCATGCTCCTGGAGCGGCTGGACGCGTCCCGCACGCTGGCCTCGGTCGAGGACGACGACGCCGCCATGGGCGTACTC…	Phosphotransferase	aminoglycoside	Cluster759	APH(6)-Ib			APH6
ARG1088	ATGAGTTCGTCGGACCACATCCACGTCCCGGACGGCCTGGCCGAGTCGTACAGCAGAAGCGGTGGCGAGGAAGGGCGCGCCTGGATCGCCGGACTTCCCGCTCTCGTCGCGCGATGCGTCGACCGCTGGGAGCTGAAGAGGGACGGCGGCGTCCGCTCCGGTGAGGCCTCCCTCGTGGTGCCGGTGCTGCGTGCTGACGGCACCCGGGCGGCGCTCAAACTCCAGATGCCCCGGGAAGAGACGACGGCCGCGCTGATCGGCCTGCGAGCCTGGGGCGGGGACGGCATGGTGCGGCTGCTCGACCACGACGAGGAGAGCAGCACGATGCTGCTGGAACGCCTGGACGGTTCGCGGACGCTGGCGTCGGTCGAGGACGACGACGAGGCCATGGGCGTCCTC…	Phosphotransferase	aminoglycoside	Cluster672	APH(6)-Ia			APH6
ARG1089	ATGTGGCGAGAAGTTAAACAGCATATGAGTAATAAATTTATAAAAAGGGTAGTTAAAATGAAATATTGGAAAATATTAAGCTTGGTGTTTTGCACATTTGCTTTTGCAGTTAATTGCAAAGCACACGCAGGAGTGAAGCAGATTGAGACAAAGTACAATGTTAAAATTGGCGTTTATGCAATTGACACCAATAATGGTAACAGCTTTTCTTATCGTCAGGATGAGCGCTTTCCATTTCAAAGCACTGTTAAGATGGTAGTTGCAGCTGCTGCTTTAAAAAATATTGAAGCTGATGAGAGAATAAAAATTTCTTCAGATGATATTGTGTTTTGGAGTCCTATCGTTCGCCTGAATTTAGATAGAGGTTACATGACGATAAAGGAGCTTGCAGAAGCAGCA…	Beta-Lactamase	others	Cluster760	bl2f_nmca	bl2f_nmca	cephalosporin==carbapenem==penicillin	ClassA
ARG108	ATGGCAAACTTTTTTATTCGACGACCGATATTTGCATGGGTGCTGGCCATTATTCTGATGATGGCGGGCGCACTGGCGATCCTACAATTGCCCGTCGCTCAGTATCCAACAATTGCACCGCCTGCGGTTTCTGTTTCAGCAAACTATCCGGGCGCTGATGCGCAGACCGTGCAGGATACGGTGACGCAGGTTATCGAACAGAATATGAACGGTATCGATAACCTGATGTATATGTCCTCCACCAGCGATTCCGCCGGTAGCGTGACAATTACCCTTACCTTCCAGTCCGGGACCGATCCTGATATCGCGCAAGTGCAGGTGCAGAACAAACTCCAGCTCGCCACGCCGTTGCTGCCGCAGGAGGTTCAGCAGCAGGGGATCAGTGTTGAAAAGTCCAGT…	Other Efflux	others	Cluster82	acrF	acrb	aminoglycoside==glycylcycline==macrolide==beta_lactam==acriflavin	ACR_tran
ARG1090	TTGAGCACAATTATTAAAACGACGGATCTCACGAAAATGTACGGGTCGCAAAAGTCTGTAGACCATCTCAATATCAATGTAAAACAAGGAGATATATACGGCTTTTTGGGACGGAACGGCGCCGGCAAAACGACGACGATCAGAATGCTGCTGGGTCTGATCAAACCGACCAGTGGGCAGATAGAAATTTTCGGAGAAAATTTTTTCAAGAATAAAAAAGAAATTTTAAGAAGAATCGGATCTATCGTGGAAGTGCCCGGCTTTTACGCGAACTTGACGGCGAGGGAAAACCTGCTGATCAATGCGAAAATCATAGGTATCCATAAAAAAAATGCGATCGATGAAGTATTGGAGATCGTGGGCCTGCAGCATGAAACGAAAAAGCTCGTCGGCAAGTTT…	ABC Transporter	others	Cluster761	BcrA-2			drrA
ARG1091	TTATAAAATGAAAGCATCTGGGTCTATGGCTAGAAGTTCACGGTATCCCTTACAGAAAAGCGACCGATCTTCTCTCTGAACACCAAGCAGGACTTGCTGTATCGGCCAGTAAGCATCATTGATTTCTGCTTTTCTTTCTGCTAATTGTGGATTCCGATGGCCATAATGCCTTAAAACCTTTCGCCCGAAATCTTTCCCAAAGTCATCCATGCTGCAATCCAGAAGGCATAAAAAATCATTGTCCGGATCGCCGACAATTACATCTCCAAAATCGATCACGCCATACAGACGATTATGTCTGAACACCATATTGGAAGAGCTAAAATCATTGTGAACTAAACAGGCCGCATAGTTAAACAGTTCCTGATTCTGACCGATATGCTCGTATATCGTCTGGAT…	Acetyltransferase	aminoglycoside	Cluster762	APH(2'')-Ig			APH
ARG1092	ATGAAACAAAATAAACTTCACTATACCACAATGATAATGACTCAGTTCCCAGATATAAGCATACAATCCGTCGAGTCGCTTGGTGAGGGCTTTAGGAATTACGCGATCCTCGTCAATGGAGATTGGGTTTTTCGTTTTCCCAAGAGTCAACAAGGTGCAGACGAATTGAACAAAGAAATCCAATTGCTACCTCTGTTGGTCGGTTGTGTTAAGGTGAATATTCCACAGTATGTATATATCGGAAAGCGAAGTGATGGAAATCCCTTCGTGGGCTACCGTAAAGTCCAAGGCCAAATCTTGGGTGAAGACGGGATGGCCGTTTTTCCCGATGATGCAAAAGATCGACTGGCGCTGCAACTTGCTGAGTTCATGAATGAGCTAAGCGCATTTCCTGTTGAA…	Acetyltransferase	aminoglycoside	Cluster763	APH(2'')-IIIa			APH
ARG1093	ATGAAATCAAGAAGCTTGCTTAGTAAGGCCGTTGTATCGAGCCTTTTGCTTTTTCAAGTCCTTTCAGTCTCGGCATCAGATCTAACTTCTGACATTCAAGAAGTCATTAAAGGCAAAAAAGCTCAAGTCGGCGTCGCGGTTCTTTACAAAGACGATGCCTTCACCGCGAATAGCGATGATCAATATCCTTTAATGAGCGTCTTCCAATTCCATATTGCACTTGCTGTTCTAAAGAAAATGGAAAAGGAAGGCATCCCCTTAACTGCAGTTGTTACGCTAGGACCATCTGACATCGACACGAAGACTTGGAGTCCGATGTACAAAAAATACAAGTCTAAGAAAATCACTTTGTCCTATGGAGACTTAATCAACTATATGGTCTCTCAGAGCGACAACAAT…	Beta-Lactamase	others	Cluster764	bl2-veb-cbla	bl2e_cbla	cephalosporin	CblA
ARG1094	ATGCAACCGATCCTTTCCGTCTCCGGCGTTTCCAAGACCTACAAATCCGGCCTTCAGGCGCTCAAGAACATCGATCTCGAGATCAAGCCGGGAGAGATTTTCGCGCTGCTCGGCCCCAACGGCGCGGGCAAGACGACGCTGATCAGCGTCATCTGCGGCATCGTGAATGCGACCGCCGGCAAGATTTCGGTGGCGGGGCACGACATCGTCACGGATTTCCGCGCTGCGCGCAGCCTGATCGGGCTCGTGCCGCAGGAATTGACGCTCGGCATGTTCGAGACGGTGCTCGACACGGTGGGCTTCAGCCGCGGGCTGTTCGGCAAGAAGGCCAATCCCGCCTATCTCGAAAAGATGCTGAAGGACCTTTCGCTCTGGGACAAGAAGGACACCACGATCCGC…	ABC Transporter	others	Cluster765	ABC_tran	ABC_tran		drrA
ARG1095	GTGTTCCAAATTTACGAACGTAATGAGAGGTCCTTTGGCGCCCGCCGGTTTAACGTCAAGAAGGAGGAGCACTTGAGCATTCCTAAGAACGAAGAACCGAATCTTACACGACGAGTCATTCTCAAAACCGCGGGAGCCGCTGTAATTGCCGGATGGACCTCTTCCGCGGCGTTCGACACGATGGCATCAGCGGAGGAGACACCAGCGATTAGCGCGGCGCAGCAAAACAACGGATCGCTCGGCGCGCGGCTGCAGGGCGTGCAACACTTCGGGTTAACTGTTCAAAACATGGATCGAGCCTTCGCTTTTTATACGGAAGTGCTTGGCGGCACGGAGATCATGCGCGACGGCGACTTTCAAGGTGAGCTCATTCACAACACCCTGCTCACCGATCAGGAG…	Other	others	Cluster766	Glyoxalase-28	Glyoxalase		Glyoxalase
ARG1096	ATGACCGTAGTCACGACCGCCGATACCTCCCAACTGTACGCACTTGCAGCCCGACATGGGCTCAAGCTCCATGGCCCGCTGACTGTCAATGAGCTTGGGCTCGACTATAGGATCGTGATCGCCACCGTCGACGATGGACGTCGGTGGGTGCTGCGCATCCCGCGCCGAGCCGAGGTAAGCGCGAAGGTCGAACCAGAGGCGCGGGTGCTGGCAATGCTCAAGAATCGCCTGCCGTTCGCGGTGCCGGACTGGCGCGTGGCCAACGCCGAGCTCGTTGCCTATCCCATGCTCGAAGACTCGACTGCGATGGTCATCCAGCCTGGTTCGTCCACGCCCGACTGGGTCGTGCCGCAGGACTCGGAGGTCTTCGCGGAGAGCTTCGCGACCGCGCTCGCCGCC…	Acetyltransferase	macrolide	Cluster767	mphA			APH
ARG1097	ATGTATACAAATTTAATATTTATATTTAAAATTATCTTAGAGGGAATAATCGAGGGAGTAACTGAATTTTTACCTGTATCCTCAACAGGACATATGATAATCTTAGGAAGTATAATAGGATTTAAAGAAGGGGCGAAGCCGGTATCTTTATATGGTGCAGAATACATACATATGTTCGAAATAATAATACAGCTTGGTGCTATACTTGCAATAGTGGTTTTGTATTGGGATAAAATATTTTCTGCACTTAAGCCATCAAACTTATTTCCATCTATGAAAGAACACGAAAAATCAGGTATTGGGGTAGTAGGAGAATTTTTTGTAAAAGGTTATAATACAATGCCTGGATTTAAATTTTGGACTAATATAGTTGTGGCATGTATACCGGCTATAGTAATA…	others	others	Cluster768	BacA-103	BacA
ARG1098	CGGGCGGCTCGGGTGATCGCCGGTACGGGCGAGGCCGTCTACCGCGGCCGCGACGTCCCCCCGCGGCGCGGGTGAGGCCGAGGCGGCGCCGGCCTCGGCGGGGGCGGAGCGGCTGGCGATCCAGAGCCAGAGGACGAGGGCGCCGAGCGCGATGCGGTACCACCCGAACGGCGCGAGGCCATAACGCTTCAGGTAACGCAGGAAGACCGCGATCACGAGCAGGGCGACGGCGAACGAGACGGCGAGCCCGACCACGAGCGCAACGATCCCGCCGGGGGCGTCGAGCAAGGCGCGGCCGTTCTTGACGAGATCGAAGACGGTCGCGGCGCCGAGCGTGGGGATGGCGAGGAGGAACGAGAACTCGGCGGCCGCGGCGGTGCTGAGGCCGGAGAGCTGCCC…	others	others	Cluster769	BacA-104	BacA
ARG1099	ATGAAATTATGGTTCAGTACTTTAAAACTGAAAAAGGCTGCAGCAGTGTTGCTTTTCTCTTGCGTCGCGCTTGCAGGATGCGCTAACAATCAAACGAATGCCTCGCAACCTGCCGAGAAGAATGAAAAGACGGAGATGAAAGATGATTTTGCAAAACTTGAGGAACAATTTGATGCAAAACTCGGGATCTTTGCATTGGATACAGGTACAAACCGGACGGTAGCGTATCGGCCGGATGAGCGTTTTGCTTTTGCTTCGACGATTAAGGCTTTAACTGTAGGCGTGCTTTTGCAACAGAAATCAATAGAAGATCTGAACCAGAGAATAACATATACACGTGATGATCTTGTAAACTACAACCCGATTACGGAAAAGCACGTTGATACGGGAATGACGCTC…	Beta-Lactamase	others	Cluster770	bl2a_iii2	bl2a_iii2	penicillin	ClassA
ARG109	ATGAACTTCTCGCAATTCTTCATCCACCGGCCGATCTTCGCCGCCGTGCTCTCGCTGCTGACCCTGATCGGCGGCGCCATCGCACTGTTCCAGTTGCCGATCAGCGAATACCCGGAAGTGGTGCCGCCCACCGTGGTGGTGCGCGCCAACTTCCCGGGCGCCAACCCCAAGGTGATCGGTGAAACGGTCGCCTCGCCGCTGGAACAGGCCATCGTCGGCGTCGAGGGAATGCTCTACATGTCGTCCCAGGCCACCTCCGACGGCAAGTTGACCCTGACCATCACCTTCGCCCTCGGCACCGATCTGGACAACGCCCAGGTGCAGGTGCAGAACCGCGTGACCCGCACCATGCCGACCCTGCCCACCGAAGTGCAGCGCCTCGGCGTGACCGTCGACAAG…	Other Efflux	others	Cluster83	MexF-16			ACR_tran
ARG10	ATGAACATTTCCAAATTCTTTATCGACCGGCCGATCTTTGCAGGAGTCCTATCGGTGATCATCCTGCTCGGCGGGGTGATCGCGATGTTCCTGCTGCCGATTTCGGAATATCCGGAAGTCGTGCCGCCTTCGGTGATCGTGAAGGCGCAGTACCCGGGCGCGAACCCGAAAGTGATCGCCGAGACGGTCGCGTCGCCGCTGGAAGAGCAGATCAACGGCGTCGAGGACATGCTCTACATGCAGTCGCAGGCGAACAGCGACGGCAACATGACGATCACCGTCACGTTCAAGCTGGGCACCGATCCGGACAAGGCCACGCAGCTCGTGCAGAACCGCGTGAACCAGGCGCTGCCGCGCTTGCCGGAAGACGTGCAGCGGCTCGGCATCACCACGGTGAAG…	Other Efflux	others	Cluster4	ceoB-2	ceob	chloramphenicol	ACR_tran
ARG1100	ATGAAGGAGGCCCATGCTAGTTTCTGGGCCTCCTTCAAGCGGACGTGAATCATGCGTTTTACCCTGCTCGCCTTCGCCCTGGCCGTCGCGCTTCCGGCCGCCCACGCCAGCGCCGCCGAGGCACCGCTGCCACAACTGCGGGCCTATACCGTGGATGCGTCCTGGCTGCAGCCGATGGCGCCGCTGCAGGTTGCCGACCACACCTGGCAGATCGGCACCGAGGACCTGACCGCGCTGCTGGTGCAGACCGCCGAGGGCGCAGTACTGCTGGATGGCGGCATGCCACAGATGGCCGGTCACCTGCTGGACAACATGAAACTGCGCGGCGTGGCCCCGCAGGACCTGCGATTGATCCTGCTCAGCCATGCGCATGCCGACCACGCCGGCCCGGTCGCCGAG…	Beta-Lactamase	beta-lactamase	Cluster771	L1_beta-lactamase-2	bl3_l	cephamycin==cephalosporin==carbapenem==penicillin	L1
ARG1101	ATGTTAAATAAGTTAAAAATCGGCACATTATTATTGCTGACATTAACGGCTTGTTCGCCCAATTCTGTTCATTCGGTAACGTCTAATCCGCAGCCTGCTAGTGCGCCTGTGCAACAATCAGCCACACAAGCCACCTTTCAACAGACTTTGGCGAATTTGGAACAGCAGTATCAAGCCCGAATTGGCGTTTATGTATGGGATACAGAAACGGGACATTCTTTGTCTTATCGTGCAGATGAACGCTTTGCTTATGCGTCCACTTTCAAGGCGTTGTTGGCTGGGGCGGTGTTGCAATCGCTGCCTGAAAAAGATTTAAATCGTACCATTTCATATAGCCAAAAAGATTTGGTTAGTTATTCTCCCGAAACCCAAAAATACGTTGGCAAAGGCATGACGATT…	Beta-Lactamase	beta-lactamase	Cluster772	ROB-1	bl2b_rob	cephalosporin==penicillin	ClassA
ARG1102	ATGTCGAAATCTTCCCTGAAGGGTCTGGTTCTTCTGGCTCTGGTGGCAGCCATCGCGGCCCCGTCGTGGGCGGCGCGCAAGGAAAAACCGGCCGCAAAGGCGCCGCCGTGCGAGCAGTGCGCGGTGTGGAACGCGGACCAGGAGCCGTTCAAGATCTGGGGCAACACGTACTACGTGGGCGTGAAGGGCCTGTCGTCCGTGCTCGTGACCTCCGACTGGGGCCACGTGCTCCTCGACGGCGGACTGCCCGAGTCCGCGCCGAAGATCGCCGCGAACATCGAGAAGCTCGGCTTCAAGGTCACGGACGTGAAGGCGATCCTGAGCTCGCACGTCCACGCGGATCACGCCGGCGGCATCGCCGAGCTGCAGCGGCGCAGCGGCGCCAAGGTGTACCAGCGC…	Beta-Lactamase	others	Cluster773	LRA-8-2	bl3_l	cephamycin==cephalosporin==carbapenem==penicillin	SubclassB3
ARG1103	ATGACTGATAAAATCGCGGTCCTGTTGGGTGGGACCTCCGCTGAGCGGGAAGTTTCTCTGAATTCTGGCGCAGCGGTGTTAGCCGGACTGCGTGAAGGCGGTATTGACGCGTATCCTGTCGACCCGAAAGAAGTCGACGTGACGCAACTGAAGTCGATGGGCTTTCAGAAAGTGTTTATCGCGCTACACGGTCGCGGCGGTGAAGATGGTACGCTGCAGGGGATGCTCGAGCTGATGGGCTTGCCTTATACCGGAAGCGGAGTGATGGCATCTGCGCTTTCAATGGATAAACTACGCAGCAAACTTCTATGGCAAGGTGCCGGTTTACCGGTCGCGCCGTGGGTAGCGTTAACCCGCGCAGAGTTTGAAAAAGGCCTGAGCGATAAGCAGTTAGCAGAA…	D-ala D-ala Ligase	others	Cluster774	VanG-12	vang	vancomycin	Dala_Dala_lig_C
ARG1104	GGCGTGCCAGGACACCAGGCCGGAGTACGCGGTCAACAGCACCACGATGCCGAAGGCGATACGGTACCAGGCAAACGGCTTGAAATCATGCGTGGCGACGAAACGCAGCAGCCAGCGCACGCACAGGAAGGCGGACAGGAAGGCAAAGACGAAGCCCACCGCGAAGATGCCGAGGTCGTCCCCGTTCAGCAGCGCGCGCGCCTTGTACAGCTCGTACACGGTGGCGCCGAAGATCACCGGGATCGCCAGGAAGAACGAGAATTCGGTGGCCACCTGCCGCGACAGCCCGAACAGCATGCCGCCAATGATGGTGGCGCCCGAGCGCGAGGTGCCCGGCACCAGCGCGAAGCATTGCGCCAGGCCGACCTTGAGGGCATCGCGCCAGTTCAGGTCATCGAC…	others	others	Cluster775	BacA-105	BacA
ARG1105	ATAAACACAATTATAAAAACGACTAATCTTACTAAAGTATATGGCAAGCAAAAATCCGTAGATAATCTAAATATTAACGTTCAACAAGGAGAGATTTATGGATTTATAGGACGTAACGGTGCTGGTAAAACAACAACCATTCGTATGCTACTCGGTCTTATAAAACCTACAAGTGGAACTATCGAAATATTCGGAGAGGACTTATTTCAAAATCAAAAAGATATTTTAAGTAGAATTGGTTCTATCGTTGAAGTTCCAGGGTTTTATGAAAACTTAACTGCAAAAGAAAACTTATTAATTAATGCAAAGATAATCGGGGTTTACAAAAAGAATGCTATTGAAGACACATTAGAAATAGTGGGCTTGCAGCATGAAACAAAAAAGTTAGTAGGAAAGTAT…	ABC Transporter	others	Cluster776	BcrA-3			drrA
ARG1106	ACCAATTGTTCCACCTCCAACTAGCTTGGTGAAATAATCTTCTAGTCTATCTTCACTTATCATCATTTTTAATACTTCAATACCATTGAGAACTAACGTTCTATTTATGTATCCTTGTTGTCCAAAATGAGAGTAAATACGAATATTCCCTTCATCGTGTACTTCATAATCAAAAATTTGAAGATGATTTTCTAATAACATCACAGCTTTATTGTCATTATTCACTTGAAACTCTATGTACTTACGATTTGCTTTACGTAGCGTATCAAGAGAAACTTCTTCTAGTAACTTTCCTTCATGAATAATTCCGATACGATCGACTAACTGTTCTACCTCGGCTAATATGTGACTAGAAATGAGTATGGTTATATTTCTTTCTTGAGCTAAAGAATGAATAAG…	ABC Transporter	others	Cluster777	BcrA-4			drrA
ARG1107	ACCAATCGTGCCACCTCCGACTAATCTTTCAAAATAATCCTCTAACCTGTCTTCGCTCATCTTTATCTTTAATACGTTAATATCATTTTGCACAAACATCCTATTAATCGTTCCTTGCTCCCCTAGGTGAGAATACACCCGAACCATTCCTTCGTCATAAACTTCGTAATCAAAAATATTAAAATGTTCCTCAAGGAGCATTGTTGCTTTATTATCGTTAGATACTTGGAACTCAAGGTATTTACGATTCCTTTTTCTAAGATGATCGATCCCAATCTCCTCTAAAAGCTTCCCTTCATGAATAATTCCCATATGATCGGCCAGTTGTTCTATTTCCGATAAAATATGACTAGATATCAATATGGTTATATTTCTCTCTGCAGCGAGAGATTTAATCAG…	ABC Transporter	others	Cluster778	BcrA-5			drrA
ARG1108	TTGAAAAACAAGAGGATGCTAAAAATAGGAATGTGCGTTGGTATATTAGGTTTAAGTGTTACAAGTCTAGAAGCTTTTACAGGAGGGGCATTGCAAGTTGAAGCGAAGGAAAAGACTGGACAAGTGAAACATAAAAATCAGGCGACGCATAAAGAGTTCTCTCAACTTGAGAAAAAATTTGATGCTCGATTAGGTGTATATGCGATTGATACTGGTACAAATCAAACAATCTCTTATCGACATAACGAAAGATTTGCCTTCGCATCAACCTACAAGGCTTTAGCGGCAGGAGTATTACTACAGCAAAACTCAATTGATACATTAAATGAAGTCATAAAATTTACGAAAGAAGACTTAGTGGATTATTCACCTGTTACAGAGAAACATGTAGATACTGGA…	Beta-Lactamase	others	Cluster741	BcI-2	bl2a_iii	penicillin	ClassA
ARG1109	GCGCAGCTTTTCGACGACGAGTTTGGTGGCGGCGGCGACGAGGTCGTTGCTGGGTTCGGCTGCTGTGGTGGATTTGCGGGTTTGGATGGCGATGACAAGGGGGGCGCGGCCGCCGTCGGGCCAGGTGACGGCCGCGTCGTTGGCCATGCCGTAGTCGCCGGTGCCGGTTTTGTCGCCGGTGGTCCAGCCTGCCGGGACGCCCGCGCGAATGCGCTTGTCGCCGGTGGTGTTCGCCTTCAGCCACTTGGTGAGCTGGTCGCGTTCGGGAGCGCCCAGGGCATCGCCCAGGACCAAGGCGCGGTAGTCGGCGGCGAGCGCGGCGGGGGTGGTGGTGTCGCGTTCATCGTCGGGCAGGGCGGTGTTGAGATCCGGTTCCCAGCGGTCGAGGCGGCTGACCTG…	Beta-Lactamase	beta-lactamase	Cluster779	TEM-195	bl2e_y56	cephalosporin	ClassA
ARG110	ATGACCTTTACCGACCTGTTCGTCCGCCGGCCGGTGCTGGCGCTGGTGGTCAGCACGCTGATCCTGCTGCTCGGCCTGTTCTCCCTGGGCAAGCTGCCGATCCGCCAGTACCCGCTGCTGGAAAGCTCGACCATCACCGTCACCACCGAGTACCCCGGCGCCTCCGCCGATCTCATGCAAGGCTTCGTCACCCAGCCGATCGCCCAGGCGGTGTCGTCGGTGGAGGGCATCGACTACCTTTCCTCGACCTCGGTGCAGGGGCGTAGCGTGGTGACCATCCGCATGCTGCTCAACCGCGATTCGACCCAGGCGATGACCGAGACCATGGCCAAGGTCAACTCGGTGCGCTACAAGCTGCCCGAGCGTGCCTACGACTCGGTGATCGAACGCTCTTCCGGC…	RND Antibiotic Efflux	quinolone	Cluster84	MexI-1			MexW-MexI
ARG1110	GTGGATCGCACCACCGCACGTCCGAACCGCCGAGCCGTCCTCGCCACAGGGGTGGGGGCCGCGCTGGCGGCCACCGCGGCAGCGGCGGGCCCCGCGCACGCCGCTCCGGGGCGGGGCGCCCGCGTCGAGGGGCGCCTGCGGGCGCTGGAGCGCACGCACGACGCGCGGCTCGGCGCGTTCGCGTACGACACGGGCACGGGGCGGACGGTGGCGTACCGCGCGGACGAGCGCTTCCCGATCGCGTCGATGTTCAAGACGATCGCCGTCGCCGCCGTGCTGCGCGACCTGGACCGGGACGGCGAGGTCCTCGCCCGGCGCGTCCACTACACGGCGGACTACGTGAAGCGGTCGGGCTACTCCCCCGTCACCGGGCTGCCGGAGAACGTGGCGAACGGCATG…	Beta-Lactamase	beta-lactamase	Cluster780	EXO-4	bl2a_exo	penicillin	Exo
ARG1111	ATGATCAATAAACGGCTGAGTATTGCTCTGGCGCTGGCGGCCATGATAGGTACGCCTGTGGCGATGGCCCTCGAGAGCCAGAAGCCGGGGAGCGATTCTGCTAATCATATTCAGCACCAGATGGTGCAACAGCTGTCGGCGCTGGAGAAAAGCGCTAACGGGCGGCTTGGCGTAGCGGTTATCGATACCGGCAGCGGCGCAATTGCGGGCTGGCGGATGGATGAACCTTTCCCCATGTGCAGTACCAGTAAAGTGATGGCGGTAGCGGCGCTGCTGAAACAGAGCGAACAGACTCCTGAACTTATGAGTCAGCCTCAGCCGGTAGCGAGCGGAGATCTGGTGAACTACAACCCGATAACTGAACGTTTTGTGGGTAAGAGCATGACGTTTGATGAGCTA…	Beta-Lactamase	beta-lactamase	Cluster781	CTX-M-151	bl2be_ctxm	monobactam==penicillin==cephalosporin_iii==ceftazidime==cephalosporin_ii==cephalosporin_i	CTXM
ARG1112	ATGCTTTTATATAAAATGTGTGACAATCAAAATTATGGGGTTACTTACATGAAGTTTTTATTGGCATTTTCGCTTTTAATACCATCCGTGGTTTTTGCAAGTAGTTCAAAGTTTCAGCAAGTTGAACAAGACGTTAAGGCAATTGAAGTTTCTCTTTCTGCTCGTATAGGTGTTTCCGTTCTTGATACTCAAAATGGAGAATATTGGGATTACAATGGCAATCAGCGCTTCCCGTTAACAAGTACTTTTAAAACAATAGCTTGCGCTAAATTACTATATGATGCTGAGCAAGGAAAAGTTAATCCCAATAGTACAGTCGAGATTAAGAAAGCAGATCTTGTGACCTATTCCCCTGTAATAGAAAAGCAAGTAGGGCAGGCAATCACACTCGATGATGCG…	Beta-Lactamase	beta-lactamase	Cluster575	CARB-C-1	bl2c_pse1	carbenicillin==penicillin	CARB-PSE
ARG1113	ATGTACGTACTTTCCGTGGAGAAACCTACATTGAGAAACAAATTTGCGGCCGGAATAGGCGTCGTGCTTGTATGTGTCGTTGCCTCGTTTATTCCAACCCCAGTATTCGCCCTAGACACCACGAAGCTGATCCAAGCCGTCCAGTCGGAAGAGAGCGCCTTGCATGCCCGAGTCGGCATGACCGTGTTTGACTCAAACACTGGAACGACTTGGAACTATCGGGGCGATGAGCGGTTTCCATTGAACAGTACGCACAAGACGTTTTCCTGTGCAGCTTTGCTCGCGAAGGTCGATGGGAAGTCCCTCTCTCTGGGCCAATCCGTATCGATCAGCAAGGAAATGCTGGTCACCTATTCGCCGATTACGGAAAAGTCGCTGTCACCCGAAACCGTTACCTTC…	Beta-Lactamase	beta-lactamase	Cluster782	AER-1	bl2c_pse3	carbenicillin==penicillin	ClassA
ARG1114	TCAATTCATTTTAACAAAATAATCCCAAGCAGCCTTTGATATTTCAGCAATTATTCTTTCATTTGCCGCATTGTTCTCGCGGGAATCCGACACAAAAACTGCAATCGCAAAATGCTTCCCGTTCGGCAGCGTGACTATTCCGATATCATTAGTTCCTGGAGTAATTCCGTTTCGAATTCCAGATGTTCCGGTTTTATGCGCAACATCAGCACTTGGCGGAATCAGACCCTTTATTCTTTTATTGCCGGTTGAAGTATGAATCATTACATTCATCAGATATTCAGTTGATACAGAAGAAAGGATTTTTCTGTCATTAAACTTCTTTAGAAGAGCCACCGCAGAAACCGGCGTTGACCAGTTCGAATACTGAACATTCCATGACTCGTGGCATTCTTTCTC…	Beta-Lactamase	others	Cluster783	TLA-2-2	bl2_veb	cephalosporin==penicillin	VEB-PER
ARG1115	ATGTTGTTCCCCACGGCCCGCAGGACCGGGTTCGCGGCCCTGGCCGCGCTCGCGCTCGTCCCCGCCGCGGCCTGCTCCGGCTCCGCCGCGCCCGCCGAGGCGGAGCCGGCGAGCGCGGAGGTGACGGCCGAGGACCTCTCCGGTGAGTTCGAGCGGCTGGAATCGGAGTTCGACGCCCGTCTCGGGGTCTACGCGGTGGACACCGGGACCGGGGAGGAGGTCTTCCACCGCGCCGACGAGCGGTTCGGCTACGCCTCCACCCACAAGGCGTTCACGGCGGCCCTGGTCCTGGGGCAGAACACCCCCGAGGAGCTGGAGGAGGTCGTCACCTACACCGAAGAGGACCTGGTCGACTACTCCCCCATCACCGAGCAGCACGTCGACACGGGGATGACCCTG…	Beta-Lactamase	beta-lactamase	Cluster784	R39-2	bl2d_r39	cloxacillin==penicillin	ClassA
ARG1116	ATGCAGAATTTTGGCAAAGTGGCCGTGTTGATGGGCGGCTTCTCTAGCGAGCGCGAAGTTTCTCTGGACAGCGGCGCCGCTATTTTGGCTGCCTTGAAAAGCAAAGGCGTCGATGCCCATGCGTTCGACCCCAAAGAAACTCCGTTGTCTGAATTGAAAACACAAGGTTTTCAGACGGCCTTCAATATTCTGCACGGTACTTTCGGCGAAGATGGCGCGGTTCAAGGCGCGTTGGAACTGATGGGTATTCCTTACACCGGCAGTGGTGTGGCCGCTTCCGCGCTGGGTATGGACAAATACCGCTGCAAACTGATTTGGCAGGCCGTGGGTTTGCCTGTTCCTGAGTTTGCTGTATTGCATGACGACAGCGACTTTGATGCTGTTGAAGAAAAATTGGGC…	D-ala D-ala Ligase	others	Cluster785	VanB-3	vanb	vancomycin	Dala_Dala_lig_C
ARG1117	GAGACCTCCCGCGCCCACCCGCCGTACGGCACCCGTGCGGATCGCGCCCCCGGCCGTGGCCGTGACCGTGACCGCAGCCCCGACAGCCCCGGCAACACCAGCAGCCGCGACGGCGGCCGCAGCCCCGACCGCGCGCGGCGCGAGCTCTCGCAGAACTTCCTCGCCCGCCGGGCCGTCGCCGAGCGCGTCGCGCGCCTGGTCCGGCCGGCCCCCGGCGGTCTGTTGCTGGAGGTCGGCGCCGGGCGCGGCGTCCTGACCGAGGCGCTGGCCCCGTACTGCGGGCGGCTGGTCGCCCACGAGATCGACCCCCGTCTGCTGCCGGCGCTGCGCGACCGGTTCGGCGGCCCGCACCATGCCCATGTGCGGATCAGCGGCGGCGACTTCCTGGCAGCCCCCGTC…	rRNA Methyltransferase	macrolide	Cluster732	ErmS			Erm38
ARG1118	ATGCGCGTGCACCACCTCAACTGCGGGACGATGCGGCCGTGGGGAGGCGGTCTGGTCAACCGGGCGGGCGGCCTGCTCGGCGCCGCGAGGATGGTCTGCCACTGCCTGCTGGTGGAGACCGAGCAGGGGCTGGTGCTGGTGGACACCGGGCTCGGTACCAGGGACGTCACCACCGACAGGGACAAGCTCGAACGAAGCTGGCGGTGGCTCGCCCGCCCGGTGCTGGACGCCGGTGAGACCGCCGCGGCTCAGGTCGTGCGGCTGGGACACCGGCTCGAGGACGTGCGCCACATCGTGCTGACCCACCTCGACCGCGACCACGCCGGAGGGCTGCCGGACTTCCCGCACGCGCAGGTCCACGTGCTCGACGCCGAGTACCAGGCCATGCGCGACAACCCC…	Beta-Lactamase	others	Cluster786	Lactamase_B-8	Lactamase_B		Lactamase_B
ARG1119	ATGAAAAAATTAACACAAATGAAAAAATTAACACAAATGAAAAAATATTTTTCTTTTTGTCTTTTGGGGATTTTTATTTTTTGTTTTTCTCAACAAAATTTAAAAAGAGATATCACAAAGATTATACAAGGCAAGAATGCCCTTGTGGCGGTATCTGTGATGAACTCAAAAGGGAAAACAGAAGTAAATATTAACGGAAACAAAAAAGTTCCGATGCTTAGTGTGTTCAAATTTCACATTGCATTGGCAGTTTTGGATTTGGTGGACAGAGGTATTTTGGATTTGGAACAAAATATTTTTGTCAAGAAATCAGAACTTTTGGAGAATACTTGGAGCCCCATTCGTGATAAATATCCGAATGGCAATGTGAATATCCCTTTGAGAGAAATCATAGAACAC…	Beta-Lactamase	others	Cluster787	bl2_veb-2	bl2_veb	cephalosporin==penicillin	VEB-PER
ARG111	TGTCTTGTTCACCAGGAGGTCGGCCTCGGCCAGTTGGCGGTTGCGCGGGCTCTGGTCGACTTCCGCGTGGTTGCGCGCCAGCAGGGTGTAGACGGTGGGCAGCACGAACAGGGTGAAGAGGGTGCCGACCAGCATCCCGCAGACGATCACCACGCCCAGGCCGAAGCGGCTGGCGGCGCCTGCGCCGCTGGCGAAGAGCAGTGGCACCAGGCCGAAGACCATCGCCGCGGTGGTCATCAGCACCGGTCGCAGGCGGATCTGCGCGGCGCGCAGGATCGCTGCGCGGCGGTCGAGGCGCTCGTGGACCTGCAGTTCGTTGGCGAACTCGACCATGAGGATGCCGTGCTTGCTGATCAGGCCGATCAGGGTGACCAGGCCGATCTGCGTATAGATGTTCAT…	RND Antibiotic Efflux	others	Cluster84	MexI-1			MexW-MexI
ARG1120	ATGAAACGTCGCTTCACCCTGCTGGGCAGCGTAGTCGCCCTCGCCCTCTCATCCACAGCCCTCGCCTCCGATGCGCCCGCCTCCAGGGGCTGCGCCGACGATGCCGGCTGGAACGATCCGGCAATGCCCCTGAAGGTGTACGGAAACACCTGGTACGTTGGCACCTGCGGCATCAGTGCGCTGCTGGTCACTTCCGACGCGGGCCATATCCTGGTCGATGCCGCCACGCCGCAGGCGGGCCCACAGATCCTGGCCAACATCCGCGCACTCGGTTTCAGGCCGGAGGACGTGCGCGCCATCGTGTTCTCGCACGAGCATTTCGACCATGCCGGCAGCCTCGCCGAACTGCAGAAGGCCACGGGTGCACCGGTGTACGCGCGCGCGCCCGCGATCGACACG…	Beta-Lactamase	others	Cluster788	AIM-1	bl3_l	cephamycin==cephalosporin==carbapenem==penicillin	SubclassB3
ARG1121	TTAACTTTCAGTTGCTAGCATGTGTACAGCTGCTTCATGCATCTCTTTCAAACCTGACACTTGAGCATATTCAGCAACAGTGATACTACTTGTTGTTAGAAGTTCGATAATATGTTCATCCATTCTTGACCAAGTTTTACCACCAGCATTGTCATAAGAGCTAATTAACTTTGTTAGTCCATCTTTCCCAAAGAGCAGATAATGTGATGTGAAATCTATAGAAACATCAGCTATCCCTACTTCTGTCCAATCGATTAAGCCAGTTACATTATTTTTCTTATCAATCAGGATATGACCTGGATGTATATCCCCATGCGTTACTCCTACATGAGATGGCCAAAAAGAATCTTCAGTTAGCCATGCTTGCCAACGATCCCATAATTTTTGATTGACATAGTA…	Acetyltransferase	others	Cluster789	Bacillus_intrinsic_mph-1			APH
ARG1122	ATGAAGAAGTTGTTTTTTTTATTGTTATTGTTATTCTTAATATACTTAGGTTATGACTACGTTAATGAAGCACTGTTTTCTCAGGAAAAAGTCGAATTTCAAAATTATGATCAAAATCCCAAAGAACATTTAGAAAATAGTGGGACTTCTGAAAATACCCAAGAGAAAACAATTACAGAAGAACAGGTTTATCAAGGAAATCTGCTATTAATCAATAGTAAATATCCTGTTCGCCAAGAAAGTGTGAAGTCAGATATCGTGAATTTATCTAAACATGACGAATTAATAAATGGATACGGGTTGCTTGATAGTAATATTTATATGTCAAAAGAAATAGCACAAAAATTTTCAGAGATGGTCAATGATGCTGTAAAGGGTGGCGTTAGTCATTTTATTATT…	Gylcopeptide Resistance	vancomycin	Cluster790	VanYA-1	vanya	vancomycin==teicoplanin	vanY
ARG1123	ATGAGTCAAATTTCCATCATACTACCAACTTATAATGTGGAAAAATATATTGCTAGAGCATTAGAAAGTTGCATTAACCAAACTTTTAAAGATATAGAAATCATTGTAGTAGATGATTGTGGTAATGATAAAAGTATAGATATAGCTAAAGAGTATGCTAGTAAAGATGATAGAATAAAAATCATACATAATGAAGAGAATTTAAAGCTTTTAAGAGCAAGATATGAAGGTGCTAAAGTAGCAACTTCACCTTATATCATGTTTTTAGATTCTGATGATTATTTAGAACTTAATGCTTGCGAAGAATGTATTAAAATTTTGGATATGGGTGGGGGGGGTAAAATTGATTTGTTGTGTTTTGAAGCTTTTATTACCAATGCAAAAAAATCAATAAAAAAA…	others	others	Cluster791	Glycos_transf	Glycos_transf
ARG1124	ATGGATATGAATAAAAACACTAAAATAAAAAACAAAAATTTCAACATTAAAGACTCACAGAATTTTTTGCATAATACTAAATTAGTCGAAGATTTGCTTTTTAAAAGCAATATAACTAAGGAGGATTTTGTTGTTGAGATTGGGCCTGGAAAAGGCATAATAACCAAGGCATTAAGCAAAATCTGCAAAGCCGTTACTGCTATTGAGTTCGATAGTGTATTGGCTGATAAGTTGACCCATGAATTTAAAAGTTCAAATGTGTCTATTATTGAAGCCGATTTTTTAAAATACAATTTACCAGACCATAATTATAAAGTTTTTTCAAACATTCCATTTAACATAACGGCAAGTATTTTAAATAAATTGTTAGATAGTGAGAACCCACCCTTAGATACTTTT…	rRNA Methyltransferase	macrolide	Cluster792	Erm(42)			ErmA
ARG1125	ATGTCATTTACGGCATACTCGGATCCATGCTGGCCATGGTCCCGCGGTAGGCCCATTGCTCGGAGCGCTCGTCGACATGTGGCTTGGGTGGCGGGCTATCTTTGCGTTTCTAGGTTTGGGCATGATCGCTGCATCTGCAGGCGTGGCAGCTTCTGGCCTGAAACCCGGGTGCAACGAGTTGCGGGCTTGCAATGGTCGCAGCTGCTACTCCCCGTTAAGTGCCTGAACTTCTGGTTGTACACGTTGTGTTACGCCGCTGGAATGGGTAGCTTCTTCGTCTTTTTCTCCATTGCGCCCGGACTAATGATGGGCAGGCCAAGGTGTGTCTCAGCTTGGCTTCAGCCTGCTGTTCGCCACAGTGCAATTGCCATGGTGTTTACGGCTCGTTTTATGGGGAGT…	others	phenicol	Cluster350	CmlA-(1+5)
ARG1126	TCAGCCCTCGCTGGCGAGTTTCCGGGCAAGCGTGTCCCGCGCTGCCTGCACGTATCGCCGGCATGCCGTGTCGTCCTTGATGCTGGCTGCCCGGGTGCCGCCCTCCGGATCCAGCCGCTGGAACAACTGCGAAGCATCCGGATGCGGCGTGAGCAGTACATCGCAGGGTGCGGACTCCGCCCGGGAGAAGCTGCTGGCAAAGGCCTGCAGCACTTCGGGGTGATCCTTGAAGCGATACTTGCCGGCAGCTACGGCGGACAGGCTGTCTGCATAGATCATCTTCAGGCAGTTGCCGTCTTCGCAGGCGTCCCAGGTCCAGCTGGTACCGCCAGGCGTGTGACCGGGGGTCGCGATGGCCCGCATCCGCAGCGCGCCGACGCCGAGCAGCTGGTCATCCTG…	Beta-Lactamase	others	Cluster793	LRA-2	bl3_l	cephamycin==cephalosporin==carbapenem==penicillin	SubclassB3
ARG1127	ATGAGTAAAGATATTAAACAAGTAATCGAGATAGCAAAAAAACACAATCTTTTTCTAAAAGAAGAAACGATACAGTTTAATGAATCAGGGCTTGATTTTCAAGCTGTTTTTGCACAAGATAATAATGGAATTGATTGGGTTCTAAGATTGCCTAGACGGGAAGATGTGATGCCTAGAACAAAGGTAGAAAAACAAGCTTTGGATTTGGTAAATAAGTACGCTATATCCTTTCAGGCACCAAACTGGATCATTTACACAGAGGAACTAATAGCTTATAAAAAGTTAGATGGTGTGCCAGCAGGTACGATAGATCATAACATAGGTAACTATATTTGGGAGATAGACATAAATAATGTTCCAGAATTATTTCACAAGTCGCTAGGCAGGGTGTTAGCAGAG…	Acetyltransferase	macrolide	Cluster794	mphB			APH
ARG1128	ATGAAATCGAAACTGCTTCTTGCCGCGGCCTTGGCCGCACTCGCCGGCACGTCGATGGCCGCCCAGGCGGCCGAACTGCAATATAAGCCGCCGCCGATCACCAACAAGGAATGGGAGACCCCGTTCCCCGGCTTCAAGATCGTCGGCAACATGTATTATGTCGGCACCTACGATCTGGGCTGCTATCTGATCGACACGGGGGCCGGGCTTATTCTGATCAATTCCGGCGCCGACGGTTCGTATCCGCTGATCAAGGCCAATATCGAGAAGCTCGGTTTCAAGACCAGCGACATCAAGATCATCACCTCGACGCACGGCCACGGCGATCATGTCGGCGACCTCGCCGCGTTCCAGAAAGATGCGCCCGCCGCCAAGACCTATATGAATTTTCGCGATGCG…	Beta-Lactamase	others	Cluster795	LRA-3			LRA
ARG1129	ATGGGTATCCCGCTGAACAGTGTATTCACCGCCTTGGGTTACTATATGGGGGAGGCCTACGTCAACGACTATGTACAGTTCGGACACATCTACCAAGTGAAATTGGGGGCGGGCGACCGTGCCCAGCGTGTCATCGACGATGTTCTGAAATTGAGCGTTCCCAATGCATCGGGAGAAATGGTACCTTTCTCTTCCTTCACCCGGGTGGAAGAGCAGTTAGGCATGGACCAGATAAACAGATATAACATGTACTCCACAGCAGCCGTGACCTGCAATGTGGCTCCGGGCAGTAGTTCGGGAGAGGGTATCCGGCAAATGGAAAGTCTAATCAAAGAGCATCTCGGAGACGAGTTCGGCTATGAATGGACTTCGGTAGCCTATCAGGAGACGCAGGCGGGA…	Other Efflux	others	Cluster223	ACR_tran	ACR_tran		ACR_tran
ARG112	ATGAACATTTCCAAATTCTTTATCGACCGGCCGATCTTTGCAGGAGTCCTATCGGTGATCATCCTGCTCGGCGGGGTGATCGCGATGTTCCTGCTGCCGATTTCGGAATATCCGGAAGTCGTGCCGCCTTCGGTGATCGTGAAGGCGCAGTACCCGGGCGCGAACCCGAAAGTGATCGCCGAGACGGTCGCGTCGCCACTTGAAGAGCAGATCAACGGCGTCGAGAACATGCTCTACATGCAGTCGCAGGCGAACAGCGACGGCAACATGACGATCACCGTCACGTTCAAGCTGGGCACCGATCCGGACAAGGCCACGCAGCTCGTGCAGAACCGCGTGAACCAGGCGCTGCCGCGCTTGCCGGAAGACGTGCAGCGGCTCGGCATCACCACGGTGAAG…	Other Efflux	others	Cluster4	ceoB-2	ceob	chloramphenicol	ACR_tran
ARG1130	ATGAGATCAGAAAAAGAAATGATGGATTTAGTACTTTCTTTAGCAGAACAGGATGAACGTATTCGAATTGTGACCCTTGAGGGGTCACGCGCAAATATTAATATACCTAAAGATGAATTTCAGGATTATGATATTACATATTTTGTAAGTGATATAGAACCGTTTATATCTAATGATGACTGGCTTAATCAATTTGGGAATATAATAATGATGCAAAAGCCGGAGGATATGGAATTATTCCCACCTGAAGAAAAGGGATTTTCCTATCTTATGCTATTTGATGATTACAATAAAATTGATCTTACCTTATTGCCCTTGGAAGAGTTAGATAATTACCTAAAGGGCGATAAATTAATAAAGGTTCTAATTGATAAAGATTGTAGAATTAAAAGGGACATA…	Nucleotidyltransferase	aminoglycoside	Cluster796	aad(6)			ANT6
ARG1131	ATGGTTAATTTGGATCAATTTTGCCAAATCTTCTTCATATCTTCATATACCTATAAAATTTGCCCTATGGAACTTATTTTGTTGATAAAAGCAGTGATTTTGGGGGTGGTAGAGGGTCTGACAGAGTTTCTGCCGATCTCGAGTACTGGGCACCTGATCCTAGTCGGTGATTTACTGGACTTTAATGATGAGCGGGGCAAAGCTTTTGAGGTCATTATTCAGTTCGGTGCCATCCTAGCAGTGTGCTGGGAATTTAGAGAAAAGTTACTTAAGGTTGCTTGCTCATTAACCAGTAATGCCAACTCCCGCCGCTTTTTTCTCAATTTATTAATTGCTTCTGCCCCAGCAATGGGACTCGGATTTGTTTTTGGTAAACATATCAAGGCCATTTTGTTTTCT…	others	others	Cluster797	BacA-106	BacA
ARG1132	GATGCGATACCATCCGAAGACCTTGAAGTCGTGTTTTTTGATATATTGCATCAAGAATTTGATAACGATGATTGATGAAACGAATGCAGTAATCAAACCGACGATCAAAATCAAAAGTTCAGCAGATGAGAAGACGAAACCGAATTTCAACAGCTTGAACAATGAAGCGCCGAACATGACCGGGATTGCCAGGAAGAACGTGAACTCTGTGGCAACGGTTCTTGAAACGCCAAGAATCAAGGCCCCGACGATTGTTGCGCCTGAACGAGACGTTCCCGGGAAAACAGCGGCAATCAACTGGAAGAAACCGATCAAAATAACCGTATAGTATGAAAGCTCGGCAAGCGAACTGATTTTGGCGCGCTTGTTTTTGTGAACCGTTTCGACCCAAATGAACGC…	others	others	Cluster798	BacA-107	BacA
ARG1133	GTGGCCTGCGGTCAGGCGTCGGGCTCCGAGAGCGGCCAGCAGCCCGGCCTCGGCGGTTGCGGGACGAGCGCACACGGCTCGGCGGACGCCCACGAGAAGGAGTTCCGGGCGCTGGAGAAGAAGTTCGACGCCCACCCTGGCGTCTACGCCATCGACACCCGCGACGGCCAGGAGATCACCCACCGGGCCGACGAGCGCTTCGCCTACGGCTCGACCTTCAAGGCCCTCCAGGCGGGCGCGATCCTTGCGCAAGTTCTCCGAGACGGGCGCGAAGTCCGGCGGGGCGCCGAGGCCGACGGCATGGACAAGGTGGTCCACTACGGGCAGGACGCGATCCTGCCCAACTCACCGGTGACCGAGAAGCACGTCGCGGACGGCATGTCCCTGCGCGAGCTGTGC…	Beta-Lactamase	others	Cluster712	bl2d_moxa	bl2d_moxa	cloxacillin==penicillin	MoxA
ARG1134	ATGCTCGCCCGTCGCCGATTCCTGCAGTTCAGTGCTGCCGCCGTGGCTTCCTCGCTTGCCTTGCCGCTGCTGGCACGTGCAGCGGGCAAGGCCACCGCCAACGCACCCACCGATGCCGCCATCACCGCCGCCAGTGATTTCGCCGCGCTGGAAAAGGCCTGCGCCGGACGCCTCGGCGTGACCCTGCTGGACACTGCCAGCGGTCGCCGCATCGGTCATCGCCAGGACGAGCGCTTCCCGATGTGCAGCACCTTCAAGAGCATGCTGGCGGCCACCGTGCTCAGCCAGGCCGAACGCATGCCGGCATTGCTGGACAGGCGCGTGCCGGTGGGCGAGGCCGATCTGCTCTCGCATGCACCGGTCACCCGCCGCCACGCCGGCAAGGACATGACCGTGCGC…	Beta-Lactamase	beta-lactamase	Cluster799	LRA-1-2	bl2e_y56	cephalosporin	ClassA
ARG1135	ATGCTCGCCCGTCGCCGATTCCTGCAGTTCAGTGGTGCCGCCGTTGCGTCCTCGCTGTTTGCCCCGGCGCTGGTGCAACCGGTTTCCGCCTCGTCTGGCATACCCGCCGCGAACGCCGCCATTGCCGGCGCCGCCGATTTCGCCGCGCTGGAGAAAGCCAGCGGTGGCCGCCTGGGCGTCACCGTGTTGAACACCGGCAACGGTCGTCGCATCGGCGGGCATCGGCAGGATGAGCGCTTCCCGATGTGCAGCACGTTCAAGTCGATGCTGGTCGCCCATGTGCTGAGCCTTGCCGATGCAGGCCGCGTTTCGCTCGACACCCGTGTGCCCATCGCCGGGAAGGATCTGCTGTCCTACGCTCCGGTGGCGCGCCGCCACGTGGGCAAGGATCTGACCGTG…	Beta-Lactamase	others	Cluster800	bl2e_y56-1	bl2e_y56	cephalosporin	ClassA
ARG1136	ATGCTCGCCCGTCGCCGCGTCCTGCAGTTCAGTGGTGCCGCTGTTGCGTCCTCGCTTGCCCTGCCGTTGCTGGCCCGTGCGGCGGGCAAGACCACCGCCAGTGCACCGACCGATGCCGCCCTCACGGCCGCCACCGACTTCGCCACGCTGGAGAAGGCGTGCGCCGGACGCCTCGGCGTGACCCTGTTGGACACTGCGAGCGGTCGCCGCATCGGTCATCGCCAGGACGAGCGTTTCCCGATGTGCAGCACCTTCAAGAGCGTGCTGGCCGCCACCGTGCTCAGCCAGGCCGAGCGCAGGCCCGCGTTGCTGGACACGCGCGTGCCGGTGCGCGATGCCGATCTTCTCTCGCACGCGCCGGTCACCCGTCGCCACGCCGGCAAGGACATGACCGTGCGC…	Beta-Lactamase	others	Cluster801	R39-3	bl2e_y56	cephalosporin	ClassA
ARG1137	ATGACACTATTGGCGAAGTTGATGCTGGCGACGGTTGCGACCATGTCGGCGGCTACGGTGCAGGCAAAGACACCGGCGCCCAAGCCGGATACCCCTGTCGATTGCGACAGCTGCAAGGCGTGGAACGGGGAAGTCACACCATTCAACGTATTTGGCAATACCTGGTATGTGGGCACGGCCGGCTTGTCCGCCGTGCTGGTGACCAGCCCGCAAGGCCACGTCCTGCTCGACGGCGCGCTGCCGCAATCGGCGCCACTGATCATCGCGAACATCGCGGCGCTGGGTTTCCGCATCGAGGATGTGAAATTCATCCTCAATTCCCACGCGCATTGGGATCACGCCGGCGGCATCGCCGCGCTGCAGGCCGCCAGCGGCGCCACCGTGGTGGCCAGCGCCTCG…	Beta-Lactamase	others	Cluster735	THIN-B	bl3_l	cephamycin==cephalosporin==carbapenem==penicillin	SubclassB3
ARG1138	TCACTTCGCCGCGGCGCGTTCTTCCGCGAGCTGCTTTTCGTAATTCGCCTTCGCGGTCGCGATCTTCTTCTGATAGGCCGCGAGGTCGCCGAAGCGCGCCGGATTGTACGCATCGCCCGGCTTATAGACCTGGTGCAGGTTGAACTGCCCGGAATGCGACGACACCCAGATATCGGGCTTGTAGGTCGCCTGCATGTCGATCGTGTTCTTGAAGTCCTCGACGATGGTCGGATAATGCGGCGAGCCCAACAGCTTCACGCCCGCGTTGATGCCGTTCATGTTGACGATGAGGACGTTGTAGGTCTTGCCCGCATCCGTCTGCTGGAACGAGAAGCTCGTCGCGCCCGGCGTGTGGCCATAAGCCTGCAGCACGGTCATGTCGACATTGCCGAGCTTGAT…	Beta-Lactamase	others	Cluster802	LRA-9-3			LRA
ARG1139	ATGACAACTTATACTTTCGACCAGGTAGAAGAGGCAATAGAGCAGTTATATCCTGATTTTACTATCAATACAATAGAGATTTCAGGAGAAGGCAATGACTGTATTGCATATGAAATAAACGGGAATTTTATTTTTAAATTTCCAAAGCATTCAAGAGCTTCGATTAATCTCTTGAATGAAGTAACCGTACTCAAAACAATCCACAATGAATTATCACTACCCATTCCCGAGGTGGTTTTTACAGGAATGCCATCAGAAATGTGCCAAATGTCTTTCGCAGGTTTTACAAAAATTAAAGGAGTACCTTTGACACCTCTTCTACTCAAAAATCTGCCGAAGCAATCTCAAGATCAGGCAGCTAAGGACCTGGCCCGATTTTTAAGTGAACTTCACAGCATA…	Acetyltransferase	aminoglycoside	Cluster803	APH(2'')-(Ie	Iva)
ARG113	ATGATGTCACAATTTTTTATTCGTCGTCCTGTTTTTGCATGGGTTATCGCGATCTTTATTATTATATTTGGATTGCTAAGTATTCCTAAATTACCAATTGCGCGCTTTCCAAGTGTAGCTCCGCCACAAGTAAATATTAGTGCGGTTTATCCGGGTGCTACAGCTAAAACCATTAACGATAGTGTCGTCACCTTAATTGAGCGTGAATTATCGGGTGTAAAAAATCTACTCTACTATAGTGCGACGACAGATACCTCCGGTACAGCAGAGATTACTGCTACGTTTAAACCGGGCACAGATGTCGAGATGGCTCAGGTCGACGTTCAAAATAAAATCAAGGCTGTAGAAGCTCGTTTACCGCAGATTGTGCGTCAGCAAGGTTTACAGGTGGAAGCTTCA…	RND Antibiotic Efflux	others	Cluster85	adeB	adeb	chloramphenicol==aminoglycoside	adeB
ARG1140	ATGAGAACTTATACTTTCGACCAGGTAGAAAAGGCAATAGAGCAGTTATATCCTGATTTTACTATCAATACAATAGAGATTTCAGGAGAAGGCAATGACTGTATTGCATATGAAATAAACAGGGATTTCATTTTTAAATTTCCAAAGCATTCAAGAGGATCTACTAATCTTTTTAATGAAGTAAATATACTCAAAAGAATCCACAATAAATTACCCCTCCCCATTCCGGAGGTGGTTTTTACAGGAATGCCATCAGAAACGTACCAAATGTCTTTCGCAGGTTTTACAAAAATTAAAGGAGTACCATTGACACCTCTTCTACTCAATAATCTGCCGAAGCAATCTCAAAATCAGGCAGCTAAGGACCTGGCCCGATTTCTAAGTGAACTTCACAGCATA…	Acetyltransferase	aminoglycoside	Cluster803	APH(2'')-(Ie	Iva)
ARG1141	ATGAAAGCAAAATTCTTTTTAAGCTGTATGGCGCTGGCAATCTTGTTCAGTGCATGCAATACCACCAACCGCACCCCGAAACAGAAGATAGAACAACAAATAGATTCCCTTCTGAAAGATAAAAAAGCTACGGTAGGCGTTGCCGTACTCGCCAATGATGAGACTGTAGCTGTTTATAATAATCAAATCCATTTCCCCCTGTTAAGCGTCTTCAAGTTTCATGTGGGACTGGCTGTTCTGGATAAGATGGATAAAGGACATATTGCTTTAGATAGTCTTATTGAAGTGAAATCTTCACAACTGAAGTCCAATACATACAGTCCGTTAAGAGATAAATTCCCCGATCAGGATATTACAATTTCTCTCGGAGAATTACTAAAGTACAGTATCTCACAGAGC…	Beta-Lactamase	others	Cluster804	CblA-1-1	bl2e_cbla	cephalosporin	CblA
ARG1142	ATGGCAAAAAAAGTTTTGGTGTTGATGGGCGGCTTTTCGGCCGAACGCGAGGTTTCTCTGACTACCGGAAAATGTGTTTGCGCGGCATTGAAAAAAGCTGGTTACGAAGTGGTTTCCCATGATTTGCAGAACGGGTTTGAACTGGTTGAAACTTTGAAGAAAGAAAAGCCGGACGTCGTTTTTAACGCCTTGCACGGAAACTGGGGCGAAGACGGCGAAATTCAGGGTTTTCTCGACGTGCTGCAAGTTCCCTATACGCATTCGGGGCTGAAGGCTTCGGTTTTGGGCATGGATAAATCACTGACCAAGGAACTGGCTTCGGAAAACGGTATCAAGGTTCCTCAGGGCGAAAAGATGACCTTTCGCAAGTTTAAGGCTGAAGGCACGTTTTTAAAGATG…	D-ala D-ala Ligase	others	Cluster805	VanE-9	vane	vancomycin	Dala_Dala_lig_C
ARG1143	ATGCGGTCGAAATTCCTGCTTGCTACTGCGCTCGTTCTGTCGACGGCCTTCACCGCCGATGCAGCAGACGCGCCGAAGCGCCTTCCCGTCAACATCACCAACCAGGATTGGCTGAAGCCGTTTCCGGGATTCAAGATCGTCGGCAACATGTATTATGTCGGCACCTACGATCTCGGCTGCTACCTGATCGATACCGGCGCAGGGCTGATCCTCGTCAACACCGGCATCATGGGTTCCTACCCGCTGATGAAGGCGAGCATCGAATCCCTCGGCTTCAAGACCAGCGACATCAAGATTATCACCGCGACGCATGGCCATTCCGACCATGTCGCCGATATGGCGTCGTTCAAGAAGGACGCGCCGAGCGCCGTCGTCTATATGAGCGAGCGCGATGTGGAG…	Beta-Lactamase	others	Cluster806	LRA-9-4			LRA
ARG1144	ATGATGACTGATCCCCGCAAAAACGGCGATTTGCACGAACCCGCGACGGCACCCGCGACGCCCTGGTCCAAAAGCGAGCTGGTCCGGCAATTGCGCGACCTCGGCGTGCGCTCAGGCGATATGGTGATGCCGCATGTGTCGTTGCGCGCCGTCGGGCCGCTGGCGGACGGACCGCAGACACTTGTCGATGCGCTGATCGAGGCCGTCGGCCCCACCGGGAATATTCTCGCCTTCGTCTCGTGGCGCGATTCGCCCTATGAACAGACGCTGGGTCATGATGCGCCGCCCGCCGCCATCGCCCAAAGCTGGCCTGCGTTCGACCCCGACCATGCGCCCGCCTACCCCGGCTTTGGCGCGATCAACGAATTTATCCGAACCTATCCGGGGTGTCGGCGCAGC…	Acetyltransferase	aminoglycoside	Cluster807	AAC(3)-VIa			AAC3
ARG1145	ATGAACTCAGAAATGTCTCAAACTTCTTTTAAAATCAGGATATTGGTGACCTGCCTCCTATCCATTGCCCAGTTAACAATGGCGCAACAAGTACAGGTAACTGAACCCCCGATCACAAATCAGGATTGGGTCAAACCCTATCCTCCATTCCGTATAGTCGGCAATTTGTATTATGTGGGCACTTACGATTTAGCCTGTTACCTCATTGTCACCCCACAGGGGAATATCCTTATCAATACAGGACTCGCTTCCTCCGCGCCTATGATCGAGGCAAGCATCAAAGCATTAGGCTTCAAGTTTTCCGACACGAAAATTCTGTTGACAACCCAGGCCCATTACGATCATGTGGGCGCCATGGCCGCAATTAAAAAGTCAACCAACGCGCAACTTATGATTGAT…	Beta-Lactamase	others	Cluster808	LRA-19			GOB
ARG1146	ATGCAAAAAAGACTTATACATTTATCCATTATCTTCTTTCTGCTATGTCCTGCCCTGGTAGTTGCGCAGAACAGTCCTCTTGAAACTCAACTCAAGAAAGCCATAGAAGGGAAAAAAGCCGAAATAGGAATTGCAGTCATTATCGACGGGCAAGATACGATAACAGTCAATAATGATATTCATTATCCCATGATGAGTGTTTTCAAATTTCATCAGGCATTGGCATTGGCCGATTACATGCATCATCAAAAGCAACCTTTGGAAACCCGATTATTGATTAAAAAGTCGGATTTAAAGCCGGACACCTATAGTCCGCTTCGAGAAACATACCCGCAGGGAGGAATCGAAATGAGCATTGCCGATCTACTGAAATATACGCTTCAGCAAAGTGACAATAAT…	Beta-Lactamase	beta-lactamase	Cluster809	cepA-1	bl2e_cepa	cephalosporin	CepA
ARG1147	ATGTATGAAATTAATAATATGAAGCTTAGATATACTTTGATAGGCGTGTTGTGTTTCAGCATAAACATCGTTCTACAAGCACAACAGCAGGCATTGGAAGGCAAAATTGCCGGTTTCCTTAAAGGGAAGAAAGCCACGGTCGGCGTAGCCGTACTGACAGACAAAGACGAAACCATACTGCACAACAACAAGGTGCACTATCCGCTTCTGAGCGTATTCAAATTCCATGTAGCCCTGGCCGTATTGGATAAAATGAACAGAGAGGAAATCCCATTGAAACATATTGTTCATGTAAAAGCTTCCCAATTACAGCCAAATACCTACAGTCCGCTGCAGCAAAAGCATTCCGGTCAAGACCTGGATATATCATTGGGAGAGCTTTTACAATACAGCATCTCG…	Beta-Lactamase	others	Cluster810	CblA-1-2	bl2e_cbla	cephalosporin	CblA
ARG1148	ATGAGTCATAGAAAACATATTGTTTGGGCTATCGATGCTTTTGCCGAGAAGTCCTTGCAGATCAAAGGTATTAAGATACTCAAACTTGTGAGTGAAGCGTTTGGTCTGGAAGTCGAACCTGTGTACGTGCTCTCTTCTGGCCAAGTTCAAGTGCAGAGTGAACTCTATCCAAAATGGTCTCTAGATTACGAAAAAGCCTCGGAAAATTTACTGGACGATCTTATACGCCTTGCCAATCTTTCAAAAGTTAGCAAACCAACAGTTCTGATTGAATCGACTGGATCTCTCCGAGGCGCGACTGAGGAGCTTGTAAAGTTTTCGCAAAATAAACATGCAAAATTTATTTTCGTGAATAGTCATGCGAACGAAGGTCTTCCTAGATTTTTTCTAGGAAGCTTT…	Stress Response	others	Cluster811	Usp	Usp		Usp
ARG1149	ATGATCAAAAATCACACAGCGGGTAAAGGCTGCTCTTATGAGTGGCTGGATATAGTGAACCCGCAGCCCGGAGAGCTGGAACAGGTAGCCAGGGAACACAACCTGCACGAGGCATCTGTGAACGACTGCCTGCAGCCAGGCCACCTGCCCAAGTATGAGCGGCTGAAGAACTATACCTTCGTGATACTGCGCGTGTATAGCGAGGACGAGCGCAATAACAAGGCCGACAATGTGCAGGAGATCACCAATAAGATAGCCATCTTCCTCAGTGATTCTTTCATCATTACCATACACCGCAACAGCCTGCCCGTGCTGGACCAGATCAGCACCCAGTTTCTGAATGAGCTGGAGTGCCAGCTGCCGCAGCATGTATTCATAGAGATAGTGATGGCATCCCTG…	Gene Modulating Resistance	others	Cluster812	CorA	CorA		SoxR
ARG114	GTGAAGTTTTTTGCCCTCTTCATTTACCGCCCGGTGGCGACGATTTTACTGTCGGTTGCCATTACCCTGTGCGGCATACTGGGCTTCCGTATGCTGCCGGTCGCCCCGCTGCCGCAGGTCGATTTTCCGGTGATTATCGTCAGCGCCTCGCTGCCCGGTGCGTCACCAGAAACAATGGCGTCTTCCGTTGCCACGCCGCTGGAGCGCTCACTTGGGCGCATTGCCGGAGTCAGTGAAATGACCTCCAGCAGTTCGCTCGGCAGCACGCGTATTATTTTGCAGTTTGATTTTGACCGGGATATCAACGGCGCAGCGCGTGATGTGCAGGCGGCGATCAACGCTGCACAAAGTTTGCTGCCCAGTGGGATGCCCAGCCGCCCGACCTATCGCAAAGCGAAC…	Other Efflux	others	Cluster86	MdtC-2			ACR_tran
ARG1150	ATGGATGCCGCAATCGATACCCCGGAAGTCCTCAAAGCCTGGTTTCACCGCAGCGGGGTGCACGATCCCTTGCGCACTTGCATCGGGCCGCTGCCGAATTCACGGGCATCGATCGTGCGCTGGGGCAGTGACCATCCCGACACGATGATCCAGACCGTCAGCCCGCATCTCAATGACTACCGCATCGCCGTCATGCTGGAGCCGGTCGATGCCCGAATCTGGCAACAGGGACGGCCGGTGTGGGGCGGCGTGATCGCGGCGGAACGGTTCCGGATCTGTCCGCCCGGCCCGGGCAACCAGTGGAGCCGCCTCAGCGGTTGCGATATCGTCAACCTGTTCGTGCCGCAGTCGCTGGTCGAGAACCTTGCCGCCTTGCGCCAGACGAGCGCACCATTGGCC…	Gene Modulating Resistance	others	Cluster813	HTH_18	HTH_18		HTH_AraC
ARG1151	ATGAGAAACGAGGAAGTCATTAGTATGTGGCAACGGATGAAATGGGGTTTGTGTGTGCTGGCGGCACTCAGCGGTTCTGCGATGGCCGCACCGCTGACGGCGCAATACGTGTCGACTATCGCGACGCAGGAAGAACAGCGTCTTCATGCCCGGATTGGCATTGCGGTACTTGATACGGCGACCAACAGTATCACCCATTATCGGGGAGAAGAACGGTTCCCGTTAAACAGTACGCACAAGCCGCTGTTATGCGCAGCGTTATTACGCGAAGTCGACAGGAAGGCGCTGGCGCTTTCTGCTTCAACGCAGTTTGAATCCTCGCAGCTGGTGGAGTATTCGCCGATTACTGAAAAACATGTGGCGCCAGACGCCATGAGCTGGGCGCAATTGTGCAGCGCG…	Beta-Lactamase	beta-lactamase	Cluster814	AER-1	bl2c_pse3	carbenicillin==penicillin	ClassA
ARG1152	ATGAAAATCGTAAAAAGGATATTATTAGTATTGTTAAGTTTATTTTTTACAGTTGTGTATTCAAATGCTCAAACTGACAACTTAACTTTGAAAATTGAGAATGTTTTAAAGGCAAAAAATGCCAGAATAGGAGTAGCAATATTCAACAGCAATGAGAAGGATACTTTTAAGATTAATAACGACTTCCATTTCCCGATGCAAAGCGTTATGAAATTTCCGATTGCTTTAGCCGTTTTGTCTGAGATAGATAAAGGGAATCTTTCTTTTGAACAAAAAATAGAGATTACCCCTCAAGACCTTTTGCCTAAAACGTGGAGTCCGATTAAAGAGGAATTCCCTAATGGAACAACTTTGACGATTGAACAAATACTAAATTATACAGTATCAGAGAGCGACAAT…	Beta-Lactamase	beta-lactamase	Cluster815	VEB-C-1	bl2_veb	cephalosporin==penicillin	VEB-PER
ARG1153	TTAGACGTTCTTGGCGCCATCGCAAATATGCGAAGTTTGAGATTTTCGCTTTTCGAGCAAATCAGCGACCGCAGACTTTGCATAGCCAATGAACGCCGAAGTCTCATCTGCACGCAAAGCAAGACTATCCTTGCAAAGCCCAAGATAGGCTTGCCGCGCCTCAACCAGTATTGGCTTATGCTCAGCTGGCAAGCGCTCTAAAACCCATTCGGCGGCCACATCCTTGGGGACGATTCCTCCAGTTTCAGTGCTATACCAGATCCGAGCTAACGTGAGTACGATGTTCCGCTCCTCATTTTCCCAATCCTCATGAGTATTCCACAGCTTAAGGGTATCGGAAAGCACCTGGAGAAAGTCATGCTCTGGCACCGGCATGAAGACTTTTTGAGCCACTGGACC…	Nucleotidyltransferase	aminoglycoside	Cluster816	aadA9			ANT3
ARG1154	ATGGCTGCGCTCCTGAAGCGCATACTTAGGAGACGCATGGCTGAAAAGAGGTCAGGACGCGGGCGCATGGCCGCAGCGCGTACAACCGGAGCTCAGTCGCGTAAAACGGCACAGCGGTCGGGCCGGAGTGAGGCTGACCGTAGAAGAAGAGTCCACGGGCAGAATTTCCTCGTCGACCGGGAAACAGTACAACGGTTTGTGCGTTTCGCCGATCCGGACCCCGGGGAGGTCGTTCTCGAGGTCGGTGCCGGTAATGGTGCGATCACGCGCGAGCTGGCGCGATTATGCCGACGAGTGGTGGCGTATGAGATCGACCGGCACTTCGCGGACCGATTACGTGAGGCGACCGCCGAGGATCCGCGGATCGAGGTCGTCGCCGGCGACTTCCTGAAGACCTCG…	rRNA Methyltransferase	macrolide	Cluster817	ErmH			Erm38
ARG1155	ATGGTTAACTTGGACGCTGAGATATATGAGCACTTAAATAAACAGATAAAAATAAATGAACTCCGTTATTTATCGTCCGGCGATGATAGTGATACTTTTTTGTGTAATGAACAATATGTTGTGAAAGTTCCTAAACGAGATTCTGTTAGAATTTCTCAGAAACGAGAGCTTGAATTGTATCGTTTTTTAGAAAACTGTAAGCTATCTTATCAAATCCCTGCGGTAGTGTATCAAAGTGACCGATTTAATATTATGAAATATATTAAAGGGGAACGTATTACTTATGAGCAGTATCATAAGTTGAGTGAAAAGGAAAAGGATGCCCTTGCATATGATGAAGCGACGTTTTTGAAAGAGTTACATTCCATAGAGATTGATTGTTCTGTCAGTTTGTTTTCA…	Acetyltransferase	aminoglycoside	Cluster818	APH(2'')-IIa			APH
ARG1156	CTAGCGGTCATTCACTTCCAATGTTTCTTTCGCCATCTGCTCATATTCTTCCAAGCCTGAGATAATCGCAAACTCAGCTATCGCAACAGGGTATGCCGCATTAAGTTCAATGACGTGCTCTTTCATGGCAGGCCAGTAAATCCCACCTGCTTGCCGGTAATAGTTGATCAGTTTCTCCAGGGCTGCCTCCCCGAATACCCGGTACTGGAAAACAAAGTCATTTGATACATCCGTTACTTTTGCTTCGGTCCAGTCGATAAAACCTGTTAAGTTAGCATCTTTATCAATCATCGTGTGGCCAGCATGAACATCCCCATGAATCAGACCTGTTCTCTGAGGCCACAATTCCTCATTTTTTACCCAGGCCTGCCAGCGGTTCCATAAGGATTCGCCTACGCC…	Acetyltransferase	macrolide	Cluster819	mphB			APH
ARG1157	CTAGCGGTCATTCACTTGCAATGTTTCTTTCGCCATCTGCTCATATTCTTCCAAACCTGAGATAATCGCAAACTCAGCTATCGCAACAGGGTATGCAGCATTAAGTTCAATGACGTGCTCTTTCATGGCAGGCCAGTAAATTCCGCCTGCTTGCCGGTAATGTTGGATCAGTTTCTCCAGGGATGCTTCCCCAAATGCCCGGTACTGGAAAACAAAGTCATTTGATACATCCGTTACTTTTGCTTCAGTCCAGTCGATTAAACCGGTTACGTTAGCATCTTTATCAATCATCGTGTGGCCAGCATGAACATCACCGTGAATCAGGCCTGTTTTCTGCGGCCACAATTCTTCATTTTTTATCCAGGCCTGCCAGCGGTTCCATAAGGATTTTCCTACATC…	Acetyltransferase	macrolide	Cluster820	mphB			APH
ARG1159	ATGGAATTTAAATTACAAGAATTAAATCTTACTAACCAAGATACAGGACCATATGGTATAACCGTTTCAGATAAGGGGAAAGTTTGGATTACACAACATAAAGCAAATATGATAAGTTGCATCAATTTAGATGGAAAAATTACAGAGTACCCACTACCGACACCAGATGCAAAAGTCATGTGTTTAACTATATCCTCAGATGGGGAAGTTTGGTTTACTGAGAATGCAGCAAACAAAATAGGGAGGATTACAAAAAAAGGGATTATTAAGGAATATACATTGCCTAACCCAGATTCAGCACCCTACGGTATTACAGAAGGACCAAATGGAGATATATGGTTTACAGAAATGAATGGCAACCGTATTGGACGTATTACGGACGACGGTAAAATTCGTGAA…	others	macrolide	Cluster821	VgbA	vgba	streptogramin_b
ARG115	CTTGGCCTTATGGTCAACCGCATGTGAGTGCTCTACATCTTCGCTTTTTCGACTAAAGCGACGGCGAACTACCACGAAGAATACCGGAACAAAGAAGATAGCCAGTACAGTTGCGGTTATCATCCCGCCCATCACACCGGTACCTACCGCATTCTGTGCACCAGAACCTGCGCCACTACTGATAACCAGTGGCAGAACCCCTAGGATAAAGGCCAGTGATGTCATCAGAATTGGGCGCAGACGCATACGTACTGCTTCCAACGTTGATTCCACCAAGCCTTTACCTTCTTTGTCCATTAAGTCTTTAGCAAACTCAACAATCAAGATGGCGTTCTTAGCCGATAGCCCGATAGTGGTCAATAAGCCGACCTGGAAGTAAACGTCGTTATTGAGGCCACG…	others	quinolone	Cluster87	acrB	acrb	aminoglycoside==glycylcycline==macrolide==beta_lactam==acriflavin	adeB
ARG1160	ATGACTCAACATAATGAAATTATTAAAATTGCAGAAAAACATCAATTACACATCAAACCTCAAACAATATCATTGAATGAATCAGGGCTAGATTTCCAAGTTGCATTTGGAGAAGATGAACACGGAATAGAGTGGGTTTTAAGACTACCAAGAAGACCTGACGTTTATAAACGAACAAAACCCGAAAAACAAATGGTAGACTTCTTACAAAAAAATGTTTCGTTTGAAGTACCGAATTGGAAAGTACATACAAAAGACCTTATTGCTTATCCAAAACTTACAGGCAAACCCGCAGCCACAATAGATCCAGAAATACAAAATTACGTATGGGAAATTGAACACAAACCAGTAACAAAAAATTTTATTAACACATTAGCTGAAACACTCGTAGATTTACAC…	Acetyltransferase	macrolide	Cluster822	MphC-1			APH
ARG1161	ATGACATCAGTACGACTGACAACGGCGCTGCGCGCCATAGTCTTCGCCTTGGCGGCAACGGGCGCCTCGGCGGCCGCCTGCGCCCAAGACGCGGAGCGGCGGATAAGCGAGATGACCGCCGGCAAGCCCGCCGAGGTGGGCGTGGCGTGGATAGCCGACGGCAAGGCGCACGCCGTCAACAACGCCGACGGCTACCCCATGATGAGCGTCTTCAAGCTGCACGGGGCAGTGGCGGAGCTAAGGCAGATGGAGCGGCGCGGCACTCCGGCCGACACATTGATAACCGTCAGGGCGGCCGAGATGGAGAAAGACACCTACAGCCCCATGCTGAAACGGTATGGCGGCAGGGATTTCACTATACGCCTCGACAGCCTTCTGCGTTACAGCGTGGCCGAGAGC…	Beta-Lactamase	others	Cluster823	bl2e_cbla-4	bl2e_cbla	cephalosporin	VEB-PER
ARG1162	ATGATTGATTTGGACGTAGAAATATATCAGCATTTGAATGAACAGATAAAAATAAATAAACTCTGCTATTTGTCATCAGGTGATGATAGCGATACTTTTTTATGTAATGAACAATATGTTGTGAAAGTTCCAAAACGAGATTCTGTTAGATTTGCTCAGAAACGAGAGTTTGAATTGTATCGGTTTTTAGAAAATTGTAATTTATCTTATCAGACCCCTGCGGTAGTATATCAAAGTGACCGATTTAATATTATGAAATATATTAAAGGGGAACGTATTACTTATGAGCAGTATCATAAGTTGAGTGAAAAGGAAAAGGATGCCCTTGCATATGATGAAGCTACGTTTTTGAAAGAGTTACATTCTATAGAGATTGATTGTTCTGTCAGTTTGTTTTCA…	Acetyltransferase	aminoglycoside	Cluster818	APH(2'')-IIa			APH
ARG1163	ATGACTCGACATAATGAAATTATTAAATGTGCAGAAAAATATCAATTACACATCCAACCTCAAACAATCTCATTGAATGAATCGGGACTTGATTTCCAAGTTGCATTTGGAAAAGATAAACATGGAGTAGAATGGGTTTTGAGACTGCCAAGAAGACCTGATGTTTATAAACGAACAAAACCCGAAAAACAAACGGTAGACTTCTTACAGAAGAATGTTTCATTTGAAGTACCGAAATGGAAAGTACACGAAAGAGACCTTATTGCGTATCCAAAACTTACAGGTAAACCCGCAGCCACAATAGATCCAGAAATACAAAATTATGTATGGGAAATTGAACACAAACCATTACCAGAAAACTTTATTAACACATTAGCTGAAACACTCGTAGATTTACAC…	Acetyltransferase	macrolide	Cluster824	MphC-2			APH
ARG1164	ATGAAGAAGTGGGGTTTTTTATTGTTATTTTTATTGTGCTTAGGTTTTGCCTTCATTAATAAAGCACTGTTTTTTCAGGATAAAGTAGAGATTCAAAAATATGATCAAAATCACAAAGATAATATAGATAACATAGAGAATATAGGGACCCCCTTAAGTATCCAAAAGAATGAGATTGTAAAAGAACAGATCTATCAAGGAAATCTGCTCTTAATCAACAGTAAATATCCTATTCGCCAAGAGAGTGTGAAATCGGATATCGTAAATTTATCTAAACATAATGAATTGATAAATGGATACGGGTTGCTTAATACGAATATTTATCTGTCAAAAGGAATTGCACAAAAGTTTTCAGAGATGATCAATGATGCTGTAAAGGAAGGGGTTAGTCAATTTTTT…	Gylcopeptide Resistance	vancomycin	Cluster825	VanYA-2	vanya	vancomycin==teicoplanin	vanY
ARG1165	ATGACTATGTTTAAAACAACATTTCGCCAAACAGCGACGATTGCAGTTTCATTAATATCTCTATTGGTATCTCCAATGCTATGGGCTAACACCAATAATACGATTGAAGAGCAATTAAGTACGCTTGAAAAATATAGCCAAGGTCGTTTAGGTGTTGCTTTAATCAACACGGAAGATAATTCACAAATAACATATCGTGGTGAAGAACGTTTTGCGATGGCAAGTACAAGTAAGGTTATGGCTGTTGCGGCAGTTTTAAAAGAGAGTGAAAAACAAGCGGGATTATTAGATAAGAATATTACAATTAAAAAATCCGACTTAGTTGCTTACAGCCCTATTACAGAAAAACATTTAGTAACAGGAATGTCTTTAGCTCAATTAAGTGCTGCTACGTTGCAA…	Beta-Lactamase	beta-lactamase	Cluster826	OXY-3-1	bl2e_fpm	cephalosporin	CTXM
ARG1166	ATGACCATGTTTAAAACAACATTTCGCCAAACAGCAGCGATCGCAGTTTCATTAATATCTCTATTAGCATCTCCAATGCTATGGGCTGACAACAATAATACAATTGAAGAGCAATTAAATACGCTGGAAAAATATAGCCAAGGTCGTTTAGGCGTGGCATTAATCAACACCGAAGATAACTCACAAATAACATACCGTGGTGAAGAACGCTTTGCGATGGCAAGTACAAGTAAGGTTATGGCGGTTGCAGCCGTTTTAAAAGCGAGTGAAAAACAAGCCGGATTATTAGATAAGAATATTACGATTAAAAAATCTGACTTAGTTGCTTACAGCCCTATTACAGAAAAACATTTAACAACAGGAATGACACTGGCTGAATTAAGTGCGGCTACATTGCAA…	Beta-Lactamase	beta-lactamase	Cluster827	OXY-3-1-2	bl2e_fpm	cephalosporin	CTXM
ARG1167	ATGAACGTACGTAAACACAAGGCTAGTTTTTTTAGCGTAGTAATTACTTTTTTATGTCTCACGCTATCATTAAATGCTAATGCAACAGACTCAGTACTTGAAGCGGTTACCAATGCTGAAACTGAATTAGGCGCTAGAATTGGTCTAGCTGTGCATGATTTGGAAACGGGAAAACGTTGGGAACATAAATCTAATGAACGTTTTCCTCTAAGTAGTACCTTTAAAACACTTGCCTGTGCAAACGTTCTTCAAAGAGTTGATCTAGGTAAAGAAAGAATTGATAGAGTTGTGAGATTCTCTGAAAGCAATCTCGTTACATACTCACCTGTAACAGAAAAACATGTGGGTAAAAAAGGGATGTCGCTCGCAGAGCTGTGTCAGGCCACATTATCAACCAGT…	Beta-Lactamase	beta-lactamase	Cluster828	CARB-5	bl2c_bro	carbenicillin==penicillin	CARB-PSE
ARG1168	ATGAATACACTTAAAGTGAAACAATTAGCAAATAAGGAAGGACTAAATATATTAGAAGATTCAATAGAAATCAATGAATCTGGCGTTGACTTTCAAGTAGCACACGTCAAAGAACAAAACGGGGATAAATGGATACTACGAATTCCTCGTAGACGAGAATCTATGAGACATGCTCTACGTGAAAAAGAAGCATTAGAAATCATGAAAAAACATGCAGAATTCCAAGTTCCTGATTGGTCTATATTTTCTGAGGAACTAATTGCTTATAAACAACTAAGTGGCGTTCCTGCCGCTACTATCGATATAGAACAACAAGGTTATATATGGACCTTTAACGAAAAGGATGTACCAACTGAATACTATATTTCCTTAGGAAAAGTTTTAGCGAATTTACACTCA…	Acetyltransferase	others	Cluster829	Bacillus_intrinsic_mph-2			APH
ARG1169	TTAACATTCAGTTGCTAGCATGTGTATAGCTGCTTCATGCATGTCTTTCAAACCTGATACTTGAGCGTATTCAGCAACAGTGATGCTACTTGTTGTTAGAAGTTCGATAATATGTTCGTCCATTCTTGACCAAGTTTTACCGCCAGCGTTGTCATAAGAGTGAATTAACTTTGTTAATCCATCTTTCCCAAAGAGTAGATAATGCGATGTGAAATCTATAGATACATCACCTATCCCTACTTCTGTCCAATCGATTAAACCAGTTACATTGTTTTTCTTATCAATCAGAATATGACCTGGATGTATATCCCCATGCTTTACTCCCACGTGAGATGGCCAAAAAGAATCTTCAGCTAGCCATGCTTGCCAACGATCCCATAAGTTTTGATTAATATGGTA…	Acetyltransferase	others	Cluster830	Bacillus_intrinsic_mph-4			APH
ARG116	GTGTGCGTTTGCCGCTTGCGTCACGCCTGGCGGGGCATCCGGCCTGGCCACCAGGGTGTAGATGCACGGCAGGACGAACAGGGTGAAGAGGGTGCCCACCGACATGCCGGTCGCGATCACGATGCCGATGTCGAAGCGACTGACCGCCCCGGCGCCGGTGGCGAGGATCAGCGGGATCACCCCGAGCACCATCGCCGCGGTGGTCATCAGTACTGGCCGCAGGCGGATCGCGGCGGCCTGCTCGATGGCCTCGCGACGCCCCAGCCCCTGTTCGTGGCGCAACTGGTTGGCGAACTCGACGATCAGGATGCCGTGTTTGCTGATCAGGCCGATCAGTGTCACCAGGCCGACCTGGGTATAGATGTTCAGGCTCGACACGCCGAGGAACAGCGGTATCAG…	RND Antibiotic Efflux	others	Cluster88	MexI-2			MexW-MexI
ARG1170	ATGACACATATTTTGGCCAGAGCCATCATTTTCACTGCTTTTTTTATTTCGGTTTTTGGTGAGTTGCAGGCTCAGGAGAAAGACGTGAAGGACAAGATTGAGCAAATCATAGATCGGTCAAACGGAAATATTGGAGTCGGCGTATTTGATTTTGCCTCCGGTTTGACTGTTCTCATTAATAATGCACATCAATTTCCGATGCAAAGTGTGTTCAAATTTCCGTTGGGGATGGCTGTACTGGATATGGTTGACCGAGGAAAACTGAAGCTGGATCAACAGGTATACGTTTCAAAAAATGATTTGCAGCCGACTTACAGTCCGCTGCGCGACAAGTTTCCTGACGGAAACGTGAACGTAACACTGGCCGACCTGCTCACCTATTCAGTTTCATTAAGTGAT…	Beta-Lactamase	others	Cluster831	VEB-7	bl2_veb	cephalosporin==penicillin	VEB-PER
ARG1171	ATGTTTAAAAAAACATTTCGCCAAACTGCTGCGATCGCAGTTTCATTAATATCTCTATTGGCATCCGCCACTCTATGGGCTAACACCAATAATACAATTGAAGCGCAATTAAGTGAGCTTGAAAAATACAATCAAGGTCGTTTAGGAGTGGCTTTAATCAACACGGAAGATAACTCACAAATAACATACCGTGGTGAAGAACGTTTTGCGATGGCAAGTACAAGTAAAGTTATGGCTGTTGCGGCTGTTTTAAAAGAGAGTGAAAAACAAGCGGGATTATTAGATAAGAACATTGCGATTAAAAAATCTGACTTGGTTGCTTACAGTCCTATTACAGAAAAGCATTTAGTAACAGGAATGTCTTTAGCTCAATTAAGTGCAGCCACCTTGCAATATAGT…	Beta-Lactamase	beta-lactamase	Cluster832	OXY-3-1-3	bl2e_fpm	cephalosporin	CTXM
ARG1172	AATTGCTGCCTTTTTGCTCGCCCGATCCCCATCGTGGAAGTCGCTGCGGAGGCCGACGCCATGGTGACGGTGTTCGGCATTCTGAATCTCACCGAGGACTCCTTCTTCGATGAGAGCCGGCGGCTAGACCCCGCCGGCGCTGTCACCGCGGCGATCGAAATGCTGCGAGTCGGATCAGACGTCGTGGATGTCGGACCGGCCGCCAGCCATCCGGACGCGAGGCCTGTATCGCCGGCCGATGAGATCAGACGTATTGCGCCGCTCTTAGACGCCCTGTCCGATCAGATGCACCGTGTTTCAATCGACAGCTTCCAACCGGAAACCCAGCGCTATGCGCTCAAGCGCGGCGTGGGCTACCTGAACGATATCCAAGGATTTCCTGACCCTGCGCTCTATCCC…	Target Redundancy/Overexpression	sulphonamide	Cluster725	Sul1-3			Dihydropteroate
ARG1173	ATGGTTAAATCAATTTCCCTATGTGCGGCTGTGCTGTTGGCTGGCTGTACAGCCACCGCACCTCAAGGTCTCTCGCCCCTGGCGGATGACAGGCAGGTTCTGAACGCGGAGGCGGCGCCGCTGGCCGACATGGCGGCCGAAGCGCACTGGAACGATCCGTTTGCGCCCTTCAAGGTGGTGGGAAACATCTACTATGTCGGCACGACCGGCGTCAGTGCGTGGCTCATTACCACGCCGCGCGGCCATTTCCTCCTGGATGGCGCTCTGCCGCAAACGCCGCCGCAGATCATCGCCAATATCCAGGCGCTGGGCTTCGATATCCGCGATGTGAAATATCTCCTCAACAGCCACGCCCATTTCGATCATGCCGGCGGGCTGGCGGCGCTGCAAAGGGCGGCC…	Beta-Lactamase	others	Cluster833	bl3_l-3	bl3_l	cephamycin==cephalosporin==carbapenem==penicillin	SubclassB3
ARG1174	CTGTTTTTCCCACGCCGCCAGTACCAGCCTGGTGGCGCTGGCCAGCACATCGCGGCGTGCCTCAGCCTGCGGATTATGCTGGGTGAAATAGACGGCCAGCACCAGCGGTTTACCCTGTGGTGGCCAGAGGATTGCCAGATCGTTAGTCGTGCCGTAGCCTCCCGCCCCGGTTTTATCACCCACTTGCCAGCCTTGCGGCACCCCGGCACGAATGCTCTGCGCCCCGGTTTTGCTCTGCTTTAGCCACTGAATCAGCAGCTGTTGCTGAGCGGAGGGTAACGCCTTGCCCAGCGCCAGCTGATTTAAATTCCCGGCCATCGCCAGAGGTGTTGAAGTATCACGTACATCACCCGGAATCGCGCTGTTTAACGCGGGTTCCCGGCGGTCAAGACGCGTCTG…	Beta-Lactamase	beta-lactamase	Cluster834	CTX-M-7-1	bl2e_y56	cephalosporin	ClassA
ARG1175	ATGAAAACAAACCGTCTGATTCTCTTATTATTCATCCTATTTCCAGCCTATGTATTGGCCGGCAATCGCTTTCAAGAACTATACACCAATATCCATCAGTTTATCTCACAGCAAAAAGCTGAAGTGGGAGTAGCCATCATTGCAGACGGAAAAGATACTGTCACCATAGAGAACAACCGACGCTACCCGTTGATGAGCGTATTCAAATTACATCAGGCACTGGCTGTGGGAGATTACTGTAAAAGACATCAGCTCTCCTTTGATACCTTGCTTACCGTAGACAGCACAGACCTGCAGCCCAATACTTACAGTCCGCTAAGAGACCGGTACCCTCACGGAGGAAAGTTTTCACTTAAGCAATTAATGGAATACACCCTCCACTTAAGCGACAATAATGCA…	Beta-Lactamase	others	Cluster835	bl2e_cepa-2	bl2e_cepa	cephalosporin	CepA
ARG1176	ATGGATATTAGAAAAACAATAGAAGAAAAATGCAATATAGTGATTGAAAGCATTAAATTGATTGGAGAAGGATACGATAGTAAAGCATATATAGTAAATAATGAATATGTTTTTAAAATAAAGTTTAGTGCTAATAAGAAAAAAGGTTATGAAAAAGAAAAAGCAGTATATGATTTTTTGAATAAAAAATTACATACTTCTGTAAATATTCCTAATATAGAGTATTCATACATAAGTGATGAAATATCTATATTAGGTTATAAAGAAATTAAAGGAACATTTTTAACACCAGAAATCTATTTTTCAATGTCATTGGAACAACAAGATTTATTAAAACAAGATATTGCAATGTTTTTACGACAAATGCACGATTTAGATTTTGATGAAATAAGTTCATAT…	Acetyltransferase	aminoglycoside	Cluster836	AAC(6')-Ie-APH(2'')-Ia			APH
ARG1177	ATGGCGGCCGCCGCGGCGATCGCGCTACTGGGCGGCTGCGGCGCGGACGCGGGTTCCGAGCCCGCCACCACCGCGGCGAGCACGACCGCGCCGAGCACGGCCACCGACGCGGCGACCGCCGAGTTCGCCGCACTGGAACAGCGATCCGGCGCGCGGCTGGGCGTCTACGCGGTCGACACGACCAGCGGCGCCGAGGTCGCCTACCGGGCGGACGAGCGGTTCGGCATGGCCTCCACCTTCAAGGGCCTGGCCTGCGGCGCGCTGCTGCGCGAGCACCCGCTGTCGTCCGGCTATTTCGACCAGGTCGTCCGCTACTCCCGCGAGGAGGTGGTGTCCTATTCGCCGGTCACCGAGACCCGCGTGGACACCGGGATGACCGTCGCCGAACTGTGCCACGCC…	Beta-Lactamase	beta-lactamase	Cluster749	R39-1	bl2a_iii	penicillin	ClassA
ARG1178	ATGAAAGCATATTTCATCGCCATACTTACCTTATTCACTTGTATAGCTACCGTCGTCCGGGCGCAGCAAATGTCTGAACTTGAAAACCGGATTGACAGTCTGCTCAATGGCAAGAAAGCCACCGTTGGTATAGCCGTATGGACAGACAAAGGAGACATGCTCCGGTATAACGACCATGTACACTTCCCCTTGCTCAGTGTATTCAAATTCCATGTGGCACTGGCCGTACTGGACAAGATGGATAAGCAAAGCATCAGTCTGGACAGCATTGTTTCCATAAAGGCATCCCAAATGCCGCCCAATACCTACAGCCCCCTGCGGAAGAAGTTTCCCGACCAGGATTTCACGATTACGCTTAGGGAACTGATGCAATACAGCATTTCCCAAAGCGACAACAAT…	Beta-Lactamase	others	Cluster837	CblA-1-3	bl2e_cbla	cephalosporin	CblA
ARG1179	ATGAAACTCTGGACATCACTCTGCCTGTTTCTGCTGCTGGGCGCAACAGCGTTTGCAGTTCGCGAAAATCCTCTGGAAAGCAGACTTCGCCGCATAATACGCCTCTCAAACACCGATGTAGGCGTCGCCGTCATCAGCGGCAGCCGAAATTGGGCGGTCGGCAACCGAAAACGCCCGCTGCTCAGCGTTTTCAAGTTTTTTATTGCGGTTCAAACCCTCCGGCAGATGGAGCAAACCGGAACGGCTCTTAACGCAAAACTGACAGTCGAAGAAAACATGACTGACGCAAACATGTACAGCCCCATGCTGAAAAAACATCCCCGCCGCCCCTTCGAAATCAGTCTGGCCGAGCTGCTCGAATATATGATTGCCGAAAGCGACAACAATGCCGCAGACATT…	Beta-Lactamase	others	Cluster838	bl2e_cbla-5	bl2e_cbla	cephalosporin	CblA
ARG117	ATGGCTTTTACCGATCCGTTCATTCGTCGCCCGGTCCTCGCCTGCGTGGTCAGCCTGCTGATCGTCCTGCTCGGCATGCAGGCCTTCAGCAAGCTGGTGATCCGCGAATATCCGCAGATGGAGAACGCGCTGATCACGGTGACCACGCTCTACGCCGGAGCCAACGCGGAGACCATCCAGGGCTACATCACCCAGCCGCTGCAGCAGAGCCTGGCCAGCGCCGAAGGCATCGACTACATGACCTCGGTGAGCCGGCAGAACTACTCGACCATCTCGATCTACGCGCGGATCGGCGCCAACACCGATCGCCTGGTCACCGAGCTGCTGGCCAAGTCCAACGAGGTGAAGAGCCAGCTGCCGCCGGACGCCGAGGACCCGGTGCTGCAGAAGGAGGCCGCC…	RND Antibiotic Efflux	others	Cluster88	MexI-2			MexW-MexI
ARG1180	ATGGATATAAAAAAGATTATAGAAGAAAAATGCAAGATAGTTGTTGATAGTATAAAGTTGATTGGCGAGGGGTATGACAGTAAAGCATACATTGTAAATAATGAATATGTTTTTAAAATTAAATTTAGTGCTAATAAGAAAAAAGGATATGAAAAAGAAAAAGCAATATATGATTTCTTAAACAAAAAATTAAATACAACAATAAATATTCCTAATATTGAATATTCATATATAAGTGATGATATATCTATATTGGGGTATAAGGAAATTAAAGGAACTTTTTTAACACCAGAGATTTATTTTACTTTATCAAAAGAGAAACAAGATTTGTTGAAACAAGATATTGCTATGTTTTTAAAACAAATGCACAATTTAGATTATAGTGAAATAAGTTCATAT…	Acetyltransferase	aminoglycoside	Cluster839	AAC(6')-Ie-APH(2'')-Ia			APH
ARG1181	ATGAATGTCATCCTGAACCGTCGAACGTTTTTATTGGCTAGCGCTGTGGTGTCTGCGTCTTATTCGCTAGGTACGCTGGCTGGCGCTAATCGGGATGATGCTTCCTTTCAAGATCGGCTGGCTAAGTTGGAGCAGCAGCTGAACGGACGGCTTGGAGTATGCGCCATCGATACCGCAAATGGAGCACAGTTGGGCTATCGCGCCAATGAGCGGTTTGCCATGAACAGCACGTTCAAGGTCATGCTCGCCTCAGCGTTTCTCGCCCGAAGCCAAGACGAACCGGGGCTCCTCGAAGAACGGCTCACGTACACCCGGGCCGATCTGGTCACATACTCTCCCGTGACGGAAAAGCACGTTTCCACTGGGATGACCGTTGCCGAATTGTGCGCCGCAGGCATT…	Beta-Lactamase	beta-lactamase	Cluster840	LRA-1-3	bl2e_y56	cephalosporin	ClassA
ARG1182	TTGTTATTGTTATTCTTAATATACTTAGGTTATGACTACGTTAATGAAGCACTGTTTTCTCAGGAAAAAGTCGAATTTCAAAATTATGATCAAAATCCCAAAGAACATTTAGAAAATAGTGGGACTTCTGAAAATACCCAAGAGAAAACAATTACAGAAGAACAGGTTTATCAAGGAAATCTGCTATTAATCAATAGTAAATATCCTGTTCGCCAAGAAAGTGTGAAGTCAGATATCGTGAATTTATCTAAACATGACGAATTAATAAATGGATACGGGTTGCTTGATAGTAATATTTATATGTCAAAAGAAATAGCACAAAAATTTTCAGAGATGGTCAATGATGCTGTAAAGGGTGGCGTTAGTCATTTTATTATTAATAGTGGCTATCGAGACTTT…	Gylcopeptide Resistance	vancomycin	Cluster790	VanYA-1	vanya	vancomycin==teicoplanin	vanY
ARG1183	ATGAAGAAGTGGGGGTTTTTATTTTTATTGTGCTTAGGTTTTGTCTTCATTAATAAAGCACTGTTTTTTCAGGAAAAAGTAGCAGTAGAAATTGAAAATTATGATCAAAATCCCAAAGATCATTTAGATAATAGAGGAACTTCGGAAAGTACCCAAACGAAAACGATTACAAATGAACAGATTTATCAAGGAAATCTGCTATTATTCAACAGTAAATATCCTGTTCGCCAAGAAAGTGTGAAGTCAGATATCGTCAATTTATCTAAACATAACGAATTGATAAATGGGTACGGGTTGCTTGATACGAATATTTATATGTCAAAAGGAATAGCACAAAAATTTTCAGAGATGGTCAATGATGCTTTAAAGGAAGGGGTTAGTCATTTTATTATTAATAGT…	Gylcopeptide Resistance	vancomycin	Cluster841	VanYA-3	vanya	vancomycin==teicoplanin	vanY
ARG1184	ATGAAGAAATGGTTTTTTTTATTGTTATTGTTATTGTTAATATACTTAGGTTATGACTACATTAATAAAGCACTGTTTTCTCAGGAAAAAGTAGAATTTCAAAATTATGATCAAAATCCCAAAGAACATTTAGAAAATAGTGGGACTTCTGAAAGTACCCAAATGAAAACAATTACAGATGAACAGGTTTATCAAGGAAATCTGCTATTAATCAATAGTAAATATCCTCTTCGTCAAGAAAGTGTGAAATCAGATATCGTGAACTTATCTAAACATGGCGAATTAATAACTGGATACGGGTTGCTTGATACGAATATTTATATGTCAAAAGAAATAGCACAAAAATTTTCAGAGATGATCAATGATGCTGTAAATGGGGGCGTTAGTCATTTTATTATT…	Gylcopeptide Resistance	vancomycin	Cluster842	VanYA-4	vanya	vancomycin==teicoplanin	vanY
ARG1185	ATGAAAAAAATTATACTCCTATTTATCTTGACAAGCCAGTTGGTGCTTGCTCAACATACTTCAATATTAAATGATATAAATGCTGTTACCAAAGACAAGAAAGCCACAGTAGCTGTTTCTGTTTTGGGGATAGAAAATGATTTTCAGTTTAGTAACGCCAATGGTAATTTGAAAATGCCGATGCTGAGTGTTTTTAAATTTCATATTGCATTGGCGGTTCTAAATCAGGTAGACAAAGGTAACCTTACCTTGGATCAGAAAATACTGATTAAAAAATCGGATCTATTAGAAAATACATGGTCACCACTTCGTGAGAAGTATCCGGATGGAAATGTAGAACTTCCTTTAAGCGAAATTATTACTTATACTGTAGCCCAAAGTGACAACAACGGATGCGAC…	Beta-Lactamase	beta-lactamase	Cluster843	bl2_veb-3	bl2_veb	cephalosporin==penicillin	VEB-PER
ARG1186	GTGCACCCCGACCTGCTCCCCCACCTCCGCTGCCCGGTCTGCGGCCAGCCGCTGCACCAGGCCGACGCGGCACCACCACGCGCCCTGCGCTGCCCGGCCGGGCACAGCTTCGACATCGCCCGACAGGGTTACGTCAACCTGCTCACGGGCCGGGCACCGCACGTCGGCGACACCGCCGAGATGATCGCCGCCAGGGAGGAGTTTCTGGCCGCCGGGCACTACGACCCGTTCTCGGCGGCACTCGCCACCGCGGCCGCGCGGGCGGTGCCACGTCGTGTCCGGCCCGGCGACGGCGTGGGCGAACCGGTGGCGTACCCGGATCTGGTGGTGGACGCCGGAGCCGGTACCGGCCGGCACCTCGCCGCAGTGCTCGACGCGGTGCCGACCGCCGTCGGCCTG…	Methyltransferase	macrolide	Cluster844	myrA			Methyltransf_18
ARG1187	ATGAATTTTTATTTAGAGGAGTTTAACTTGTCTATTCCCGATTCAGGTCCATACGGTATAACTTCATCAGAAGACGGAAAGGTATGGTTCACACAACATAAGGCAAACAAAATCAGCAGTCTAGATCAGAGTGGTAGGATAAAAGAATTCGAAGTTCCTACCCCTGATGCTAAAGTGATGTGTTTAATTGTATCTTCACTTGGAGACATATGGTTTACAGAGAATGGTGCAAATAAAATCGGAAAGCTCTCAAAAAAAGGTGGCTTTACAGAATATCCATTGCCACAGCCGGATTCTGGTCCTTACGGAATAACGGAAGGTCTAAATGGCGATATATGGTTTACCCAATTGAATGGAGATCGTATAGGAAAGTTGACAGCTGATGGGACTATTTATGAA…	others	macrolide	Cluster845	VgbB	vgbb	streptogramin_b
ARG1188	ATGAAACGGTCCTTCCTTTCCCTGGCGGTAGCCGCTGTCGTTCTGTCCGGCTGCTCGCTGATCCCCGACTACCAGCGCCCCGAGGCGCCGGTAGCCGCGGCCTACCCGCAAGGGCAGGCCTACGGGCAGAACACCGGCGCGGCGGCCGTTCCGGCCGCCGACATCGGCTGGCGCGAGTTCTTCCGCGACCCGCAGTTGCAGCAACTGATCGGCGTGGCGCTGGAAAACAACCGCGACCTGCGGGTCGCCGCGCTGAACGTCGAGGCCTTCCGGGCGCAGTACCGCATCCAGCGGGCCGACCTGTTCCCGCGGATCGGCGTGGACGGTAGCGGCACCCGCCAGCGTTTGCCGGGCGACCTGTCGACCACCGGCAGTCCGGCGATTTCCAGCCAGTACGGG…	RND Antibiotic Efflux	others	Cluster286	OprM			adeC-adeK-oprM
ARG1189	TCAGCTCGCCAGCGCGCTCACCGCAATGCGCGTCGCCGACGCAACCACATCGCTGCGCCCCTTCGCCTCCTTCTGCGGAAACGTCAGGTAGACCGCCAGCACCAGCGGCGCGCCGGCCGGCGGCCACAGCACGCCCACGTCGTTCGTGGTGCCGTAGGAGCCCGAACCGGTCTTGTCGCCCACCTTCCAGCCGGCGGGCACGCCGGCCAGGAAGCGCTGGGTGCTCGTGGTGTTGCCCAGCAACCAGGTCTTGAGCTGCTCGCGCTGTGCCGCGCCCAGCGCGTTGCCCAGCACCAGCCGCTGCACGCTTGCCGCCATGGCCGCGGGCGTGGTGGTGTCGCGCAGGTCGCCGGGGATGGCGGTGTTGAGTTCGGTCTCCCAGCGGTCCAGCCTGAAGAC…	Beta-Lactamase	beta-lactamase	Cluster846	LRA-1-4	bl2e_y56	cephalosporin	ClassA
ARG118	GTGAACGGGCACGGCCTGCGCCTGCGGCTCGGCATCCGGCTTGGCCAGCAGGCTGTAGACGCAGGGCAGGACGAACAGGGTGAACAGCGTGCCGACGCTCATGCCGGTGGCGATCACCAGGCCGATGTCGAAGCGGCTCACCGCACCGGCGCCGCTGGCGAGGATCAGCGGCACCATGCCGAACACCATCGCCGCGGTGGTCATCAGCACCGGGCGCAGGCGAATGGCGGCCGCTTCCTCGATGGCCTCGCGCAGCGGCAGGCCCTTCTCGTGCCGCAGCTGGTTGGCGAATTCGACGATGAGGATGCCGTGCTTGCTGATCAGGCCGATCAGCGTCACCAGGCCCACCTGGGTGTAGATGTTCATGGTGGAGAAACCGAGGAAGATCGGCACCAGCGC…	RND Antibiotic Efflux	others	Cluster89	MexI-3			MexW-MexI
ARG1190	ATGCTTAAGGAACGGTTTCGCCAGACGGTATTTATCGCTGCCGCTGTTATGCCCTTCATTTTTAGTAGCACTTCACTGCATGCGCAGGCGACGTCAGACGTGCAGCAGGTTCAGAAAAAGCTGGCGGCGCTGGAAAAGCAATCTGGCGGACGCCTGGGCGTGGCGCTGATTAATACCGCGGATAATTCGCAGGTGCTGTACCGCGCAGACGAGCGTTTTGCGATGTGCAGCACCAGTAAGGTCATGACCGCCGCCGCGGTATTAAAACAGAGTGAAACCCATGACGGTATTTTGCAGCAAAAAATGACCATTAAAAAAGCCGATCTGACCAACTGGAATCCCGTAACAGAGAAATATGTGGGTAATACGATGACATTAGCTGAGCTAAGCGCAGCGACG…	Beta-Lactamase	beta-lactamase	Cluster847	Sed1-1	bl2b_ula	cephalosporin==penicillin	CTXM
ARG1191	ATGCGTTCTACCCTGCTCGCCTTCGCCCTCTCGTCGCTCGCCCTGGCCGCCACGCTCTTCACCTTCGACGGCGCCGCCGCCGACGCATCGCTGCCACAGCTGCAGGCCTACACGGTGGACCCTTCCTGGCTGCAAACGATGGCGCCGTTGCAGATTGCCGATCACACCTGGCAGATCGGCACGCATGACCTGACGGCACTGCTGGTCCAGACGGCTGATGGCCTCGTCCTGATCGATGGTGGCATGCCGCAAATGGCCTCTTACCTGCTGACCAACATGAAGGCCAGGGGAACCAATACCGGTCCCCTGCGCATGGTCCTGCTCAGCCACGCGCACACCGATCACGCCGGCCCTGTGGCCGAGATCAAGCGCCGCACGGGGGCGCAGGTGGTCGTGAAC…	Beta-Lactamase	beta-lactamase	Cluster848	L1_beta-lactamase-2	bl3_l	cephamycin==cephalosporin==carbapenem==penicillin	L1
ARG1192	CTAGGATTTTAATACAAACTCTCTGCTATGCTCGATAATCCATTCCTTGAAAACATTAAGTGCTTCACTATTATGATTAACCCGAGATTTCTGCAAAGTAAGCCAATAACCGCCAAGCGTGGCATAAATTTCAAAAGGTTTTGCCACGGATCGCTCATTTAATTCTTTTTGAAACATATGATAAGGAACTAGTGCTGCATAATCACCTAACTTTACAGCATCTATCATAAGTCTGGTAGAATCAAAGATAGGCCCTGTAATAGTCCAAGGGTCGATCCCAGCAGCTTTAAACCAATTATTCCATTCCTCCTTTCGATAGGAACGCAGTAAGCAAACTTTTTTTAAGTCTGATGGAATGTACAATTTCTTGGATGTTTCCGGGGAACACAATACTGTATG…	others	others	Cluster849	LysR_substrate-2	LysR_substrate
ARG1193	ATGAAAATAATAACAACTATCTATCTAAGCGTGGTGTTGACATTTCTAACAGGATGCACAACCATGAAAAAATTATCAAGTGGAACAACTGTTTATCGCTATGCTAACGGATTTGTTACTGATAGTGATAATAAAATAGTAGCTCATTACGCCAATGGCTTCGTAACAAAATACTCGGATGTCGTTAACCAAAAGCATATTAAGATAAACGATGATTTAGAATTATTTAGGTTGACACCTGTTTGTTACCTATATACAGCTTGGGCGAATATGGGGCGTTGGGGACGTGTCGGTTCGAATGGACTTGTTGTGATTGGTAAAGGGAAAGCTCTTTTGATTGATTCGCCTACCCTTGAATCGCAAATAGTAGAATTAGCTTGGTGGTTTGACAAAAATTTG…	Beta-Lactamase	others	Cluster850	CcrA beta-lactamase-2	bl3_ccra	cephamycin==cephalosporin==carbapenem==penicillin	NDM-CcrA
ARG1194	ATGCTGCGGACGACGATTGCGCCGAAAACGGCAGCGCAAAGAGAACGGCTGCTGGACGCTCTTACGCAACTTGCGGATACTGACCCGCTTTTGCGTTGCGAAGTGGATTCCATCACCCATGAGATCATTCTTTCTTTTTTGGGCCGGGTGCAGTTGGAGGTTGTTTCCGCTTTGCTGTCGGAAAAATACAAGCTTGAAACAGTGGTAAAGGAACCCTCCGTCATTTATATGGAGCGGCCGCTCAAAGCAGCCAGCCACACCATCCATATCGAGGTGCCGCCCAACCCGTTTTGGGCATCCATAGGACTGTCTGTTACACCACTCTCGCTTGGCTCCGGTGTACAATACGAGAGCCGGGTTTCGCTGGGATACTTGAACCAGAGTTTTCAAAACGCTGTC…	Target Protection	tetracycline	Cluster170	TetW-1			TetM-TetW-TetO-TetS
ARG1195	ATGCGTGCCAGATTACCTTTAAATGCATTACGAGCTTTTGAAGCTTCTGCAAGATATCTAAATTTTACTAAAGCCGGACTAGAGCTTCATGTAAGCCAGGCCGCCGTAAGCCAGCAGGTAAGAACACTTGAACAGATGCTTGGTGTGGCTCTTTTTACAAGAGTACCGCGTGGGTTACAGTTGACAGACGAAGGCCTGCATCTTTTGCCTTCGATTACAGAAGCTTTGCAGATGATGAGTTCTGCCATGGATAAATTCCATGAAGGTAAGATTAAAGAAGTGCTTACTATTGCTGTCGTTGGGACTTTTGCAATAGGTTGGCTTCTTCCTCGGATTACTGAGTTCCTTAATGAAAATCCATGGATTGATATTAGAATTTTAACGCATAATAACGTTGTC…	others	others	Cluster849	LysR_substrate-2	LysR_substrate
ARG1196	ATGGTTAAAAATACATTACGTCAAACCACCCTGATGGTGGCTACGGTTATGCCGTTGCTGTTCGGTAGCGCACCGCTATGGGCGCAAACTGCTAATGCCAAGGCGAATATTCAGCAGCAACTGTCTGAACTGGAGAAAAGCTCCGGTGGCCGCCTGGGCGTGGCGCTGATCGATACCGCCGATAATTCGCAGATCCTGTATCGCGCGGATGAACGTTTTCCTATGTGCAGCACCAGCAAGGTGATGGCAGTGTCGGCGTTGTTAAAACAGAGCGAGACGGATAAAAATCTTTTGGCTAAGCGGATGGAGATCAAGCAATCCGATCTGGTCAACTACAACCCGATCGCCGAAAAACACCTGGATACCGGGATGACCCTGGCCGAGTTCAGCGCCGCCACC…	Beta-Lactamase	beta-lactamase	Cluster851	CTX-M-75-1	bl2be_ctxm	monobactam==penicillin==cephalosporin_iii==ceftazidime==cephalosporin_ii==cephalosporin_i	CTXM
ARG1197	ATGGTTAGAAATACATTACGTCAAACCACCCTGATGGTCGCTACGGTTATGCCGTTGCTGTTCGGTAGCGCACCGTTATGGGCGCAACCCGCTAATGCCAAGGCCAATATTCAGCAGCAACTGTCTGAACTGGAGAAAAACTCCGGTGGCCGCCTGGGCGTGGCGCTGATCGATACCGCCGATAATTCGCAGATCCTGTATCGTGGGGATGAACGTTTTCCCATGTGCAGCACCAGCAAGGTGATGGCAGTGTCGGCGTTGTTAAAACAGAGCGAGACGGATAAAAATCTTTTGGCTAAGCGGATGGAGATCAAACAATCCGATCTGGTCAACTACAACCCGATCGCCGAAAAACACCTGGATACCGGGATGACCCTGGCCGAGTTCAGCGCCGCCACT…	Beta-Lactamase	beta-lactamase	Cluster851	CTX-M-75-1	bl2be_ctxm	monobactam==penicillin==cephalosporin_iii==ceftazidime==cephalosporin_ii==cephalosporin_i	CTXM
ARG1198	ATGGTTAAAAATACACTACGTAAAACCACCCTGATGGTCGCTACGGTTATGCCGTTGTTGTTCGGTAGCGCACCGCTATGGGCGCAAACTGCTAATGCCAAGGCGAATATTCAGCAGCAACTGTCTGAACTGGAGAAAAGCTCCGGTGGCCGCCTGGGCGTGGCGCTGATCGATACCGCCGATAATTCGCAGATCCTGTATCGCGGGGATGAACGTTTTCCTATGTGCAGCACCAGCAAGGTGATGGCGGTGTCGGCGTTGTTAAAACAGAGCGAGACGGATAAAAATCTTTTGGCTAAGCGGATGGAAATCAAGCAATCCGATCTGGTCAACTACAACCCGATCGCCGAAAAACACCTGGATACCGGGATGACCCTGGCCGAGTTCAGCGCCGCCACC…	Beta-Lactamase	beta-lactamase	Cluster851	CTX-M-75-1	bl2be_ctxm	monobactam==penicillin==cephalosporin_iii==ceftazidime==cephalosporin_ii==cephalosporin_i	CTXM
ARG1199	ATGATGAAAAATACCCTGCGTAAAACAGCACTGATGGCGGCGGCTGTAGTGCCAATGCTCGCATTCAGTGCGGCGTCCTGGGCGCAAACAGCGACGAAAATGACGTCAGTTCAGCAACAGCTGACGGCGCTGGAAAAAGAAAGCGGCGGGCGTCTGGGCGTGATGCTGATTGATACGGCGGACAACTCGCAAATTGCTTATCGTGCGGATGAACGTTTTGCGATGTGCAGCACCAGTAAGTTCATGGCGGCTTCGGCGATCCTGAAAGAGAGTGAAGTTAAGAAGAATCTGCTTACTCAGCATGTTGCGCTGAAACAATCGGATCTGGTGAATTACAACCCGATTACCGAAAAGCATCTTAACGATGGCATGACGATTGGTGAGCTGGCCGCGGCGGCC…	Beta-Lactamase	beta-lactamase	Cluster852	CTX-M-75-2	bl2be_ctxm	monobactam==penicillin==cephalosporin_iii==ceftazidime==cephalosporin_ii==cephalosporin_i	CTXM
ARG119	ATGAAGGGCGGTTTCAACCTGTCGGACTGGGCCCTGCGCCACCAGTCCCTGGTCTGGTACCTGATGGCGGTATCGCTGGTGATGGGCGTGTTCTCCTACCTCAACCTGGGGCGCGAGGAGGATCCCTCGTTCGCCATCAAGACCATGGTCATCCAGACCCGCTGGCCGGGCGCCACGGTGGACGACACCCTGGAGCAGGTCACCGACCGCATCGAGAAGAAGCTCGAGGAGCTGGACTCGCTGGATTACGTGAAGAGCTACACGCGACCCGGCGAATCGACGGTCTTCGTCTACCTCAAGGACACCACCAAGGCCGGCGACATCCCGGATATCTGGTACCAGGTGCGCAAGAAGATATCCGACATCCAGGGCGAATTCCCCCAGGGCATCCAGGGACCG…	Other Efflux	others	Cluster90	ACR_tran	ACR_tran		ACR_tran
ARG11	ATGAACATTTCAAAATTCTTTATCGACCGGCCGATCTTCGCAGGAGTCCTATCGGTGATCATCCTGCTCGGCGGGGTGATCGCGATGTTCCTGCTGCCGATCTCCGAATATCCGGAAGTCGTGCCGCCTTCCGTGATCGTGAAGGCGCAGTACCCGGGCGCGAACCCGAAAGTGATCGCCGAGACGGTCGCGTCGCCGCTTGAAGAGCAGATCAACGGCGTCGAGGACATGCTCTACATGCAGTCGCAGGCGAACAGCGACGGCAATATGACGATCACCGTCACGTTCAAGCTCGGCACCGATCCGGACAAGGCCACGCAGCTCGTGCAGAACCGCGTGAACCAGGCACTGCCGCGCCTGCCGGAAGACGTGCAGCGGCTCGGCATCACGACGGTGAAA…	Other Efflux	others	Cluster4	ceoB-2	ceob	chloramphenicol	ACR_tran
ARG1200	ATGATGAAAAATACCCTGCGTAAAACTGTGCTGATGGCGGCGGCTGTAGTGCCAATGCTCGCATTCAGTGCGGTGTCATGGGCGCAAACGGCGACAAAAATGACGTCAGTTCAGCAACAGTTGACGGCGCTGGAAAAAGAAAGCGGCGGGCGTCTTGGTGTGATGCTGATTAATACTGAAGACAATTCCCAGATTGCTTACCGCGCTGATGAACGTTTTGCCATGTGCAGCACCAGCAAGTTCATGGCCGCGTCAGCCATTCTTAAACAGAGCGAAACGCAAACGGAGTTGCTGAACCGCCGCGTCAGCCTCACCAGATCTGATCTGGTAAATTATAACCCGATCACCGAAAAGCATCTCGATACCGGCATGACGGTAGGCGAACTGGCCGCCGCCGCC…	Beta-Lactamase	beta-lactamase	Cluster853	CTX-M-75-2	bl2be_ctxm	monobactam==penicillin==cephalosporin_iii==ceftazidime==cephalosporin_ii==cephalosporin_i	CTXM
ARG1201	ATGGTTAAAAATACATTACGTCAAACCACCCTGATGGTCGCTACGGTTATGCCGCTGCTGTTCGGTAGCGCACCATTATGGGCTCAATCCGCTAATGCCAAAGCGAATATTCAGCAGCAACTGTCCGAGCTCGAGAAAAACTCCGGTGGCCGCCTTGGCGTGGCGCTGATCGATACCGCCGATAATTCGCAGATCCTGTATCGTGGGGATGAACGTTTTCCCATGTGTAGCACTAGCAAGGTGATGGCGGTGTCGGCGTTGTTAAAACAGAGCGAGATGGATAAAAATCTTTTGGCTAAGCGGATGGAAATCAAACAATCCGATCTGGTCAACTACAACCCGATCGCCGAAAAACACCTGGATACCGGGATGACCCTTGCAGAGCTCAGTGCCGCCGCC…	Beta-Lactamase	beta-lactamase	Cluster854	OXY-1-2	bl2be_ctxm	monobactam==penicillin==cephalosporin_iii==ceftazidime==cephalosporin_ii==cephalosporin_i	CTXM
ARG1202	TTGTTTAGTTTATATAAAAAATTTAAAGGTTTGTTTTATAGCGTTTTATTTTGGCTTTGTATTCTTTCATTTTTTAGTGTATTAAATGAAATGGTTTTAAATGTTTCTTTACCTGATATTGCAAATCATTTTAATACTACTCCTGGAATTACAAACTGGGTAAACACTGCATATATGTTAACTTTTTCGATAGGAACAGCAGTATATGGAAAATTATCTGATTATATAAATATAAAAAAATTGTTAATTATTGGTATTAGTTTGAGCTGTCTTGGTTCATTGATTGCTTTTATTGGTCACAATCACTTTTTTATTTTGATTTTTGGTAGGTTAGTACAAGGAGTAGGATCTGCTGCATTCCCTTCACTGATTATGGTGGTTGTAGCTAGAAATATTACA…	MFS Transporter	tetracycline	Cluster322	TetK	Tetk	Tetracycline	EmrB
ARG1203	TTTAGCGGTGTTGTTTTGATTGCCAAAGGAGATAAAACGATCTACAAGCACGCTTTCGGATATGCTAATATGGCCGACAAAATTCCCAACAAAGCAAATACCAAATTTAATTTGGCTTCTATGAATAAAATGTTTACAGGGTTAGCCATTATGCAATTAGCCGAAAAGGGAAAGCTTTCGCTACATGACAAAGTCGGTAAATATTTACCGGATTTTCCTAACAAACTCGTAGCCGATTCTGTTACCATTCATCAATTATTGACACATACTTCAGGAATGGGAAACTTTTGGGCCGAACATGACAAACTAGCGAAAGAAAAATTTAAAACGGTTAGTGATTATTTGCCGCTTTACGTGCATCAGGAATTACTATTCTCTCCCGGGAAGGGTTTTCAATAC…	Beta-Lactamase	others	Cluster856	Beta-lactamase1-3	Beta-lactamase		Beta-lactamase
ARG1204	GTGACGGCACCGATCATTACGTTGTTCGGGGGTGTCTTGAATCGCCGCGCTTTCATTCTCGGGACGGTGGCGCTCACCGCAAGCCAGCCTGCACATGCGGAAGACAACGCGTTCGCGGGTTTGGAAAAACAGTACGGCGGCAGGCTCGGCGTGGCGGTAGTCGATACCGGATCGGGCGAGCGCATGGCCTATCGTGCCGACGAGCGCTTTCCGATGTGCAGCACATTCAAACTTCTGATCGTCGGCGCCGTTCTGCACAACGTCGACAAAGGTTCTGAGCGGCTGGACCGATGGATTCCCTTTCAGGCCAGCGATCTTCTCGATTATGCGCCGGTGACGAAGACAGCCGTCGGGAATGGCGGCATGACGATGAGCGATCTCTGCGCGGCCGCGATTGAA…	Beta-Lactamase	others	Cluster857	bl2be_ctxm-2	bl2be_ctxm	monobactam==penicillin==cephalosporin_iii==ceftazidime==cephalosporin_ii==cephalosporin_i	ClassA
ARG1205	CTATTTCCCTCCCTTAAAGTGCTCCTTATATATATCCTCCGTCTTGTCGATGGTGGTTAAGTATTTCTTTTTGTCGCCAAATGCACCGGGGTTGTAGCCGTCGGTCTCTTTGCGCACGTCTTGCAGGCCAAACTGGCTGGAGTGCGCAGCTACCCATATATCAAACTGCAGCTTCCTCATAGCGCCATAGGTATACATAAAGTCTTTACCGACATTGGGATATGTGGGCATGCCCGGCAACGTAACCTCAGACAGCATGTAAGGTATATTCGCTATCAGCACACGATAGCTGCGGTGCTCATCCTTTACGGTGAGCAGGTAGCTGCATGAACCTTTGGTATGGCCGGGATGATGCAGCATTTCCAACTGCGTACCGCCGAGGGTTATGTTATCATGGTC…	Beta-Lactamase	others	Cluster858	LRA-17			GOB
ARG1206	ATGTCAAACAAAGTAAATTTTAAAACGGCTTCATTTTTGTTTAGTGTTTGTTTAGCTTTGTCGGCATTTAATGCTCATGCTAACAAAAGTGATGCTGCGGCAAAACAAATAAAAAAATTAGAGGAAGACTTTGATGGGAGGATTGGCGTCTTTGCAATAGATACAGGATCGGGTAATACATTTGGGTATAGATCAGATGAGCGGTTCCCTTTATGCAGTTCATTTAAAGGTTTTTTGGCGGCTGCTGTTTTAGAGAGGGTGCAACAAAAAAAACTAGATATCAACCAAAAGGTTAAATATGAGAGTAGGGATCTAGAATATTATTCACCTATTACAACAAAATATAAAGGCTCAGGTATGACATTAGGTGATATGGCTTCTGCTGCATTGCAATATAGC…	Beta-Lactamase	beta-lactamase	Cluster859	SME-3	bl2f_sme1	cephalosporin==carbapenem==penicillin	SME
ARG1207	CTATTTCTTCTCTAGCGCCGCTGTCTGCTTGGCGAGCTGCTTGTCGAAGTCCTCCGACAGGCTGGTCGCGTAGGTCGCGAGCTCGCCGGGCTTGACGAACGGGTTCGGTGCGCCGTCCTTCATTGCCGCGCGCTTGGCCTGCATGCCGTAGACTTCGGGATGCGGTCCGAGCAGGACGTCGATCTTCATCGCCTTCACCTTGGCATAGGTCGCGCGATAGTCGTCGACGATGCCGGCGTGGGTTGGCTGGCCGACCAGCCGGTTTAGCGCCACCGTGCCGCTGCAGAAGAACAGCACCTGGCGGTCCTGGCCGCCGTCCTTGACGGTCATCTCCCAGCTCGTGCAGCCCGGCGAGTGGCCGGGAGTGGCGTGCGCCGTCAGCGTGGTCTCACCAAGCGT…	Beta-Lactamase	others	Cluster860	BJP-1	bl3_l	cephamycin==cephalosporin==carbapenem==penicillin	BJP
ARG1208	ATGACCGGACTATCGCGACGCAACGTTCTGATCGGTTCGCTCGTGGCGGCAGCTGCCGTCGGTGCCGGCGTCGGTGGCGCCGCACCGGCATTCGCGGCACCGATCGATGACCAGCTGGCGGAACTGGAGCGTCGGGACAACGTCCTGATCGGCTTGTACGCAGCCAATCTGCAGTCTGGGCGGAGGATCACGCACCGTCTCGACGAGATGTTCGCGATGTGCTCGACGTTCAAGGGCTACGCCGCTGCGCGGGTGCTGCAGATGGCCGAGCACGGCGAGATCTCACTGGACAACCGGGTCTTCGTCGATGCGGATGCGCTCGTGCCGAACTCACCCGTCACCGAGGCACGTGCCGGTGCCGAGATGACGTTGGCCGAGCTGTGCCAGGCGGCGCTGCAG…	Beta-Lactamase	others	Cluster861	TLE-2	bl2b_tle	cephalosporin==penicillin	ClassA
ARG1209	ATGAAGCACTCTTCGCTACGGCGTGCGCTATTATTAGCCGGTATTACCCTGCCCTTAGTCAATTTTTCGCTGCCAACCTGGGCCGCTGCGATTCCGGGGTCATTAGACAAGCAATTGGCAGCACTTGAGCACAGTGCTAACGGTCGTTTAGGCATTGCGATGATTAATACCGGCAATGGCACCAAAATTCTGTATCGCGGAGCTCGACGTTTCCCATTCTGTAGTACTTTTAAGTTTATGTTAGCCGCTGCTGTATTGGGTCAAAGCCAATCTCAGCCGAATTTGCTCAATAAGCATATCAATTACCATGAGAGTGATTTGTTATCTTATGCCCCCATCACGCGTAAAAATCTGGCGCATGGTATGACAGTTTCTGAATTATGTGCGGCTACCATTCAA…	Beta-Lactamase	beta-lactamase	Cluster862	bl2e_y56-1	bl2e_y56	cephalosporin	CTXM
ARG120	TGCAACAACAGGTTCCGTCGGCGCTGTCTTGTGCGCCAACAGGGTGTAAATACACGGCAGCACAAACAAGGTAAACAAGGTCCCGATCGACATTCCCGTCGCAATCACCGTACCGATGTCAAAACGGCTCACCGCCCCGGCCCCGGTCGCCAGAATCAGCGGCACCATGCCAAATACCATTGCGGCGGTGGTCATCAGCACCGGGCGTAGGCGAATGGCCGCAGCTTCCTCGATAGCGTCCCTTGCGCTCAGCCCTTTTTCCTCACGCAACTGGTTGGCGAACTCGACGATCAGGATACCGTGCTTGCTGATCAGCCCGATCAGCGTCACCAACCCGACCTGGGTGTAGATGTTCATGCTGGAGACACCTAGGAACAGCGGCAACAGCGCCCCGCAGAT…	RND Antibiotic Efflux	others	Cluster91	MexI-4			MexW-MexI
ARG1210	GAGTTTGAGATGATGAGACATCGCGTTAAGCGGATGATGCTAATGACAACGGCCTGTATTTCGCTGTTGCTGGGGAGTGCGCCGCTGTATGCGCAGGCGAACGACGTTCAGCAAAAGCTGGCGGCGCTGGAGAAAAGCAGCGGGGGGCGGTTGGGAGTGGCGCTGATTGACACCGCCGATAACGCACAGACGCTCTACCGCGCCGATGAGCGCTTTGCCATGTGCAGCACCAGTAAGGTGATGGCGGCAGCGGCTGTGCTCAAGCAAAGTGAAACGCAAAAGAAGGTGTTGAGTCAGAAGGTTGAGATTAAATCTTCAGACCTGATTAACTACAATCCCATTACTGAAAAACACGTCAACGGCACGATGACGCTGGCGGAATTGAGCGCCGCGGCGTTG…	Beta-Lactamase	beta-lactamase	Cluster863	CTX-M-8	bl2be_ctxm	monobactam==penicillin==cephalosporin_iii==ceftazidime==cephalosporin_ii==cephalosporin_i	CTXM
ARG1211	ATGGCACGTCCTTCTAAACTAGCTTTATCATTTTCTCTTCTGTTGCCTTTTTTACCCTTCACCAGCTTCGCTGAAACCTGGCCACAGGGCGATATCGCCCGACAAAAAATCGTAAAGCTGGAAAAGGATTTTGGTGGGCGGATTGGAGTATCTGCCATCGATACGGGCGCCAATCGAACTTTTGACTTTCGAGCGGACGAACGTTTCCCTTTATGCAGCTCCTTTAAGGGCTTTCTGGCTGGCGCCGTGCTCTCCCACAGCCAACAGCAGGAAGGCTTACTGGAGAAACGTATCGACTATAAGAATCGGGTGATGGAACCTCACTCTCCCATCAGCGCACAACATAGTTCGACGGGTATGACCGTGGCGCAATTAGCGGCAGCGGCGCTGCAGTACAGC…	Beta-Lactamase	beta-lactamase	Cluster864	KPC-22-0	bl2f_sme1	cephalosporin==carbapenem==penicillin	KPC
ARG1212	ATGACAATTCAAGATATTCAATCACTTGCTGAAGCACACGGCTTGTTGCTTACGGACAAAATGAATTTCAATGAAATGGGCATTGATTTTAAGGTCGTTTTTGCTCTTGATACAAAGGGGCAACAATGGTTGCTGCGTATTCCTCGTCGTGATGGCATGAGGGAACAAATCAAGAAAGAAAAACGCATTTTAGAATTGGTAAAAAAACATCTTTCTGTAGAGGTTCCTGATTGGAGAATTTCATCTACAGAATTAGTGGCTTATCCCATACTTAAAGATAATCCTGTTTTAAATTTGGATGCTGAAACCTATGAAATAATTTGGAATATGGACAAAGATAGCCCGAAATACATAACATCTTTGGCAAAAACCTTATTTGAAATCCATAGTATTCCTGAA…	Acetyltransferase	macrolide	Cluster865	APH	APH		APH
ARG1213	ATGAAGAAGTGGGGTTTTTTATTGTTATTGTGCTTAGGTTTTGTCTTCATTAATAAAGCACTGTTTTTTCAGGAAAAAGTAGAAATTCAAAATTATGATCAAAATCCCAAAGATCATTTAGATAATAGAGGGACTTCTGAAAGTACGCAAACGAAGACGATTACAAATGAACAGATTTATCAAGGAAATCTGCTATTATTCAACAGTAAATATCCTGTTCGCCAAGAAAGTGTGAAGTCAGATATCGTAAATTTATCTAAACATAACGAATTGATAAATGGGTACGGGTTGCTTGATACGAATATTTATATGTCAAAAGGAATAGCACAAAAATTTTCAGAGATGGTCAATGATGCTGTAAAGGAAGGGGTTAGTCATTTTATTATTAATAGTGGCTAT…	Gylcopeptide Resistance	vancomycin	Cluster841	VanYA-3	vanya	vancomycin==teicoplanin	vanY
ARG1214	GTGGCCGAGATACAGGGCGATGAGGCTGACGCCGCCGATGAGAATGCGCCACCAGCCGAACACCGCGTAGCCGTGCCGCGACACGAAATCGAGCAGCGTGCGGATGACCAGCAGCGCCGCGCAGAAGGCGGCGACAAAGCCCACCGCGATCAGCAGGCCATCGTCCATCGACAGCGCGTTGCGGTTCTTCCAGAAGTCATAGACGAACGCCCCCAGCATGGTGGGCAAGGCGAGGAAGAAGGAGAATTCCGCCGCCGAGCGCTTGTCCGCGCCAAGCACCATGGCACCGACGATGGTCGAGCCCGAGCGCGACATGCCGGGAATGAGGGCAAGGCACTGGAAGAAGCCGATGCCGAGCGCCGTCGTCAGCGGAAAGCCCATGGCGTTGTTGAAGCGCGG…	others	others	Cluster866	BacA-108	BacA
ARG1215	ATGAATGTTCAAAATTGTATGGTAAAAGCCGTTTCCGTTAGCATCATTTTATTTGCATCCCTTTCCCTTGCTGCGCAAAAGGTAAAGGAACCAACCGTTAGTAACGCAGACTGGTCAAAGCCGTACCGGCCCTTTAGAATTGCCGGCAATTTATATTACATCGGTACATATGATCTCGCTTGTTATCTTATTACTACTAAACAGGGTAATATCATTGTCAATACCGGGCTGGCGGCTTCTGCATTACAAATAAAAAATAATATCAAAGCGTTAGGCTTTAAGTTAACTGACACCAAAATACTCTTAACAACACAGGCCCATTATGACCATTTGGGTGCAATGGCTGAAATTAAGAAAATAACAGGCGCAAAGCTCATGGCAGATGAGGGCGATGCGACG…	Beta-Lactamase	others	Cluster867	LRA-12-1			GOB
ARG1216	ATGTCACTGTATCGCCGTCTAGTTCTGCTGTCTTGTCTCTCATGGCCGCTGGCTGGCTTTTCTGCCACCGCGCTGACCAACCTCGTCGCGGAACCATTCGCTAAACTCGAACAGGACTTTGGCGGCTCCATCGGTGTGTACGCGATGGATACCGGCTCAGGCGCAACTGTAAGTTACCGCGCTGAGGAGCGCTTCCCACTGTGCAGCTCATTCAAGGGCTTTCTTGCTGCCGCTGTGCTGGCTCGCAGCCAGCAGCAGGCCGGCTTGCTGGACACACCCATCCGTTACGGCAAAAATGCGCTGGTTCGGTGGTCACCCATCTCGGAAAAATATCTGACAACAGGCATGACGGTGGCGGAGCTGTCCGCGGCCGCCGTGCAATACAGTGATAACGCCGCC…	Beta-Lactamase	beta-lactamase	Cluster868	KPC-C-1	bl2_kpc	cephamycin==cephalosporin==carbapenem==penicillin	KPC
ARG1217	ATGAAAAAGTGGGGACTTTTATTGGTTTTTGCATTATTTCTAGTATTTATTTTTAATATATTACCGATATCCCAAGATAAAGTAGAGGATCGAATATATGAACAAAATGACAAAGATACATCGGATGATAAAATGACAGCTGAAAATATGCAAAAGATTGAGCTTACGGAAGAGCAGATCTATCAAGGGAATCTACTCTTGGTCAACAATGAACATCCTGTTCACCAAAAGAGTATAAAATCGGATATTATAAATTTATTTACGCACAAAGAATTGACAAAGGGGTATGGGTTACTTGATAACGAAATTAAATTGTCAGAGGAAATAGCTGGGAAATTTTCAGAGATGATAGCTGCGGCTGAAGAGGATGGCGTTAGTAATTTTTTAATTAGCAGTGGT…	Gylcopeptide Resistance	vancomycin	Cluster869	vanYF	vanya	vancomycin==teicoplanin	vanY
ARG1218	ATGCGGTTCACCGCTACCGTCCTGTCGCGTGTCGCGACAGGGCTCGCTCTCGGCCTGTCCATGGCCACGGCCTCCCTCGCCGAAACGCCTGTCGAGGCGCTCTCCGAAACCGTCGCCCGGATCGAGGAACAGCTCGGCGCCCGCGTCGGCCTCTCGCTCATGGAGACCGGCACGGGTTGGTCCTGGTCTCACCGCGAGGACGAGCTTTTCCTCATGAACAGCACGGTCAAGGTGCCGGTCTGCGGCGCCATCCTCGCGCGTTGGGACGCGGGCAGGCTGTCGCTCTCCGATGCGCTGCCGGTGCGCAAGGCCGACCTCGTGCCCTACGCGCCCGTCACGGAGACGCGGGTCGGCGGCAACATGACCCTCGACGAGCTCTGCCTCGCGGCGATCGACATG…	Beta-Lactamase	others	Cluster870	NPS beta-lactamase	bl2a_nps	penicillin	ClassA
ARG1219	ATGAAAAAATATTTTTCTTTTTGTCTTTTGGGGATTTTTATTTTTTGTTTTTCTCAACAAAATTTAAAAAGAGACATCACAAAGATTATACAAAGCAAAAATGCCCTTGTGGCAGTATCTGTGATGAACTCAAAAGGGAAAACAGAAGTAAATATTAACGGAAACAAAAAAGTTCCGATGCTTAGTGTGTTCAAATTTCACATTGCATTGGCAGTTTTGGATTTGGTGGACAGAGGTATTTTGGATTTGGAACAAAATATTTTTGTCAAGAAATCTGAACTTTTGGAGAATACTTGGAGCCCCATTCGTGATAAATATCCGAATGGCAATGTGAATATCCCTTTGAGAGAAATCATAGAATACACCGTTTCTCAGAGCGATAACAATGGTTGCGACATT…	Beta-Lactamase	others	Cluster787	bl2_veb-2	bl2_veb	cephalosporin==penicillin	VEB-PER
ARG121	ATGGCACGCTTTTTCATCGATCGACCCATCTTTGCGTGGGTGATCGCCATCATCATCATGCTCGCCGGCGGCCTGGCGCTGTTCAAGCTGCCGGTCTCGATGTACCCCAACGTCGCACCGCCGGCGGTGGAAATCAGCGCCACCTACCCGGGTGCATCGGCCAAGGTGGTCGAGGACTCGGTGACGCAGATCATCGAGCAGAACATGAAGGGCCTTGATGGCCTGATCTACTTCTCCTCCAACAGCTCGTCCAACGGCCAGGCCACCATCACCCTGACCTTCGAGAGCGGCACCAACCCGGATATCGCCCAGGTGCAGGTGCAGAACAAGCTGCAGCTGGCCATGCCGCTGCTGCCGCAGGAAGTGCAGCGGCAGGGCATCAACGTGGCCAAGTCCAGC…	RND Antibiotic Efflux	others	Cluster73	SmeE-1	smee	fluoroquinolone	adeB
ARG1220	ATGAAGCTTAGATATACTTTGATAGGCGTGTTGTGTTTCAGCATAAACATCGTTCTACAAGCACAACAGCAGGCATTGGAAGGCAAAATTGCCGGTTTCCTTAAAGGGAAAAAAGCCACGGTCGGCGTAGCCGTACTGACAGACAAAGACGAAACCATACTGCACAACAACGAGGTGCACTATCCGCTTCTGAGCGTATTCAAATTCCATGTAGCCCTGGCCGTATTGGATAAAATGAACAGAGAGGAAATCCCATTGAAACATATTGTTCATGTAAAAGCTTCCCAATTACAGCCAAATACCTACAGTCCGCTGCGGCAAAAGCATTCCAGTCAAGATCTGGATATATCATTGGGAGAGCTTTTACAATACAGCATCTCGCTAAGCGATAACAATGCC…	Beta-Lactamase	others	Cluster810	CblA-1-2	bl2e_cbla	cephalosporin	CblA
ARG1221	ATGACGATTTTACTGCAACGCCGCCAGCTTCTGGTGGCGGGCGCGGCGCTGGCGCTGACCGCCTCGCTGACACCACTGAACGTATTTGCAGCAGGTGACTCGCTGCAGCGGCAGCTTGCCGCACTGGAAACGGAGGTGAATGGCCGTATCGGGCTGTCTCTGATCGACAGCGCCAGCCAGCAGGCGTGGAGCTATCGCGGTGACGAACGCTTTCCGCTGTGCAGCACCTTTAAACTGCTGCTGGTGGCTGCCGTTTTAAAACGCAGCGAGTCACAGCCCGCCCTGATGCAACAAACCCTGCACTGGACACCTGCGGATCACCTGAGCTATATGCCGGTAACGGCGAAGCATCCGCAGGGGATGACCGTCAGCGATCTGTGTGCAGCCGCGCTGCAGTAC…	Beta-Lactamase	beta-lactamase	Cluster871	CTX-M-132	bl2be_ctxm	monobactam==penicillin==cephalosporin_iii==ceftazidime==cephalosporin_ii==cephalosporin_i	CTXM
ARG1222	ATGGTGACGGTGTTCGGCATTCTGAATCTCACCGAGGACTCCTTCTTCGATGAGAGCCGGCGGCTAGACCCCGCCGGCGCTGTCACCGCGGCGATCGAAATGCTGCGAGTCGGATCAGACGTCGTGGATGTCGGACCGGCCGCCAGCCATCCGGACGCGAGGCCTGTATCGCCGGCCGATGAGATCAGACGTATTGCGCCGCTCTTAGACGCCCTGTCCGATCAGATGCACCGTGTTTCAATCGACAGCTTCCAACCGGAAACCCAGCGCTATGCGCTCAAGCGCGGCGTGGGCTACCTGAACGATATCCAAGGATTTCCTGACCCTGCGCTCTATCCCGATATTGCTGAGGCGGACTGCAGGCTGGTGGTTATGCACTCAGCGCAGCGGGATGGCATC…	Target Redundancy/Overexpression	sulphonamide	Cluster725	Sul1-3			Dihydropteroate
ARG1223	ATGTCAATGATTTATATTACGTTAAATATTATAGCCTATGTTATTGATGTTAGATCATTAATATTAGATGTACGTAGATTAGTTTTTTCATTGATTTTGGGGATAGTAGAAGGTTTAACAGAATTTCTTCCTATTTCTTCAACAGGGCATATGATATTAGTAGAAAATATTTTAAATTGCATGGATGATTCAGTCATAGCTTTTACTGTGATTATTCAATTAGGTGCTATTTTGTCTATAACAAAAATTTTTTGGAGTCAATTATATGGTATGAGTATGATTTGTATAAAAAAAATATTTTTTAAACAACATGATGATCATAATCATTTATGTATTCGGCATATATTTTTAGGAACGTTTCCAGGAATAATGTTAGGTATGATTTTTTATGAAAAAATT…	others	others	Cluster872	BacA-109	BacA
ARG1224	ATGTTTAAAAAACGAGGTCGTCAGACGGTACTTATTGCCGCCGTGCTCGCTTTCTTTACTGCCAGTTCACCGCTTTTGGCTCGCACGCAGGGGGAGCCCACACAGGTCCAACAAAAGCTGGCAGCATTAGAAAAACAATCGGGTGGCCGACTGGGCGTTGCGCTGATTAATACCGCCGATCGTTCGCAAATTCTTTATCGCGGTGATGAGCGCTTTGCCATGTGCAGTACCAGTAAGACGATGGTCGCTGCCGCGGTATTAAAACAGAGTGAAACTCAGCACGATATTTTGCAGCAGAAAATGGTTATCAAAAAAGCCGATCTGACGAACTGGAATCCGGTGACGGAAAAATATGTCGATAAAGAGATGACATTAGCGGAGCTAAGCGCTGCCACGCTG…	Beta-Lactamase	beta-lactamase	Cluster873	Sed1-2	bl2b_ula	cephalosporin==penicillin	CTXM
ARG1225	ATGAAACATTCTTCGCTGCGGCGTTCGTTATTATTAGCCGGTATTACCCTCCCCTTGGTCAGTTTTGCACTACCAGCTTGGGCAAATGCGCTACCGGCTTCAGTAGATAAACAATTAGCCGAGCTTGAACGAAATGCCAATGGCCGTTTAGGTGTCGCGATGATTAATACCGGCAATGGCACCAAAATTTTGTATCGCGCAGCTCAACGTTTCCCATTCTGTAGTACTTTTAAGTTTATGCTGGCCGCTGCTGTATTAGATCAAAGCCAGTCTCAGCCGAATTTACTCAATAAGCATATAAATTACCATGAGAGTGATTTGTTATCTTATGCCCCCATCACGCGTAAAAATCTTGCGCATGGCATGACCGTCTCCGAATTATGTGCTGCCACCATTCAA…	Beta-Lactamase	beta-lactamase	Cluster874	bl2e_y56-2	bl2e_y56	cephalosporin	CTXM
ARG1226	ATGAAGCACTCTTCGCTACGGCGTTCACTATTATTAGCCGGTATTACCCTGCCCTTAGTCAATTTTGCGCCGCCAACCTGGGCCGCTGCGATTCCGGGATCATTAGACAAGCAATTGGCAGCACTTGAGCATAGTGCTAACGGTCGTTTAGGCATTGCGATGATTAATAGCGGCGCTGGCACCAAAATTTTGTATCGCGGAGCTCAACGTTTCCCATTCTGTAGTACTTTTAAGTTTATGCTGGCCGCTGCTGTATTAGATCAAAGCCAGTCTCAGCCGAATTTACTCAATAAGCATATAAATTACCATGAGAGTGATTTGTTATCTTATGCCCCGATCACGTGTAAAAATCTGGCGCGTGGCATGACCGTCTCCGAGTTATGTGCTGCCACCATTCAA…	Beta-Lactamase	beta-lactamase	Cluster875	bl2e_y56-3	bl2e_y56	cephalosporin	CTXM
ARG1227	GGATAGGTGCGCTAACACAATTTTGGTGGCCGCGGCTAAAACGTCACGGCGTGGTTCTGCTTCTTTCTTAAGCTGCGTAAAGTAAATCACTAAAACCAGTGGCGCGCCTTTAGCCGGCCACAACACCGCGACATCATTTGTCGTACCATAATCACCACTGCCGGTTTTATCACCAATAACCCAATCAGTCGGCGCACCTGCACGGATAGTTGCCGCTCCTGTGGTATTTCCTTTTAACCACAAGGCTAACTGCTCCCGTTGCGGTGCGGCTAGGGCATCTCCCAGTACTAACTTGTTGACACTGGCCGCCATAGCTGCGGGGGTTGTGGTATCTCGGGGATCATTTGGCAGGGCAGTATTTAACTCCGGTTCCCAGCGATCCAGTCTGAAGGTTTGATC…	Beta-Lactamase	beta-lactamase	Cluster876	bl2e_y56-4	bl2e_y56	cephalosporin	CTXM
ARG1228	AGGTAAATGAGACAACAGTATTTTTGTGGCTGCGGCTAATACATCGCGTCGCGGTTTGGCGTCTTTTTCGCGCTGGGTAAAGTAGATAACTAACACTATCGGCGCGGCCTTAGTGGGCCACAGCACCGCAATATCATTCGTGGTGCCATAGTCTCCGGTGCCGGTTTTGTCGCCAACTATCCACTCAGCAGGTGCACCCGCACGAATAGTTTCACCTCCGGTGGTGTTACCTTTTAACCACAGCGCCAGCTGTTCCCGCTGGGCGGCGGGCAGTGCATCACCCAGCACTAAGGCATTCATGCTGGCGGCCATTGCCGACGGGGTCGTGGTATCGCGCGGATCATTTGGCAGGGCGCTATTTAACTCCGGCTCCAGGCGATCCAATCTAAAGGTTTGATC…	Beta-Lactamase	beta-lactamase	Cluster877	bl2e_y56-5	bl2e_y56	cephalosporin	ClassA
ARG1229	TCTAGTATATCGCTCAAAAATAGCATTACCAATTTTCGCGATTTCTTTATCTCTTTCAGGAATACTTGCTTCGGTACCTGTTAAGTAGACACTGATCACTAATGGTTGTTTTTGCTCATTCCAAACCACCGCTGTGATCCCGCGAGAACCATAACCACCCGCTCCTGAACGGTCAGCAATTTCCCACCCTTGTGGCAATACGGAGCGGAATAACCCATTAGAGACTTTATTCGCTTTCATCCACTCTGTTAATTGCGCTTTAGACGCAGGATTGAGTGCATCACCTAAAACAAGCTTAGTAATAGTCTCATTCATAGCGTACGGTGTTGTGGTATCGCGTTTGTCTCCCGGAGTAGCCTCGTTTAATAGTGGCTCAATACGATCTAATCTCGTTACGTT…	Beta-Lactamase	others	Cluster878	CARB-4-1	bl2c_pse1	carbenicillin==penicillin	CARB-PSE
ARG122	ATGGCACGCTTTTTCATCGATCGACCCATCTTCGCGTGGGTGATCGCCATCATCATCATGCTCGCCGGCGGCCTGGCCCTGTTCAAGCTGCCGGTCTCGATGTACCCCAACGTCGCACCGCCGGCGGTGGAAATCAGCGCCACCTACCCGGGTGCATCGGCCAAGGTGGTCGAGGACTCGGTGACGCAGATCATCGAGCAGAACATGAAGGGCCTTGATGGCCTGATCTATTTCTCCTCCAACAGCTCGTCCAATGGCCAGGCCACCATCACCCTGACCTTCGAGAGCGGCACCAACCCGGACATCGCCCAGGTGCAGGTGCAGAACAAGCTGCAGCTGGCCATGCCGCTGCTGCCGCAGGAAGTACAGCGGCAGGGCATCAACGTGGCCAAGTCCAGC…	RND Antibiotic Efflux	others	Cluster73	SmeE-1	smee	fluoroquinolone	adeB
ARG1230	ATGTCACTTAATGTAAAACCAAGTAGAATAGCCATCTTGTTTAGCTCTTGTTTAGTTTCAATATCATTTTTCTCACAGGCCAATACAAAGGGCATCGATGAGATTAAAGACCTTGAAACAGATTTCAATGGTAGAATTGGTGTCTACGCTTTAGACACTGGCTCAGGCAAATCATTTTCATACAAAGCAAATGAACGATTTCCATTATGTAGTTCTTTCAAAGGTTTTTTAGCTGCTGCTGTATTAAAAGGCTCTCAAGATAATCAACTAAATCTTAATCAGATCGTGAATTATAATACAAGAAGTTTAGAGTTCCATTCACCCATCACAACTAAATATAAAGATAATGGAATGTCATTAGGTGATATGGCTGCTGCAGCTTTACAATATAGCGACAAT…	Beta-Lactamase	beta-lactamase	Cluster879	IMI-C-1	bl2f_nmca	cephalosporin==carbapenem==penicillin	SME
ARG1231	ATGTCACTTAATGTAAAACAAAGTAGAATAGCCATCTTGTTTATCTCTTGTTTATTTTCAATATCATTTTTCTCACAGGCCAATACAAAGGGTATCGATGAGATTAAAAACCTTGAAACAGATTTCAATGGTAGAGTTGGTGTCTACGCTTTAGACACTGGCTCAGGTAAATCATTTTCGTACAAAGCAAATGAACGATTTCCATTATGTAGTTCTTTCAAAGGCTTTTTAGCTGCTGCTGTATTAAAAGGCTCTCAAGATAATCAACTCAATCTTAATCAGATCGTGAATTACAATACAAGAAGTTTAGAGTTCCATTCACCCATCACAACTAAATATAAAGATAATGGAATGTCATTAGGTGATATGGCTGCTGCCGCTTTACAATATAGCGACAAT…	Beta-Lactamase	beta-lactamase	Cluster879	IMI-C-1	bl2f_nmca	cephalosporin==carbapenem==penicillin	SME
ARG1232	ATGTCACTTAATGTAAAGCAAAGTAGAATAGCCATCTTGTTTAGCTCTTGTTTAATTTCAATATCATTTTTCTCACAGGCCAATACGAAGGGCATTGATGAGATTAAAAACCTTGAAACAGATTTCAATGGCAGGATTGGTGTCTACGCTTTAGACACTGGCTCGGGTAAATCATTTTCGTACAGAGCAAATGAACGATTTCCATTATGTAGTTCTTTTAAAGGTTTTTTAGCTGCTGCTGTATTAAAAGGCTCTCAAGATAATCGACTTAATCTTAATCAGATTGTGAATTATAATACAAGAAGTTTAGAGTTCCATTCACCCATCACAACTAAATATAAAGATAATGGAATGTCATTAGGTGATATGGCTGCTGCTGCTTTACAATATAGCGACAAT…	Beta-Lactamase	beta-lactamase	Cluster879	IMI-C-1	bl2f_nmca	cephalosporin==carbapenem==penicillin	SME
ARG1233	ATGAGAAATTTTGCTACACTGTTTTTTTTATCAGCTTGTTTGAGTTTAAGTTTGAATGCTCAGGTAGTAAAAGAACCTGAGAATATGCCTAAAGAATGGAATCAGACTTATGAACCATTCAGAATTGCAGGGAACCTATATTACGTAGGAACCTATGATTTGGCTTCTTACCTTATTGTGACAGACAAAGGCAATATTCTTATTAATACAGGAACAGCAGAATCGCTTACAATAATAAAAGGCAATATTCAAAAGCTGGGGTTTAATTATAAAGACATTAAGGTCTTGCTGCTTACCCAGGCTCATTATGACCATACAGGTGCGTTAGAGGATTTTAAAACAGAAACCGGTGCAAAATTCTATGCAGATAAAGCAGATGCTGATGTCCTGAAAACAGGG…	Beta-Lactamase	beta-lactamase	Cluster880	GOB-1-2			GOB
ARG1234	ATGAGAAATTTTGCTACACTGTTTTTTCTGTCAGTTTGTTTGAATTTGAATTTGAACGCTCAGGTAGTAAAAGAACCTGAGAATATGCCTAAAGAATGGAATCAGACTTATGAACCATTCAGAATTGCAGGTAACTTATATTACGTAGGAACCTATGATTTGGCTTCTTACCTTATTGTGACGGACAAAGGCAATATTCTCATTAATACAGGAACGGCAGAATCGCTTCCAATAATAAAAGGCAATATTCAAAAGCTGGGGTTTAATTATAAAGACATTAAGATCTTGCTGCTTACCCAGGCTCATTATGACCATACAGGTGCGTTACAGGATTTCAAAACAGAAACCGGTGCAAAATTCTATACCGATAAAGCAGATGCTGATGTCCTGAAAACAGGG…	Beta-Lactamase	beta-lactamase	Cluster880	GOB-1-2			GOB
ARG1235	ATGTGGCAGTGGCTTGGAAAAGTGCGGTGGTTGCTGGTGGTGATAGCGCTGCTGGGTGGCAAGGTCATGGCGGCGTCTGAACTGGATAGCGCGCTGGCCAGACTCGAGCAGCAGCATCATGGGCGTCTGGGGCTGGCCTATATCGATAGTGGCAGCGGCGAGAGTTACAGCTATCGCGGTGAGGAGCGTTTTGCCTTTTGCAGCACCTTCAAGGCGGTGCTGGCGGGGGCGGTGCTGCAGCGAAGCGTCAGTCAGCCCGGTTTGCTCGATAAGCGGGTGCATTATGCGGCCACGGATCTGCTCGCCTATGCCCCCATCACCAAGACGCATCTGGATAAAGGGATGCGCATCGGTGAACTGGCCGCAGCGGCGGTGCAATATAGTGACAACACGGCGGCC…	Beta-Lactamase	beta-lactamase	Cluster881	CTX-M-75-2	bl2e_y56	cephalosporin	ClassA
ARG1236	GGCGTGCCAGGAAATGACCCCGGTCCACGCGGTCAGGAGCACGATGATGCCAAAGGCGATGCGGTACCACGCGAATGGCTTGAAATCATGCGTGGCCACGAAACGCAGCAGCCAGCGTACGCACAGGAACGCCGACAGGAACGCGAAAACAAAACCCACCGCGAAGATGCCGAGATCGTCAGCAGACAACAGCGCGCGCGCCTTGTAGAGTTCGTAGACCGTGGCGCCGAAGATCACCGGAATCGCCAGGAAGAACGAGAACTCCGTGGCTACCTGGCGCGACAGACCGAACAGCATACCGCCGATGATCGTCGCACCGGAGCGCGAGGTACCGGGCACCAGCGCGAAGCACTGGGCCAGGCCCACCTTCAGCGCATCGCGCCAGTTCAGGTCGTCCAC…	others	others	Cluster882	BacA-110	BacA
ARG1237	ATGGAAATCGCACTTGCCCTGAAAGCCGTGATCCTCGGCATCGTCGAAGGACTGACCGAGTTTCTGCCCATTTCGAGCACCGGCCACCTGATCCTGGCCGGCCAGCTGCTCGACTTCAACGACGAGAAGGGCAAGATCTTCGAGATCGTGATCCAGTTCGGCGCGATTCTGGCGGTGTGCTGGGAGTTTCGCCGGCGCATCGCCAACGTGCTAAGCGGGTTGACGACCGACCCGAAAGCGCAGCGCTTTGCCATCAACGTGATCGTGGCGACGGTGCCGGCCATCGTGCTGGCGCTGGTGTTCGGCAAATGGATCAAGGCCCATCTGTTCAACCCGATCACGGTGGCGCTGGCCTTCATCATTGGCGGCGTGGTAATCCTGCTCGCGGAACGGCGCGAC…	others	others	Cluster883	BacA-111	BacA
ARG1238	GGCGTGCCAGGACACCAGGCCGGAGTACGCGGTCAACAGCACCACGATGCCGAAGGCGATACGGTACCAGGCAAACGGCTTGAAATCATGCGTGGCGACGAAACGCAGCAGCCAGCGCACGCACAGGAAGGCGGACAGGAAGGCAAAGACGAAGCCCACCGCGAAGATGCCGAGGTCGTCCCCGTTCAGCAGCGCGCGCGCCTTGTACAGCTCGTACACGGTGGCGCCGAAGATCACCGGGATCGCCAGGAAGAACGAGAATTCGGTGGCCACCTGCCGCGACAGCCCGAACAGCATGCCGCCAATGATGGTGGCGCCCGAGCGCGAGGTGCCCGGCACCAGCGCGAAGCATTGCGCCAGGCCGACCTTGAGGGCATCGCGCCAGTTCAGGTCATCGAC…	others	others	Cluster775	BacA-105	BacA
ARG1239	GGCGTGCCAGGACACGAGCCCGGTGTAAGCGGTCAGCAACACCACGATGCCGAAGGCGATGCGGTACCACGCGAACGGCTTGAAGTCGTGCGTGGCGACGAAACGCAGCAGCCAGCGCACGCACAGGAAGGCGGACAGGAAGGCAAAGACGAAGCCGACCGCGAAGATGCCGAGGTCATCGGCATTCAGCAGCGCGCGCGCCTTGTACAGTTCGTAGACCGTGGCGCCGAAGATCACCGGGATCGCCAGGAAGAACGAGAACTCGGTGGCCACCTGCCGCGACAGCCCGAACAGCATGCCGCCGATAATGGTGGCGCCGGAGCGCGAGGTGCCCGGCACCAGCGCGAAGCACTGCGCCAGCCCGACCTTGAGCGCATCACGCCAGTTCAGGTCGTCGAC…	others	others	Cluster884	BacA-112	BacA
ARG123	GATCATGCCGCCGAGCACGCCGGTGCCGATCGCCTGCTTGGCGCCGGAACCGGCACCGGTGGAGATCGCCAGCGGTACCACGCCCATGCCGAAGGCCAGCGAGGTCATCACGATCGGACGCAGGCGGTCGCGCACGGCATGCATGATCGATTCGATCAGGCCTGCGCCCTTCTCCAGGTTCTCCTTGGCGAACTCCACGATCAGGATCGCGTTCTTGCTGGTCAGGCCCACCGTGGTCAGCATCGCCACCTGGAAGTAGATATCGCGTTCCAGGCCCTTGAAGGTATTGGCCAGCACCGCGCCGAGGATGCCCAGCGGGGCCGCCAGCAGCACTGCGGTCGGCACGCTCCAGCTTTCGTACATCGCGGCCAGGCACAGGAATACGATCATCAGCGAGAG…	others	others	Cluster73	SmeE-1	smee	fluoroquinolone	adeB
ARG1240	ATGGACATCGCACTCGCCATCAAAGCGCTGATTCTCGGCATCGTCGAAGGGCTGACCGAGTTCCTGCCCATCTCCAGCACCGGCCACCTGATCCTGGCCGGGCAACTGCTCGACTTCAACGACGAGAAGGGCAAGATCTTCGAGATCGTGATCCAGTTCGGCGCCATCCTGGCGGTGTGCTGGGAGTTCCGCCACAAGATCATCGACGTGATCAAGGGCCTGCCCAACGACCCGCGCCAGCAGCGCTTCGCCCTCAACGTGATCGTGGCGACGATTCCGGCCATCACGCTCGCGCTGATCTTCGGCAAGGCGATCAAGGCGCATCTGTTCAATCCGATCGTGGTGGCGTCGGCCTTCATCATCGGCGGTCTGGTGATCCTGTGGGCGGAATGGCGCGAG…	others	others	Cluster885	BacA-113	BacA
ARG1241	ATGGACATCGCACTCGCCATCAAAGCGCTGATTCTCGGCATCGTCGAAGGCCTAACCGAGTTCCTTCCCATTTCCAGCACCGGCCACCTGATCCTCGCTGGCCAACTGCTCGACTTCAATGACGAAAAAGGCAAGATCTTCGAGATCGTGATCCAGTTCGGCGCCATCCTGGCGGTGTGCTGGGAGTTCCGTCACAAGATCATCGACGTGATCAAGGGGCTGCCGAATGATCCGCGCCAGCAGCGTTTTGCGATCAACGTGATCGTGGCGACGATTCCCGCGATCACGCTTGCGCTGATCTTCGGCAAAGCGATCAAGGCGCATCTGTTCAACCCGATTGTGGTGGCGTCGGCGTTCATCATTGGCGGCTTTGTGATCCTGTGGGCCGAATGGCGCGAA…	others	others	Cluster886	BacA-114	BacA
ARG1242	ATGGATATCGCACTCGCCATCAAAGCGCTGATTCTCGGCATCGTCGAAGGCCTGACCGAGTTCCTCCCCATTTCCAGCACCGGCCATCTGATCCTCGCTGGCCAGCTGCTCGACTTCAATGACGAGAAGGGCAAGATCTTCGAGATCGTGATCCAGTTCGGCGCCATCCTGGCGGTGTGCTGGGAGTTCCGCCACAAAATCATCGACGTGATCAAGGGCTTGCCGAATGACCCGCGTCAGCAGCGTTTTGCGATCAACGTGATCGTGGCGACGATTCCTGCGATCACGCTAGCGCTGATCTTTGGCAAGGCGATCAAGGCGCATCTGTTCAATCCGATCGTGGTGGCGTCGGCGTTCATCCTCGGCGGCTTCGTGATCCTGTGGGCCGAATGGCGCGAA…	others	others	Cluster887	BacA-115	BacA
ARG1243	TGCCTGCCAGGCGATGAGATGCGTGTAGGCCGTCACCAGCACGATGATGCCGAACACGATCCGGTACCACGCAAAGCCGCGGAAATCGTGCGAGGCGATGAAGCGCAGCAGCCAGCGCACGCAGAAGAACGCCGAAATGAATGCGGCCACGAAGCCGATGCCGAAGATCGACAGGTCATCCGTCGACAGCAGCGCACGCTCCTTGTACAGCTCGTAGACCGTCGCGCCGAAGATCACGGGAATCGCCAGGAAGAACGAGAACTCCGTCGCCACCTTGCGCGACAGGCCGAACAGCAGGCCGCCGATGATGGTCGCGCCCGAGCGCGACGTGCCGGGAATCAGCGCGAAACACTGCGCCAGGCCCACCTTGATGGCATCGGAGAGGCGCAGGTCGTCCAG…	others	others	Cluster885	BacA-113	BacA
ARG1244	ATGATAATAGATTTTATAAAAGTCCTAATCCTTTCTATAGTAGAAGGAGTTACGGAATTCTTGCCAGTATCATCGACTGGGCATTTGATCTTAGTAAACCAATTTGTAAAGCTTGAACCAGAAGGCTTTTCCAACGCCTTCAATATAATCATCCAACTAGGGGCAATCCTATCTGTCGTAGTGATTTATTTTAAAAGGCTCAACCCTTGGGATAGGGAAAAGACAGAAAGATACTTCCCTAGAAACTACGATAAATTAAATGGACAATCTAGATTCTACTTTAGACTAACCCATCCAGATAAGAAGACAATAGAACTTTGGAAAAGAGTCATAGTGGGAATCCTTCCAGCCATGGTCTTAGGTCTACTCTTTGATGATTTCATAGACGAGCACCTATTT…	others	others	Cluster888	BacA-116	BacA
ARG1245	ATGAAATTTCAATGTCATTTTCTCTCTGTCCCTGTGGCGATACTCGGATGTGTTGGCCTCATCTGCACATCCGCATATGCCATGGATACGGGAATCCTCGACCTCGCTGTAACCCAAGAGGAGACCACGCTTCAGGCTAGGGTCGGAGTGGCGGTGATCGATACGGATTCCGGCCTGACGTGGCAGCATCGTGGCGACGAACGCTTCCCGCTGAACAGCACGCATAAAGCCTTTTCCTGCGCGGCCGTTCTGGCCCAGGCCGACCGCCACAAGCTGAACCTGGAGCAGGCGATACCGATCGAGCGCACAGCGCTGGTCACATACTCACCCGTGACGGAAAGGGTGCCACCTGGCGGCACGCTGACCCTGCGTGAGCTGTGCAGGGCCGCCGTCAGTATC…	Beta-Lactamase	others	Cluster889	AER-1	bl2c_pse3	carbenicillin==penicillin	ClassA
ARG1246	ATGCTGCATTATATATTCGTAAACGATACGGGAAATATTAGCGATAATCTTACTGTTCACCTGATTATTTTCTTCAGAATTCTTCACGAAGACAGCTATACTATAAGTACGTCCACCGGGCAAAAGTACGAAACCGATGTCATTACAACCGATTTGTTGTCCTTTCGCATTAAGATCTCCCGTTCCGGTTTTATGACCTACGGTTACTTTTTTGTCGAGCAACGGAGCAACCAGACGGTCTTGTCCGGTTTGACACTCCACCATTGTTTGAAAAATGAAGTCTTTGTACACGTTGGGAAATAATGGCTTCTTACGGAATATTTCCACTAATTCGGCTGCGGCTAACGGAGTAGTCCAGTTTTCATAACATAGGTTCAAGTCTTCGTGCATGGCAGTTTC…	Beta-Lactamase	beta-lactamase	Cluster890	CepA-2	bl2e_cepa	cephalosporin	CepA
ARG1247	GTGGAGACTTCGCCCACCATGAGAATCATTGAGACGCACCGCGATCTGCTGAGCCGGCTCCTGCCCGGGGACACCGTGGGCGGACTCGCCGTCCACGAGGGGCAGTTCCACCATGTGGTGATCGGATCGCACCGGGTGGTCTGCTTCGCCCGCACCCGGGCGGCCGCCGACCGTCTGCCCGGCAGGGCGGACGTCCTGCGCGCTCTTGCCGGGATCGACCTCGGGTTTCGCACGCCGCAGCCGCTGTCCGAGGGCGGCGCCCAGGGCACGGACGAGCCGCCGTACCTGGTGCTGAGCCGCATTCCCGGAGCACCGTTGGAGGACGATGTGCTCACCAGCCCGGAGGTGGCGGAGGCCGTCGCCCGACAGTACGCGACCCTGCTGTCCGGGCTCGCGGCG…	Acetyltransferase	others	Cluster891	viomycin phosphotransferase	vph	viomycin	APH
ARG1248	ATGACGAATCTCTCACGACGCAGTGTGTTGATCGGATCCCTGGCAGTGATGGCGGTCGCCGGTGTGCGTATGCCGACGGCTTCCGCCGCTCCCGTCGACGACCGGATCGCCGATCTCGAACGACGGAACAACGCATCCATCGGCATCTATGCCGTCGACCTCGATTCGAACCGTACGGTCGCGCACCGCGCCGACGACTCGTTCGCGATGTGCTCGACGTTCAAGGCCTACCTCGCGGCCCGGATCCTGCGGGGCGCCGAGCGCGGCGAGTTGTCGCTGGACGATCGTGTCTTCGTGGATCCCGCGGCGCTGCTGAGCAACTCGCCGATCACCGAGACACACGCCGGCGGTGAGATGACTTTGGCCGAGTTGTGCCAGGCGGCACTGCAGCGCAGCGAC…	Beta-Lactamase	others	Cluster892	TLE-3	bl2b_tle	cephalosporin==penicillin	ClassA
ARG1249	TGGCTGCTGTGCGGTAAGTTGTGTGATGAAGCGCTGGCGCGAGCGTTCCACATACTGTTGCAAGCCATTGGAATCAAAGAATGCTTGTGTATCGCCGTTGCGAAGTTGCTGTCGTTTCTCCAGTAGCCCGAAGCGGTCACCTTTGTTGGCAATAAAGATATCAACATGCTGGGCGGCCAGCGTCTTAAAGCTACCCTGAATATCAGTAACCAGGTCAGGGTAATTTTTGTTGTTAATCAGCAGATAGTCGGGCGTGGCGAGACTGTCAGCGTAAATTAGCGTCTTGCCGTTACGGAGCGTTACGCGCCAGGAGGTTGAGCCGGGTAGATGTCCAGGCGTGAATAGCGCTGTCACGGTTATCCCTCCGAGGATGATGCTTTCCTGGTGGTGGATAATTTT…	Beta-Lactamase	others	Cluster893	bl3_l-4	bl3_l	cephamycin==cephalosporin==carbapenem==penicillin	SubclassB3
ARG124	ATGGCACGCTTTTTCATCGATCGACCCATCTTCGCGTGGGTGATCGCCATCATCATCATGCTCGCCGGCGGCCTGGCCCTGTTCAAGCTGCCGGTCTCGATGTACCCCAACGTCGCGCCGCCGGCGGTGGAAATCAGCGCCACATACCCGGGTGCATCGGCCAAGGTGGTCGAAGACTCGGTGACGCAGATCATCGAGCAGAACATGAAGGGCCTTGATGGCCTGATCTACTTCTCCTCCAACAGCTCGTCCAACGGCCAGGCCACCATCACCCTGACCTTCGAGAGCGGCACCAACCCGGACATCGCCCAGGTGCAGGTGCAGAACAAGCTGCAGCTGGCCATGCCGCTGCTGCCGCAGGAAGTGCAGCGGCAGGGCATCAACGTGGCCAAGTCCAGC…	RND Antibiotic Efflux	others	Cluster73	SmeE-1	smee	fluoroquinolone	adeB
ARG1250	TCGGCGCAGCAGGAAGCGCCGCGTCAGTCGCTGCTGCCGCCGCCGCCCCGCTATATGGTGAGCGAATCCGCCATGAAGTCGGTCCGCAATCCCAAGGAGATCGAAAGCGAAAGCGGCGGTCGCCTGGGCGTGGCGCTGGTCGACAGCAAGGGCGCGCTGATCCTTGGCTTCAACCGCGACGAGCGTTTCGCCATGTGCTCGACCTTCAAGGCCCCGCTTGCCGCGGCCGTCCTGTCCGGCGCGGAAGGCAATAAATTCGGGCTGGAAGGCCAGATTGGCTTTACCAAGGCCGACCTGCTCGACCATGCGCCGGTGGTCAAGAAGAACGCCAGGCGCGGCCGCATGTCGATGGAGGAACTGGCCGCCGCCGCCGTGGAGGTCAGCGACAACAGTGCCGCC…	Beta-Lactamase	beta-lactamase	Cluster894	bl2be_oxy1	bl2be_oxy1	monobactam==penicillin	ClassA
ARG1251	ATGGTATCTTTTAGTTCATTCGAAACCTCAGCGCAATCCCCACTGTTAAAAGAGCAAATTGAATCCATAGTCATTGGAAAAAAAGCCACTGTAGGCGTTGCAGTGTGGGGGCCTGACGATCTGGAACCTTTACTGATTAATCCTTTTGAAAAATTCCCAATGCAAAGTGTATTTAAATTGCATTTAGCTATGTTGGTACTGCATCAGGTTGATCAGGGAAAGTTGGATTTAAATCAGACCGTTATCGTAAACAGGGCTAAGGTTTTACAGAATACCTGGGCTCCGATAATGAAAGCGTATCAGGGAGACGAGTTTAGTGTTCCAGTGCAGCAACTGCTGCAATACTCGGTCTCGCACACCGATAACGTGGCCTGTGATTTGTTATTTGAACTGGTTGGT…	Beta-Lactamase	beta-lactamase	Cluster756	PER-C-1	bl2be_per	monobactam==e_cephalosporin==n_cephalosporin==penicillin	VEB-PER
ARG1252	ATGGTGACAAAGAGAGTGCAACGGATGATGTTCGCGGCGGCGGCGTGCATTCCGCTGCTGCTGGGCAGCGCGCCGCTTTATGCGCAGACGAGTGCGGTGCAGCAAAAGCTGGCGGCGCTGGAGAAAAGCAGCGGAGGGCGGCTGGGCGTCGCGCTCATCGATACCGCAGATAATACGCAGGTGCTTTATCGCGGTGATGAACGCTTTCCAATGTGCAGTACCAGTAAAGTTATGGCGGCCGCGGCGGTGCTTAAGCAGAGTGAAACGCAAAAGCAGCTGCTTAATCAGCCTGTCGAGATCAAGCCTGCCGATCTGGTTAACTACAATCCGATTGCCGAAAAACACGTCAACGGCACAATGACGCTGGCAGAACTGAGCGCGGCCGCGTTGCAGTACAGC…	Beta-Lactamase	beta-lactamase	Cluster895	CTX-M-C-1	bl2be_ctxm	monobactam==penicillin==cephalosporin_iii==ceftazidime==cephalosporin_ii==cephalosporin_i	CTXM
ARG1253	ATGGTTAAAAAATCACTGCGCCAGTTCACGCTGATGGCGACGGCAACCGTCACGCTGTTGTTAGGAAGTGTGCCGCTGTATGCGCAAACGGCGGACGTACAGCAAAAACTTGCCGAATTAGAGCGGCAGTCGGGAGGCAGACTGGGTGTGGCATTGATTAACACAGCAGATAATTCGCAAATACTTTATCGTGCTGATGAGCGCTTTGCGATGTGCAGCACCAGTAAAGTGATGGCCGCGGCCGCGGTGCTGAAGAAAAGTGAAAGCGAACCGAATCTGTTAAATCAGCGAGTTGAGATCAAAAAATCTGACCTTGTTAACTATAATCCGATTGCGGAAAAGCACGTCAATGGGACGATGTCACTGGCTGAGCTTAGCGCGGCCGCGCTACAGTACAGC…	Beta-Lactamase	beta-lactamase	Cluster896	CTX-M-C-1	bl2be_ctxm	monobactam==penicillin==cephalosporin_iii==ceftazidime==cephalosporin_ii==cephalosporin_i	CTXM
ARG1254	ATGATGAGAAAAAGCGTAAGGCGGGCGATGTTAATGACGACAGCCTGTGTTTCGCTGCTGTTGGCCAGTGTGCCGCTGTGTGCCCAGGCGAACGATGTTCAACAAAAGCTCGCGGCGCTGGAGAAAAGCAGCGGGGGACGACTGGGTGTGGCGTTGATTAACACCGCCGATAACACGCAGACGCTCTACCGCGCCGACGAGCGTTTTGCCATGTGCAGCACCAGTAAAGTGATGGCGGTAGCGGCGGTGCTTAAGCAAAGTGAAACGCAAAAGGGCTTGTTGAGTCAGCGGGTTGAAATTAAGCCCTCAGACTTGATTAACTACAACCCCATTGCGGAAAAACACGTCAATGGCACGATGACATTCGGGGAGTTGAGCGCGGCGGCGCTACAGTACAGC…	Beta-Lactamase	beta-lactamase	Cluster897	CTX-M-C-2	bl2be_ctxm	monobactam==penicillin==cephalosporin_iii==ceftazidime==cephalosporin_ii==cephalosporin_i	CTXM
ARG1255	ATGATGACTCAGAGCATTCGCCGCTCAATGTTAACGGTGATGGCGACGCTACCCCTGCTATTTAGCAGCGCAACGCTGCACGCGCAGACGAACAGCGTGCAACAGCAGCTGGAAGCCCTGGAGAAAAGTTCGGGAGGTCGGCTTGGCGTTGCGCTGATTAACACCGCCGATAATTCGCAGATTCTCTACCGTGCCGATGAACGTTTTGCGATGTGCAGTACCAGTAAGGTGATGGCGGCCGCGGCGGTGCTTAAACAGAGCGAGAGCGATAAGCACCTGTTAAATCAGCGCGTTGAAATCAAGAAGAGCGACCTGGTTAACTACAATCCCATTGCGGAGAAACACGTTAACGGCACGATGACGCTGGCTGAGCTTGGCGCAGCGGCGCTGCAGTATAGC…	Beta-Lactamase	beta-lactamase	Cluster898	CTX-M-C-3	bl2be_ctxm	monobactam==penicillin==cephalosporin_iii==ceftazidime==cephalosporin_ii==cephalosporin_i	CTXM
ARG1256	ATGGTTAAAAAATCACTGCGCCAGTTCACGCTGATGGCGACGGCAACCGTCACGCTGTTGTTAGGAAGTGTGCCGCTGTATGCGCAAACGGCGGACGTACAGCAAAAACTTGCCGAATTAGAGCGGCAGTCGGGAGGCAGACTGGGTGTGGCATTGATTAACACAGCAGATAATTCGCAAATACTTTATCGTGCTGATGAGCGCTTTGCGATGTGCAGCACCAGTAAAGTGATGGCCGCGGCCGCGGTGCTGAAGAAAAGTGAAAGCGAACCGAATCTGTTAAATCAGCGAGTTGAGATCAAAAAATCTGACCTTGTTAACTATAATCCGATTGCGGAAAAGCACGTCAATGGGACGATGTCACTGGCTGAGCTTAGCGCGGCCGCGTTGCAGTACAGC…	Beta-Lactamase	beta-lactamase	Cluster899	CTX-M-C-4	bl2be_ctxm	monobactam==penicillin==cephalosporin_iii==ceftazidime==cephalosporin_ii==cephalosporin_i	CTXM
ARG1257	ATGTTGAAAAGTTCGTGGCGTAAAACCGCCCTGATGGCCGCCGCCGCCGTTCCGCTGCTGCTGGCGAGCGGTTCATTATGGGCCAGTGCCGATGCTATCCAGCAAAAGCTGGCTGATTTAGAAAAACGTTCCGGCGGTCGGCTGGGCGTAGCGCTGATTAACACGGCAGATGATTCGCAAACCCTCTATCGCGGCGATGAACGTTTTGCCATGTGCAGCACCGGTAAAGTGATGGCCGCCGCCGCGGTGTTAAAACAGAGCGAAAGCAATCCAGAGGTGGTGAATAAAAGGCTGGAGATTAAAAAATCGGATTTAGTGGTCTGGAGCCCGATCACCGAAAAACATCTGCAAAGCGGAATGACCCTGGCGGAACTCAGCGCGGCGGCGCTGCAGTACAGC…	Beta-Lactamase	beta-lactamase	Cluster900	OXY-C-1	bl2be_oxy1	monobactam==penicillin	CTXM
ARG1258	ATGGTTAAAAAATCACTGCGCCAGTTCACGCTGATGGCGACGGCAACCGTCACGCTGTTATTAGGAAGTGTGCCGCTGCATGCGCAAACGGTGGACGTACAGCAAAAACTTGCCGAATTAGAGCGGCAGTCGGGAGGAAGGCTGGGTGTGGCATTGATTAACACGGCGGATAATTCGCAAATACTTTATCGTGCTGATGAGCGTTTTGCGATGTGCAGCACCAGTAAAGTGATGGCCGCGGCCGCGGTGCTAAAGAAAAGTGAAAGCGAACCGAATCTGTTAAATCAGCGAGTCGAGATCAAAAAATCTGACCTGGTTAACTATAATCCGATTGCGGAAAAGCACGTCAATGGGACGATGTCACTGGCTGAGCTCAGCGCGGCCGCGCTACAGTACAGC…	Beta-Lactamase	beta-lactamase	Cluster896	CTX-M-C-1	bl2be_ctxm	monobactam==penicillin==cephalosporin_iii==ceftazidime==cephalosporin_ii==cephalosporin_i	CTXM
ARG1259	ATGGTTAAAAAATCACTGCGCCAGTTCACGCTGATGGCGACGGCAACCGTCACGCTGTTGTTAGGAAGTGTGCCGCTGTATGCGCAAACGGTGGACGTACAGCAAAAACTTGCCGAATTAGAGCAGCAGTCGGGAGGAAGGCTGGGTGTGGCATTGATTAACACGGCGGATAATTCGCAAATACTTTATCGTGCTGATGAGCGCTTTGCGATGTGCAGCACCAGTAAAGTGATGGCCGTGGCCGCGGTGCTGAAGAAAAGTGAAAGCGAACCGAATCTGTTAAATCAGCGAGTCGAGATCAAAAAATCTGACCTGGTTAACTATAATCCGATTGCGGAAAAACACGTCAATGGGACGATGTCACTGGCTGAGCTCAGCGCGGCCGCGCTACAGTACAGC…	Beta-Lactamase	beta-lactamase	Cluster896	CTX-M-C-1	bl2be_ctxm	monobactam==penicillin==cephalosporin_iii==ceftazidime==cephalosporin_ii==cephalosporin_i	CTXM
ARG125	GATCATGCCGCCAAGCACGCCGGTGCCGATCGCCTGCTTGGCACCGGAGCCGGCACCGGTGGAGATTGCCAGCGGCACCACGCCCATGCCGAAGGCCAGCGAGGTCATCACGATCGGGCGCAAGCGGTCGCGCACGGCGTGCATGATCGACTCGATCAGGCTGGCCCCCTTCTCCAGGTTTTCCTTGGCGAACTCGACGATCAGGATCGCGTTCTTGCTGGTCAGGCCCACCGTGGTCAGCATCGCCACCTGGAAGTAGATGTCGCGCTCCATGCCGCGGAAGGTATTGGCCAGCACTGCACCGAGGATGCCCAGCGGCGCCACCAGCAGCACCGAAGTCGGCACGCTCCAGCTTTCATACAGGGCGGCAAGGCACAGGAACACGATCATCAGCGACAG…	RND Antibiotic Efflux	quinolone	Cluster92	SmeE-2	smee	fluoroquinolone	adeB
ARG1260	ATGCGTTATATTCGCCTGTGTATTATCTCCCTGTTAGCCACCCTGCCGCTGGCGGTACACGCCAGCCCGCAGCCGCTTGAGCAAATTAAACTAAGCGAAAGCCAGCTGTCGGGCCGCGTAGGCATGATAGAAATGGATCTGGCCAGCGGCCGCACGCTGACCGCCTGGCGCGCCGATGAACGCTTTCCCATGATGAGCACCTTTAAAGTAGTGCTCTGCGGCGCAGTGCTGGCGCGGGTGGATGCCGGTGACGAACAGCTGGAGCGAAAGATCACTCATCGCCAGCAGGATCTGGTGGACTACTCGCCGGTCAGCGAAAAACACCTTGCCGACGGCATGACGGTCGGCGAACTCTGCGCCGCCGCCATTACCATGAGCGATAACAGCGCCGCCAATCTG…	Beta-Lactamase	beta-lactamase	Cluster901	SHV-C-1	bl2be_shv2	monobactam==e_cephalosporin==n_cephalosporin==penicillin	SHV-LEN
ARG1261	TTGTTAGCCGTTAAAATTAAGCCCTTTACCAAACCAATACTTATTATGAAAAACACAATACATATCAACTTCGCTATTTTTTTAATAATTGCAAATATTATCTACAGCAGCGCCAGTGCATCAACAGATATCTCTACTGTTGCATCTCCATTATTTGAAGGAACTGAAGGTTGTTTTTTACTTTACGATGCATCCACAAACGCTGAAATTGCTCAATTCAATAAAGCAAAGTGTGCAACGCAAATGGCACCAGATTCAACTTTCAAGATCGCATTATCACTTATGGCATTTGATGCGGAAATAATAGATCAGAAAACCATATTCAAATGGGATAAAACCCCCAAAGGAATGGAGATCTGGAACAGCAATCATACACCAAAGACGTGGATGCAATTTTCT…	Beta-Lactamase	beta-lactamase	Cluster902	OXA-Cx-1	bl2d_oxa1	cloxacillin==penicillin	ClassD
ARG1262	ATGTTGAAAAGTTCGTGGCGTAAAAGCGCCCTGATGGCCGCCGCCGCCGTTCCGCTGCTGCTGGCGAGCGGTTCATTATGGGCCAGTGCCGATGCTATCCAGCAAAAGCTGGCTGATTTAGAAAAACGGTCCGGTGGCCGGCTGGGCGTGGCGCTGATTAACACGACGGATGATTCGCAAACCCTTTATCGCGGCGATGAACGTTTTGCCATGTGCAGCACCGGTAAAGTGATGGCCGCCGCCGCGGTGTTAAAGCAGAGCGAAAGCCATCCCGATGTGGTGAATAAAAGGCTGGAGATTAAAAAATCGGATTTAGTGGTCTGGAGCCCGATTACCGAAAAACATCTGCAAAGCGGAATGACCCTGGCGGAACTCAGCGCGGCGGCGCTGCAGTACAGC…	Beta-Lactamase	beta-lactamase	Cluster900	OXY-C-1	bl2be_oxy1	monobactam==penicillin	CTXM
ARG1263	ATGCCGTCCCGGCCACGTACCGATTCGCCCCACCGGCACGAGGGGCCGGCCGGCCCGGCCCGTCTCGACCGGGACGAGGCCCGCCGTGTATGGGGCCAGAATTTCTTCCGCTCGGCGGGTTCGGCCCGCCGTTTCGCCCGGCAGTTGACCGGCGCGGAATCGGCCGGAAACGACTCGGTCACCGTCGAGGTGGGTCCCGGGGCCGGCCGTATCACCAAGGAGTTAGTGAGGGACGGTCATCCGATCGTCGCGGTGGAGGTGGACCCCCATTGGGCCGACCGCCTCGCCGAACTGGAACTGCCGAACCTCACCGTCGTCAACGACGACTTCACGACCTGGCCGCTGCCCGACGGGCCGCTGCGGTTCATCGGCAATCTGCCCTTCGGCACCGGCACCAGG…	rRNA Methyltransferase	macrolide	Cluster903	ErmN-1			Erm38
ARG1264	ATGGTGACAAAGAGAGTGCAACGGATGATGTTCGCGGCGGCGGCGTGCATTCCGCTGCTGCTGGGCAGCGCGCCGCTTTATGCGCAGACGAGTGCGGTGCAGCAAAAGCTGGCGGCGCTGGAGAAAAGCAGCGGAGGGCGGCTGGGCGTCGCGCTCATCGATACCGCAGATAATACGCAGGTGCTTTATCGCGGTGATGAACGCTTTCCAATGTGCAGTACCAGTAAAGTTATGGCGGCCGCGGCGGTGCTTAAGCAGAGTGAAACGCAAAAGCAGCTGCTTAATCAGCCTGTCGAGATCAAGCCTGCCGATCTGGTTAACTACAATCCGATTGCCGAAAAACACGTCAACGGCACAATGACGCTGGCAGAACTGAGCGCGGCCGCGTTGCAGTACAGC…	Beta-Lactamase	beta-lactamase	Cluster904	CTX-M-137	bl2be_ctxm	monobactam==penicillin==cephalosporin_iii==ceftazidime==cephalosporin_ii==cephalosporin_i	CTXM
ARG1265	ATGGTTAAAAAATCACTGCGCCAGTTCACGCTGATGGCGACGGCAACCGTCACGCTGTTGTTAGGAAGTGTGCCGCTGTATGCGCAAACGGCGGACGTACAGCAAAAACTTGCCGAATTAGAGCGGCAGTCGGGAGGCAGACTGGGTGTGGCATTGATTAACACAGCAGATAATTCGCAAATACTTTATCGTGCTGATGAGCGCTTTCCAATGTGCAGTACCAGTAAAGTTATGGCGGCCGCGGCGGTGCTTAAGCAGAGTGAAACGCAAAAGCAGCTGCTTAATCAGCCTGTCGAGATCAAGCCTGCCGATCTGGTTAACTACAATCCGATTGCCGAAAAACACGTCAACGGCACAATGACGCTGGCAGAACTGAGCGCGGCCGCGTTGCAGTACAGC…	Beta-Lactamase	beta-lactamase	Cluster905	CTX-M-64	bl2be_ctxm	monobactam==penicillin==cephalosporin_iii==ceftazidime==cephalosporin_ii==cephalosporin_i	CTXM
ARG1266	ATGGTTAAAAAATCACTGCGCCAGTTCACGCTGATGGCGACGGCAACCGTCACGCTGTTGTTAGGAAGTGTGCCGCTGTATGCGCAAACGGCGGACGTACAGCAAAAACTTGCCGAATTAGAGCGGCAGTCGGGAGGCAGACTGGGTGTGGCATTGATTAACACAGCAGATAATTCGCAAATACTTTATCGTGCTGATGAGCGCTTTGCGATGTGCAGCACCAGTAAAGTGATGGCCGCGGCCGCGGTGCTGAAGAAAAGTGAAAGCGAACCGAATCTGTTAAATCAGCGAGTTGAGATCAAAAAATCTGACCTTGTTAACTATAATCCGATTGCCGAAAAACACGTCAACGGCACAATGACGCTGGCAGAACTGAGCGCGGCCGCGTTGCAGTACAGC…	Beta-Lactamase	beta-lactamase	Cluster906	CTX-M-132	bl2be_ctxm	monobactam==penicillin==cephalosporin_iii==ceftazidime==cephalosporin_ii==cephalosporin_i	CTXM
ARG1267	ATGATGAGAAAAAGCGTAAGGCGGGCGATATTAATGACGACAGCCTGTGTTTCGCTGCTGTTGGCCAGTGTGCCGCTGTATGCCCAAGCGAACGATATTCAGCAAAAGCTGGCGGCGCTGGAGAAAAGCAGCGGGGGACGACTGGGTGTGGCGTTGATTAACACCGCCGATAACACGCAGACGCTCTACCGCGCCGACGAGCGTTTTGCTATGTGCAGCACCAGTAAAGTGATGGCGGCGGCGGCGGTGCTTAAGCAAAGTGAAACGCAAAAAGACTTACTGAGTCAGCGGGTTGAAATTAAGTCCTCAGACTTGATTAACTACAACCCAATCGCTGAAAAGCACGTCAATGGCACGATGACACTCGGGGAGCTGAGCGCGGCGGCGCTGCAGTACAGC…	Beta-Lactamase	beta-lactamase	Cluster897	CTX-M-C-2	bl2be_ctxm	monobactam==penicillin==cephalosporin_iii==ceftazidime==cephalosporin_ii==cephalosporin_i	CTXM
ARG1268	ATGGTCAGACGTTATCTCCCCCTTAACCCGCTGCGCGCCTTTGAGGCCGCCGCCCGTCATCTCAGTTTTACCCGCGCGGCGATTGAGCTGAATGTCACCCATGCCGCCGTCAGCCAGCAGGTCAGGGCGCTGGAAGAACAACTCGGCTGTGTGCTGTTTACCCGCGTCTCGCGCGGGCTGGTGCTGACCCATGAAGGTGAGGGATTACTGCCGGTGCTCAATGAGGCGTTTGACCGGATTGCGGATACTCTGGAGTGTTTTTCTCACGAGCAGTTCCGTGAGCGGGTGAAAGTCGGTGCGGTGGGAACATTTGCCGCAGGCTGGCTGCTGCCGCGTCTGGCCGGATTCTATGACAGCCATCCGCATATTGATCTGCATATCTCCACCCATAACAATCAT…	others	others	Cluster907	LysR_substrate-3	LysR_substrate
ARG1269	CATGAATAGGATAAATAAAATCACACCTAGGATGATTCGGTATATTGCAAAAGGCACCAGCTTGATTTTATTGATCAATTTTAGGAAGAATCGAACAACGAAGAGAGCCACAACAAATGCACTCACAAAGCCCACGATAAAGAATGGCAGCATGTCTGTTGTTAAATATTCGGCATTTTTCACAAGTGTTAAGAAGCTTGCGCCTGCCATAATCGGCATCGCCATGATAAATGTAAAGTCAGCTGCCGCACGGTGATTCAAACCAAGAATAACCCCACCTGCGATCGTCGAACCTGAGCGAGAGAAGCCTGGCCATAACGCCAAACATTGAAACAGTCCGATATAAAGCGCCTGTCTGTACGTCATGTTATCGACAGAGCTTGTTTCTGTTTTACGTTT…	others	others	Cluster908	BacA-117	BacA
ARG126	CGCCACCTCCCGCCCACCCCGATGCGCCAACACCGTATAAATACAAGGCAACACAAACAACGTGAACAACGTCCCAACCGACATCCCCGTGGCAATCACGGTGCCGATGTCGAACCGGCTCACCGCCCCCGCCCCGGTGGCCAGAATCAACGGCACCATGCCGAACACCATGGCCGCCGTGGTCATCAGCACCGGCCGCAACCGAATCGCCGCTGCCTCTTCGATTGCCTCGCGAACCCCAAGCCCCTTTTCCTCCCGCAGTTGGTTGGCAAACTCGACGATCAAGATCCCATGCTTGGTAATCAACCCGATCAAGGTCACCAACCCCACCTGCGTATAGATGTTCATGCTGGAAACCCCAAGGAACAGCGGCACCAGCGCCCCGCAGATGGACAGCGG…	others	others	Cluster93	MexI-5			MexW-MexI
ARG1270	ATGATAAAAAGTTCGTGGCGTAAAATTGCAATGCTAGCCGCCGCCGTTCCGCTGCTGCTGGCGAGCGGCGCACTGTGGGCCAGTACCGATGCTATCCATCAGAAGCTGACAGATCTCGAGAAGCGTTCAGGCGGCAGGTTGGGCGTGGCGCTAATCAACACGGCAGATAATTCTCAAATCTTATATCGCGGCGACGAGCGTTTTGCCATGTGCAGCACCAGTAAAGTGATGGCCGCCGCCGCGGTATTAAAACAGAGCGAAAGCAATAAAGAGGTGGTAAATAAAAGGCTGGAGATTAACGCAGCCGATTTGGTGGTCTGGAGTCCGATTACCGAAAAACATCTCCAGAGCGGAATGACGCTGGCTGAGCTAAGCGCGGCGACGCTGCAATATAGCGAC…	Beta-Lactamase	beta-lactamase	Cluster909	OXY-2-X	bl2be_oxy1	monobactam==penicillin	CTXM
ARG1271	ATGTTGAAAAGTTCGTGGCGTAAAAGCGCCCTGATGGCCGCCGCCGTTCCGCTACTGCTGGCGAGCGGTTCATTATGGGCCAGTGCCGATACTCTCCAGCAGAAGCTGGCTGATTTAGAAAAACGTTCCGGCGGTCGGCTGGGCGTGGCGCTGATTAACACGGCAGATGATTCGCAGACCCTCTATCGCGGCGACGAACGTTTTGCCATGTGCAGCACCGGTAAAGTGATGGCCGCCGCCGCGGTGTTAAAACAGAGCGAAAGCCATCCCGATGTGGTGAATAAAAGGCTGGAGATTAAAAAATCGGATTTAGTGGTCTGGAGCCCGATTACCGAAAAACATCTGCAAAGCGGAATGACCCTGGCGGAACTCAGCGCTGCGGCGCTGCAGTATAGCGAC…	Beta-Lactamase	beta-lactamase	Cluster910	OXY-4-1	bl2be_oxy1	monobactam==penicillin	CTXM
ARG1272	ATGAGAAATTTTGCTACACTGTTTTTCATGTTCATTTGCTTGGGCTTGAATGCTCAGGTAGTAAAAGAACCTGAAAATATGCCCAAAGAATGGAACCAGGCTTATGAACCATTCAGAATTGCAGGTAATTTATATTACGTAGGAACCTATGATTTGGCTTCTTACCTTATTGTGACAGACAAAGGCAATATTCTCATTAATACAGGAACGGCAGAATCGCTTCCAATAATAAAAGCAAATATCCAAAAGCTCGGGTTTAATTATAAAGACATTAAGATCTTGCTGCTTACTCAGGCTCACTACGACCATACAGGTGCATTACAGGATTTTAAAACAGAAACCGCTGCAAAATTCTATGCCGATAAAGCAGATGTTGATGTCCTGAGAACAGGGGGGAAG…	Beta-Lactamase	beta-lactamase	Cluster911	GOB-1-3			GOB
ARG1273	GTGGTTAAGCGTTATATTCGCCTGTGTATTATCTCCCTGTTAGCCACCCTGCCGCTGGCGGTACACGCCAGCCCGCAGCCGCTTGAGCAAATTAAACTAAGCGAAAGCCAGCTGTCGGGCCGCGTAGGCATGATAGAAATGGATCTGGCCAGCGGCCGCACGCTGACCGCCTGGCGCGCCGATGAACGCTTTCCCATGATGAGCACCTTTAAAGTAGTGCTCTGCGGCGCAGTGCTGGCGCGGGTGGATGCCGGTGACGAACAGCTGGAGCGAAAGATCCACTATCGCCAGCAGGATCTGGTGGACTACTCGCCGGTCAGCGAAAAACACCTTGCCGACGGCATGACGGTCGGCGAACTCTGTGCCGCCGCCATTACCATGAGCGATAACAGCGCCGCC…	Beta-Lactamase	beta-lactamase	Cluster901	SHV-C-1	bl2be_shv2	monobactam==e_cephalosporin==n_cephalosporin==penicillin	SHV-LEN
ARG1274	ATGAGACATCGCGTTAAGCGGATGATGCTAATGACAACGGCCTGTATTTCGCTGTTGCTGGGGAGTGCGCCGCTGTATGCGCAGGCGAACGACGTTCAGCAAAAGCTGGCGGCGCTGGAGAAAAGCAGCGGGGGGCGGTTGGGAGTGGCGCTGATTGACACCGCCGATAACGCACAGACGCTCTACCGCGCCGACGAGCGCTTTGCCATGTGCAGCACCAGTAAGGTGATGGCAGCCGCGGCGGTGCTCAAGCAAAGTGAAACGCAAAAGAACGTGTTGAGTCAGAAGGTTGAGATTAAATCCTCGGACCTGATTAACTACAATCCCATCGCTGAAAAACACGTCAACGGCACGATGACGCTGGCGGAATTGAGCGCCGCGGCGTTGCAGTACAGCGAT…	Beta-Lactamase	beta-lactamase	Cluster863	CTX-M-8	bl2be_ctxm	monobactam==penicillin==cephalosporin_iii==ceftazidime==cephalosporin_ii==cephalosporin_i	CTXM
ARG1275	ATGTTGAAAAGTTCGTGGCGTAAAACCGCCCTGATGGCCGCCGCCGTTCCGCTGCTGCTGGCGAGCGGTTCATTATGGGCCAGTGCCGATGCTATCCAGCAAAAGCTGGCTGATTTAGAAAAACATTCCGGCGGTCGGCTGGGCGTAGCGCTGATTAATACGGCAGATGATTCGCAAACCCTCTATCGCGGCGATGAACGGTTTGCCATGTGCAGCACCGGTAAAGTGATGGCCGCCGCCGCGGTGTTAAAACAGAGCGAAAGCAATCCAGAGGTAGTGAATAAAAGGCTGGAGATTAAAAAAGCGGATTTAGTAGTCTGGAGCCCGATTACCGAAAAACATCTGCAAAGCGGAATGACCCTGGCGGAACTCAGCGCGGCGGCGCTGCAGTACAGCGAC…	Beta-Lactamase	beta-lactamase	Cluster900	OXY-C-1	bl2be_oxy1	monobactam==penicillin	CTXM
ARG1276	ATGATGACCCAGAGCATTCGCCGCAGCATGCTGACCGTGATGGCGACCCTGCCGCTGCTGTTTAGCAGCGCGACCCTGCATGCGCAGGCGAACAGCGTGCAGCAGCAGCTGGAAGCGCTGGAAAAAAGCAGCGGCGGCCGCCTGGGCGTGGCGCTGATTAACACCGCGGATAACAGCCAGATTCTGTATCGCGCGGATGAACGCTTTGCGATGTGCAGCACCAGCAAAGTGATGGCGGCGGCGGCGGTGCTGAAACAGAGCGAAAGCGATAAACATCTGCTGAACCAGCGCGTGGAAATTAAAAAAAGCGATCTGGTGAACTATAACCCGATTGCGGAAAAACATGTGAACGGCACCATGACCCTGGCGGAACTGGGCGCGGCGGCGCTGCAGTATAGC…	Beta-Lactamase	beta-lactamase	Cluster912	CTX-M-74	bl2be_ctxm	monobactam==penicillin==cephalosporin_iii==ceftazidime==cephalosporin_ii==cephalosporin_i	CTXM
ARG1277	ATGAGAAACCTGACACTTTTATTTTTACTATGCCTATCTTTTTTTGGAACTGCACAAACCGTAACAGAGCCTAAAAATAATCCGGCAGAATGGTCAAAAGACTATGAACCTTTCAAAATTGTGGGGAATTTATATTATGTAGGAACTTACGATCTTGCATCTTATCTTATCGTGACCGATAAAGGCAATATTTTGATCAACACAGGTTTGGCGGATTCTTATTCTACCATTAAAAAAAATATCGAAAAGTTTGGTTTTAAGTATAAAGATATCAAAATTCTTACCTTAACGCAGGCACATTATGATCACATGGGAGCAATGGCTCAAATAAAAAAAGAAACCGGTGCAAAACTTTATGTTGACGAAAAAGATGCTGCAGAACTTAAAAGTGGTGGAAAA…	Beta-Lactamase	beta-lactamase	Cluster913	GOB-1-4			GOB
ARG1278	ATGAAAAAACTTACCCTAATACTTTCACTGATCATTGCCTTTTTCGGATATGCACAAACCGTAACAGAACCAACCAATCATTCTGCAGAATGGTCGCAACCTTACGAGCCATTCAGAATTGTCGGGAATTTGTATTACGTTGGAACTTATGATTTGGCTTCGTATCTCATTGTGACGGAAAAGGGAAATATCCTTATCAACACAGGTTTGGCGGATTCTTATCCTCAAATAAAAGCGAATATCGAGAAACTCGGATTCAAATACAAAGACACCAAAATCCTGACTTTGACACAAGCGCATTTTGACCATATGGGCGCAATGGCCGATATCAAAGCGGAAACCGGCGCAAAACTTTATGTAGACGAAGCAGATGCTGCGGAACTGAAATCAGGCGGAAAA…	Beta-Lactamase	beta-lactamase	Cluster914	GOB-1-5			GOB
ARG1279	ATGAAGCGATTCCTCATGTCTGCGGTATGCAGTTTTTACTCCATAATGGCGTTCGGCCAAATTCAAATTGGAGATATAAAGGAAGTTATCCAAGAAAAAAAAGCGACAGTCGGTGTGGCAATCCTATATCAAGACAAGATCTTTACATTATCCGACAATCAGCAATACCCTTTAATGAGCCTTTTTAAGTTTCATGTGACTGTGGCTGTTTTGAAAAAGATGGATAGGGAACATATTCCCTTAGACAGTACGGTGTACATAACACGTGAACAAATGCATGAAAACACATATAGCCCTTTGAGAAACAAATATCCCAATCAAGGAATACACATATCATTGCGTGATATAATAACGTATACGATTATTTATAGCGACAATAACACGTGTGACTGGCTCATT…	Beta-Lactamase	others	Cluster915	CblA-C-1	bl2e_cbla	cephalosporin	CblA
ARG127	ATGGCTTTTACCGATCCGTTCATCCGCCGCCCGGTGCTCGCCACCGTGGTCAGCCTGCTGATTGTGCTGCTGGGCTTTCAGGCCTGGAGCAAGCTGCCGCTGCGCCAGTACCCGCAAATGGAAAACGCCCTGATCACGGTGACCACCGCGTACCCCGGGGCCAACGCCGAAACCATCCAGGGCTATATCACCCAGCCGATGCAACAGAGCCTGGCCAGCGCCGAGGGCATCGACTACATGACCTCGGTCAGTCGCCAGAACTTCTCGGTGATTTCGATCTACGCGCGCATCGGCTCCAACAGCGACCGCCTGTTCACCGAACTGCTGGCCAAGGCCAACGAGGTGAAGAACAAACTGCCTCAGGATGCCGAAGACCCGGTGCTGAGCAAAGAAGCCGCC…	RND Antibiotic Efflux	others	Cluster94	MexI-6			MexW-MexI
ARG1280	ATGCGTCAATATCGATTCGCCCTTCTGCCATTGTTAGCCGCCCTGGCGCTCCCCGGTTGGGCGCATGAAGCCACGGTGACGACGGTTAAACAAGCCGAAAGCCAGCTGCAGGGCCGGGTCGGCTACGCCGAACTGGATTTAGCTTCCGGCCAACTGCTGTCCGGCTATTGCGCTGGCGAACGCTTCCCGATGATGAGCACCTTTAAAGTGCTGCTCTGCGGCGCAGTCTTGTCGCGCGTCGATACCGGTGAAGAACAGCTCGATCGCCGTATCCATTACCGGCAGCAGGATCTGGTGGAATACTCGCCGGTGACGGAGAAGCATCTTGCCGATGGGCTCACCGTGGGCGAACTGTGCGCGGCCGCCATTACCCTGAGCGATAATACGGCGGCAAACCTG…	Beta-Lactamase	beta-lactamase	Cluster916	OKP-B-19	bl2a_okp	penicillin	TEM
ARG1281	ATGAGAAATTTTGCTACACTGTTTTTCATGTTCATTTGCTTGGGCTTGAATGCTCAGGTAGTAAAAGAACCTGAAAATATGCCCAAAGAATGGAACCAGACTTATGAACCCTTCAGAATTGCAGGTAATTTATATTACGTAGGAACCTATGATTTGGCTTCTTACCTTATTGTGACAGACAAAGGCAATATTCTCATTAATACAGGAACGGCAGAATCGCTTCCAATAATAAAAGCAAATATCCAAAAGCTCGGGTTTAATTATAAAGACATTAAGATCTTGCTGCTTACTCAGGCTCACTACGACCATACAGGTGCATTACAAGATCTTAAAACAGAAACCGGTGCAAAATTCTATGCCGATAAAGCAGATGCTGATGTCCTGAGAACAGGGGGGAAG…	Beta-Lactamase	beta-lactamase	Cluster911	GOB-1-3			GOB
ARG1282	ATGAGAAATTTTGCTACACTGTTTTTCATGTTCGTTTGCTTGGGCTTGAATGCTCAGGTAGTAAAAGAACCTGAAAATATGCCCAAAGAATGGAACCAGACTTATGAACCATTCAGAATTGCAGGGAACCTATATTACGTAGGAACCTATGATTTGGCTTCTTACCTTATTGTGACAGACAAAGGCAATATTCTCATTAATACAGGAACGGCAGAATCGCTTCCAATAATAAAAGCAAATATCCAAAAGCTCGGGTTTAATTATAAAGACATTAAGATCTTGCTGCTTACTCAGGCTCACTACGACCATACAGGTGCATTACAAGATCTTAAAACAGAAACCGCTGCAAAATTCTATGCCGATAAAGCAGATGCTGATGTCCTGAGAACAGGGGGGAAG…	Beta-Lactamase	beta-lactamase	Cluster911	GOB-1-3			GOB
ARG1283	ATGAGAAACTTTGCAATTTTATTTTTTTTACTAATCACTTTCAGCTGGAAAGCTCAGGTTGTTAAAGAACCGGAAAATACAAATGAAGAATGGTCCCGATCATATGAGCCATTCAGAATTGCGGGTAACTTATACTATGTAGGAACTTACGATCTGGCTTCTTATTTAATAGTTACCGATAAAGGAAATATTCTCATTAATACAGGATTGGCTGGTTCTCTTCCTATGATAAAAGAGAATATTAAAAAACTGGGATTCAATTATAAAGACATTAAAATTCTGCTTTTAACCCAGGCGCATTATGATCATACAGGTGCATTAAAAGATTTGCAAACAGAAACAGGTGCGAAATTTTATGCAGACAGTGCTGATGCTGATGTATTGAAAACGGGCGGTAAA…	Beta-Lactamase	beta-lactamase	Cluster917	GOB-1-6			GOB
ARG1284	ATGAAAAAAATCACCCCGCTCTTTGTCATCGCATTTCTGACTCTGATCGCGTTACTGGCCCCGGCGCAGGCCTCCGTCACGCCAGATATGACGGACTTTTTACGCCAGCAGGAGCAACGGCTTCACGCCAGAATTGGCATGGCGGTTGTCAACGCGCAAGGCGAAACGGTGTTCGGTTATCGGCAGGACGAGCGTTTCCCGCTGACCAGCACCTTTAAAACCCTGGCCTGCGCCGCGTTGCTTGAGCGGTTGCAGAAAAACGGCGGTTCGCTGGATGAACAGGTGACTATTCCGCCAGACGCCTTGCTGGACTATGCGCCAGTGACTAAAAACTACCTCGCCCCTGCCACCATCTCTTTACGCATGCTGTGCGCGGCGGCGGTGAGCTACAGCGACAAC…	Beta-Lactamase	beta-lactamase	Cluster918	AER-1	bl2c_pse3	carbenicillin==penicillin	ClassA
ARG1285	ATGAAAAAAATCACCCCGCTCTTTGCCATCGCATTTCTGACCCTGATCGCGTTACTGGCTCCGGCACAGGCCTCCGTCACGCCAGACATGACGGACTTTTTACGCCAGCAAGAGCAACGGCTTCACGCCAGAATTGGCATGGCGGTTGTCAACGCACAAGGCGAAACGGTGTTCGGTTATCGGCAGGACGAGCGTTTCCCGCTGACCAGCACCTTTAAAACCCTGGCCTGCGCCGCGTTGCTTGAGCGATTGCAGAAAAACGGCGGTTCGCTGGATGAACAGGTGACTATTCCGCCAGACGCGTTGCTGGACTATGCGCCAGTGACTAAAAACTACCTCGCCCCTGCCACCATCTCCTTACGCATGTTGTGCGCAGCGGCGGTGAGCTACAGCGACAAC…	Beta-Lactamase	beta-lactamase	Cluster918	AER-1	bl2c_pse3	carbenicillin==penicillin	ClassA
ARG1286	ATGAAAAAAATCACCCCGCTCTTCGCCATCGCATTTCTAACCCTGATCGCGTTACTGGCTCCGGCACAGGCCTCCGTCACGCCAGATATGACGGACTTTTTACGCCAGCAGGAGCAACGGCTTCACGCCAGAATTGGCATGGCGGTTGTCAACGCGCAAGGCGAAACGGTGTTCGGTTATCGGCAGGACGAGCGTTTCCCGCTGACCAGCACCTTTAAAACCCTGGCCTGCGCCGCGTTGCTTGAGCGGTTGCAGAAAAACGGCGGTTCGCTGGATGAACAGGTGACTATTCCGCCAGACGCCTTGCTGGACTATGCGCCAGTGACTAAAAACTACCTCGCCCCTGCCACCATCTCCTTACGCATGTTGTGCGCAGCGGCGGTGAGCTACAGCGACAAC…	Beta-Lactamase	beta-lactamase	Cluster918	AER-1	bl2c_pse3	carbenicillin==penicillin	ClassA
ARG1287	ATGATTATTATCGAGTTTATAAAGGGCCTTATCTTAGGTATTGTCGAAGGTTTAACTGAATTTGCTCCAGTTTCATCTACAGGTCATATGATTCTAGTGGATGATATGTGGTTAAAATCGACTGAATTTCTAGGTCCTCATTCAGCTTTTACATTTAAAGTCGTAATTCAATTAGGTTCTGTTTTTGCTGCGGCATGGGTGTTCCGTGAGCGTTATTTCGAAATGTTACATATTGGCAAATATAGAAATAGTTCAATAAACGAGGAGTTTCGTTCTAAACCACGTCGATTAAATTTACTACACGTATTAGTCGGTATGATTCCAGCTGGTATATTAGGTGTGTTATTCGACGATTTTATTGAAGCGCATTTATTTAGTGTTCCTACTGTAATGATTGGT…	others	others	Cluster919	BacA-118	BacA
ARG1288	ATGTTTATCATTGAATTAATAAAAGGTATTATCTTAGGGGTCGTCGAAGGATTAACAGAATTTGCACCTGTTTCCTCTACTGGACATATGATTCTAGTTGATGATATGTGGTTAAAATCATCTGAATTTTTAGGTTCTCAATCAGCATTTACATTTAAAATCGTCATCCAATTAGGATCCGTCTTTGCAGCAGCATGGGTATTCCGCGAACGCTTCTTAGAGATTTTACATATTGGTAAACACAAACATGTTGAAGGAGAAAACGATCAACAAAGACGTTCAAAGCCAAGACGTTTAAATTTATTACATGTATTAGTGGGTATGGTGCCAGCAGGTATTTTAGGCTTACTATTTGATGATTTCATCGAAGAACATTTATTTAGTGTGCCAACTGTTATG…	others	others	Cluster920	BacA-119	BacA
ARG1289	AATACCTTTACCAATGCCAAATCCGAAGTAAAGTATAGCAATAAAGATTACTAATACAATTCTGTAAATGGCAAATGGAATTAATTTGATTTTGTTAATAAGATGCAAGAATGTTTTGATTGCAATTAGTCCAACAGTAAATGCAGCTAAAAAGCCTAAAATATAAAAAGGTATATCAGCAATCTGAATATCTTGATAATGTTTTAATAAAGATAAACCACTAGCCGCTAACATAATTGGAACAGCCATAATAAATGTAAAGTCTGATGCAGCTTTGTGATTTAATTTCATTAATACCCCAGTTGAAATCGTTGAACCTGAACGACTGAAACCAGGCCACATAGCTACAGCTTGAGAAATACCGATGACAAATGCTTGGAAATAACTGATTTGATCTAC…	others	others	Cluster920	BacA-119	BacA
ARG128	ATGAAGTTCACCGACGTCTTTATTCGCCGGCCGGTGCTGGCCATGGTGGTCAGCCTGCTGATCGTGCTGCTGGGTTTCCAGGCTTACAGCAAGCTGCCGCTGCGCCAGTATCCAAGCATGGAGAACGCCCTGATCACGGTGACCACCGCCTACCCCGGTGCGAACGCCGAGACCATCCAGGGCTATATCACCCAACCCCTGCAACAAAGCCTGGCCAGCGCCGAAGGCATCGACTACATGACCTCGGTGAGTCGCCAGAACTTCTCGGTGATCTCGATCTACGCGCGCATCGGCGCCAACAGCGATCGCCTGTTTACCGAATTGCTGGCCAAGGCCAACGAGGTCAAGAACAAGCTGCCCCAGGATGCCGAGGACCCGGTGCTGAGCAAAGAAGCCGCC…	others	others	Cluster95	MexI-7			MexW-MexI
ARG1290	TTGCGGCGCCCCTTTAAAGTAGTCGGGGCGCAAGGAGGATATGCTGTGCTTGAAATACTGAAAGCCGTGATCTTAGGAATCGTTGAAGGGATCACCGAATTTTTACCGATCAGTTCGACCGGTCACCTGGTCCTTGTCGATGAGTTTATTAAGCTCAACGAACCCAAGAAGTTTATCGACATGTTCAACGTCGTGATCCAACTTGGGGCCATCATGGCGGTGGTGGTCTTGTACTTCCACAAACTCAACCCCTGGTCACCGAAAAAGTCCCGCTTGGAACGGTCCCAAACCTGGACCCTGTGGAAAAAGGTGATCATCGCCGTGATTCCTTCGGTGATCATCGGCTTACCGCTCAACGACTGGATGGACGCCCACCTCATGAACTGGCTGGTGGTTTCG…	others	others	Cluster921	BacA-121	BacA
ARG1291	ATGGTTAAAAAATCATTACGCCAGTTTGCGCTGTTGGCCGCGACGGTCTTTCCGCTGCTGGCAAGCAGCGTATCGCTACAGGCACAAACGCTAAGCGTAGAGCAGAAACTTGCGGCTTTAGAGCAGCGTTCAGGGGGACGGCTTGGGGTCGCGTTGATAGATACTGCGGATGGTTCGCAAATTCTCTATCGTGGCGATGAGCGTTTCGCGATGTGTAGTACCAGCAAAGTGATGGCCGCTGCCGCGGTGCTAAAGCAAAGTGAAAGTCAGCACGATCTTTTAAATCAGCGCATTGAGATCAAAAAGGGTGACCTGACTAACTATAACCCGATTGCGGAAAAACATGTCGGTGGGTCGATGTCGTTGTCTGAGCTCAGCGCCGCGGCCTTGCAGTACAGC…	Beta-Lactamase	beta-lactamase	Cluster922	CTX-M-68-1	bl2be_ctxm	monobactam==penicillin==cephalosporin_iii==ceftazidime==cephalosporin_ii==cephalosporin_i	CTXM
ARG1292	ATGATGACTCAGAGCATTCGCCGCTCAATGTTAACGGTGATGGCGACGCTACCCCTGCTATTTAGCAGCGCAACGCTGCATGCGCAGACGAACAGCGTGCAACAGCAGCTGGAAGCCCTGGAGAAGAGTTCGGGAGGTCGGCTTGGCGTTGCGCTGATTAACACCGCCGATAATTCGCAGATTCTCTACCGTGCCGATGAACGTTTTGCGATGTGCAGTACCAGTAAGGTGATGGCGGCCGCGGCGGTGCTTAAACAGAGCGAGAGCAATAAACACCTGCTAAATCAGCGCGTTGAAATTAAGAAGAGCGACCTGGTTAACTACAATCCCATTGCGGAGAAACACGTTAACGGCACGATGACGCTGGCTGAGCTTGGCGCAGCGGCGCTGCAGTATAGC…	Beta-Lactamase	beta-lactamase	Cluster898	CTX-M-C-3	bl2be_ctxm	monobactam==penicillin==cephalosporin_iii==ceftazidime==cephalosporin_ii==cephalosporin_i	CTXM
ARG1293	ATGATGACTCAGAGCATTCGCCGCTCAATGTTAACGGTGATGGCGACGCTACCCCTGCTATTTAGCAGCGCAACGCTGCATGCGCAGGCGAACAGCGTGCAACAGCAGCTGGAAGCCCTGGAGAAAAGTTCGGGAGGTCGGCTTGGCGTTGCGCTGATTAACACCGCCGATAATTCGCAGATTCTCTACGTGGCCGATGAGCGTTTTGCGATGTGCAGTACCAGTAAGGTGATGGCGGCCGCGGCGGTGCTTAAACAGAGCGAGAGCGATAAGCACCTGCTAAATCAGCGCGTTGAAATCAGAGCAAGCGACCTGGTTAACTACAATCCGATTGCGGAGAAACACGTTAACGGCACGATGACGCTGGCTCAGCTTGGCGCCGGCGCCCTGCAGTATAGC…	Beta-Lactamase	beta-lactamase	Cluster898	CTX-M-C-3	bl2be_ctxm	monobactam==penicillin==cephalosporin_iii==ceftazidime==cephalosporin_ii==cephalosporin_i	CTXM
ARG1294	ATGCGTCAATATCGATTCGCCCTTCTCCCATTGTTAGCCGCCCTGGCGCTCCCCGGTTGGGCGCATCAAGCTACGGTGACAACGGTTAAACAAGCCGAAAGCCAGCTTCAGGGCCGGGTCGGCTACGCCGAACTGGATTTAGCTTCCGGGCAACTGCTGGCCGGCTATCGTTCTGACGAACGGTTCCCGATGATGAGCACTTTTAAAGTTCTGCTCTGCGGCGCAGTCTTGTCGCGTGTCGATGCCGGTGAAGAACAGCTCGATCGCCGTATCCATTACCGGCAGCAGGATCTGGTGGAATATTCGCCGGTGACGGAAAAGCATCTTACCGATGGGCTCACCGTGGGCGAACTGTGCGCTGCCGCCATTACCCTGAGCGATAATACGGCGGCAAACCTG…	Beta-Lactamase	beta-lactamase	Cluster923	OKP-B-13-2	bl2b_tem1	penicillin==cephalosporin_ii==cephalosporin_i	TEM
ARG1295	CGGCGAAGCTTTTTGATCCACAGCCGCTGCAATTGCCTTGCCAATCGTTGCGATGGCCGCATTGCGCTCTTCCATGGAGGCCTTTGTTTCCGTGATGTAGACGGCAGCCACCAGCGGCGCACGCTCAGGGGGCCACATCACCGCCACAACACCGCGAGTGCCGTAAGCCGCTGCCCCGGTCCGGTCTGCCACGGTCCAGCTCTCAGGAACACCGGCCCGCAGCAAAGGCCCACCCACTTCGTTATGCGTCATCCAGTCAATCAGCCGATCTCGGTCTGGGGCTTTCAGCGCATCGCCCAGCACCAGACTCTGCAAGGTATGCACCATGGCTTGCGGGCTAGTGGTGTCACGCGGGTCACCTGGCCTGGCCTCATTCAAGCTGGGTTCGTTGCGATCCAG…	Beta-Lactamase	others	Cluster924	bl2c_bro-2	bl2c_bro	carbenicillin==penicillin	ClassA
ARG1296	ATGGGTTATCTGGTACTTTTCCCCTTTTTGTTTTTTACCTTCACAGTATACGCAATGGAAGGTGAGGAGCTGACAGCAGAATTTACTTCTAAGATTTCAGCTTTAGAAAATAACAGTGGTGGACGGCTTGGTGTCTCGGTTATTTCCGCTAATGGAAGCGCACTTTATACATATCGAGAAAATGAGCGATTTGCGATGTGTAGTACCTTTAAAGCTTTATTAGGGGCTGCTATTTTGTCAAAAGTGGATAGCAATCTTGAGTCACTAGATAGAGCAATACCATATACAACAAAAGATATACTGGACTATGCCCCTATAACAAAACGTAATCTAAGTGTAGGGCGTATGACGGTATCCGAATTGAGCGCTGCATCTATACAGTACAGCGATAATACAGCG…	Beta-Lactamase	others	Cluster925	bl2e_y56-2	bl2e_y56	cephalosporin	ClassA
ARG1297	ATGAATAAAGGTTTGCACAGAAAGCGCCTGAGTAAGCGTTTGCTGCTGCCCATGTTGCTGTGTTTATTGGCTCAACAAACGCAGGCTGTGGCAGCTGAGCAGACCAAGGTCAGTGACGTCTGCTCTGAGGTCACGGCTGAGGGTTGGCAAGAGGTACGCCGCTGGGACAAGCTGTTCGAATCCGCAGGAGTTAAAGGCAGTTTGCTGCTTTGGGATCAAAAGCGTTCTTTGGGGCTCTCCAACAATCTAAGTCGCGCCGCCGAAGGCTTTATTCCGGCTTCCACCTTCAAGCTCCCCTCCAGCCTTATTGCGTTGGAAACCGGGGCGGTGCGCGATGAAACCAGTCGTTTTAGCTGGGACGGAAAGGTTCGCGAAATTGCCGTCTGGAACAGGGACCAG…	Beta-Lactamase	beta-lactamase	Cluster926	OXA-55	bl2d_oxa5	cloxacillin==penicillin	ClassD
ARG1298	ATGGATCAGGCTGGAATTATTCGCGACCTGCTCACCTGGCTGGAAGGTCATCTCGACCAGCCTTTGTCACTGGATAATGTGGCGGCAAAAGCAGGCTATTCCAAGTGGCATCTGCAAAGGATGTTCAAGGATGTCACCGGTCATGCTATCGGTGCCTATATTCGCGCACGTCGTTTATCAAAGTCTGCTGTTGCGTTGCGCCTGACCGCGCGACCAATCCTGGATATTGCCCTGCAATATCGTTTCGATTCGCAGCAAACCTTCACCCGCGCCTTTAAAAAACAGTTCTCGTTAACGCCAGCGCTTTATCGCCGCTCGCCGGACTGGAGCTCCTTTGGTATGCGTCCGCCGCTGCGTCTGGGCGAGTTCGCGATGCCAAAATATGAAATCATCTCCCTG…	Gene Modulating Resistance	others	Cluster927	robA			robA
ARG1299	ATGAAGCGCCTGATCCTGGCCGCCGCTGCGTCGCTGTTGGCTCTGGCCTCGGCGGCCCACGCCGACGACATGCCGGCCAACTGGACCAAGCCGACCAAGCCCTACCGTGTGGTCGGCAACATCTATTACGTCGGCACCGAGGGCATCTCGTCCTGGCTGATCACGTCGTCCGAGGGCCATGTGGTGCTGGACGGCGGGCCGAACGCCGAGACGGGCAAGCTGGTCGAGCGCAACATCACGGCGCTGGGCTTCCAGCTTGCGGACGTGAAGATCCTGATCAACACCCACGCCCACTACGATCACGCCGGCGGTCTGGCGCAGTTGAAGGCCGACACCGGCGCCAAGCTGTGGATCTCGCGCGACGACGCCCCGGCCATGGCGGCGGGCCACCACATCGGC…	Beta-Lactamase	others	Cluster928	CAU-1 beta-lactamase	bl3_l	cephamycin==cephalosporin==carbapenem==penicillin	SubclassB3
ARG129	CAGCAGGGTGTAGACGCACGGCAACACAAACAAGGTAAACAGCGTGCCAATCGACATCCCGGTGGCAATCACCATACCGATGTCAAATCGGCTGACCGCTCCCGCCCCGGTTGCCAGAATCAGCGGCACCATGCCGAACACCATCGCCGCGGTGGTCATCAGCACCGGCCGCAGGCGAATGGCCGCTGCTTCCTCGATCGCTTCGCGCACACTTAGGCCACGCTCATCGCGTAGCTGATTGGCGAACTCGACGATCAGGATTCCGTGCTTGCTGATAAGCCCGATCAATGTCACCAGCCCGACCTGGGTGTAGATGTTCATGCTCGACACACCCAGGAACAGCGGCAAAAGCGCGCCACAGATGGACAACGGCACGGTCACCAGAATCACCAACGGGTC…	RND Antibiotic Efflux	others	Cluster96	MexI-8			MexW-MexI
ARG12	ATGAACATTTCCAAATTCTTTATCGACCGGCCGATCTTCGCAGGCGTGCTATCGGTGATCATCCTGCTCGGCGGGGTGATCGCGATGTTCCTGCTGCCGATCTCCGAGTATCCGGAAGTCGTGCCGCCGTCGGTGATCGTGAAGGCGCAGTATCCGGGCGCCAACCCGAAGGTGATCGCCGAGACGGTCGCATCGCCGCTCGAGGAGCAGATCAACGGCGTCGAGGACATGCTGTACATGCAGTCGCAGGCGAACAGCGACGGCAACATGACGATCACCGTCACGTTCAAGCTCGGCACCGATCCCGACAAGGCCACGCAGCTCGTGCAGAACCGCGTGAACCAGGCGCTGCCGCGCCTGCCGGAGGACGTGCAGCGGCTCGGCATCACCACGGTGAAG…	Other Efflux	others	Cluster4	ceoB-2	ceob	chloramphenicol	ACR_tran
ARG1300	ATGAAACGGAGAGATGATAAGTTACAGCTAATTCTGAAATGGGCTGAGAATAATAGCGATGTACTTGTGGTTTTACTCACAAGTTCACTAGTAAACCCACATGCCCCGGTTGATGAATTTAGTGACCTGGATATAGAAATTATTTTTGAAGATAACCTCAGTTACATCACCAATAAGAATTGGGTAGGGCAATTTGGCCATCCTATTGCCATGATCGAAGAAGACGAAAGCTGCTTTGACTACAGGCATGCCATGAAAATGGTTTTGTATGAGGATGGGATTAAAGTTGATTTTAAGCTGTACAGTAAATCCAGGTTTTTAGAAGATATCAGCCAGGAGAATTTACCTGAAGATTGGGATATCGGATATAAAGTTTTGATCGATAAAAAAGGGCTAACA…	Nucleotidyltransferase	others	Cluster929	Adenyl_transf	Adenyl_transf		ANT6
ARG1301	AATTTGCCGGTGAGCGTGGCGTTGGGCGTCAAGGAAAACTTAATGGCAATCCGAATCTTTGCAATACTTTTCTCCACTTTTGTTTTTGGCACGTTCGCGCATGCACAAGAAGGCATGCGCGAACGTTCTGACTGGCGGAAGTTTTTCAGCGAATTTCAAGCCAAAGGCACGATAGTTGTGGCAGACGAACGCCAAACAGATCGTGTCATATTGGTTTTTGATCAGGTGCGGTCAGAGAAACGCTACTCGCCGGCCTCGACATTCAAGATTCCACATACACTTTTTGCACTTGACGCAGGCGCTGCACGTGATGAGTTTCAAGTTTTCCGATGGGACGGCATCAAAAGAAGCTTTGCAGCTCACAACCAAGACCAAGACTTGCGATCAGCAATGCGGAAT…	Beta-Lactamase	beta-lactamase	Cluster930	OXA-3	bl2d_oxa2	cloxacillin==penicillin	ClassD
ARG1302	ATGCGCCTTTGCCTGACGACCCTTGCCCTGACTGCCACACTTGCCTTTGATGTGACTGCCGCCGACGCACCGCTGCCGCAGCTGCAGGCCTACACCGTGGACGCCTCATGGCTGCAGCCGATGGCACCGCTGCAGATTGCCGACCACACCTGGCAGATCGGCACCGAGGACCTGACCGCGCTGCTGGTGCAGACCGCCGACGGTGCGGTACTGCTCGACGGCGGCATGCCGCAGATGGCCGGTCACCTGCTGGACAACATGAAGGCACGCGGGGTGGCAGCACAGGATCTACGGCTGATCCTGCTCAGCCATGCGCATGCCGACCATGCCGGCCCGGTGGCGGAGCTGAAGCGCCGTACCGGCGCCAGCGTAGCGGCCAACGCCGAATCGGCGGTGCTG…	Beta-Lactamase	beta-lactamase	Cluster931	L1_beta-lactamase-3	bl3_l	cephamycin==cephalosporin==carbapenem==penicillin	L1
ARG1303	GTAGCAACTCGTTTCTTTTCGCAGGTTGAGCCACCTCCGCGCTTCATCAGAAAACTGAAGGAACCTCCATTGAATCGAACTAATATTTTTTTTGGTGAATCGCATTCTGACTGGTTGCCTGTCAGAGGCGGAGAATCTGGTGATTTTGTTTTTCGACGTGGTGACGGGCATGCCTTCGCGAAAATCGCACCTGCTTCCCGCCGCGGTGAGCTCGCTGGAGAGCGTGACCGCCTCATTTGGCTCAAAGGTCGAGGTGTGGCTTGCCCCGAGGTGATCAACTGGCAGGAGGAACAGGAGGGTGCATGCTTGGTGATAACGGCAATTCCGGGAGTACCGGCGGCTGATCTGTCTGGAGCGGATTTGCTCAAAGCGTGGCCGTCAATGGGGCAGCAACTTGGC…	Phosphotransferase	aminoglycoside	Cluster698	APH(3'')-Ib			APH3''
ARG1304	GCGCCACCAGCCGAACGGCGCATAACCGTGCTTGGCGACGAAATCGAGCAGGGTCCGCACCACCAGCACCGCCGCGCAGAAGGCGGCGATGAAGCCGATGACGATGAGCAGGCCATCGTCGAAGGACAGATTGTTGCGGTTCTTGAACAGGTCGTAGGCGAACGCCCCGGCCATGGTGGGCAGGGCCAGGAAGAACGAGAATTCCGCCGCCGCCCGCTTGTCCACGCCCATCAGCATGGCGCCGACGATGGTCGAGCCCGAGCGCGACATGCCGGGGATCATGGCCAGGCACTGGAAGAAGCCGATCTTCAGCGCCAGCAGCAGCGGCAGGCCCATGGCGTTGTTGTAGCGCGGCTCCGGCACCACCTTGTCGATGAACAAAAGCACGATTCCGCCCAG…	others	others	Cluster932	BacA-122	BacA
ARG1305	ATGCGTTTTACCCTGCTCGCCTTCGCCCTGGCCGTCGCTCTTCCGGCCGTCCACGCCAGCGCCGCCGAGGCACCGCTGCCACAACTGCGGGCCTATACCGTGGATGCGTCCTGGCTGCAGCCGATGGCGCCGCTGCAGGTTGCCGACCACACCTGGCAGATCGGCACCGAGGACCTGACCGCGCTGCTGGTGCAGACCGCCGAGGGCGCAGTACTGCTGGATGGCGGCATGCCACAGATGGCCGGTCACCTGCTGGACAACATGAAGCTGCGCGGCGTGGCCCCGCAGGACCTGCGATTGATCCTGCTCAGCCATGCGCATGCCGACCACGCCGGCCCGGTCGCCGAGCTCAAGCGTCGCACCGGCGCGCATGTGGCGGCCAATGCAGAAACGGCGGTG…	Beta-Lactamase	beta-lactamase	Cluster771	L1_beta-lactamase-2	bl3_l	cephamycin==cephalosporin==carbapenem==penicillin	L1
ARG1306	ATGCGTTCTACCCTGCTCGCCTTCGCCCTGGCCGTGGCCCTCCCGATCGCGCACGCCAGTGGCGCCGAGACACCACTGCCGCAGCTGCGGGCCTACACCGTGGACGCCTCGTGGCTGCAGCCGATGGCACCGCTGCAGATTGCCGACCACACCTGGCAGATCGGCACGCAGGACCTGACCGCCCTGCTGGTGCAGACCGCTGACGGCGCGGTACTGCTCGACGGCGGCATGCCACAGATGGCCGGCCACCTCATCAGCAACATGAAGGTGCGCGGCGTGGCGCCGCAGGACCTGCGGCTGATCCTGCTCAGCCACGCGCACGCCGACCATGCCGGGCCGGTGGCGGAGCTGAAGCGCCGTACGGGCGCCAAAGTAGCGGCCAACGCCGAATCGGCGGTG…	Beta-Lactamase	beta-lactamase	Cluster933	L1_beta-lactamase-4	bl3_l	cephamycin==cephalosporin==carbapenem==penicillin	L1
ARG1307	ATGCGTTCTACCCTGCTCGCCTTCGCCCTGGCCGTCGCTCTTCCGGCCGCCCACACCAGCGCCGCCGAAGTACCACTGCCGCAGCTGCGGGCCTACACCGTGGACGCCTCGTGGCTGCAGCCGATGGCACCGCTGCAGATCGCCGACCACACCTGGCAGATCGGCACCGAGGACCTGACCGCGCTGCTTGTGCAGACCCCCGACGGCGCGGTGCTGCTCGACGGCGGCATGCCGCAGATGGCCAGCCACCTGCTGGACAACATGAAGGCGCGTGGCGTGACGCCTCGGGATCTGCGGCTGATCCTGCTCAGCCACGCACACGCCGACCATGCCGGACCGGTGGCGGAGCTGAAGCGCCGTACGGGCGCCAAAGTGGCGGCCAACGCCGAATCGGCGGTG…	Beta-Lactamase	beta-lactamase	Cluster934	L1_beta-lactamase-5	bl3_l	cephamycin==cephalosporin==carbapenem==penicillin	L1
ARG1308	ATGAAACCGCTATTTTTCTCTTTCGCTGCCCTCGGTCTGATCCTTGCCTCGCCGACCCTTGCCGACGGCGATCCGTCGTGGAGCGCGCCGCACGAGCCTTATCATATCGTTGACAACGTCTGGTATGTCGGCACTGCGGGTATCGGGGTCTATCTGATCACGACGGACGAGGGCCATTTCCTGATCGATGGCGCCACGAAAGACGGGGCGGCGATCGTCGAGGACAATATCAAGACGCTTGGCTTCGACATCAAGGACGTCAAATACATCGTCGAGACTCACGCCCATTACGATCACGTCGGCGGCCTGGCCCGGCTGAAGGCCGACAGCGGCGCGGAACTGGTGGCCAGCGTCGCCGACCGCACGGCCCTGGAAGCCGGCCAGCATGAAGGCGACAAT…	Beta-Lactamase	others	Cluster935	bl3_l-5	bl3_l	cephamycin==cephalosporin==carbapenem==penicillin	SubclassB3
ARG1309	ATGAAAAAGCTATTTCTGCTACTTGGATTGTTAGCCTGTTCGAGTGCAACGTACGCCGCCAAACTTAATGAAGACATCTCCGCGATTGAAGAGCATATTTCGGGTCGAATCGGTGTGTCTGTCTGGGATACTCAAACCGATGAACATTGGGACTATAGAGGCGACGAGCGCTTCCCGATGATGAGCACATTCAAAACGCTTGCATGTGCAACGATGCTTAGTGACATGGATAATGAAAAGCTCGATAAAAACGCCACTGCCAAAGTAGAAGAGCGCAATATGGTGGTTTGGTCACCAGTAATGGATCGTATGGCAGGTCAAACAACGCGTTTTGAACATGCTTGTGAAGCCGCAATGCTTATGAGCGACAATTCCGCAGCCCACATTGTTTTGCGTAGC…	Beta-Lactamase	others	Cluster936	CARB-18	bl2c_pse1	carbenicillin==penicillin	CARB-PSE
ARG130	CAGCAGGGTGTAGATGCACGGCAACACAAACAAGGTAAACAACGTGCCAATCGACATCCCGGTGGCAATCACCATACCGATGTCAAACCGGCTGACCGCTCCTGCCCCGCTTGCCAGAATCAGCGGCACCATGCCGAACACCATAGCCGCAGTGGTCATCAGCACCGGCCGCAGGCGAATGGCCGCTGCTTCCTCGATCGCTTCGCGCACACTCAGGCCACGCTCATCGCGTAGCTGATTGGCGAACTCGACGATCAGGATACCGTGCTTGCTGATAAGCCCGATCAATGTCACCAGCCCGACCTGGGTGTAGATGTTCATGCTCGACACACCCAGGAACAGCGGCAAAAGCGCGCCACAGATGGACAACGGCACTGTCACCAGAATCACCAACGGGTC…	RND Antibiotic Efflux	others	Cluster96	MexI-8			MexW-MexI
ARG1310	ATGAAGCTTTTACTGGTATTTTCGCTTTTAATACCGTCTATGGTGTTTGCAAATAGTTCAAAGTTTCAACAGGTTGAACAAGATGCTAAGGTAATTGAAGCATCTCTTTCTGCGCATATAGGGATTTCTGTTCTTGATACTCAAACTGGAGAGTATTGGGATTACAATGGCAATCAGCGTTTTCCTTTGACAAGTACTTTTAAAACAATAGCTTGTGCTAAATTATTATATGATGCTGAGCAAGGGGAAATAAACCCTAAGAGTACAATTGAGATCAAAAAAGCAGATCTTGTGACCTATTCTCCCGTAATAGAAAAGCAAGTAGGACAAGCAATAACGCTCGATGATGCGTGTTTTGCAACTATGACGACAAGTGATAATGCAGCAGCAAATATCATC…	Beta-Lactamase	beta-lactamase	Cluster937	CARB-4-2	bl2c_pse1	carbenicillin==penicillin	CARB-PSE
ARG1311	ATGATTAAAACTTCGTGGCGTAAAAGCGCCCTGATTGCCGCCGCCCTGCCTTTATTGCTCTGTAGCAGTTCATTATGGGCCAATGCTATTCAGCAGAAGCTGGCCGATTTGGAAAAAAGTACCGGCGGGCGACTGGGCGTCGCGCTGATTGACACCACAGATAACTCTCAAATTCTATATCGCGGTGACGAGCGTTTTGCTATGTGCAGTACCGGTAAAGTGATGGCTGCCGCCGCGGTGTTAAAACAGAGCGAAAGCAATAAAGATGTGGTGAATAAAAGGCTGGAGATTAAAGCATCGGATCTGGTGGTCTGGAGCCCGGTGACTGAAAAACATCTGCAGAGCGGAATGACGTTGGCGGAATTAAGCGCCGCCGCGCTGCAATATAGCGACAATACC…	Beta-Lactamase	beta-lactamase	Cluster938	OXY-3-1-4	bl2be_oxy1	monobactam==penicillin	CTXM
ARG1312	ATGAAGTTTTTATTGGCATTTTCGCTTTTAATACCATCCGTGGTTTTTGCAAGTAGTTCAAAGTTTCAGCAAGTTGAACAAGACGTTAAGGCAATTGAAGTTTCTCTTTCTGCTCGTATAGGTGTTTCCGTTCTTGATACTCAAAATGGAGAATATTGGGATTACAATGGCAATCAGCGCTTCCCGTTAACAAGTACTTTTAAAACAATAGCTTGCGCTAAATTACTATATGATGCTGAGCAAGGAAAAGTTAATCCCAATAGTACAGTCGAGATTAAGAAAGCAGATCTTGTGACCTATTCCCCTGTAATAGAAAAGCAAGTAGGGCAGGCAATCACACTCGATGATGCGTGCTTCGCAACTATGACTACAAGTGATAATACTGCGGCAAATATCATC…	Beta-Lactamase	beta-lactamase	Cluster939	CARB-6	bl2c_pse1	carbenicillin==penicillin	CARB-PSE
ARG1313	ATGGACGAACTCGCCTTGCTCAAGCGCTCCGACGGCCCGGTCACCCGGACCCGCCTCGCCCGGGACCTGACCGCGCTCGGCCTCGGCGACGGGGACACCGTGATGTTCCATACGCGGATGTCCGCCGTCGGCTACGTGGCAGGCGGCCCGGAGACGGTCATCGGAGCCCTCCGCGACGTCGTGGGAGAGCGGGGAACCCTGATGGTGACCTGCGGCTGGAACGACGCCCCGCCGTACGACTTCACCGACTGGCCGCAGACCTGGCAGGACGCCCGTCGGGCGGAGCACCCGGCGTACGACCCCGTGCTGAGCGAGGCTGACCACAACAACGGGCGCCTCCCGGAAGCGCTGCGCCGCCGGCCCGGAGCCGTCCGCAGCCGTCACCCCGACGCGAGCTTC…	Acetyltransferase	aminoglycoside	Cluster940	AAC(3)-VIIa			AAC3
ARG1314	ATGAAGTCTTTGTTGGTATTTGCGCTTTTAATGCCATCTGTAGTTTTTGCAAGCAGTTCAAAATTTCAATCAGTTGAACAAGAAATTAAGGGAATTGAGTCTTCACTCTCTGCTCGTATAGGAGTTGCCATTTTGGATACTCAAAATGGCGAAAGCTGGGATTATAATGGTGATCAACGATTTCCATTAACAAGTACTTTCAAAACAATAGCTTGTGCTAAGTTGCTGTATGATGCAGAGCATGGGAAAGTTAATCTCAATAGTACAGTTGAGGTTAAGAAAGCAGATCTTGTTACGTATTCGCCTGTATTAGAAAAGCAAGTAGGTAAACCAATAACGCTCTCTGATGCATGCTTTGCTACTATGACAACAAGCGACAATACAGCAGCCAATATTGTT…	Beta-Lactamase	beta-lactamase	Cluster941	CARB-C-1	bl2c_pse1	carbenicillin==penicillin	CARB-PSE
ARG1315	ATGAAGTTTTTATTGGCATTTTCGCTTTTAATACCATCCGTGGTTTTTGCAAGTAGTTCAAAGTTTCAGCAAGTTGAACAAGACGTTAAGGCAATTGAAGTTTCTCTTTCTGCTCGTATAGGTGTTTCCGTTCTTGATACTCAAAATGGAGAATATTGGGATTACAATGGCAATCAGCGCTTCCCGTTAACAAGTACTTTTAAAACAATAGCTTGCGCTAAATTACTATATGATGCTGAGCAAGGAAAAGTTAATCCCAATAGTACAGTCGAGATTAAGAAAGCAGATCTTGTGACCTATTCCCCTGTAATAGAAAAGCAAGTAGGGCAGGCAATCACACTCGATGATGCGTGCTTCGCAACTATGACTACAAGTGATAATACTGCGGCAAATATCATC…	Beta-Lactamase	beta-lactamase	Cluster575	CARB-C-1	bl2c_pse1	carbenicillin==penicillin	CARB-PSE
ARG1316	ACCATGCGCTTCATTCACGCACTATTACTGGCAGGGATCGCTCACTCTGCATATGCGTCGGAAAAATTAACCTTCAAGACCGATCTTGAGAAGCTAGAGCGCGAAAAAGCAGCTCAGATCGGTGTTGCGATCGTCGATCCCCAAGGAGAGATCGTCGCGGGCCACCGAATGGCGCAGCGTTTTGCAATGTGCTCAACGTTCAAGTTTCCGCTAGCCGCGCTGGTCTTTGAAAGAATTGACTCAGGCACCGAGCGGGGGGATCGAAAACTTTCATATGGGCCGGACATGATCGTCGAATGGTCTCCTGCCACGGAGCGGTTTCTAGCATCGGGACACATGACGGTTCTCGAGGCAGCGCAAGCTGCGGTGCAGCTTAGCGACAATGGGGCTACTAACCTC…	Beta-Lactamase	beta-lactamase	Cluster942	GES-22	bl2_ges	cephalosporin==penicillin	GES
ARG1317	ATGAGATCAGAAAAGGAAGTTTATGATATTGTTTTGAATTTTGCAAAAACAGACAAACGCATTCGCATGGTTACTTTGGAAGGATCTAGAACAAATACAAATATTCCGCCTGATGATTTTCAGGATTTTGATATTACTTTTTTTGTTACGGATATGGACAGCTTCACAAGTGATGATAAATGGCTAGATATATTTGGTGAAAGGTTGATTCTGCAAAAGCCGGAAGATATGGAATTATTTCCAGCTGTAGAAAAGGGATTTTCATATTTAATGCTGTTTACTGATGATGTTAAGATAGATTTAACTTTGCTGCCGCTGGAACTGATAGACGAGTATTTTACATGGGATAAACTGGTAAAGTTACTGTTGGATAAAGACAACCGTATCGTAAAGCCGCCA…	Nucleotidyltransferase	aminoglycoside	Cluster943	ANT(6)-Ib			ANT6
ARG1318	GTGGAAGTCGCTGCGGAGGCCGACGCCATGGTGACGGTGTTCGGCATTCTGAATCTCACCGAGGACTCCTTCTTCGATGAGAGCCGGCGGCTAGACCCCGCCGGCGCTGTCACCGCGGCGATCGAAATGCTGCGAGTCGGATCAGACGTCGTGGATGTCGGACCGGCCGCCAGCCATCCGGACGCGAGGCCTGTATCGCCGGCCGATGAGATCAGACGTATTGCGCCGCTCTTAGACGCCCTGTCCGATCAGATGCACCGTGTTTCAATCGACAGCTTCCAACCGGAAACCCAGCGCTATGCGCTCAAGCGCGGCGTGGGCTACCTGAACGATATCCAAGGATTTCCTGACCCTGCGCTCTATCCCGATATTGCTGAGGCGGACTGCAGGCTGGTGGTT…	Target Redundancy/Overexpression	sulphonamide	Cluster725	Sul1-3			Dihydropteroate
ARG1319	CATGAACAGGATAAATAAAATCACACCTAGGATAATTCGGTATATCGCAAAAGGCACCAGTTTGATTTTATTGATCAGTTTTAGGAAGAATCGAACAACAAAGAGAGCCACAACAAACGCACTCACAAAGCCGACGATAAAGAATGGCAGCATGTCTGTTGTTAAATATTCAGCATTTTTCACAAGGGTTAACAGGCTTGCTCCCGCCATAATCGGCATCGCCATGATAAATGTAAAGTCTGCCGCAGCACGGTGATTCAAACCAAGAATAACCCCGCCTGCGATCGTCGAACCTGAGCGCGAGAAGCCTGGCCATAATGCCAAACATTGAAACAGTCCAATATAAAGCGCCTGTCTGTACGTCATGTTATCGACAGAGCTTGTTTCTGTTTTCCGTTT…	others	others	Cluster944	BacA-123	BacA
ARG131	ATGGCGTTCACCGACCCGTTCATCCGCCGCCCGGTGCTGGCCAGTGTGGTCAGCCTGCTGATCCTGCTGCTGGGCTTCCAGGCCTGGAACAAGCTGCAGATCCGCCAGTACCCGCAGATGGAAAACGCCCTGATCACGGTAACTACCGCCTACCCTGGGGCCAACGCCGAAACCATCCAGGGCTACATCACCCAGCCGCTGCAACAAAGCCTGGCCAGCGCCGAAGGCATCGACTACATGACCTCGGTGAGCCGGCAGAACTTCTCGATCATTTCCATCTACGCGCGGATCGGCGCCGACAGCGACAGGCTGTTCACCGAGTTGCTGGCCAAGGCCAACGAAGTGCGCAACAAGCTGCCCCAGGACTCCGAAGACCCGGTACTGAGCAAGGAAGCCGCC…	others	others	Cluster97	MexI-9			MexW-MexI
ARG1320	GTGGCCTTTTCTTTCGACCATTTCGGAGTTGGGCCACGGATGGACTGGATCCTGATCTGCAAGGCATTGATCCTCGGCGTCGTCGAGGGGCTGACGGAATTCCTGCCGGTGTCGAGCACCGGTCACCTGATCGTCGCGGGCAGCTTCCTGAATTTCAACGATTCGCACGCGAAGACGTTCGACGTCGTGATCCAGTTCGGCGCGATCCTCGCGGTCTGCTGGGAATACCGGCAACGGATCGTGTCCGTCGTGTCCGGGCTGCCGAGCCGGCCCGATGCGCAACGCTTCACGCTGAACGTCGTGATCGCGACGATTCCCGCGATCGCGCTCGGTCTCCTGTTCGAGAAGAAGATCAAGGCCGTGCTGTTCTCGCCGGTACCCGTCGCGTTCGCGCTCGTC…	others	others	Cluster945	BacA-124	BacA
ARG1321	AGCCCAGTTCAACCACCCGCTGTAACCGACCAGCAGCACGAACAGTCCGAACAGGATCCGATACCACGCGAACACCGTGAAATCGTGCGTCGCGACGTAGCGCAGCAGCCAGCGCACGCACACGAACGCGCTGACGAACGCCGACACGAGGCCGACCACGAACAGGCCCAGCGAATCGACCGTGAACGCATGCCAGTCCTTCACGGTTTCGTAGAGCGTCGCGCCGAAGATGATCGGAATCGCGAGGAAGAAAGAAAACTCGGTCGCCACACGTCGATCGAGGCCGAACAGCATCCCGCCGATGATCGTCGAGCCCGAGCGCGACATGCCGGGAATCAGCGCGAAGCATTGCGCGATACCGACCTTCAGCGCATCGAGCGGCGTCAGCGCATCGATCGA…	others	others	Cluster946	BacA-125	BacA
ARG1322	GAGAAGCCCTGCGATACCACAAAGCAGCACAATCGCACCAAGAACTATACGGTACCATCCAAACACAATAAAGTTATGCTTCTTTATGTAGCCCATCAGGAATTTGATAACAATAAGTGAAACAACAAATGCCACAATCATGCCGATAATCAGAATAGCAGCCTCTTCCCCTGTAAAATGAAATCCAAATTTAACAAGCTTCAGAAGACTCGCACCAAACATAACCGGAATAGCAAGGAAAAATGTATACTCAGCGGCAACAGTCCTTGAAACACCAATTAAAAGAGCTCCGACAATAGTAGCACCTGAACGTGATGTACCCGGAAAAACAGCTGCAATAAGCTGGAAAAATCCAATCATAAGCGCAGTCGTGTAGCTTATGTCGACAAGTGAATTAAT…	others	others	Cluster947	BacA-126	BacA
ARG1323	ATAGATGCCAAAGGCGACAAAACTATGATTGGCAACATAGCGCAACAACCAGCCAATGCTCAGCCAGGCGACGATCAGCGACACCACCAATCCAAGAAAGAGGCGCCCCACGTCACTCGGCGTCACCTGGTCGAGGCTGGTCAACAGATCGACAACCGTCGCCGCTCCGAGCGTCGGGATCGCCAGATAGAACGAAAAAGTCGTTGCGGCGCGGCGGTCCAAGCCGACCAGCATCCCGCCGATGATCGACGCCGCCGAGCGCGAAACGCCGGGGGTCAGCGCCAGCGCCTGAGCGATGCCGATACCGAGCGCCTGACGGAGCGAGAGGTGAGTGGCGTCGTGGATCGTGGCGGCGCCACGGGGTAAGCGCTCGACGATGATCAGAACCACACCGCCGGT…	others	others	Cluster948	BacA-127	BacA
ARG1324	ATGCGCCTCTGCCTGACTCCCCTCGCCCTGGCTGCCACGCTCGTCTTTGATGTCGCTGCCGCCGACGCACCGCTGCCGCAGCTCCGGGCCTACACCGTCGACGCTTCGTGGCTGCAGCCGATGGCACCGCTGCAGATTGCCGACCACACCTGGCAGATCGGCACCGAGGACCTGACGGCACTGCTGGTGCAGACCACCGAGGGCGCAGTGCTATTGGATGGCGGCATGCCGCAGATGGCCGGTCACCTGCTGGACAACATGAAGGCACGCGAGGTGGCACCACAGGATCTACGGCTGATCCTGCTCAGCCATGCGCATGCCGACCACGCCGGGCCGGTGGCGGAACTCAAGCGCCGCACCGGTGCCCAGGTGGTCGCGAACGCCGAAACGGCCGTGCTG…	Beta-Lactamase	beta-lactamase	Cluster949	L1_beta-lactamase-6	bl3_l	cephamycin==cephalosporin==carbapenem==penicillin	L1
ARG1325	ATGCGCCTCTGCCTGACTCCCCTCGCCCTGGCTGCCACGCTCGTCTTTGATGTCGCCGCCGCCGACGCACCGCTGCCGCAGCTCCGGGCCTACACCGTCAACGCTTCGTGGCTGCAGCCGATGGCACCGCTGCAAATTGCCGACCACACCTGGCAAATCGGCACCGAGGACCTGACCGCACTGCTGGTGCAAACCACCGAGGGCGCAGTGCTATTGGATGGCGGCATGCCGCAAATGGCCGGTCACCTGCTGGACAACATGAAGGCACGCGGGGTGGCACCACAGGATCTACGGCTGATCCTGCTCAGCCATGCGCATGCCGACCATGCCGGGCCGGTGGCGGAACTGAAGCGCCGCACCGGTGCCACGGTGGTCGCGAACGCCGAAACGGCCGTGCTG…	Beta-Lactamase	beta-lactamase	Cluster949	L1_beta-lactamase-6	bl3_l	cephamycin==cephalosporin==carbapenem==penicillin	L1
ARG1326	ATGTCATCAATCCGGCGCCGGCACGCCGCCGCTTCGCTCGACACCCCTGCCGTGGGCGGCAGGCACGAACTCGGTCAGAACTTCCTCGTCGACCGAGGTGTATGCACAAGGATCGCCGAGGTCGTCTCCTCGACGACGGCCCATCCGGTCCTCGAACTGGGCGCCGGTGACGGTGCCATCACCCGGGCCCTGGTCGCGGCGAATCTCCCGGTCACCGCGCTGGAACTCGACCCCCGGCGGGTCCGGCGGCTCCAGCGGACCTTCGCCGACGGGGTCACCGTCGTGCACGGGGACATGCTCCGGTACGACTTCGGGCCGTACCCGCACCACGTGGTGTCGACCGTGCCGTTCTCCATCACCACGCCGCTGCTCCGGCGCCTGATCGGCCAGCGGTTCTGG…	rRNA Methyltransferase	macrolide	Cluster745	ErmW			Erm38
ARG1327	AGGGGACATGCCTGCTGAACCGCGAATATAGAGAAATATCCCGAATGTGCAGTTAACGAATTCTTGCGGTTTCTTCAGCGCCGCCAATACCGCCAGCCCGTCGCGCAAGGGGCGCGGCTCGTGTGTGCGGATGAAGTCAGCTCCACCTGCGGCGGCGGCAAGCTCTGCAGCGAGTGTCGCGGCCCCGACATCCCCCGGACCACGGCCTGTGAGCGCGCGCAGAAAGGATTTGCGCGAAACAGACAGAAGCACCGGCAAATCGAAGCGCAGCCGCAATTCATCGAACCGCGCCAGCACCGAGAGCGAGGTTTCGGGAGCAGCCCCCAGAAAAAACCCCATGCCGGGATCAAGGACAAGGCGGTTGCGTTTGATACCGGCACCCGTCAGCGCCGCGATGCG…	Target Redundancy/Overexpression	sulphonamide	Cluster950	Sul2			Dihydropteroate
ARG1328	AGCCCCGAAGGCCCGCAGCACGATTCGGGCGGCCGCGGCGATCGTCGGCTTGCCTTTGGTGGACGTGGGGTCCTCCGGGACGGTGAGTACCGCCATCACGATGGGTGCACGGTCCGGGGGCCAGATCACCGCGATGTCGTTGGTTTCACCCTTGAAGCCGCCGCCGGTCTTGTCTGCGACCGTCCACCCGGCGGGAACCGCTGCCCGAATGGACTGGTCGCCGGTGGTATTTCGCTTCAACCAATCGGTCAGCAGATCCCGTCCCCGTGAATCCAGCCCTTCGTCGAGGACCAGTCGGCGCAGATTGGCCACCAGCTGCTGCGGGGTCGAGGTATCCAGGTCGCCGTCGGGGATGTTCAGCTGTACCTCGGTGCGGTCCATGCGAGAGACGTTGTCGCC…	Beta-Lactamase	others	Cluster951	bl2_kpc	bl2_kpc	cephamycin==cephalosporin==carbapenem==penicillin	ClassA
ARG1329	GTACTCTTCGTTACCCGAGTCGAGGGCGAAGAGTGCGTAGGTGACCGCCCCGAACGCAAGGCGCTCCGCGATGTGGTGGGCGAGCCGCGGCCACACCCGGCCACCGGCCGCTTCATACGTGAGGAGGAGCTTCGCGAGCCCCTCTTCACCAAAGACCATAAGGTGCGCGGCCATGTCGATGGCAGGGTCATCAACGCGGGCCTCGCTCCAGTCGATCATCCCGCTGACGCGCTCCGTGTTGTCGATGAGCACATGGCCCACGTAGAGATCGCCATGCACCACCACGGAGAAATCTGGCCACGACGAATCGTCGTCGAGCCAGCGCTGCCACCGGTGGAGGCGCTTGTCGTTCACCACGAACTCGCGTCGGACGCGGTCAACGTCGTCGGCCACCTTCTG…	Acetyltransferase	macrolide	Cluster767	mphA			APH
ARG132	ATGAGCGGGCGTCTGGTCGTGGATCTTCAGGACGTCGACGCGGCGGGGCTCGCCGAGGTCGGCGGCAAGGGCGCCCACCTGGGCGAGCTGTCCCGGATCGACGGGGTCCGGGTGCCGTCCGGGTTCTGTGTGACGACGCACGCCTTCCGGCGGATCATGGCGGAGGCACCCGAGAGCGGGGAACTCCTCGACCGGCTGTCCCGCGTGGACGAGGGCGACCAGGAGGCGGTCCGATCCCTCGCCGCCCGTCTACGGCAGGTCGTCGGGGCGACGCCCCTCCCGGACGAGGTGGCGGCGGCCGTCACCGGGGCGCTCGCCCGGCACGGTGAGCGGTCCGCGTACGCCGTACGGTCCAGCGCGACGGCCGAGGACCTGCCGACCGCGTCGTTCGCCGGCCAG…	others	others	Cluster98	rifampin phosphotransferase
ARG1330	TTTAACAAAATAATCCCAAGCAGCCTTTGATATTTCAGCAATTATTCTTTCATTTGCCGCATTGTTCTCGCGGGAATCCGACACAAAAACTGCAATCGCAAAATGCTTCCCGTTCGGCAGCGTGACTATTCCGATATCATTAGTTCCTGGAGTAATTCCGTTTCGAATTCCAGATGTTCCGGTTTTATGCGCAACATCAGCACTTGGCGGAATCAGACCCTTTATTCTTTTATTGCCGGTTGAAGTATGAATCATTACATTCATCAGATATTCAGTTGATACAGAAGAAAGGATTTTTCTGTCATTAAACTTCTTTAGAAGAGCCACCGCAGAAACCGGCGTTGACCAGTTCGAATACTGAACATTCCATGACTCGTGGCATTCTTTCTCTGTTGCTCT…	Beta-Lactamase	others	Cluster783	TLA-2-2	bl2_veb	cephalosporin==penicillin	VEB-PER
ARG1331	ATGAAGAAAAAAAATCATAAGTACAGAGGAAAAAAGTTAAACCGCGGGGAATATCCGAATTTTTCCGGACAGCATTTGATGCATAATAAAAAATTAATTGAAGAAATTGTGGATCGGGCAAATATTAGCATAGACGATACGGTTTTAGAGTTAGGAGCGGGAAAAGGTGCTTTGACAACTATGCTAAGTCAAAAAGCCGGTAAGGTATTGGCAGTGGAAAACGATTCTAAATTCGTTGCTATACTCACACGTAAAACAGCACAGCATCCAAATACGAAAATTATTCATCAAGATATCATGAAGATTCATTTACCAAAAGAAAAGTTTGTGGTGGTCTCTAATATTCCCTATGCCATCACAACTCCCATCATGAAAATGCTCTTGAACAATCCTGCAAGC…	rRNA Methyltransferase	macrolide	Cluster952	ErmD			ErmA
ARG1332	ATGAAGAAAAAAAATCATAAGTACAGAGGAAAAAAGTTAAACCGCGGGGAATCTCCGAATTTTTCCGGACAGCATTTGATGCATAATAAAAAATTAATTGAAGAAATTGTGGATCGGGCAAATATTAGCATAGACGATACGGTTTTAGAGTTAGGAGCGGGAAAAGGGGCTTTGACAACTGTGCTAAGTCAAAAAGCCGGTAAGGTATTGGCAGTGGAAAACGATTCTAAATTCGTTGATATACTCACACGTAAAACAGCACAGCATTCAAATACGAAAATTATTCATCAAGATATCATGAAGATTCATTTACCAAAAGAAAAGTTTGTGGTGGTCTCTAATATTCCCTATGCCATCACAACTCCCATCATGAAAATGCTCTTGAACAATCCTGCAAGC…	rRNA Methyltransferase	macrolide	Cluster952	ErmD			ErmA
ARG1333	TTAAAAATAGTCATTTTCAACATATTTTTTATACATGTCCTCGGTATATCTTGTTATGTTCTTACCATACTCTGGATAATCAAACCCCAGTAGTTCTGCTACCTCTTTGGACACTTCCCTGAACAATTGGTGGCATATAAATAATGACTTCCAAATATTTTCATAGGAATCCATGCGATATGTAGATAATAATCTATTCCATAGATCTTCATCAATGTATTTGTTAATATACTTATAATTTTTCCCAACACTTAATGAAAATTCTGTCTTTATCCCAACCTTCCACGACATCATCCTAAGTAGTTCAAACCGTAGAATCTGGTTCAGATGATCGATTGCAAACAGTATCTCTTTGCGGCACAATCCTTTAATAACATAAGGTGTTACATTCCAAAATTC…	Nucleotidyltransferase	aminoglycoside	Cluster953	ANT(6)-Ia			ANT6
ARG1334	TTGCAGTTTAGAGGAGATATCGCGATGCATACGCGGAAGGCAATAACGGAGGCAATTCGAAAATTAGGAGTCCAAACCGGTGACCTGTTGATGGTGCATGCCTCACTTAAAGCGATTGGTCCGGTCGAAGGAGGAGCGGAGACGGTCGTTGCCGCGTTACGCTCCGCGGTTGGGCCGACTGGCACTGTGATGGGATACGCGTCGTGGGACCGATCACCCTACGAGGAGACTCTGAATGGCGCTCGGTTGGATGACAAAGCCCGCCGTACCTGGCCGCCGTTCGATCCCGCAACGGCCGGGACTTACCGTGGGTTCGGCCTGCTGAATCAATTTCTGGTTCAAGCCCCCGGCGCGCGGCGCAGCGCGCACCCCGATGCATCGATGGTCGCGGTTGGTCCG…	Acetyltransferase	aminoglycoside	Cluster954	AAC(3)-II(a	c)
ARG1335	ATGCGTTTCCTCGCCAGCCTCGCGCTGCCCCTGTTCGCCGCCAACCTGGCGGTCGCCGCCCCCAAGCCCCTGCCGCAGCTGGAGGCCTATGAAGGGCTGCAAGCCTGGCTGGTGCCGGTGGAACCGCTGCGCATCAGCGACCACGTCTGGCAGATCGGCACCGCCAGCATCAGCGCCCTGCTGGTGAAAACCGACGCCGGCGCGGTGCTCATCGACGGCGGCATGCCCCAGGTGGCCGACCACCTGCTGGCCAATATGAAGAAGCTCGGCGTGCAGCCCCAGGACCTGCGCCTGATCCTCCACAGCCACGCCCACATCGACCACGTCGGCCCGCTGGCGGCGATCAAGCGCGCCACCGGCGCTGTGCTGGTGAGCAACGCCGAATCCGCCGTGCTGCTG…	Beta-Lactamase	beta-lactamase	Cluster955	L1_beta-lactamase-7	bl3_l	cephamycin==cephalosporin==carbapenem==penicillin	L1
ARG1336	ATGATTTACGAGAGGAGCAGTTATTCTGTTATGCAAAACATTCTTACAGCTGTTGTTCAGGGCATCATAGAAGGATTAACCGAATTTCTTCCGGTGTCTTCAACAGGTCATTTGATTTTATCGGGAAAGCTGTTGAACTTTACCGGTGACAAGGCGGATACCTTTGAGATTATTATACAGCTTGGAGCTATTCTGGCGGTTGCCGTTATTTATTGGCGGAGAATATTCAACCTTCTGGGAATAAAGGGACTATCGCCGGAGATGGCTGGAGCCCAGCAAGATAAGCTTCCGGGCAGACTTAATCTTCTCCATATTATTCTTGCCTGCTTGCCCGCGATGGTGCTGGGGCTAGTTCTGCACTCGTTTATTACCTCGTATTTATTCTCCGCTTACACCGTG…	others	others	Cluster956	BacA-128	BacA
ARG1337	ACTAATTACTTTAGTAAATATTAAAATAGCTAATACTATACCAGCAAATACTCTGTATATAGCAAAAATTCTCATAGGTTTTTTCTTTAAATAATTTATAAACTTATCTATAACAACTAATGAAACTATAAATGCAACTATAAATCCTAAGATTAATGAGATCAAATTTGTTGCATTCATTTGAGAATAATCAAATTTAAATAAATCTAAGCCAGAAGCTCCAACCATAGCTGGTATTGCTAAGAAAAATGTAAATTCTGTAGCAACAGTTGTACTTAATCCAGAAATCCATCCTCCCATGATTGTTGATGCGCTTCTTGACATTCCAGGCCATAAAGATAAACATTGGAAACATCCAACTAATAATGATTGTCCATATGTCATTTTATCAATATCTTT…	others	others	Cluster957	BacA-129	BacA
ARG1338	ACTAATTACTTTAGTAAATATTAAAATAGCTAATACTATACCAGCAAATACTCTGTATATAGCAAAAACTCTCATAGGTTTTTTCTTTAAGTAATTTATAAACTTATCTATAACAACTAATGAAACTATAAATGCAACTATAAAGCCTAAGATTAATGAGATCCAATTTGTTGCATTCATTTGAGAATAATCAAATTTAAATAGATCTAAGCCAGAAGCTCCAACCATAGCTGGTATTGCCAAGAAAAATGTAAATTCTGTAGCAACAGTTGTACTTAATCCAGAAATCCATCCTCCCATGATTGTTGATGCACTTCTTGACATTCCAGGCCATAAAGATAAACATTGGAAGCATCCAACTAGTAATGATTGTCCATATGTCATTTTATCAATATCTTT…	others	others	Cluster957	BacA-129	BacA
ARG1339	ATGTATTTTGCATTTATTTCAGAAAGGAATGGTGACATGCTTTTTGCTAACCTATGGAAAGCAATTATTCTTGGTATTATCGAAGGAATTACCGAGTGGCTTCCAATTAGTAGTACCGGACATTTAATTTTAGTGGATGAGTTTATTAAACTCGATCTAAGTAAAGATTTTATGGAAATGTTCAACGTCGTTATCCAATTGGGAGCGATTATGGCGGTTGTTATTTTATACTTCCACAAATTGAATCCTTTCTCACCAAAGAAAAATGGCGAAGAGAAAAAAGATACTTGGATTCTTTGGTCTAAAGTCTTAGTCGCTTGTTTACCAGCGGCAGTTATTGGTCTAAAATTTGATGATTATTTAGATGCACATTTTTATAACTTTTTAACAGTATCGATT…	others	others	Cluster958	BacA-130	BacA
ARG133	GAAGAGTTCTTCTGGTTGTGCAGCAGACGTTGGTGTATTGCCTTCACTATTCAAGCGTTGCTGTAACTCTGTAGGAACGTAATAACCACGCTCTTGCATTTCCGAAAGATAGGTACGTGTCGGTTCAGTACCTACAATAAAGTATTCTTTGCGTCCACCGTTTGGAGAAAGCAAACCTGTCAAAGTATCAATGCTTTTTTCCACAATTTTTGGCGGCAGTGTCAATTTACGTTCTGGCTTATCACTTAAAGCCGTTTTCATATAAGTGATCCAAGCAGGCATTGCTGTTTTCGCCCCCGCTTCTCTGCGCCCAAGTACACGTTTGTTGTCATCAAATCCGACATAAGTTGTAGTGACTAAGTTTGCACCAAATCCTGCATACCAAGCTACTTTTGAACT…	others	others	Cluster99	Transgly-3	Transgly		Transpeptidase
ARG1340	GTGAGCAGTTCGGACGAGCAGCCGCGCCCGCGTCGCCGCAACCAGGATCGGCAGCACCCCAACCAGAACCGGCCGGTGCTGGGCCGTACCGAGCGGGACCGCAACCGGCGCCAGTTCGGGCAGAACTTCCTCCGCGACCGCAAGACCATCGCGCGCATCGCCGAGACAGCCGAGCTGCGGCCCGATCTGCCGGTGCTGGAAGCCGGCCCCGGCGAAGGGCTGCTCACCAGGGAACTCGCCGACCGCGCGCGTCAGGTGACGTCGTACGAGATCGACCCCCGGCTGGCGAAGTCGTTGCGGGAGAAGCTTTCCGGCCACCCGAACATCGAAGTCGTCAACGCCGACTTCCTCACCGCCGAACCGCCGCCCGAGCCGTTCGCCTTCGTCGGCGCGATCCCC…	rRNA Methyltransferase	macrolide	Cluster553	ErmE-1			Erm38
ARG1341	TTCCAGAACTTCGGCAGCAATCGCTTTGCCAATAGAGGCGATGGCAGCGTTCCTTTCCTCCATAGTGGCTTTCGTCTGTGTAATGTAAATCGCAGCAATGATTGGCGCGTGTTTTGGCGGCCACATGACGGCAATCACCCCACGCGTCCCGTTACCTCCAGCGCCAGTTCGATCGGCGACGCGCCAATCAGAAGGAACTCCAGCGCGCAGCAAAGGGTCACCAACCTCATTACTTTCAAGCCAGGTTGTGAGTTGTTTTCGCTCGTCAGAGCCAAGAGTGGGGCCCAGTACCAGTTTATTAAGTGTTTCGAGAATAGCGCGAGGCGTTGTCGTGTCGCGCACGTCTCCAGGCGTTCCTTCGTTGAGGTCCGGTTCATTTCTGTCAAGTCGAGTAATGTT…	Beta-Lactamase	others	Cluster959	bl2c_bro-3	bl2c_bro	carbenicillin==penicillin	CARB-PSE
ARG1342	ATGAGTATTCAACATTTTCGTGTCGCCCTTATTCCCTTTTTTGCGGCATTTTGCCTTCCTGTTTTTGCTCACCCAGAAACGCTGGTGAAAGTAAAAGATGCTGAAGATCAGTTGGGTGCACGAGTGGGTTACATCGAACTGGATCTCAACAGCGGTAAGATCCTTGAGAGTTTTCGCCCCGAAGAACGTTTTCCAATGGTGAGCACTTTTAAAGTTCTGCTATGTGGTGCGGTATTATCCCGTGTTGACGCCGGGCAAGAGCAACTCGGTCGCCGCATACACTATTCTCAGAATGACTTGGTTGAGTACTCACCAGTCACAGAAAAGCATCTTACGGATGGCATGACAGTAAGAGAATTATGCAGTGCTGCCATAACCATGAGTGATAACACTGCTGCC…	Beta-Lactamase	beta-lactamase	Cluster960	TEM-C-1	bl2b_tem1	penicillin==cephalosporin_ii==cephalosporin_i	TEM
ARG1343	ATGCGTTATGTTCGCCTGTGTGTTATCTCCCTGTTAGCCACCCTGCCACTGGCGGTATACGCCGGTCCACAGCCGCTTGAGCAGATTAAACAAAGCGAAAGCCAGCTGTCGGGCCGCGTGGGGATGGTGGAAATGGATCTGGCCAGCGGCCGCACGCTGGCGGCCTGGCGCGCCGATGAACGCTTTCCCATGGTGAGCACCTTTAAAGTGCTGCTGTGCGGCGCGGTGCTGGCGCGGGTGGATGCCGGGCTCGAACAACTGGATCGGCGGATCCACTACCGCCAGCAGGATCTGGTGGACTACTCCCCGGTCAGCGAAAAACACCTTACCGACGGGATGACGATCGGCGAACTCTGCGCCGCCGCCATCACCCTGAGCGATAACAGCGCTGGCAATCTG…	Beta-Lactamase	beta-lactamase	Cluster961	LEN-C-1	bl2_len	penicillin	SHV-LEN
ARG1344	ATGCATACGCAGAAGGCAATAACGGAGGCGCTTCAAAAACTCGGAGTCCAATCCGGTGACCTGTTGATGGTGCATGCCTCACTTAAATCGATTGGTCCGGTCGAAGGAGGAGCGGAGACGGTCGTCGCCGCGTTACGCTCCGCGGTTGGGCCGACTGGCACTGTGATGGGATACGCATCGTGGGACCGATCACCCTACGAGGAGACTCTGAATGGCGCTCGGTTGGATGACAATGCCCGCCGTACCTGGCCGCCGTTCGATCCCGCAACGGCCGGGACTTACCGTGGGTTCGGCCTGCTGAATCAGTTTCTGGTTCAAGCCCCCGGCGCGCGGCGCAGCGCGCACCCCGATGCATCGATGGTCGCGGTTGGTCCGCTGGCTGAAACGCTGACGGAGCCT…	Acetyltransferase	aminoglycoside	Cluster954	AAC(3)-II(a	c)
ARG1345	GTGGACGAGAAGGAACTGATCGAGCGCGCCGGCGGCCCCGTCACCCGCGGCCGGCTCGTGCGCGACCTCGAGGCACTCGGCGTCGGCGCCGGCGACACCGTCATGGTGCACACCCGCATGTCGGCGATCGGCTACGTCGTGGGCGGCCCGCAGACCGTGATCGACGCCGTCCGCGACGCCGTCGGCGCCGACGGCACCCTCATGGCCTACTGCGGCTGGAACGACGCCCCGCCCTACGACCTCGCCGAGTGGCCCCCCGCGTGGCGGGAGGCCGCACGAGCCGAGTGGCCCGCCTACGACCCGCTGCTCAGCGAGGCCGACCGGGGCAACGGCCGGGTCCCCGAGGCCCTGCGCCACCAGCCCGGCGCGGTCCGCAGCCGGCACCCCGACGCGAGCTTC…	Acetyltransferase	aminoglycoside	Cluster962	AAC(3)-VIIIa			AAC3
ARG1346	ATGCGTTATATTCGCCTGTGCCTTATCTCCCTGATTGCCGCCCTGCCACTGGCGGTATTCGCCAGCCCTCAGCCGCTTGAGCAGATTAAAATCAGCGAAAGTCAGCTGGCGGGCCGGGTGGGCTATGTTGAAATGGATCTGGCCAGCGGCCGCACGCTGGCCGCCTGGCGCGCCAGTGAGCGCTTTCCGCTGATGAGCACCTTTAAAGTGCTGCTCTGCGGCGCGGTGCTGGCCCGGGTGGATGCCGGCGACGAACAGCTGGATCGGCGGATCCACTACCGCCAGCAGGATCTGGTGGACTACTCCCCGGTCAGCGAAAAACACCTTGCCGACGGGATGACCGTTGGCGAACTCTGCGCCGCCGCCATCACCATGAGCGACAACACCGCCGGCAATCTG…	Beta-Lactamase	beta-lactamase	Cluster963	OKP-A-C-1	bl2a_okp	penicillin	SHV-LEN
ARG1347	ATGCATACGCGGAAGGCAATAACGGAGGCGCTTCAAAAACTCGGAGTCCAAACCGGTGACCTATTGATGGTGCATGCCTCACTTAAAGCGATTGGTCCGGTCGAAGGAGGAGCGGAGACGGTCGTTGCCGCGTTACGCTCCGCGGTTGGGCCGACTGGCACTGTGATGGGATACGCATCGTGGGACCGATCACCCTACGAGGAGACTCGTAATGGCGCTCGGTTGGATGACAAAACCCGCCGTACCTGGCCGCCGTTCGATCCCGCAACGGCCGGGACTTACCGTGGGTTCGGCCTGCTGAATCAGTTTCTGGTTCAAGCCCCCGGCGCGCGGCGCAGCGCGCACCCCGATGCATCGATGGTCGCGGTTGGTCCACTGGCTGAAACGCTGACGGAGCCT…	Acetyltransferase	aminoglycoside	Cluster954	AAC(3)-II(a	c)
ARG1348	ATGCGTTATGTTCGCCTGTGCCTTATCTCCCTGATTGCCGCCCTGCCACTGGCGGCATTCGCCAGCCCTCAGCCGCTCGAGCAAGTTACACGCAGCGAAAGTCAGCTGGCGGGCCGCGTGGGCTATGTTGAAATGGATCTGGCCAGCGGCCGCACGCTGGCCGCCTGGCGCGCCAGTGAGCGCTTTCCACTGATGAGCACCTTTAAAGTGCTGCTCTGCGGCGCGGTGCTGGCCCGGGTGGATGCCGGAGACGAACAGCTGGATCGGCGGATCCGCTACCGCCAGCAGGATCTGGTGGACTACTCCCCGGTCAGCGAAAAACACCTTGCCGACGGGATGACCGTTGGTGAACTCTGCGCCGCCGCCATCACCATGAGCGACAACAGCGCCGGCAATCTG…	Beta-Lactamase	beta-lactamase	Cluster963	OKP-A-C-1	bl2a_okp	penicillin	SHV-LEN
ARG1349	ATGCGTTGTGTTCGCCTGTGCCTTATCTCCCTGATTGCCGCCCTGCCACTGGCGGTATTCGCCAGCCCTCAGCCGCTCGAACAAATTACACTCAGCGAAAGTCAGCTGGCGGGCCGCGTGGGCTATGTTGAAATGGATCTGGCGAGCGGCCGCACGCTGGCCGCCTGGCGCGCCAGTGAGCGCTTTCCGCTGATGAGCACCTTTAAAGTGCTGCTCTGCGGCGCGGTGCTGGCCCGGGTGGATGCCGGAGACGAACGGCTGGATCGGCGGATCCGCTACCCCCAGCAGGATCTGGTGGACTACTCCCCGGTCAGCGAAAAACACCTTGCCGACGGGATGACCGTTGGCGAACTCTGCGCCGCCGCCATCACCATGAGCGACAACAGCGCCGGCAATCTG…	Beta-Lactamase	beta-lactamase	Cluster963	OKP-A-C-1	bl2a_okp	penicillin	SHV-LEN
ARG134	ATGCGGATCGCAAAATTAATATTAAACACCCTATTAACTTTATGTATTTTAGGTTTAGTAGCAGGCGGAATGTTGTATTTCCACTTAAAATCTGAATTGCCCTCAGTAGAAACATTAAAAACCGTTGAATTACAGCAACCAATGCAGATTTATACGGCTGACGGTAAATTAATTGGCGAAGTGGGTGAGCAACGCCGTATTCCAGTGAAATTAGCCGATGTGCCACAACGCTTAATTGACGCATTTTTAGCGACGGAAGACAGTCGTTTTTACGATCATCACGGATTAGACCCTATCGGCATTGCCCGTGCATTGTTTGTCGCAGTGAGTAATGGCGGTGCATCACAAGGCGCAAGTACGATTACTCAACAATTAGCGCGTAACTTTTTCTTAACCTCA…	Target Redundancy/Overexpression	others	Cluster100	Transgly-1	Transgly		Transpeptidase
ARG1350	ATGCGTTATATTCGCCTGTGCCTTTTCTCCCTGATTGCCGCCCTGCCACTGGCGGTATTCGCCAGCCCTCCGCCGCTTGAGCAAATTACACGCAGCGAAAGTCAGCTGGCGGGCCGCGTGGGCTATGTTGAAATGGATCTGGCCAGCGGCCGCACGCTGGCCGCCTGGCGCGCCAGTGAGCGCTTTCCGCTGATGAGCACCTTTAAAGTGCTGCTCTGCGGCGCGGTGCTGGCCCGGGTGGATGCCGGAGACGAACAGCTGGATCGGCGGATCCGCTACCGCCAGCAGGATCTGGTGGACTACTCCCCGGTCAGCGAAAAACACCTTGCCGACGGGATGACCGTTGGCGAACTCTGCGCCGCCGCCATCACCATGAGCGACAACAGCGCCGGCAATCTG…	Beta-Lactamase	beta-lactamase	Cluster963	OKP-A-C-1	bl2a_okp	penicillin	SHV-LEN
ARG1351	ATGCGCTTCATCCACGCCCTGCTGCTGGCCGGCATCGCCCACAGCGCCTACGCCAGCGAGAAGCTGACCTTCAAGACCGACCTGGAGAAGCTGGAGCGCGAGAAGGCCGCCCAGATCGGCGTGGCCATCGTGGACCCGCAGGGCGAGCTGGTGGCCGGCCACCGCATGGCCCAGCGCTTCGCCATGTGCAGCACCTTCAAGTTCCCGCTGGCCGCCCTGGTGTTCGAGCGCATCGACAGCGGCACCGAGCGCGGCGACCGCAAGCTGAGCTACGGCCCGGACATGATCGTGGAGTGGAGCCCGGCCACCGAGCGCTTCCTGGCCAGCGGCCACATGACCGTGCTGGAGGCCGCCCAGGCCGCCGTGCAGCTGAGCGACAACGGCGCCACCAACCTGCTG…	Beta-Lactamase	beta-lactamase	Cluster964	GES-23	bl2_ges	cephalosporin==penicillin	GES
ARG1352	ATGAGTATTCAACATTTCCGTGTCGCCCTTATTCCCTTTTTTGCGGCATTTTGCCTTCCTGTTTTTGCTCACCCAGAAACGCTGGTGAAAGTAAAAGATGCTGAAGATCAGTTGGGTGCACGAGTGGGTTACATCGAGCTGGATCTCAACAGCGGTAAGATCCTTGAGAGTTTTCGCCCCGAAGAACGTTTTCCAATGATGAGCACTTTTAAAGTTCTGCTATGTGGTGCGGTATTATCCCGTGTTGACGCCGGGCAAGAGCAACTCGGTCGCCGCATACACTATTCTCAGAATGACTTGGTTGAGTACTCACCAGTCACAGAAAAGCATCTTACGGATGGCATGACAGTAAGAGAATTATGCAGTGCTGCCATAACCATGAGTGATAACACTGCGGCC…	Beta-Lactamase	beta-lactamase	Cluster960	TEM-C-1	bl2b_tem1	penicillin==cephalosporin_ii==cephalosporin_i	TEM
ARG1353	ATGAGTATTCAACATTTCCGTGTCGCCCTTATTCCCTTTTTTGCGGCATTTTGCCTTCCTGTTTTTGCTCACCCAGAAACGCTGGTGAAAGTAAAAGATGCTGAAGATCAGTTGGGTGCACGAGTGGGTTACATCGAGCTGGATCTCAACAGCGGTAAGATCCTTGAGAGTTTTCGCCCCGAAGAACGTTTTCCAATGATGAGCACTTTTAAAGTTCTGCTATGTGGTGCGGTATTATCCCGTGTTGACGCCGGGCAAGAGCAACTCGGTCGCCGCATACACTATTCTCGGAATGACTTGGTTGAGTACTCACCAGTCACAGAAAAGCATCTTACGGATGGCATGACAGTAAGAGAATTATGCAGTGCTGCCATAACCATGAGTGATAACACTGCGGCC…	Beta-Lactamase	beta-lactamase	Cluster960	TEM-C-1	bl2b_tem1	penicillin==cephalosporin_ii==cephalosporin_i	TEM
ARG1354	ATGAAAATTAAATTTATTTTTTGCCTCTTGCTTTTTCCGCTCTTTGTATTTTCACAAAATGTACAAGAACCTACCGATACGCCAAAAGAGTGGTCGGCTGCTTATGCCCCATTCCGCATTGTTGGGAATGTTTATTATGTTGGCACTTACGATCTGGCCTGCTACCTTATTACCACTCCGAAAGGAAATATACTGATCAATACCGGACTGCGTTCCTCGGCTGCGCAGATCAAAAAAAACGTGGAACTTTTGGGCTTTAACTTTAAAGACATCAAAATCCTGCTGACCACACAGGCACATTACGACCATTTGGGTGCTATGGCGGAGATCAAGAAACTTACTGGTGCAAAAATGATGGTTGATGAAAAAGATGCCAGTGTGATGAAGGATGGCGGCCGT…	Beta-Lactamase	others	Cluster965	LRA-12-2			GOB
ARG1355	ATGCGTTATATTCGCCTGTGTATTATCTCCCTGTTAGCCACCCTGCCGCTGGCGGTACACGCCAGCCCGCAGCCGCTTGAGCAAATTAAACAAAGCGAAAGCCAGCTGTCGGGCCGCGTAGGCATGATAGAAATGGATCTGGCCAGCGGCCGCACGCTGACCGCCTGGCGCGCCGATGAACGCTTTCCCATGATGAGCACCTTTAAAGTAGTGCTCTGCGGCGCAGTGCTGGCGCGGGTGGATGCCGGTGACGAACAGCTGGAGCGAAAGATCCACTATCGCCAGCAGGATCTGGTGGACTACTCGCCGGTCAGCGAAAAACACCTTGCCGACGGCATGACGGTCGGCGAGCTCCGCGCCGCCGCCATTACCATGAGCGATAACAGCGCCGCCAATCTG…	Beta-Lactamase	beta-lactamase	Cluster901	SHV-C-1	bl2be_shv2	monobactam==e_cephalosporin==n_cephalosporin==penicillin	SHV-LEN
ARG1356	ATGCATACGCGGAAGGCAATAACGGAGGCAATTCGAAAACTCGGAGTCCAAACCGGTGACCTGTTGATGGTGCATGCCTCACTTAAAGCGATTGGTCCGGTCGAAGGAGGAGCGGAGACGGTCGTTGCCGCGTTACGCTCCGCGGTTGGGCCGACTGGCACTGTGATGGGATACGCGTCGTGGGACCGATCACCCTACGAGGAGACTCTGAATGGCGCTCGGTTGGATGACAAAGCCCGCCGTACCTGGCCGCCGTTCGATCCCGCAACGGCCGGGACTTACCGTGGGTTCGGCCTGCTGAATCAATTTCTGGTTCAAGCCCCCGGCGCGCGGCGCAGCGCGCACCCCGATGCATCGATGGTCGCGGTTGGTCCGCTAGCTGAAACGCTGACGGAGCCT…	Acetyltransferase	aminoglycoside	Cluster954	AAC(3)-II(a	c)
ARG1357	ATGCATACGCGGAAGGCAATAACGGAGGCGCTTCAAAAACTCGGAGTCCAAACCGGTGACCTCTTGATGGTGCATGCCTCACTTAAAGCGATTGGTCCGGTCGAAGGAGGAGCGGAGACGGTCGTTGCCGCGTTACGCTCCGCGGTTGGGCCGACTGGCACTGTGATGGGATACGCGTCGTGGGACCGATCACCCTACGAGGAGACTCTGAATGGCGCTCGGCTGGATGACGAAGCCCGCCGTACCTGGCTGCCGTTCGATCCCGCAACAGCCGGGACTTACCGTGGGTTCGGCCTGCTGAATCAATTTCTGGTTCAAGCCCCCGGCGCGCGGCGCAGCGCGCACCCCGATGCATCGATGGTCGCGGTTGGTCCGCTGGCTGAAACGCTGACGGAGCCT…	Acetyltransferase	aminoglycoside	Cluster954	AAC(3)-II(a	c)
ARG1358	ATGCGTTATGTTCGCCTGTGTGTTATCTCCCTGTTAGCCAACCTGCCACTAGCGGTATACGCCGGTCCACAGCCGCTTGAGCAGATTAAACAAAGCGAAAGCCAGCTGTCGGGCCGCGTGGGGATGGTGGAAATGGATCTGGCCAGCGGCCGCACGCTGGCCGCCTGGCGCGCCGATGAACGCTTTCCCATGGTGAGCACCTTTAAAGTGCTGCTGTGCGGCGCGGTGCTGGCGCGGGTGGATGCCGGGGTCGAACAACTGGATCGGCGGATCCACTACCGCCAGCAGGATCTGGTGGACTACTCCCCGGTCAGCGAAAAACACCTTACCGACGGGATGACGATCGGCGAACTCTGCGCCGCCGCCATCACCATGAGCGATAACAGCGCTGGCAATCTG…	Beta-Lactamase	beta-lactamase	Cluster961	LEN-C-1	bl2_len	penicillin	SHV-LEN
ARG1359	ATGGACGAGAGGGAACTGATCGAGCGCGCCGACGGCCCCGTCACCCGCTGCCGCCTCGTGCGCGACCTGAAGGAACTGGGCGTCGGCCCCGGCGACACCGTCATGGTGCACACCCGCATGTCCGCCGTCGGATACGTCGTCGGCGGCACACAGACGCTGATCGGGGCGCTCCTCAACGCCGTCGGCGACACCGGCACGCTCATGGCGTACTGCGGCTGGAACGACGCCCCGCCCTACGACCTCGCCGACTGGCCGCCGGAGTGGCGGGACGCGGCACGGGCCGCGTGGCCCGCGTACGACACGCGGTTCAGCGAGGCCGACCACGGCGTCGGCCGGGTCCCCGAGGCGCTGCGCCACTGGCCGGGCGCCGTGCGCAGCCGGCACCCCGACGCCAGCTTC…	Acetyltransferase	aminoglycoside	Cluster966	AAC(3)-VIIIa			AAC3
ARG135	ATGCGGATCGCAAAATTAATATTAAACACCCTATTAACTTTATGTATTTTAGGTTTAGTAGCAGGCGGAATGTTGTATTTCCACTTAAAATCTGAATTGCCCTCAGTAGAAACATTAAAAACCGTTGAATTACAGCAACCAATGCAGATTTATACGGCAGACGGTAAATTAATTGGCGAAGTGGGTGAGCAACGCCGTATTCCAGTGAAATTAGCCGATGTTCCACAACGCTTAATTGACGCATTTTTAGCTACGGAAGATAGCCGCTTTTACGATCATCACGGATTAGACCCTATCGGCATTGCCCGTGCATTATTTGTCGCAGTGAGTAATGGCGGTGCATCACAAGGCGCAAGTACGATTACTCAACAATTAGCGCGTAACTTTTTCTTAACCTCA…	Target Redundancy/Overexpression	others	Cluster100	Transgly-1	Transgly		Transpeptidase
ARG1360	GTGACTGATAGCACGCTCCACCTGCTCAAGGCATTCTTTCTCGGCATCGTCGAAGGCCTGACCGAGTTCATCCCGGTGTCCAGCACCGGGCACCTGATCGTCATCGGCGACTGGATCAACTTCGCGTCCAGCTCGGGCAAGGTGTTCGAGGTGGTCATCCAGTTCGGCTCCATTCTGGCCGTGATGTGGATATTCCGGGCCCGCCTGTGGCAGTTGATCCGCGGCACCCTGACCGGGGTGCGCCAGGAGGTCAATTTCACGCGCAACCTGCTGCTGGCGTTCCTGCCGGCGGCGGTCATCGGCGCCATCTTCATCAAGTCCATCAAGCAGGTCTTCTACCACCCGGGCGTGGTAGCGGTGACGCTGGTGGTGGGCGGGTTCATCATGCTGTGGGTCGAG…	others	others	Cluster967	BacA-131	BacA
ARG1361	TTTGGTCATCAGCCATGCGGCCACGACGATGCCCAGCGCGATGCGATACCAGGCAAAGCCCCGGTAGGTGTGGTTGGCCACGAAGCGCAGCACCGCACGCACCACCACCAGCGCGCTGATGAAGGCCGCCGCGAAGCCCACCGCGATGGCCGACAGGTCGTGCTGGCTGAGCAGGTCGATGTTGCGGTACAGGTCGTAGGTGGCGGCGCCCAGCATGGTGGGCATGGCCAGGAAGAATGAGAATTCGGTGGCTGTCTTGCGCTGGATGCCGGCGATCATGCCGCCGATGATGGTGGCGCCGGAACGCGAGGTGCCGGGAACCATCGCCAGGCATTGCGCCACGCCCACGCCCAGCGCCTGCTTCCAGCTGATCTGTTCCAGGGTGTGCGCCGAAGCGCG…	others	others	Cluster968	BacA-132	BacA
ARG1362	ATGCGTTATATTCGCCTGTGTATTATCTCCCTGTTAGCCACCCTGCCGCTGGCGGTACACGCCAGCCCGCAGCCGCTTGAGCAAATTAAACTAAGCGAAAGCCAGCTGTCGGGCCGCGTAGGCATGATAGAAATGGATCTGGCCAGCGGCCGCACGCTGACCGCCTGGCGCGCCGATGAACGCTTTCCCATGATGAGCACCTTTAAAGTAGTGCTCTGCGGCGCAGTGCTGGCGCGGGTGGATGCCGGTGACGAACAGCTGGAGCGAAAGATCCACTATCGCCAGCAGGATCTGGTGGACTACTCGCCGGTCAGCGAAAAACACCTTGCCGACGCAATGACGGTCGGCGAACTCTGCGCCGCCGCCATTACCATGAGCGATAACAGCGCCGCCAATCTG…	Beta-Lactamase	beta-lactamase	Cluster901	SHV-C-1	bl2be_shv2	monobactam==e_cephalosporin==n_cephalosporin==penicillin	SHV-LEN
ARG1363	ATGACCGGACTATCGCGACGCAACGTTCTGATCGGTTCGCTCGTGGCGGCAGCTGCCGTCGGTGCCGGCGTCGGTGGCGCCGCACCGGCATTCGCGGCACCGATCGATGACCAGCTGGCGGAACTGGAGCGTCGGGACAACGTCCTGATCGGCTTGTACGCAGCCAATCTGCAGTCTGGGCGGAGGATCACGCACCGTCTCGACGAGATGTTCGCGATGTGCTCGACGTTCAAGGGCTACGCCGCTGCGCGGGTGCTGCAGATGGCCGAGCACGGCGAGATCTCACTGGACAACCGGGTCTTCGTCGATGCGGATGCGCTCGTGCCGAACTCACCCGTCACCGAGGCACGTGCCGGTGCCGAGATGACGTTGGCCGAGCTGTGCCAGGCGGCGCTGCAG…	Beta-Lactamase	others	Cluster861	TLE-2	bl2b_tle	cephalosporin==penicillin	ClassA
ARG1364	ATGAGAATCATTGAGACGCACCGCGATCTGCTGAGCCGGCTCCTGCCCGGGGACACCGTGGGCGGACTCGCCGTCCACGAGGGGCAGTTCCACCATGTGGTGATCGGATCGCACCGGGTGGTCTGCTTCGCCCGCACCCGGGCGGCCGCCGACCGTCTGCCCGGCAGGGCGGACGTCCTGCGCGCTCTTGCCGGGATCGACCTCGGGTTTCGCACGCCGCAGCCGCTGTCCGAGGGCGGCGCCCAGGGCACGGACGAGCCGCCGTACCTGGTGCTGAGCCGCATTCCCGGAGCACCGTTGGAGGACGATGTGCTCACCAGCCCGGAGGTGGCGGAGGCCGTCGCCCGACAGTACGCGACCCTGCTGTCCGGGCTCGCGGCGGCGGGCGACGAGGAGAAG…	Acetyltransferase	others	Cluster891	viomycin phosphotransferase	vph	viomycin	APH
ARG1365	TCCTTTCAAATTTTTCTTCAGCCCCTTATAAACCAGTTCAACAAATTGATCCGGCTTTAAAAATATTTTGCCCCACCCTTCGTCGTAGATTTCAGTGGGTTTTAAAGCCTTCACTTCCTCAAGTGTTTTTCCTTCCGTAATCATTTTGGTAACCTTTGCGCTGATATCCGATAACATTGCAATATAGGCCTCTAATTTTTTCATGTCCGTTACGGGACCGTGACCTGGAATTACAATTGTTTTATCATTCAACATTTTCAGAATATCCTGATTTGCGGCAATCATCCCGTTAATCCATCCCCCTGCCTCAAGGTCAAGATAGGGATACAAACCCTCAAAATATAAGTCCCCCATATGAATAATATTGGATTTTTTAAAATAAATTACAGTGTCCCCGTC…	Beta-Lactamase	others	Cluster969	Lactamase_B-9	Lactamase_B		ClassB
ARG1366	ATGAAAATGAGAACAGAGAAACAAATATATGATACTATACTTAATTTTGCTAAAGCAGATGATAGAATTAGGGTGGTTACTTTAGAAGGTTCAAGAACAAATATTAATATTATACCAGATGATTTTCAAGATTATGATATTACTTTTTTTGTCACAGACATGCAGAGTTTTATTAATAGTGATGAGTGGCTTAATGTTTTTGGAGAGAGACTTATTATGCAAAAACCCGAGGATATGGAATTGTTTCCAAAAGAAGAAAAAGGGTATTCATATCTTATGTTATTTTGGGACGGAGTTAAAATAGATTTGACATTATTGCCATTAGAAGTTTTAGATGAATATTTTACTTGGGATAAATTAGTAAAATTATTATTAGATAAGGATAATCGTGTTACTAAT…	Nucleotidyltransferase	aminoglycoside	Cluster970	ANT(6)-Ib			ANT6
ARG1367	ATGAGTATTCAACATTTCCGTGTCGCCCTTATTCCCTTTTTTGCGGCATTTTGCCTTCCTGTTTTTGCTCACCCAGAAACGCTGGTGAAAGTAAAAGATGCTGAAGATCAGTTGGGTTCGACGAGTGGTTACATCGAGCTGGATCTCAACAGCGGTAAGATCCTTGAGAGTTTTCGCCCCGAAGAACGTTTTCCAATGATGAGCACTTTTAAAGTTCTGCTATGTGGTGCGGTATTATCCCGTGTTGACGCCGGGCAAGAGCAACTCGGTCGCCGCATACACTATTCTCAGAATGACTTGGTTGAGTACTCACCAGTCACAGAAAAGCATCTTACGGATGGCATGACAGTAAGAGAATTATGCAGTGCTGCCATAACCATGAGTGATAACACTGCGGCC…	Beta-Lactamase	beta-lactamase	Cluster960	TEM-C-1	bl2b_tem1	penicillin==cephalosporin_ii==cephalosporin_i	TEM
ARG1368	ATGAATACGATAATCTCTCGCCGGTGGCGTGCCGGCCTGTGGCGGCGGCTGGTCGGCGCGGTCGTCTTGCCCGCAACGCTCGCCGCCACCCCTGCGGCCTATGCGGCCGACGTGCCGAAAGCCGCGTTGGGGCGCATCACCGAGCGCGCCGACTGGGGCAAGCTGTTCGCCGCGGAGGGCGTGAAGGGCACGATCGTGGTGCTCGACGCACGCACGCAAACCTATCAGGCCTACGACGCCGCACGTGCCGAGAAGCGCATGTCGCCGGCGTCGACCTACAAGATATTCAACAGCCTGCTGGCGCTCGACTCCGGGGCGCTGGACAACGAACGCGCGATCATTCCCTGGGATGGCAAGCCGCGACGCATCAAGAACTGGAACGCGGCGATGGACCTGAGG…	Beta-Lactamase	beta-lactamase	Cluster971	OXA-62	bl2d_oxa10	cloxacillin==penicillin	ClassD
ARG1369	ATGAAAAAAATATTTTTAATGGTTTTATTTTCTTGCAGTCTGTTGGGTTTTGCTCAAACAGTAACAGAGCCGGCTAATAATCCAAAAGAATGGTCTCAAGCTACAGAGCCATTTAGAATTGCAGGTAATCTATATTATGTTGGCACTTATGATTTAGCTTCTTATTTAATTGTAACAGAAAAAGGAAATATATTAATAAATACAGGTTTAGCTAATTCGCTTTCAATAATAAAAGAAAATATAAAAGCTTTGGGATTTGATTATAAATCAATCAAAATTTTGCTCTTAACCCAAGCTCATTTTGATCATTTGGGTGCGATGTCTGAGATTAAAAAAGAAACCGGTGCAAAACTTTATGTAGATGAGAAAGATGCGGACGCTCTTGAAACAGGCGGAAAA…	Beta-Lactamase	beta-lactamase	Cluster972	GOB-1-7			GOB
ARG136	GAAGAGTTCTTGTGGTTGCGTCGCTGGCGTATTGCCTTCATTATTTAAGCGTTGCTGTAACTCTGTAGGAACGTAATAACCACGCTCTTGCATTTCCGAAAGATAGGTTCGAGTTGGTTCTGTTCCCACGATAAAATATTCTTTGCGTCCACCGTTTGGAGAAAGCAAACCTGTCAAAGTATCAATGCTTTTTTCCACAATTTTTGGCGGCAGTGGCAATTTACGTTCTGGCTTATCACTTAAAGCCGTTTTCATATAAGTGATCCAAGCAGGCATGGCTGTTTTTGCACCTGCTTCTCCACGCCCAAGTACTCGTTTGTTATCATCAAACCCGACATAAGTTGTAGTGACTAAGTTTGCACCAAATCCTGCATACCAAGCCACTTTTGAACTGTTGGT…	Target Redundancy/Overexpression	others	Cluster100	Transgly-1	Transgly		Transpeptidase
ARG1370	TCAGCGCCGATCCGCATTCGCCGCTTGCTGCTTCGCCAGCGTCGCATCGAAAGCCTTCTCCGCCAGATCGACCTGGCGTGACAATTCGTTCGGATCGACAAAGGCGTCGGTGGCACCCGCCTGCGCCCTGGCGCGTTTTTCATCGAGCGCGAAAGCCTCGGCGTGGAAGCTCAGGAAGATATCTGCCTTCAACGCGCGGAGTTTCGCAAAGCTGGCACGGAAATCGGCGGCGGCGTTCGGATAATTTATATTATTGATAAGATTTTGGCCGGCGACACTGATACTCGATGTGAAGATCACATTCTTGCTGCCAATGCGGGTCGTCCAGCTCGTCGCGCCTTTTGTATGGCCGGGTGTCAGGATGGCGACGAGCGCGATCGGGCCGAGCGTCAGCCGGTC…	Beta-Lactamase	others	Cluster973	SMB-1-2	bl3_l	cephamycin==cephalosporin==carbapenem==penicillin	SubclassB3
ARG1371	GTGGGATTGGATATTTTATTTATAATCAAAGCTATAATAATAGCAATAGTTGAAGGATTAACAGAATTTATTCCGGTGTCATCAACTGGACATATGATACTGGCGTCAAGCATCATTAATTTTAAGGGTGACTTTGTTAAAATGTATGAGGTTGTAATTCAATTAGGTGCAATATTGGCCGTTGTTGTTTTATATTGGAAGAAGATAAAAAACAGCGTAATTGAATTTTTCAGATATATATTTACAAAAGGAAAAGAAGGTAAAACAGGTTTTAACTTTGGTATAAATGTAATAGTAGGATGCATACCAATGCTGATAATAGGATTATTATTTTATAAAAAGATAAAAAGTTTATTTAATCCTGAAGCTGTTGTTATAGGATTTATAGTTGGAGGTATT…	others	others	Cluster974	BacA-133	BacA
ARG1372	CATAGAAATCACATTAAATAAAGATAAAATTATAAGGACTATACCTAAAAGTATTCTATACATAGCAAATACTCTCATAGGCTTTTTCTTTAAGAAAGTAATAAATTTATCCACAACTATTAAAGCTACTATAAAAGAAACTATAAATCCAACAGTAAGTCCAACTATATGCATTGATCCTAAAGCAAATACATTAATGTCTTTTAATGATTTATATGTAACTCCAGCCATTACAGGTAATGCTAAGAAAAATGAAAATTCAGCAGCTGCAACTGTTGATAATCCTACTATCCAAGCACCTATTATAGTTGAAGCTGATCTTGACATTCCTGGCCACAATGCTAAACATTGAAAACATCCTATTATAAAAGCTTGTTTAATAGTTACATTATCTATATC…	others	others	Cluster975	BacA-134	BacA
ARG1373	ATGCGTTATTTTCGCCTGTGTATTATCTCCCTGTTAGCCACCCTGCCGCTGCGGGTACACGCCGGACCGCAGCCGCTTGAGCAAATTAAACTAAGCGAAAGCCAGCTGTCGGGCAGCGTAGGCATGATAGAAATGGATCTGGCCAGGCCCGGCACGCTGACCGCCTGGCGCGCCGATGAACGCTTTCCCATGATGAGCACCTTTAAAGTAGTGCTCTGCGGCGCAGGTCTGGCGCGGGTGGATGCCGGTGACGAACAGCTGGAGCGAAAGATCCACTATCGCCGACAGGATCTGGTGGACTACTCGCCGGTCAGCGAAAAACACCTTGCCGACGGCATGACGGTCGGCGAACTCTGTGCCGCCGCCATTACCATGAGCGATAACAGCGCCGCCAATCTG…	Beta-Lactamase	beta-lactamase	Cluster976	SHV-C-1	bl2be_shv2	monobactam==e_cephalosporin==n_cephalosporin==penicillin	SHV-LEN
ARG1374	TCACTTTACTGAGCAATAAATACCTTCCGTATACTTAGTAATACCTTCATCGTAATCAGGATACTTATATGCAAGACCTTCTGATACAGCTTTTGAATACTTTCTAAATAATGCATAGCAAGTAAATAAAGACTTCCACATTTCCTGATACCCATTCACAGAATATGTAGACATGAGTTCCTCCCATTCTTTATTTGAAAGGTACCGCTTCATAAATTTATAGTTCTTCCCCATACTAAATGAATACCCTTTCTGAGATGCGATATGCCAGGCCATCATTCTCAATAAATTAGGACGTACAATTTCATTTAAATGGTCAATGGCAAAAAGGATTTCATTTCTTGCTAGTCCTTTTACTACGTAAGTCGAAACCATCCAGAACTCATTACAGCAATCATC…	Nucleotidyltransferase	aminoglycoside	Cluster977	aadK			ANT6
ARG1375	TCAGCGGTCCCGGTTCAGGTGCTCCTCGATCCAGCGGACGCCGAACTCGACGGCCGGGGCGGCGTCGAACAGCCGGCTCCTGGCCGCCCCGACGAAGCCCTCCCGTCCGATGCCCGCGGCGAGCATGGAACCGACGATCACCGCGAAGGGGTCCTGCCCCTCGGGCACGGCCGAGGAGTAGTCGAACGCACCGTGCTCGGAGTCGATGTCCCGGAAGGTGCGCCAGACCCGCTCGCCCGCCACCTCGATGGGCTGCTCGTACGTCACGAACCGCTTGCCGGGGGCCTGGGCCAGCGCCTCGGCGTGGTGCAGCAGCGTCATCGTGTCCCGGGGCGCGCCGAGCAGCAGCACCCGGCCGCCGAGGGCGACCAGGCGCGCCAGCGGGCTGCCGGGACCGTG…	Acetyltransferase	aminoglycoside	Cluster978	AAC(3)-Xa			AAC3
ARG1376	ATGAAACGTATTGCTATGTATGTTGCATTATCAATCTCTACTTCAACAGCTTTCGCTGATGAGCACAACAAAAATATGGCTGATATTGAAGCTGCTTTTGAGGGGCGTGTCGGTGTTTACGCAATAAACACTGGCAGCGGCAAGGCATATTCATATCGAGCTAACGAACGCTTCCCCTTATGTAGTTCATTTAAAGCATTTTTGGCGGCAGCAGTTTTAAAAATGGATCAAGATAGTCCTGGAGTCCTGCTTGAAAAAGTAAATTATCATAACAGAACTATGGAACCCCATTCACCCATAACAGAGAAATTTCAGTCACAAGGAATGGCCGTAGGGGAACTGGCTGCTGCAACACTTCAGTATAGTGATAATGGTGCTGCTAACCTTCTCATGGAGAAA…	Beta-Lactamase	beta-lactamase	Cluster979	IMI-C-1	bl2f_nmca	cephalosporin==carbapenem==penicillin	SME
ARG1377	ATGAAGAAATTTTGTTTTTTGTTTTTGATAATCTGTGGCTTGATGGTTTTCTGCCTTCAGGATTGTCAAGCGCGGCAGAAATTAAATCTTGCTGATCTGGAAAATAAATATAACGCCGTGATTGGTGTTTACGCCGTTGACATGGAGAATGGAAAAAAAATTTGCTACAAACCTGATACGCGTTTTTCCTACTGCTCGACACACAAAGTTTTTACGGCTGCAGAATTGCTAAGACAAAAAAATACCTCCGATTTGAATGAAATTCGTAAGTTTTCGGCGGAAGATATTTTGTCCTACGCGCCAATCACCAAAGACCATGTTGCTGATGGCATGACGCTGGCGGAAATTTGTTCGGCATCGCTCAGGTGGAGTGACAACACGGCGGCAAATTTAATTTTG…	Beta-Lactamase	beta-lactamase	Cluster980	bl2b_rob	bl2b_rob	cephalosporin==penicillin	ClassA
ARG1378	TTATTAGCTGGTATTACCCTGCCCTTAGTTAATTTTTCGCTACCTACCTGGGCTGCTGGGATCCCGGGATCATTAGACAAGCAATTGGCAGCACTTGAGCACAGTGCTAACGGTCGTTTAGGCATTGCGATGATTAATACCGGCAATGGCACCAAAATTCTGTATCGCGGAGCTCGACGTTTCCCATTCTGTAGTACTTTTAAGTTTATGTTAGCCGCTGCTGTATTGGGTCAAAGCCAATCTCAGCCGAATTTGCTCAATAAGCATATCAATTACCATGAGAGTGATTTGTTATCTTATGCCCCCATCACGCGTAAAAATCTGGCGCATGGTATGACAGTTTCTGAATTATGTGCGGCTACCATTCAATATAGCGATAACACGGCCGCGAATTTATTA…	Beta-Lactamase	beta-lactamase	Cluster862	bl2e_y56-1	bl2e_y56	cephalosporin	CTXM
ARG1379	ATGTCTGCATACGGACAGGGCCGTCACGAGCATGGCCAAAATTTTCTCACCAACCACAAGATCATCAACTCCATCATCGACCTTGTGAAACAAACCTCCGGCCCCATCATTGAGATCGGACCAGGAAGCGGTGCCCTCACTCACCCGATGGCCCACTTGGGGAGGGCGATAACGGCAGTTGAAGTGGACGCAAAACTAGCTGCCAAAATCACACAAGAAACCTCCTCGGCGGCGGTCGAAGTGGTCCATGATGATTTCCTTAACTTCCGGTTACCCGCCACTCCCTGCGTCATTGTGGGAAACATTCCCTTTCACCTCACCACTGCCATTCTTCGAAAGTTGCTGCATGCGCCAGCATGGACTGACGCTGTACTCCTCATGCAGTGGGAAGTCGCTCGC…	rRNA Methyltransferase	macrolide	Cluster981	ErmX-1			Erm38
ARG137	GAAGAGTTCTTGTGGTTGCGTCGCTGGCGTATTGCCTTCATTATTTAAGCGTTGCTGTAACTCTGTAGGAACGTAATAACCACGCTCTTGCATTTCCGAAAGATAGGTACGTGTCGGTTCTGTTCCCACAATAAAATATTCTTTGCGCCCACCGTTTGGAGAAAGCAAACCTGTCAAAGTATCAATGTTTTTTTCCACAATTTTTGGCGGCAGTGGCAATTTACGTTCAGGTTTATCACTCAAAGCCATTTTCATATAAGTGATCCAAGCTGGCATGGCTGTTTTCGCACCCGCTTCTCCACGCCCAAGTACTCGTTTGTTATCATCAAACCCAACATAAGTTGTAGTGACTAAGTTTGCACCAAATCCCGCATACCAAGCCACTTTTGAACTGTTGGT…	Target Redundancy/Overexpression	others	Cluster100	Transgly-1	Transgly		Transpeptidase
ARG1380	ATGTCTGCATACGGACACGGCCGTCACGAACATGGCCAAAATTTTCTCACCGACCACAAGATCATCAACTCCATCATCGACCTTGTAAAACAAACCTCCGGCCCCATCATTGAGATCGGACCAGGAAGCGGTGCCCTCACTCACCCGATGGCCTACTTGGGGAGGGCAATAACGGCAGTTGAAGTGGACGCAAAACTAGCTGCCAAACTCACACAAGAAACCTCCTCGGCGGCGGTCGAAGTGGTCCATGATGATTTCCTTAACTTCCGTTTACCCGCCACTCCCTGCGTCATTGTGGGAAATATTCCCTTTCATCTCACCACTGCCATTCTTCGAAAGTTGCTGCATGCGCCGGCATGGACTGACGCTGTACTCCTCATGCAGTGGGAAGTCGCTCGC…	rRNA Methyltransferase	macrolide	Cluster981	ErmX-1			Erm38
ARG1381	TAGATGTGGAGTTACTATTCCTTTATACATAAGTATTGCAAATACTATACCTGCAACTACTCTGTATATTGCGAATACTCTCATAGGTTTCTTCTTTAAGTAAGCAACAAAGCCTTCCATTACTATTAATGAAACTATAAATGCTACTATAAATCCTACTATTAAAGCAACCCAATTAGTCGTATTCATAAGCGCAAAATCAAATTCAAAAAGATCTTTGGCTGATGATCCAATCATTGCTGGAATTGCTAAAAAGAATGAAAATTCTGCTGCTATTGGTGTTGAAAGACCTGCTACCCAACCACCCATAATTGTAGAAGCACTTCTTGACATTCCAGGCCACATTGATAAAACTTGAAATAATCCAACCTTTATAGATTGCATTGGAGTTATTCTATC…	others	others	Cluster982	BacA-135	BacA
ARG1382	TAAATGTAGTGTTACTATTCCCATATACATAAGTATTGCAAATACTATACCTGCAATTATTCTATATATTGCAAACACTCTCATAGGTTTCTTCTTTAAATAAGCAACAAATCCTTCCATTACTACTAATGAAACTATAAATGCCACTATAAATCCTACTATTAAAGCAACCCATGTTGTTAAATTCATAAGTGCGAAATCAAATTCAAAAAGATCTTTAGCTGATGATCCAACCATAGCTGGAATAGCTAAAAAGAATGAAAATTCTGCTGCTATTGGTGTGGAAAGACCTGCTATCCAACCACCCATGATTGTAGAAGCACTTCTTGACATTCCAGGCCACATTGATAACACTTGAAATAATCCAACCTTTATAGATTGCATTGGAGTTATCCTATC…	others	others	Cluster983	BacA-136	BacA
ARG1383	TTGGACATCCTGCTGCTCGTCAAGGCCGCGATCATGGGCATCGTCGAGGGACTCACCGAGTTCCTGCCGATCTCGAGCACCGGACACCTGATCCTGACCGCGTCGCTGCTCAACTTCACCGGCGAGATCGTGAAGGTGTTCGACATCGCGATCCAGACCGGCGCCATGTTCGCCGTGATCTGGGAGTACCGGGTGCGCCTGCGGGCCACGGTGGCCGGCATCACGCACGAGGCGGTGGCGCAGCGCTTCGTGCGCAACCTGCTGATCGCCTTCGTGCCGGCGGTCATCTCCGGCCTCGCGCTGGGCGGGCTGATCAAGGAGCACCTGTTCCATCCGGTGCCGGTGGCGACGGCCTTCGTGGTCGGCGGGCTGATCATCCTGTGGGTCGAGCGCCGCCAC…	others	others	Cluster984	BacA-137	BacA
ARG1384	ATGAAAAAGATCCGCCTTATTATAATCTCTTTACTGGCTGGAATGTGTACTCCAGCATTATCTACACCAGTCAATGTTACTGATACAATACAAAGCACAGAAGACCATATCAAAGGTCGGGTTGGTTTTACTGAAATAGACTTTTTATCCGGGAAGGTTCTGAGTAGTCATCGCCGTGAAGAACGTTTTCCTATGATGAGCACATTCAAAGTTTTGTTATGTGGAGCAATATTAGTACGTGTTGATAAAGGGCTTGAACAACTTGAACGCCGAATTACCTATAATAAGCATGACCTGGACGACTATTCTCCACTAACCAGTCAGCACATTGCAGATGGAATGACGGTTTCTGAGTTATGCAATGCTGCCATTACCACCAGTGATAACACTGCTGCAAAT…	Beta-Lactamase	beta-lactamase	Cluster985	TEM-105	bl2b_tem1	penicillin==cephalosporin_ii==cephalosporin_i	TEM
ARG1385	GCTGTAGTTACTGCCTCGACGCTACTGATGGTATCTTTTAGTTCATTCGAAACCTCAGCGCAATCCCCACTGTTAAAAGAGCAAATTGAATCCATAGTCATTGGAAAAAAAGCCACTGTAGGCGTTGCAGTGTGGGGGCCTGACGATCTGGAACCTTTACTGATTAATCCTTTTGAAAAATTCCCAATGCAAAGTGTATTTAAATTGCATTTAGCTATGTTGGTACTGCATCAGGTTGATCAGGGAAAGTTGGATTTAAATCAGACCGTTATCGTAAACAGGGCTAAGGTTTTACAGAATACCTGGGCTCCGATAATGAAAGCGTATCAGGGAGACGAGTTTAGTGTTCCAGTGCAGCAACTGCTGCAATACTCGGTCTCGCACACCGATAACGTGGCC…	Beta-Lactamase	beta-lactamase	Cluster756	PER-C-1	bl2be_per	monobactam==e_cephalosporin==n_cephalosporin==penicillin	VEB-PER
ARG1386	GTAACACTTGATAGGACCCCGACTGGGTCCTGCGGCGGTGTCGACATCCATCGCGTTGGGATCTCGACGTTGAGGCTGTGGCCTCACGAAAGTGTTGTTAGGGGTGTGGGTTCGTATTTGGGGCTTTGCTTGCCCCCGCCGGTAGTAGTCTTCCTCCGCCTTAGCTTGTCTCCACTGCCTATCCAACTTCATACTTCTATCGTACCAACTCCTGATGGTGGTTGGTGGGTTCTCTGATTCCATCAACGCCTTCCTGATCCTTCCAGATAAACTTCGCTTGAATTCTTCAATGAGGGCTCGTCCCTCGTATCCGCTATCTCGTGCAATTCTTTTAAACTCCTGTACATGTTCTTCCGCGCTCTTGCTTCCTTGCTCAATCAACCTCAACTTCCCAACTGC…	others	others	Cluster986	Retrotrans_gag	Retrotrans_gag
ARG1387	GCCGTCTAGTTCTGCTGTCTTGTCTCTCATGGCCGCTGGCTGGCTTTTCTGCCACCGCGCTGACCAACCTCGTCGCGGAACCATTCGCTAAACTCGAACAGGACTTTGGCGGCTCCATCGGTGTGTACGCGATGGATACCGGCTCAGGCGCAACTGTAAGTTACCGCGCTGAGGAGCGCTTCCCACTGTGCAGCTCATTCAAGGGCTTTCTTGCTGCCGCTGTGCTGGCTCGCAGCCAGCAGCAGGCCGGCTTGCTGGACACACCCATCCGTTACGGCAAAAATGCGCTGGTTCCGTGGTCACCCATCTCGGAAAAATATCTGACAACAGGCATGACGGTGGCGGAGCTGTCCGCGGCCGCCGTGCAATACAGTGATAACGCCGCCGCCAATTTGTTGC…	Beta-Lactamase	beta-lactamase	Cluster868	KPC-C-1	bl2_kpc	cephamycin==cephalosporin==carbapenem==penicillin	KPC
ARG1388	TTATTTACTCATATTTTTTAATACAATTTCGGCGACTTCACTTACTATTTTATCATTAGGTTTACCATCCTTTTTATCTTTATTTGTAAATATAACTAAAATGATAGGTTTATCTTGTCCATCTGGATAAACAAGTGCAACATCGTTTCTTGAACCGTATGTTAGTGCCTGACCACTCTTATCCATAACTTTAAAGTTTGAAGGTGCGCCATCCTTAATTAATGTATCGCCACTTTTATTTTTCAACATTAAGTCAAGCAATAAATCTTTGTTCGCTTTACTAAGATTTCCATCAACTATAAGTTTATTTAAAGATTTACCATAGGCCATTGGAGTAGTTGTATCTCGTTTATCCTTTGGCGAATAAAAATTTAAGTCGGGTTCTTTTCTAGATGGATG…	Beta-Lactamase	beta-lactamase	Cluster987	PCI-blaZ-1	bl2a_pc	penicillin	PC1
ARG1389	TTACTCATTAATATTTTTTAGTACAATTTCAGCAACCTCACTTACTATTTTGTCATTAGGTTTACCATCTTTTCTATCTTTATTTGTAAATATCACCAGAATTATAGGTTTATCTTGTCCATCTGGATAAACAAACGCAACATCGTTTCTTGAACCGTATGTTAGTGCTTGACCGCTCTTATCCATAACTTTAAAGTTTGAAGGTGCACCATCCTTAATTAATGTATCGCCACTTTTATTTTTGAACATTAGATTAAGTAAGAAATCTTTGTTTGCTTTGCTAAGATCTCCATCAGCTATAAGTTTCTTTAAAGTTTTACCATAGGCTAATGGAGTACTTGTATCTCGTTTATCCTTTGGTGAATAAAAATTTAAGTCTGGTTCTTTTCTAGATGGATG…	Beta-Lactamase	others	Cluster988	PCI-blaZ-2	bl2a_pc	penicillin	PC1
ARG138	TTGCTGATTAAAAAGAATGCTTTATCAATATTAAAAATCGTTTTTCCTATTGCTGTTTTGCTATTTGTTATTTATCAATCGAAAAAAGAACTGACAAATCTGTCATTCAAACGTACGCTCATGGTCATCAACGGACTGGAACGAACGGATTTATTCATGCTTGTGTTGATCGGCTTGCTGGCTGTTGCGGCTATGTCGCTGTATGATTACGTCCTGAAGTACTCACTGCGCCTATCGATCACAAACGGAAAAGTTTTCAGGGTTTCCTGGATCGCCAATTCATTTAATAATGTGTTGGGATTCGGCGGTTTAGCCGGAGTCGGGTTAAGAATGATGTTCTATAAGGAGCATACGAAAGACCATAAGGCACTCGTGAAAGGAATCGCCTGGCTCACATCA…	Gene Modulating Resistance	others	Cluster101	DUF2156	DUF2156		mprF
ARG1390	ATGAAACTGCTGCTCTACCCGTTATTGCTGTTCCTTGTCATTCCAGCCTTTGCCCAGGCGGACTTTGAACATGCCATTTCAGATCTTGAGGCGCACAATCAAGCCAAGATCGGAGTGGCCCTAGTTAGTGAAAATGGCAACCTGATTCAAGGGTATCGTGCGAATGAAAGGTTCGCGATGTGCTCAACTTTCAAGTTGCCGTTGGCCGCTCTTGTTCTGAGTCGCATTGACGCTGGGGAAGAGAATCCTGAGCGCAAGCTTCATTACGATTCCGCGTTCCTTGAAGAGTACGCCCCAGCCGCAAAACGGTATGTGGCAACTGGATATATGACTGTAACTGAGGCAATTCAATCCGCCCTCCAACTCAGCGACAATGCCGCAGCTAACCTGCTGTTAAAA…	Beta-Lactamase	beta-lactamase	Cluster989	BEL-C-1	bl2_ges	cephalosporin==penicillin	GES
ARG1391	TTAACTTTCTTTGTAGTGCTCTAAAATCAGTTGGCTGATTTGCGCGATCAGTTGATCGCGAGCTTGAAGCGAAAGGTCTGTGTCTGTGACGTAAATACTGATGTAAACCGGCTTGTAGTTGTCTTTCCAGATCATCGCGCTAATGCCGCGTGAACCGTAGTTACCTGCGCCAGAGCGGTCTGCAATCGACCAGCCTTTTGGCAGAACAGAGCGCATGAGAGAATCCGATACTTTGTTGTCTTGCATCCAGATTTTCAGCTGTGTGCGTGACTCGTAAGATAGGGCGTTATCTTCCATCAAGGTGTGTAGGGTGTTTACCATGGCGTTAGGCGTTGTGGTGTCTCGCTTGTCGCCCGGTTTTGCTTCATTCAAACGGGGTTCCAATCGGTCAAGTCGCGT…	Beta-Lactamase	others	Cluster743	CARB-C-1	bl2c_pse1	carbenicillin==penicillin	CARB-PSE
ARG1392	ATGTTACGCAGCAGGGTGACGGTGTTCGGCATTCTGAATCTCACCGAGGACTCCTTCTTCGATGAGAGCCGGCGGCTAGACCCCGCCGGCGCTGTCACCGCGGCGATCGAAATGCTGCGAGTCGGATCAGACGTCGTGGATGTCGGACCGGCCGCCAGCCATCCGGACGCGAGGCCTGTATCGCCGGCCGATGAGATCAGACGTATTGCGCCGCTCTTAGACGCCCTGTCCGATCAGATGCACCGTGTTTCAATCGACAGCTTCCAACCGGAAACCCAGCGCTATGCGCTCAAGCGCGGCGTGGGCTACCTGAACGATATCCAAGGATTTCCTGACCCTGCGCTCTATCCCGATATTGCTGAGGCGGACTGCAGGCTGGTGGTTATGCACTCAGCGCAG…	Target Redundancy/Overexpression	sulphonamide	Cluster725	Sul1-3			Dihydropteroate
ARG1393	ATGAATAAATCGCTCATCATTTTCGGCATCGTCAACATAACCTCGGACAGTTTCTCCGATGGAGGCCGGTATCTGGCGCCAGACGCAGCCATTGCGCAGGCGCGTAAGCTGATGGCCGAGGGGGCAGATGTGATCGACCTCGGTCCGGCATCCAGCAATCCCGACGCCGCGCCTGTTTCGTCCGACACAGAAATCGCGCGTATCGCGCCGGTGCTGGACGCGCTCAAGGCAGATGGCATTCCCGTCTCGCTCGACAGTTATCAACCCGCGACGCAAGCCTATGCCTTGTCGCGTGGTGTGGCCTATCTCAATGATATTCGCGGTTTTCCAGACGCTGCGTTCTATCCGCAATTGGCGAAATCATCTGCCAAACTCGTCGTTATGCATTCGGTGCAAGAC…	Target Redundancy/Overexpression	sulphonamide	Cluster950	Sul2			Dihydropteroate
ARG1394	GATTCCTTTTCCAATACCGAAACCGAAGTAAAGGATTGCGATGAAGATAACTAAAATAATTCGATAAATCGCAAATGGTATCAATTTAATACGATTAATCAAGTTTAGGAATAGACGGATTGAAAGTAATCCGAATATAAACGCTGCTAAGAATCCAATGATGTAAAATGGAATATGACTTAAATGAATATACCCGATATGTTTGACTAATGATAAAAGACTTGCGGCAAGCATAATCGGAACCGCCATAATGAATGTAAAGTCTGAAGCGGCTTTATAATTCATTTTCATTAATACACCTGTTGAAATAGTCGAACCAGAACGGCTGAATCCAGGCCACATTGCTACAGCTTGTGATAAACCAATAACAAAAGCTTGGAAGAATGTAATTTGGTCGAT…	others	others	Cluster990	BacA-138	BacA
ARG1395	ATGCTATTAATATTAAAAGCAATAATAATAGGAATAGTAGAAGGTATAACGGAATTTTTGCCAGTATCCTCTACAGGGCATATGATAATAGCTGGATCCCTTATAGGATTCGATGGGACAGTGTATAGAAAAGCTTATACAGATATGTTTAGTGTTGTTATACAATTAGGAGCTATATTAGCAGTGGTGGTTTTATATTGGGATAAAATTATAAGTACTCTTAAAAACTTTTTCCCAAGTGACAGGGTACCAGTAAAAAAATGTGGCTTAAAATTTTGGATTAACATAGTGATTGCATCTATACCAGCAGCAGTTATAGGAATCCCATTTAATGATAAGATAGAAGAAAAATTATTTTACCCATTGCCTGTAACTATAGCTTTAATTGTAGGGGCTATA…	others	others	Cluster991	BacA-139	BacA
ARG1396	ATGCCAACTTATTATATTTGAATATATAAGAACCATTAAAACTATTCCTAAAGCTATTCTATATACAGCAAAAACTTTCATTGGTTTTTTCTTTAAAAATGCTATAAATTTATCTATTACTACAAGAGCTACTACAAAAGATACTATAAAACCAATCGCTAAAGCTATCAATTCTATAGAGGAGCATGTACTAAATACATTATGTTTTATTAATGATACACCCGATGCCCCTATCATTATTGGTATAGCTAAAAAGAAAGAAAATTCCGCTCCTGCTACTGTAGATAGTCCCGCTATCCAAGCTCCTATTATTGTAGATGCTGATCTAGACATACCTGGCCATAATGCTAAGCATTGAAACAATCCTATAATAATAGCTTGTTTAGCATTTATATCATC…	others	others	Cluster992	BacA-140	BacA
ARG1397	ATGCTATTAATATTAAAAGCAATAATAATAGGAATAGTAGAAGGTATAACGGAATTTCTACCAGTATCCTCTACAGGACATATGATAATAGCCGGATCCCTTATAGGATTTGATGGAACAGTGTACAGAAAAGCTTATACAGATATGTTTAGTGTTGTTATACAATTAGGAGCTATATTAGCGGTGGTGGTTTTATATTGGGACAAAATTATGAGTACTCTTAAAAATTTTTTACCAAGTGATAGGGTACCAGTAAAAAAATGTGGTTTAAAATTTTGGATTAACATAGGAATTGCATCCATACCAGCAGCGGCTATAGGAATCCCATTTAATGATAAAATAGAAGAAAAATTATTTTATCCATGGCCGGTAACAATAGCTTTAATTGTAGGAGCTATA…	others	others	Cluster993	BacA-141	BacA
ARG1398	TACACTAATTATGTTAGTAAAAGCTAATACTGCAAGTACTACACCCATGATTATTCTGTATACAGCAAACACTCTCATTGGTTTTTTCTTTAAAAAATTCACGAATTTTTCCATAACTATTATTGATACAATAAAAGCTACTATAAACCCAACTACCAAAGCAATCCACAATGTTGGTGTCATTATTGAATAATCAAATTCAAATAAATCTTTTCCTGAAGAAGCCACCATAGCTGGTACTGCTAAAAAGAAAGAAAACTCAGCTGCTGTAGGAGAATTAAGTCCTGCTATCCATCCACCCATAATAGTAGATGCACTCCTTGACATACCTGGCCATGCAGACAAAACTTGTAATGTCCCAACCTTTAAAGCTTGTATTGGAGTAATTTTATCTATATT…	others	others	Cluster994	BacA-142	BacA
ARG1399	ATGCGGGTCGGCTTAACTCAGGCGTTATGCCGCACCCACCCCTATGGAGTCTTGATGTTAAAAGTTATTAGTAGTTTATTGGTCTACATGACCGCGTCTGTCATGGCTGTCGCAAGTCCGTTAGCCCATTCCGGGGAGCCGAGTGGTGAGTATCCGACAGTCAACGAAATTCCGGTCGGAGAGGTCCGACTTTACCAGATTGCCGATGGTGTTTGGTCGCATATCGCAACGCAGTCGTTTGATGGCGCGGTCTACCCGTCCAATGGTCTCATTGTCCGTGATGGTGATGAGTTGCTTTTGATTGATACAGCGTGGGGTGCGAAAAACACAGCGGCACTTCTCGCGGAGATTGAAAAGCAAATTGGACTTCCCGTAACGCGTGCAGTCTCCACGCACTTT…	Beta-Lactamase	beta-lactamase	Cluster995	VIM-C-2	bl3_vim	cephamycin==cephalosporin==carbapenem==penicillin	VIM
ARG139	ATGAATCAGGAAGTTAAAAACAAAATATTTTCAATCTTAAAAATTACGTTTGCTACAGCTTTATTTATTTTTGTAGCAATCACATTGTATCGGGAGTTATCTGGTATTAACTTTAAAGATACGTTGGTTGAATTTAGTAAGATTAACCGTATGTCCTTAGTGTTACTATTTATTGGTGGTGGGGCATCGCTTGTTATTCTATCAATGTATGATGTGATTTTATCTAGAGCTTTAAAAATGGATATATCCTTAGGCAAAGTTTTAAGAGTAAGTTATATCATCAATGCATTGAATGCGATTGTAGGTTTCGGTGGCTTTATTGGTGCAGGCGTTAGAGCAATGGTTTATAAAAACTATACGCATGATAAAAAGAAATTAGTTCACTTTATATCCTTAATA…	Gene Modulating Resistance	others	Cluster102	mprF			mprF
ARG13	ATGAATTTCTCCCAATTCTTCATCCAGCGGCCGATCTTCGCCGCGGTGCTGTCGCTGCTGATCCTGATTGGCGGCGCCATCTCCCTGTTCCAGCTACCCATCAGCGAATACCCGGAAGTGGTGCCGCCGACCGTCGTGGTCCGCGCCAACTTCCCCGGCGCCAACCCGAAAGTCATCGGCGAGACCGTCGCCTCTCCCCTTGAACAGGCGATCACCGGGGTGGAGAACATGCTCTACATGTCCTCCCAGTCGACCTCCGACGGCAAGCTGACCCTGACCATCACCTTCGCCCTCGGCACCGACCTGGACAACGCCCAGGTGCAGGTGCAGAACCGCGTCACCCGGACCGAGCCGAAGCTCCCGGAAGAAGTGACCCGGCTCGGCATCACCGTCGACAAG…	Other Efflux	others	Cluster6	MexF-14			ACR_tran
ARG1400	ATGACGCTGTTTACGACATTACTGGTGCTGATTGTCGAGCGCCTGTTTAAGCTGGGCGAGCACTGGCAGCTCGATCATCGGCTGGAGGCGCTATTCCGTCGGATTACGCATTTTTCGATGTTGCGCACGATGGGAATGACGGCGATCGCGATGGTGGTGACTTTTCTACTGCTCCAGGCGTTAAAAGGGCTGCTATTTAACGTGCCGACGCTGGTGGTGTGGATTCTCCTGGGCGTGCTGTGTATCGGCGCGGGCAAAGCGCGAGTACATTATCACGCCTGGCTGAAAGCGGCGTCCCGTAACGATCCGCATCCTTGCGAGGCGATGGCCAGCGAGCTTACGCTGATTCACGGCGTGCCGCCGGATTGTAATGAGCGTGAATTTTTGCGTGAGCTGCAA…	others	others	Cluster996	Glt_symporter	Glt_symporter
ARG1401	CGGATGATGTTCGCGGCGGCGGCGTGCATTCCGCTGCTGCTGGGCAGCGCGCCGCTTTATGCGCAGACGAGTGCGGTGCAGCAAAAGCTGGCGGCGCTGGAGAAAAGCAGCGGAGGGCGGCTGGGCGTCGCGCTCATCGATACCGCAGATAATACGCAGGTGCTTTATCGCGGTGATGAACGCTTTCCAATGTGCAGTACCAGTAAAGTTATGGCGGCCGCGGCGGTGCTTAAGCAGAGTGAAACGCAAAAGCAGCTGCTTAATCAGCCTGTCGAGATCAAGCCTGCCGATCTGGTTAACTACAATCCGATTGCCGAAAAACACGTCAACGGCACAATGACGCTGGCAGAACTGAGCGCGGCCGCGTTGCAGTACAGCGACAATACCGCCATGAACAAA…	Beta-Lactamase	beta-lactamase	Cluster895	CTX-M-C-1	bl2be_ctxm	monobactam==penicillin==cephalosporin_iii==ceftazidime==cephalosporin_ii==cephalosporin_i	CTXM
ARG1402	ATGCGCCACTCTCTTTTTGCCCCGATCCTCCTGCTCGCCCTGTTCGCCCTGCCCGCCTGGGCGCATGAGGCGACGGTAAACCAGGTCAAAGCCGCTGAGCGCCAGCTCGAGGCCAGAGTAGGCTACGCGGAGCTGGATTTAGCCAGCGGACGGCTGCTGGCAAGCTATCGCCCCGACGAGCGTTTCCCGATGATGAGCACCTTTAAAGTGCCGCTCTGCGCGGCGGTACTGGCGCGCGTGGATGCCGGAGAGGAGAAGCTCGATCGCCGCGTCCGCTACCGTCAGCAGGATCTGGTTGAATACTCCCCGGTGACCGAAAAGCACCTCGCCGACGGCATGACGGTAGCCGAGCTGTGCGCTGCGGCAATCACCCTTAGCGATAACACCGCCGCTAATCTG…	Beta-Lactamase	beta-lactamase	Cluster997	OKP-B-20	bl2b_tem1	penicillin==cephalosporin_ii==cephalosporin_i	TEM
ARG1403	ATGAAAAAAGTATTAAGTTTAACCGCATTGATGATGGTATTGAACCATTCAAGCTTCGCATATCCAATGCCAAATCCTTTTCCCCCATTCCGTATTGCTGGAAACTTGTACTATGTAGGCACTGATGATCTCGCAAGCTACCTGATTGTCACACCGAGAGGGAACATTTTGATCAATAGTGATCTTGAGGCTAATGTTCCCATGATTAAAGCAAGTATAAAAAAACTAGGTTTTAAATTCAGTGATACTAAAATTTTGCTGATTAGCCATGCTCATTTTGATCATGCGGCCGGTAGCGAATTAATTAAGCAACAAACAAAAGCAAAATATATGGTTATGGACGAGGATGTTTCGGTGATCCTGTCTGGCGGTAAATCTGATTTTCATTATGCTAATGAT…	Beta-Lactamase	others	Cluster998	FEZ-1 beta-lactamase	bl3_l	cephamycin==cephalosporin==carbapenem==penicillin	SubclassB3
ARG1404	ATGAAGGTCATCGCATCCCTTATCCTGGCCGCTTTTGCCACTGTCGCTCATGTCGCCAGCGCGCAGGAGCGCGACTGGAGCGCACCGCAGCAGCCGTTTGCCATCTACGGCAATACCCACTACGTCGGCACCGCCGGCATCAGCGCCATCCTGCTGACGTCGCCGCAGGGGCACATCCTGCTGGACGGCACCACGGGCAAAGGCGCGAGCGTGGTGGCGGCGAATATCCAGGCGCTGGGTTATCGGCTGAAGGATGTGAAGTACATCCTGGGTTCGCATTCGCATGAGGACCACGCGGGTGGCATTGCGGCGCTGCAGAAGCTGACCGGCGCTCAGGTATTGGTCGGCGCGGCCAACGTCGCATCCATGCGCAGCGGGGTGTCGCCAAGCACCGATCCG…	Beta-Lactamase	beta-lactamase	Cluster999	SMB-1-2	bl3_l	cephamycin==cephalosporin==carbapenem==penicillin	SubclassB3
ARG1405	ATGCAAGTCATTACTTCTGTCAAAGAAGCAAAACAAATTGTAAAAGATTGGAAATCACATCAACTTAGTATAGGCTATGTTCCAACCATGGGTTTTTTACACGATGGACATTTAAGTTTAGTCAAACATGCCAAAACACAAGATAAGGTTATAGTAAGTATCTTTGTAAATCCTATGCAATTTGGGCCTAATGAAGATTTTTCTAGTTATCCAAGAGATTTAGAACGCGACATTAAAATGTGTCAAGATAATGGCGTTGATATGGTTTTTATCCCCGATGCAACTCAAATGTATCTTAAGAATTTTAGCACCTATGTAGATATGAATACGATCACTGATAAACTTTGCGGGGCTAAAAGACCGGGGCATTTTAGAGGCGTTTGCACGGTTTTAACTAAA…	others	others	Cluster1000	Pantoate_ligase	Pantoate_ligase
ARG1406	ATGTTAATGACGACAGCCTGTGTTTCGCTGCTGTTGGCCAGTGTGCCGCTGTGTGCCCAGGCGAACGATGTTCAACAAAAGCTCGCGGCGCTGGAGAAAAGCAGCGGGGGACGACTGGGTGTGGCGTTGATTAACACCGCCGATAACACGCAGACGCTCTACCGCGCCGACGAGCGTTTTGCCATGTGCAGCACCAGTAAAGTGATGGCGGTAGCGGCGGTGCTTAAGCAAAGTGAAACGCAAAAGGGCTTGTTGAGTCAGCGGGTTGAAATTAAGCCCTCAGACTTGATTAACTACAACCCCATTGCGGAAAAACACGTCAATGGCACGATGACATTCGGGGAGTTGAGCGCGGCGGCGCTACAGTACAGCGATAATACTGCCATGAATAAGCTGATT…	Beta-Lactamase	beta-lactamase	Cluster897	CTX-M-C-2	bl2be_ctxm	monobactam==penicillin==cephalosporin_iii==ceftazidime==cephalosporin_ii==cephalosporin_i	CTXM
ARG1407	TTAATTCTCATAATTATTACGAATAAAATTCTCAATATTTTTTTCGTAATTTGGATAGTTATAATTTCCTAAACAACTTACTTTATTTGAATAATATTTAAATAATTCACAACAAAGCTTAAAAGATTGGTATGTCTTTCTATATCCATTCATCTCAAAAGTAGCTAAAAACATATTGAATTCTTTATCAGTTAAATATTTGTTTATAAACTTATAATTCTTTCCTAAACTAAAATCAAAACCCCTATTAAAGCCAATATACCAAGAAATCATTCTTAATAATTCAGGACGTAAAATATTATTGAAATGATCTAAAGCAAATAATATTTCTCTTCTAAAAACACCCTTTGCTACATACGTTGAGACACTCCAAAACTCATTACAGCAATCATAAAATTC…	Nucleotidyltransferase	aminoglycoside	Cluster1001	aad(6+k)			ANT6
ARG1408	TCAGCGGTCGGCCGTCCGCCCGTAGGCGCGGAAGAGTGCGGTCCACTCCGGGACCGTGAGGTCCTTGACCCGGTCGGCCGGCCTCACGCCCGCCCCGCGCACGAACTGGGCGTGTCCGCGGCGCAGCACCTTCCGCGCGGCGTCGCCCACCGTCATCTGGCCGGTGTCGAAGACCCGTTGGACGAACCGCTGGTAGGCGGCCTTCTCACGCCAGGGCACGGACGGCCTGCGGTGCGGGGCGACCATCAGGGTCTGGGTGTCCGCGCGCGGTACGGGGGTGAAGTCCTGGCGTGAGAAGGCCAGGCCCCGGTCGAACGAGTACCACGGCTCCCACTGGGCGTTGAAGAGGTTTCCGCCCCAGGCTCCGGTCCGCTTTCCCACGTACTCCCGCTGCAACAG…	rRNA Methyltransferase	macrolide	Cluster1002	ErmN-1			Erm38
ARG1409	AACTGTTAATTTGATAACACCAGTAAACACCAATATACCAAGTAATAAGCCTGCTATAATTCTGTATATTGCAAATATTTTCATTGGTTTCCTCTTTAAATAGTCAATAAATTTTTTCATCACTATAAGGGCTACAATAAATGACACAACAAATCCTAATATTAATGAGATCCACAAAGTGGTGCTCATTATTGAGTAATTAAATTCAAACAGATCCTTTCCTGTGGTTCCTATCATAGCTGGAATTGCTATGAAAAATGAAAATTCTGCTGCTATGGGTGTTGATAATCCTGCAATCCATCCACCCATTATTGTAGATGCACTTCTTGACATACCTGGCCATACGGCAAGTATTTGCAATAAGCCTACTTTAAATGCTTGTATAGAGGTTATACTATC…	others	others	Cluster1003	BacA1	BacA
ARG140	TTATCGTCTCGCCCTTGAAGAAGAAGGTCGTGTAGTACTTGAGTTACTGCTATCGCTAGAACTACTACTTGAACTGCTGGAGCTGGATGGAGTTGGTAGACTCCCCACAATACTAGACCAAGCATTCTGATAATCCGCATCACTTCCGCCAATAGCAAAGCGATAACTTGTCGCTGGCGCTCCTGACTTATTAGCCCAATAGCTGGTAACAGTCGAACCTGTGACCTCTACCTCTTTTCCTTCAACAGAAACCTTCCCTGGTTTTTGACCTGTTGATTTCAAGACTTCCGATTTCACTACACTAGGATCTAAAGCAAAGCGCTCGTTCCCCCAAATGCTTGGGGAAGCTTGCTGAATCGCATTTACCAGATGAGCCATGTAATTAGAGTTATTAGAATA…	others	others	Cluster103	PBP1b			Transpeptidase
ARG1410	ATGGATCTCGTCCTGATCGCGAAGGCGCTCGTGCTCGCCGTGGTGGAAGGTGCCACCGAGTTCATCCCGGTCTCCTCGACCGGGCATCAGCTCCTCATCGGCCACTTCATCGGCTTCCACTCGCCCAACAACACCTTCGAGGTGCTGATCCAGCTCGGCGCGATCCTGGCGATCCTGTTCGTCTATTTCGGCCGGCTGTGGAGCATCGCCACCGCGCTGCCGAACGATCCGCGGGCGCGCCGCTTCGTGCTCGCCATCCTCATTGCCTTCCTGCCCGCCGCGATCGTCGGCGGGCTCTTCTCCAAGTACATCAAGCTCTATCTGTTCAACCCGTGGATCGTCTGCGCCACGCTGGTGGCCGGCGGCATCGTGCTCCTCATCATCGACGACACGGTCGGC…	others	others	Cluster1004	BacA-2	BacA
ARG1411	ATGGATCTCGTCCTGATCGCGAAGGCGCTCGTGCTCGCCGTGGTGGAAGGCGCCACCGAGTTCATCCCAGTCTCCTCGACCGGGCATCAGCTCCTCATCGGCCACTTCATCGGCTTCCACTCGCCCAACAACACCTTCGAGGTGCTGATCCAATTGGGCGCGATCCTGGCGATCCTATTCGTCTATTTCGGCCGGCTGTGGAGCATCGCCACCGCGCTGCCGAACGATCCGCGGGCGCGCCGCTTCGTGCTCGCCATCCTCATCGCCTTCCTGCCCGCGGCGATCGTCGGCGGGCTCTTCTCCAAGTACATCAAGCTCTATCTGTTCAACCCGTGGATCGTCTGCGCCACGCTGGTGGCCGGCGGCATCGTGCTCCTCATCATCGACGACACGGTCGGC…	others	others	Cluster1004	BacA-2	BacA
ARG1412	ATGGATCTCGTCCTGATCGCGAAGGCAATCGTGCTCGCCGTGGCGGAGGGTGCCACCGAATTCATCCCGGTCTCCTCGACCGGGCATCAGCTCCTCATCGGCCACTTCATCGGTTTCCACTCGCCCAACAACACCTTCGAGGTGCTGATCCAACTGGGCGCGATCCTGGCGATCCTCTTCGCCTATTTCGGGAAGCTCTGGAGCATCGCCACCGCGCTGCCGAACGATCCGCGGGCGCGCCGCTTCGTGCTCGCCGTGCTGATCGCCTTCCTGCCCGCGGCGATCATCGGCGGCCTGTTCTCGAAATACATCAAGTTCTACCTGTTCAACCCGTGGATCGTCTGCGCCACGCTGGTGGCCGGCGGCCTCGTGCTCCTCGTCATCGACGACACGGTCGGC…	others	others	Cluster1005	BacA-3	BacA
ARG1413	ATGACGCTACTCGAATCCATTATCCTAGCCATCGTGGAGGGACTGACGGAGTTTCTCCCAGTCAGCTCCACGGGGCATATGATCCTCACACAAGGTATACTCGGGATGGAGAGCACCCCTTTCCTACGAGCCTTTACGGTGATGATCCAGTTTGGTGCGATCCTATCGGTCGTGGTACTATACTACAAGCGCTTCTTCACCTTTCGGGTGGAGGAAGGCGCACGACCATTGCCTCAGCGCTGGCAGTGGGTAGGACGCTTCTCTTTTTATATTAAGCTCCTCGTCGGTCTGATCCCTGCAGCCGTCATCGGGCTACTACTAGAGGAGCAGATAGACAAGCTTCTGGACAATGTCTACGTGGTCGCCACGATGCTCTTCTTGGGTGGCATCTTTATGCTC…	others	others	Cluster1006	BacA-4	BacA
ARG1414	ATGACCGTAGTCACGACCGCCGATACCTCCCAACTGTACGCACTTGCAGCCCGACATGGGCTCAAGCTCCATGGCCCGCTGACTGTCAATGAGCTTGGGCTCGACTATAGGATCGTGATCGCCACCGTCGACGATGGACGTCGGTGGGTGCTGCGCATCCCGCGCCGAGCCGAGGTAAGCGCGAAGGTCGAACCAGAGGCGCGGGTGCTGGCAATGCTCAAGAATCGCCTGCCGTTCGCGGTGCCGGACTGGCGCGTGGCCAACGCCGAGCTCGTTGCCTATCCCATGCTCGAAGACTCGACTGCGATGGTCATCCAGCCTGGTTCGTCCACGCCCGACTGGGTCGTGCCGCAGGACTCGGAGGTCTTCGCGGAGAGCTTCGCGACCGCGCTCGCCGCC…	Acetyltransferase	macrolide	Cluster767	mphA			APH
ARG1415	TCACTGCGCCAGTTCACGCTGATGGCGACGGCAACCGTCACGCTGTTGTTAGGAAGTGTGCCGCTGTATGCGCAAACGGCGGACGTACAGCAAAAACTTGCCGAATTAGAGCGGCAGTCGGGAGGAAGACTGGGTGTGGCATTGATTAACACAGCAGATAATTCGCAAATACTTTATCGTGCTGATGAGCGCTTTGCGATGTGCAGCACCAGTAAAGTGATGGCCGTGGCCGCGGTGCTGAAGAAAAGTGAAAGCGAACCGAATCTGTTAAATCAGCGAGTTGAGATCAAAAAATCTGACTTGGTTAACTATAATCCGATTGCGGAAAAGCACGTCGATGGGACGATGTCACTGGCTGAGCTTAGCGCGGCCGCGCTACAGTACAGCGATAACGTGGCG…	Beta-Lactamase	beta-lactamase	Cluster896	CTX-M-C-1	bl2be_ctxm	monobactam==penicillin==cephalosporin_iii==ceftazidime==cephalosporin_ii==cephalosporin_i	CTXM
ARG1416	CTTCGCCGCGGCGCGTTCTTCCGCGAGCTGCTTTTCGTAATTCGCCTTCGCGGTCGCGATCTTCTTCTGATAGGCCGCGAGGTCGCCGAAGCGCGCCGGATTGTACGCATCGCCCGGCTTATAGACCTGGTGCAGGTTGAACTGCCCGGAATGCGACGACACCCAGATATCGGGCTTGTAGGTCGCCTGCATGTCGATCGTGTTCTTGAAGTCCTCGACGATGGTCGGATAATGCGGCGAGCCCAACAGCTTCACGCCCGCGTTGATGCCGTTCATGTTGACGATGAGGACGTTGTAGGTCTTGCCCGCATCCGTCTGCTGGAACGAGAAGCTCGTCGCGCCCGGCGTGTGGCCATAAGCCTGCAGCACGGTCATGTCGACATTGCCGAGCTTGATGTG…	Beta-Lactamase	others	Cluster802	LRA-9-3			LRA
ARG1417	ATGAAAAAGCTATTTCTGCTGCTCGGATTGTTAGCCTGTTCAAGTGCAACTTACGCCGCAAAAATCAATGAAGACCTCGCTGCAATAGAAGAACATATCTCAGGTCGCATCGGTGTTTCGGTTTGGGATACACAAACCGATGAGCATTGGGATTATCGTGGCGATGAGCGGTTTCCCATGATGAGCACCTTCAAAACACTCGCATGTGCGACCATGCTAAATGACATGGATAATGAAAAGCTCGATAAGAACGCGACCGCTAAAGTAGAAGAACGCAACATGGTGGTGTGGTCTCCGGTGATGGACCGCATGGCTGGTCAAACGACTCGTATTGAGCATGCTTGTGAAGCCGCGATGCTGATGAGTGACAACACCGCAGCCAACATTGTTTTGCGCAGT…	Beta-Lactamase	others	Cluster1007	CARB-18	bl2c_pse1	carbenicillin==penicillin	CARB-PSE
ARG1418	ATGAAAAAGCTATTTCTGCTACTTGGATTGTTAGCCTGTTCGAGTGCAACGTACGCCGCAAACTTAATGAAAACATCTCCGCGATTGAAGAAGCATATTTCGGGTCGAATCGGTGTGTCTGTCTGGGATACTCAAACCGATGAACATTGGGACTATAGAGGCGACGAGCGCTTCCCGATGATGAGCACATTCAAAACGCTTGCATGTGCAACGATGCTTAGTGACATGGATAATGAAAAGCTCGATAAAAACGCCACTGCCAAAGTAGAAGAGCGCAATATGGTGGTTTGGTCACCAGTAATGGATCGTATGGCAAGTCAAACAACGCGTATTGAACATGCTTGTGAAGCCGCAATGCTGATGAGCGACAATACCGCAGCCAACATTGTTTTGCGTAGC…	Beta-Lactamase	others	Cluster936	CARB-18	bl2c_pse1	carbenicillin==penicillin	CARB-PSE
ARG1419	TTAAAATTCCTTCATTACACTCTTGGCGGTTTCACTTATCAACTTATCATTTGGCTTATCACTTTTATTGTCTTTATTCGTAAAAATGACTAAAACAATAGGTTCAGATTGGCCCTTAGGATAAACAAAAGCAACATCATTTCTAGAAGCATATGTTATTGCTTGACCACTTTTATCAGCAACTTTATAGTCTTTTGGAATACCATCTTTAATTAAAGTGTCTCCGTTTTTATTATTTAACATTAAATCAAGTAAGAAATTTTTATTTTTTTTGCTTAATTTTCCATTTGCGATAAGTTTATTTAAAGTCTTGCCGAAAGCAGCAGGCGTTGAAGTATCTTTTTTGCTCTTTGGTGAATAGTAATTTAATTCTATTTCATATCTAACTGGATTTGTTAC…	Beta-Lactamase	beta-lactamase	Cluster1008	PCI-blaZ-3	bl2a_pc	penicillin	PC1
ARG141	ATGATAATTACTAAAAGTTGGTTGAATGATTGGTTAGAACTTGAAGAAATAAGTTCAGATAAAATAGCTAAAACTTTAAACTCTATAGGTATAGAAGTTGATAGGGTTGGCGCTTTAAAGGCTCCAGATAAAGTTGTTGTAGGCTATGTTAAGGAAAAAATTAAACATGAAAATTCAGATAAATTAAGCATTTGTCAAGTTGATATCGGAAGTGAAACCTTGCAAATTGTCTGCGGTGCTGCGAATGTTGATGCAGGACAATTTGTAGCTGTTGCAACTAAAGGTGCTATCATGTCAAACGGTATGGAAATAAAAGAAGCAAAATTGCGAGGAGTGGATTCTTGTGGTATGCTTTGTTCTAGTTTAGAACTGGGTTTTGAAAAAATCAATGAAGGAATT…	others	others	Cluster104	FDX-ACB	FDX-ACB
ARG1420	TTGAAAAAGTTAATATTTTTAATTGCAATTGCTTTAGTTTTAAGTGCATGTAATTCAAACAGTTCACATGCCAAAGAGTTAAATGATTTAGAAAAAAAATATAATGCTCATATTGGTGTTTATGCTTTAGATACTAAAAGTGGTAAGGAAGTAAAATTTAATTCAGATAAGAGATTTGCCTATGCTTCGACTTCAAAAGCGATAAATAGTGCTATTTTGTTAGAACAAGTACCTTATAATAAGTTAAATAAAAAAATACATATTAACAAAGATGATATAGTTGCTTATTCTCCTATTTTAGAAAAATATGTAGGAAAAGATATCACTTTAAAAGAACTTATTGAGGCTTCAATGGCATATAGTGATAATACAGCAAACAATAAAATTATAAAAGAAATT…	Beta-Lactamase	beta-lactamase	Cluster1008	PCI-blaZ-3	bl2a_pc	penicillin	PC1
ARG1421	ATGAAAACCAACGATAATTATATCGAAGAAGTAACAGCCAAAGTACTCACAAGTGGTAAATACTCCACACTTTATCCACCAACTGTACGACGTGTAACTGAGAGGCTTTTCGATCGATACCCTCCCAAGCAGCTAGAGAAGGAGGTTCGCAAGAAATTGCATCAAGCATATGGTGCTTATATTGGTGGGATCGATGGGAAAAGGTTGGAGAAGAAGATTGAGAAGATAATTCATGAGATACCAAATCCAACTACGGATGAAGCAACTCGTACGGAGTGGGAAAAAGAGATCTGCCTGAAAATATTGAACTTGCACACTTCAACAAATGAGCGAACGGTGGCTTACGATGAGCTTTACCAAAAGATCTTTGAGGTAACAGGGGTTCCAACAAGTATCACC…	rRNA Methyltransferase	aminoglycoside	Cluster1009	rmtC			ArmA_Rmt
ARG1422	GTGATTGAGGTGTATAAATTAACACAAAGAAAAAGACTAACGCAGTTGTTTCCTTTTTTGCTACCTCTCCGCAAATGGCAAAGAAAAAAATATTTTTATTTCAAAATGAAATTTGACGGCAATAGATACGCAAAAAAGACATCTGAGAAATTGTTACCAAACACAGTATTTGAAACATCATCACTTATGCTAAATGAAAATAGTGGATTTGATATGAAGTACCAAATCAATAAGGTACACAACCTAAAACTTGCCGCAAAAACAATCAATAAAGTGATTATTGAGCCGAAAGAAACATTTTCATTTTGGCAGCTTGTACGATGGGCAGACCGTCACGAGAAATATAAGGACGGATTAAATCTTGTTAATGGAAAGATTGTAGGCTCTTATGGCGGAGGT…	Gylcopeptide Resistance	vancomycin	Cluster1010	VanWG-1	vanwg	vancomycin	vanW
ARG1423	ATGAGCAACGCAGTGCCCGCCGAGATTTCGGTACAGCTATCACAGGCACTCAACGTCATCGAGCGTCATCTGGGATCGACGTTGCTGGCCGTGCATTTGTACGGCTCTGCACTCGACGGTGGCCTGAAGCCATGCAGTGATATTGATTTGCTGGTTACTGTGACTGCACAGCTCGATGAGACTGTGCGGCAGGCTCTGTTCGTAGATTTCCTGGAAGTTTCCGCTTCTCCCGGCCAAAGTGAAGCTCTCCGTGCCTTGGAAGTTACCATCGTCGTGTACGGCGATGTTGCTCCTTGGCGTTATCTAGCCAGACGGGAACTGCAATTCGGGGAGTGGCAGCGCAAGGACATTCTTGCGGGCATCTTCGAGCCCGCGACAACCGATGTTGATCTGGCTATT…	Nucleotidyltransferase	aminoglycoside	Cluster1011	aadA16			ANT3
ARG1424	ATGAGTAACGCAGTACCCGCCGAGATTTCGGTACAGCTATCACTGGCTCTCAACGCCATCGAGCGTCATCTGGAATCAACGTTGCTGGCCGTGCATTTGTACGGCTCTGCACTGGACGGTGGCCTGAAGCCATACAGTGATATTGATTTGCTGGTTACTGTGGCTGCACAGCTCGATGAGACTGTCCGACAAGCCCTGGTCGTAGATCTCTTGGAAATTTCTGCCTCCCCTGGCCAAAGTGAGGCTCTCCGCGCCTTGGAAGTTACCATCGTCGTGCATGGTGATGTTGTCCCTTGGCGTTATCCGGCCAGACGGGAACTGCAATTCGGGGAGTGGCAGCGTAAGGACATTCTTGCGGGCATCTTCGAGCCCGCCACAACCGATGTTGATCTGGCTATT…	Nucleotidyltransferase	aminoglycoside	Cluster1012	AadA-C-1			ANT3
ARG1425	ATGGAAGAGATGAGCTTACTCAATCACTCCGGCGGTCCCGTTACCCGAAGCCGGATCAAGCATGACCTTGCTGATCTCGGTCTCAAAGACGGAGACGTGGTGATTTTCCACACCCGCATGTCTGCCATCGGGTACGTGGCTGGCGGAACGCAGACAATCATCGGCGCACTCCTCGACGTTGTGGGAGCCCGTGGAACCCTTATGGTGCCCTGTGGCTGGAACAACGCGCCTCCATATGACTTCCTCGATTGGCCACGGGACTGGCAGGACGCCCTGCGAGCAGAGCATCCCGCGTACGACCCGGACCTCAGTGAGGCGGACTACAATAATGGTCGTCTCCCAGAAGCGCTGCCGCGCTGGCCTGGCGCGATCCGAAGTCGGCACCCCGACGCCAGTTTC…	Acetyltransferase	aminoglycoside	Cluster1013	AAC(3)-IXa			AAC3
ARG1426	ATGACGAAAAAAATGAACAAGTATAATGGGAAAAAACTTAGCCGTGGAGAACCTCCCAATTTTAGCGGTCAGCATTTTATGCACAATAAACGGCTACTGAAGGAAATTGTTGATAAAGCTGACGTCTCTGTTCGTGATACGGTTTTAGAGCTGGGAGCAGGAAAAGGCGCGTTGACGACGATTTTAAGCGAACGCGCGGACCGGGTTCTAGCCGTCGAGTATGACCAAAAATGTATTGAAGCGCTGCAATGGAAACTAGTTGGGTCAAAAAACGTGTCCATTCTCCATCAAGATATTATGAAGGTGGCATTGCCAACGGAACCGTTTGTTGTTGTTTCCAACATCCCTTATTCGATCACAACGGCAATCATGAAAATGCTGTTAAACAATCCAAAAAAC…	rRNA Methyltransferase	macrolide	Cluster1014	Erm(34)			Erm38
ARG1427	ATGCGTTATGTTCGCCTGTGCCTTTTCTCCCTGATTGCCGCCCTGCCACTGGCGGTATTCGCCAGCCCTCCGCCGCTTGAGCAAATTACACGCAGCGAAAGTCAGCTGGCGGGCCGCGTGGGCTATGTTGAAATGGATCTGCTGGCCGCCTGGCGCGCCAGTGAGCGCTTTCCGCTGATGAGCACCTTTAAAGTGCTGCTCTGCGGCGCGGTGCTGGCCCGGGTGGATGCCGGAGACGAACAGCTGGATCGGCGGATCCGCTACCGCCAGCAGGATCTGGTGGACTACTCCCCGGTCAGCGAAAAACACCTTGCCGACGGGATGACCGTTGGCGAACTCTGCGCCGCCGCCATCACCATGAGCGACAACAGCGCCGGCAATCTGCTGTTGAAGAGCGTT…	Beta-Lactamase	beta-lactamase	Cluster1015	OKP-A-15	bl2a_okp	penicillin	SHV-LEN
ARG1428	ATGCCCACTTACCGTGGCGGCCGACATGAGCACGGCCAGAACTTCCTCACTGACCACACCACGATCGACCGGCTCTCACGGCTGGTAGGCGACTCGACCGGTCCGATCGTCGAGATCGGCCCGGGCCAGGGCAGGCTCACAAGAGAGCTGCAGAAGCTCGGCCGGTCCCTGACTGCTGTCGAGATCGACAGCCGGCTGGCGGACCGACTTGCATCGGCCAGTCAGTTCCGCGAGCAGAAACACGTAACCGTCGTCAACGCAGACTTCCTTCACTGGCCGCTACCGACCACTCCGTATGTGGTGGTCGGCAACGTTCCGTTCCACCTGACCACAGCCATCCTGCGCAGACTGCTGCACGATGGAGCATGGACCCAGGTGGTCCTGCTCGTGCAGTGGGAA…	rRNA Methyltransferase	macrolide	Cluster1016	Erm(36)			Erm38
ARG1429	CAATCCCCACTGTTAAAAGAGCAAATTGAATCCATAGTCATTGGAAAAAAAGCCACTGTAGGCGTTGCAGTGTGGGGGCCTGACGATCTGGAACCTTTACTGATTAATCCTTTTGAAAAATTCCCAATGCAAAGTGTATTTAAATTGCATTTAGCTATGTTGGTACTGCATCAGGTTGATCAGGGAAAGTTGGATTTAAATCAGACCGTTATCGTAAACAGGGCTAAGGTTTTACAGAATACCTGGGCTCCGATAATGAAAGCGTATCAGGGAGACGAGTTTAGTGTTCCAGTGCAGCAACTGCTGCAATACTCGGTCTCGCACAGCGATAACGTGGCCTGTGATTTGTTATTTGAACTGGTTGGTGGACCAGCTGCTTTGCATGACTATATCCAGTCT…	Beta-Lactamase	beta-lactamase	Cluster756	PER-C-1	bl2be_per	monobactam==e_cephalosporin==n_cephalosporin==penicillin	VEB-PER
ARG142	ATGGGAAAGATTCAAACCATGACATCTCTTGTTCAGCACGCGAGAGCAACAAAATGTATCACCCGAATATTGCGGAGTGCGGCGCCGATCCACGGGGAGAAAGCAAAAACCGATGAGCTCGGCACGACGTCTTCTGCTGCCGACAGACTCACTCGCAATTTGGACCGGGGACACAAGCGGCTCCATTTGATAACAACCGGCATGACTCCGCTGAAGATAATTCTGGTCGAAGATAACGCAGGAGATGCCGATCTCATTCGCGAGATGCTCGATGACGACGTCTCTCAGAGAGTTGAGATCACACACCTCGTTCGCATTTCGCAAATCCGAGATTGCCTTGCGGACGATCAATTCGATGTCATGGTACTGGATCTAGGCTTGCCCGATGCACAAGGTCTC…	Gene Modulating Resistance	others	Cluster105	EAL-1	EAL		vanR
ARG1430	CAATCCCCTTTGTTAAAAGAGCAGATTGAAACCATAGTGACGGGTAAAAAGGCCACTGTAGGTGTAGCAGTGTGGGGGCCTGACGATCTGGAACCTTTGTTGCTGAATCCATTTGAAAAGTTTCCGATGCAAAGTGTGTTTAAACTGCATTTAGCTATGTTAGTTCTGCATCAGGTCGATCAGGGGAAACTGGATTTAAATCAGTCTGTTACTGTTAATCGTGCTGCAGTATTACAAAATACCTGGTCGCCAATGATGAAAGATCATCAGGGCGATGAATTTACTGTTGCAGTACAGCAGTTACTGCAGTATTCGGTGTCACACAGCGACAATGTGGCCTGCGATTTGTTATTTGAACTGGTGGGCGGGCCGCAAGCTTTGCATGCTTATATCCAGTCT…	Beta-Lactamase	beta-lactamase	Cluster757	PER-2	bl2be_per	monobactam==e_cephalosporin==n_cephalosporin==penicillin	VEB-PER
ARG1431	TTGAAAAAGTTAATATTTTTAATTGTAATGGCTTTAGTTTTAAGTGCATGTAATTCAAACAGTTCACATGCCAAAGAGTTAAATGATTTAGAAAAAAAATATAATGCTCATATTGGTGTTTATGCTTTAGATACTAAAAGTGGTAAGGAAGTAAAATTTAATTCAGATAAGAGATTTGCCTATGCTTCGACTTCAAAAGCGATAAATAGTGCTATTTTGTTAGAACAAGTACCTTATAATAAGTTAAATAAAAAAGTACATATTAACAAAGATGATATAGTTGCTTATTCTCCTATTTTAGAAAAATATGTAGGAAAAGACATCACTTTAAAAGAACTTATTGAGGCTTCAATGACATATAGTGATAATACAGCAAACAATAAAATTATAAAAGAAATC…	Beta-Lactamase	beta-lactamase	Cluster1008	PCI-blaZ-3	bl2a_pc	penicillin	PC1
ARG1432	GAACGCCAGCCAGGCCGCGACCACCACCCCCAAGGCGATGCGATACCAGGCGAAACCGCGATAAGTGTGATTGGCCACAAAACGCAGCACGGCGCGCACCACCAGCAAGGCGCTCAGAAAAGCCGCGACAAAGCCTACCGCGATGGCCCCCAGATCATGGCTGGTCAGCAAATCGATATTGCGGTACATGTCATAGACCGCCGCACCTAGCATGGTCGGCATGGCCAGGAAGAAAGAAAACTCCGTCGCCGTCTTGCGCTGAATGCCGGCAACCATGCCGCCAATAATGGTTGCCCCAGAACGCGACGTGCCCGGAATCATGGCCAGGCATTGCGCCACGCCCACGCCCAGGGCCTGCTTCCAACTGATTTCTTCCAGGCTATGCGCCGTGGCGCGCTC…	others	others	Cluster1017	BacA	BacA
ARG1433	ATGTTACTAGAGATTTTAAAGGCAATTCTTTTCGGTATAGTCGAAGGAATTACAGAATGGCTGCCTATAAGCAGTACAGGGCACATGATTCTGCTTGACCAGGTAGTCAAACTTAATGTATCCGCAGATTTTTATAAGATGTTTCAGGTAGTTATCCAGCTTGGAGCAATTATGGCCGTAGTTATATTGTTCTGGAATAAGCTGTGGCCATTTTATATGAAGAAGACTGGGGACAGTAAGAAAGCAGCCTGGAAAGATGGCGCACTTGCAATGTGGATTAAGATTATTATTGCATGTATTCCGGCAGCGATTGTCGGATTGATTTTCGATGATAAGATAGATGAATTATTCTATCATCCAATCCCTGTTGCTATTGCACTTATCGTTGTGGGTATAGTT…	others	others	Cluster1018	BacA-90	BacA
ARG1434	ATGAGAAAAGGATGTTATGTTATGGACAGAAAAAGATTGACACAGCGTTTCCCGTTCCTGCTTCCAATGAGACGGGCGCAGAGAAAAATGTGCTTTTATGCGGGAATGAGATTTGACGGCTGTCGCTATGCGCAGACGATAGGGGAAAAATCGCTTTCCCATTTGCTCTTTGAAACGGATTGCGCATTATACAACCACAATACCGGATTTGACATGATATACCAGGAAAACAAGGTGTTCAACTTAAAGCTGGCAGCAAAGACCTTAAACGGCTTATTGATAAGACCGGGGGAAACCTTTTCTTTCTGGTGGCTGGTACGCCATGCGGACAAAGATACCCCCTATAAAGACGGCCTTACGGTGACCAATGGTAAACTCACCACCATGTCGGGCGGCGGT…	Gylcopeptide Resistance	vancomycin	Cluster1019	VanWB-1	vanwb	vancomycin	vanW
ARG1435	ATGAATCATTCTCCGTTGCGCCGCTCGCTGCTCGTCGCAGCCATTTCCACCCCACTGATCGGCGCCTGCGCGCCGCTGCGCGGCCAAGCGAAAAACGTCGCCGCCGCCGAGCGGCAATTGCGCGAACTCGAATCGACGTTCGACGGCCGCTTGGGCTTCGTCGCGCTCGACACCGCGACCGGCGCGCGCATCGCGCATCGCGGCGACGAGCGTTTCCCGTTTTGCAGCACATCCAAGATGATGCTTTGCGCTGCGGTCCTCGCGCGCAGCGCCGGCGAGCCTGCGCTGCTGCAGCGGCGGATTGCGTACGCGAAGGGCGATCTCATCCGCTATTCGCCGATCACCGAGCAGCACGTGGGCGCCGGCATGAGCGTGGCCGAGCTGTGCGCGGCGACGCTC…	Beta-Lactamase	beta-lactamase	Cluster1020	LRA-1-1	bl2e_y56	cephalosporin	ClassA
ARG1436	CTACGCCGACAACCGGTAGGCGGAGAGCCGCACGGAGAGCGTGACCCGAGTCGGCGCCGGCAGCCGCTGGATCGTCTCCAGATCCCGCTGCGCGTCACGGTGCCAGGCATTGGGCCCCATGCCGACCAGGTGCGCCAGAGCCTGGTGGTCGAGAGCCATGGTCCGGGTCAACTCCTCCGTGGCGACGGCCGAGAAGTGCGGAGCGAGCTGCTCCGCGAGACGCGACTCCTTGCCTTCGTCCACCTGCAGCAGGCCGAGGGCGCCGATCACCTCCCGCAGGTGATCGGGCAGAGGAGTGACAACCAGGAGAACGCCACGGGGATGGAGAACGCGATGCAGTTCAGGACCGTTGCGGGGAGCGAACGTGTTGATCACCATGCCGGCTGCGGCATCCCGCAG…	Methyltransferase	others	Cluster1021	chrB			Methyltransf_18
ARG1437	ATGCGGAAGAACGTCGTGCGATATCTGCGCTGTCCGCACTGCGCAGCCCCTCTGCGGTCATCCGACCGCACCCTCCGCTGCGAAAACGGGCACACCTTCGACGTCGCCCGGCAGGGCTATGTGAATCTGCTCAGACGCCCGACGAAGCTCGCCGCCGACACCACCGACATGGTCGCCGCCCGGGCCGCGCTGCTGGACAGCGGGCATTACGCGCCGCTGACCGAGCGGCTGGCCGGGACGGCCGGGCGCGCGGCGGGCGCCGGGGCACCGGACTGCGTCGTGGACATCGGCGGGGGCACCGGTCACCATCTCGCCCGTGTCCTGGAGGAGTTCGAGGACGCCGAGGGACTCCTGCTGGACATGTCCAAGCCGGCCGTGCGCAGGGCCGCCCGCGCCCAT…	Methyltransferase	macrolide	Cluster1022	tlrB			Methyltransf_18
ARG1438	ATGAAATTATTAAAAATATTGAGTTTAGTTTGCTTAAGCATAAGTATTGGGGCTTGTGCTGAGCATAGTATGAGTCGAGCAAAAACAAGTACAATTCCACAAGTGAATAACTCAATCATCGATCAGAATGTTCAAGCGCTTTTTAATGAAATCTCAGCTGATGCTGTGTTTGTCACATATGATGGTCAAAATATTAAAAAATATGGCACGCATTTAGACCGAGCAAAAACAGCTTATATTCCTGCATCTACATTTAAAATTGCCAATGCACTAATTGGTTTAGAAAATCATAAAGCAACATCTACAGAAATATTTAAGTGGGATGGAAAGCCACGTTTTTTTAAAGCATGGGACAAAGATTTTACTTTGGGCGAAGCCATGCAAGCATCTACAGTGCCT…	Beta-Lactamase	beta-lactamase	Cluster1023	OXA-96	bl2d_oxa5	cloxacillin==penicillin	ClassD
ARG1439	CAACATTTCCGTGTCGCCCTTATTCCCTTTTTTGCGGCATTTTGCCTTCCTGTTTTTGCTCACCCAGAAACGCTGGTGAAAGTAAAAGATGCTGAAGATAAGTTGGGTGTACGAGTGGGTTACATCGAGCTGGATCTCAACAGCGGTAAGATCCTTGAGAGTTTTCGCCCCGAAGAACGTTTTCCAATGATGAGCACTTTTAAAGTTCTGCTATGTGGTGCGGTATTATCCCGTGTTGACGCCGGGCAAGAGCAACTCGGTCGCCGCATACACTATTCTCAGAATGACTTGGTTGAGTACTCACCAGTCACAGAAAAGCATCTTACGGATGGCATGACAGTAAGAGAATTATGCAGTGCTGCCATAACCATGAGTGATAACACTGCGGCCAACTTACTT…	Beta-Lactamase	beta-lactamase	Cluster960	TEM-C-1	bl2b_tem	cephalosporin==penicillin	TEM
ARG143	ATGAAGTGGACAAAAAGAGTAATCCGTTATGCGACCAAAAATCGGAAATCGCCGGCTGAAAACAGACGCAGAGTTGGAAAAAGTCTGAGTTTATTATCTGTCTTTGTTTTTGCCATTTTTTTAGTCAATTTTGCGGTCATTATTGGGACAGGCACTCGCTTTGGAACAGATTTAGCGAAGGAAGCTAAGAAGGTTCATCAAACCACCCGTACAGTTCCTGCCAAACGTGGGACTATTTATGACCGAAATGGAGTCCCGATTGCTGAGGATGCAACCTCCTATAATGTCTATGCGGTCATTGATGAGAACTATAAGTCAGCAACGGGTAAGATTCTTTACGTAGAAAAAACACAATTTAACAAGGTTGCAGAGGTCTTTCATAAGTATCTGGACATGGAA…	Target Redundancy/Overexpression	others	Cluster106	PBP2x-1			Transpeptidase
ARG1440	ATGAAAATCATCGCTTCCCTGATCCTGGCGGCGTTTGCGTCTGTTGCGCAGGCGCAGGATCGTGATTGGAGCTCGCCGCAGCAGCCATTCACCATCTACGGCAATACCCATTACGTCGGCACCGGCGGCATCAGTGCGGTGCTGCTGTCCTCACCGCAAGGCCATATCCTGGTCGATGGCACCACCGAGAAGGGCGCGCAGGTTGTGGCTGCCAATATCCGTGCCATGGGCTTCAAGCTGTCGGACGTGAAGTACATCCTCAGCACCCATTCGCATGAGGACCATGCGGGCGGCATCTCGGCCATGCAGAAGCTGACCGGCGCTACGGTGCTGGCGGGGGCTGCGAATGTGGATACCTTGCGCACCGGTGTCTCGCCCAAGAGCGATCCGCAATTCGGC…	Beta-Lactamase	beta-lactamase	Cluster1024	SMB-1-1	bl3_l	cephamycin==cephalosporin==carbapenem==penicillin	SubclassB3
ARG1441	ATGAAAGAGAAAATAATTAAAACAAACGGCATTGAACTCTGTACGGAAAGTTTTGGAAATAAGAAAAATCCAGCAATCCTTTTGGTAGCAGGTGCAACCGTATCAATGCTGTATTGGGACACTGAATTTTGCCAACAATTATCTGAAAAAGGATTTTTTGTTATTCGTTACGACAACAGAGATGTAGGAAAATCCACTAATTATGAACCAGGTTCTACTCCATACGATATTGTTGACTTAACTAATGACGCTATTTCAATATTGGATGGCTACAAGATTGACAAAGCACATTTTGTGGGGATTTCTTTGGGCGGACTAATTTCTCAAATAGCATCAATAAAGTTTGCCGACAGAGTTAACTCCTTAACTCTTATGTCATCAGGCCCTTGGGGAGACTCA…	others	others	Cluster1025	Abhydrolase	Abhydrolase
ARG1442	ATGAATTTTGCAGATATTTTTTCAAAAATAAGAAGACAACAACCTAGCGTTAAAGAAGCGCCAAATCACTGGGTAAAGTGCCAAAGTTGTCATGCTTTGATGTATTATAAAGAAATAGAATCTTGTTTTAATGTTTGTCCTAAATGCAATTATCACATGAGAATTTCAGCTGATGAACGTATTAAACTTTTAAGCGATGAAGGCAGTTTTATTGAGTATGATGCAAATTTAGAAGCTATAGATCCTTTAAAATTTGTTGATAGCAAATCCTATAAAAAACGCCTTAGCGAAGGTGAAAGTAAAACAGGTAGAAAAAGTTCTGTCATCAGTGGAGAATGTGAAATCAATGGTTTAAAAACCCAACTTGTTGTATTTGATTTTTCTTTTATGGGCGGATCT…	others	others	Cluster1026	Carboxyl_trans	Carboxyl_trans
ARG1443	CTATCTGCGATGTTCATGCCGCCTGTTTTTCCTGCTCATTGGCACGTTTCGCAACCTGTTCTCATTGCGGACACCTTTTCCAGCCTCGTTTGGAAAGTTTCATTGCCAGACGGGACTCCTGCAATCGTCAAGGGATTGAAACCTATAGAAGACATTGCTGATGAACTGCGCGGGGCCGACTATCTGGTATGGCGCAATGGGAGGGGAGCAGTCCGGTTGCTCGGTCGTGAGAACAATCTGATGTTGCTCGAATATGCCGGGGAGCGAATGCTCTCTCACATCGTTGCCGAGCACGGCGACTACCAGGCGACCGAAATTGCAGCGGAACTAATGGCGAAGCTGTATGCCGCATCTGAGGAACCCCTGCCTTCTGCCCTTCTCCCGATCCGGGATCGCTTT…	Phosphotransferase	aminoglycoside	Cluster1027	APH(6)-Id			APH6
ARG1444	GATTCCCTTGCCGATACCGAATCCAAAATAAAGTACTGCAATAACAGCGACAAGAATGAGACGGTATATTGCAAATGGCATGAGTTTTACACGATTGATTAAACTCAGGAATAGACGAATAGATAATACCCCGAAAATAAATGCAGCGATAAAACCAACAATATAAAATAAAATCTGGTCGCTATGGATATATTGTATATTGCTCGCTAAACTTTTAGCACTTGCTGCAAACATGATAGGAACTGCCATGATAAATGTAAAATCACTTGCAGCTTTATGATTCATCTTAAGCAGTACACCTGCTGAGATCGTCGATCCGCTTCTTGAGAAACCTGGCCATAATGCAAGACATTGTGCAACCCCGATTATGAGCGCCTGCTTATATGTCATTTCATCTAC…	others	others	Cluster1028	BacA-5	BacA
ARG1445	ATGGATCTAATTTTGTTACTAAAGGCAGTCATTCTGGGGGTGGTCGAGGGATTAACGGAGTTTTTGCCGATCTCTAGCACTGGGCATCTGATTTTGGTGGGTGATTTGCTCGACTTTAATGACGACCGCGGTAAGGCCTTCGAAGTCATTATTCAGTTTGGCGCCATTTTGGCTGTTTGCTGGGAATTTCGTGAAAAGCTCATCAAGGTAACTAGTTCTTTTGCTAGCAGTCCTAATGCGCGCCGTTTTGTTCTCAATTTATTCATTGCCTCGATCCCAGCGATGGGGCTAGGCTTTTTATTCGGCAAGCACATTAAAGCGGTTTTGTTTTCGCCTATACCAGTGGCGAGTGCATTTATTGTGGGCACACTCATTATTTTTTGGGCAGAACGTCGTCAG…	others	others	Cluster1029	BacA-6	BacA
ARG1446	ATGTTCTCTCGTTGGTCGAAACCTCTCGTGCTTGCCGCCGTGACCCGCGCCTCGCTCGCCGCTGATCTCGCCGCGCTTGGCCTTGCCGCGGGCGATGCGGTCATGGTCCATGCCGCCGTCAGCAAGGTCGGCCGCCTGCTCGACGGTCCCGACACGATCATCGCCGCTCTGTCCGACGCCGGTCGGCCTGCCGGCACCATCCTCGCCTATGCCGATTGGGAAGCGCGCTACGAGGACCTCGTGGACGAGGACGGCCGCGTGCCGCAGGAATGGCGCGAGCACATCCCACCCTTCGATCCGCGGCGCTCACGCGCGATCCGCGACAATGGCGTGCTTCCGGAATTCCTGCGGACGACACCGGGTGCGTTGCGCAGCGGCAATCCCGGCGCCTCGATGGTC…	Acetyltransferase	aminoglycoside	Cluster1030	AAC(3)-IIIc			AAC3
ARG1447	ATGAACCATATGAATATGAAACACAGACGCAGAAAACGCAGACGTAACCAATCTTTTTTGTTCACAGGAATTTTACTCTTAGTTGTAGTATCTGCAAGCAGTTTTTTATGGTACGGTTTTGGCAATGCGGCAAAAAAAGACAGTGTTATTGAAGAAATGCCATTTACCATTACACAGGACGGAATGCAGGCAAAGGAAGAAATAAAGAAAACGGTACTGGAAACTTCCTATGGCGGCAAACAGCAGGTAGCGGAAGAAAATCACGGCAATACACAAAATGCAGGGACAGACGAAGCGTGGAATTTAATGCTTGTCAACAGAGATAATGCGATTCCAGACAATTACGAAGTAAATCTGGTCGAAGTAGAGGGCGGGGAGCGTGTAGATGAGCGTATCTAT…	Gylcopeptide Resistance	vancomycin	Cluster1031	vanYG1	vanyg	vancomycin	vanY
ARG1448	ATGCGTTATGTTCGCCTGTGTGTTATCTCCCTGTTAGCCACCCTGCCACTGGTGGTATACGCCGGTCCACAGCCGCTTGAGCAGATTAAACAAAGCGAAAGCCAGCTGTCGGGCCGCGTGGGGATGGTGGAAATGGATCTGGCCAACGGCCGCACGCTGGCCGCCTGGCGCGCCGATGAACGCTTTCCCATGGTGAGCACCTTTAAAGTGCTGCTGTGCGGCGCGGTGCTGGCGCGGGTGGATGCCGGGCTCGAACAACTGGATCGGCGGATCCACTACCGCCAGCAGGATCTGGTGGACTACTCCCCGGTCAGCGAAAAACACCTTGTCGACGGGATGACGATCGGCGAACTCTGCGCCGCCGCCATCACCCTGAGCGATAACAGCGCTGGCAATCTG…	Beta-Lactamase	beta-lactamase	Cluster961	LEN-C-1	bl2_len	penicillin	SHV-LEN
ARG1449	AAGGAAAAGTTAATGGCAATCCGAATCTTCGCGATACTTTTCTCCATTTTTTCTCTTGCCACTTTCGCGCATGCGCAAGAAGGCACGCTAGAACGTTCTGACTGGAGGAAGTTTTTCAGCGAATTTCAAGCCAAAGGCACGATAGTTGTGGCAGACGAACGCCAAGCGGATCGTGCCATGTTGGTTTTTGATCCTGTGCGATCGAAGAAACGCTACTCGCCTGCATCGACATTCAAGATACCTCATACACTTTTTGCACTTGATGCAGGCGCTGTTCGTGATGAGTTCCAGATTTTTCGATGGGACGGCGTTAACAGGGGCTTTGCAGGCCACAATCAAGACCAAGATTTGCGATCAGCAATGCGGAATTCTACTGTTTGGGTGTATGAGCTATTTGCA…	Beta-Lactamase	beta-lactamase	Cluster1032	OXA-C-5	bl2d_oxa2	cloxacillin==penicillin	ClassD
ARG144	ATGAAGTGGACAAAAAGAGTAATCCGTTATGCGACCAAAAATCGGAAATCGCCGGCTGAAAACAGACGCAGAGTTGGAAAAAGTCTGAGTTTATTATCTGTCTTTGTTTTTGCCATTTTTTTAGTCAATTTTGCGGTCATTATTGGGACAGGCACTCGCTTTGGAACAGATTTAGCGAAGGAAGCTAAGAAGGTTCATCAAACCACCCGTACAGTTCCTGCCAAACGTGGGACTATTTATGACCGAAATGGAGTCCCGATTGCTGAGGATGCAACCTCCTATAATGTCTATGCGGTCATTGATGAGAACTATAAGTCAGCAACGGGTAAGATTCTTTACGTAGAAAAAACACAATTTAACAAGGTTGCAGAGGTCTTTCATAAGTATCTGGACATGGAA…	Target Redundancy/Overexpression	others	Cluster107	PBP2x-2			Transpeptidase
ARG1450	ATGAAGGATACCTTGATGAAAAAAATTTTGCTGCTGCATATGTTGGTGTTCGTTTCCGCCACTCTCCCAATCAGTTCCGTGGCTTCTGATGAGGTTGAAACGCTTAAATGCACCATCATCGCAGACGCCATTACCGGAAATACCTTATATGAGACCGGAGAATGTGCCCGTCGTGTGTCTCCGTGCTCGTCTTTTAAACTTCCATTGGCAATCATGGGGTTTGATAGTGGAATCTTGCAGTCGCCAAAATCACCTACGTGGGAATTGAAGCCGGAATACAACCCGTCTCCGAGAGATCGCACATACAAACAAGTCTATCCGGCGCTATGGCAAAGCGACTCTGTTGTCTGGTTCTCGCAGCAATTAACAAGCCGTCTGGGAGTTGATCGGTTCACGGAA…	Beta-Lactamase	beta-lactamase	Cluster1033	OXA-9	bl2d_oxa9	cloxacillin==penicillin	ClassD
ARG1451	TTATTTATAACTTCCATAAACTGCCTTTATAGCTATTTTTGCAGCATTTTTAATTACTGCTTCGTCATGTTTGTCGTTTTGATTAGGACGTGTTGTGTAGACAGCCATAACTGCAGGTGAATTGGCGTCTGTCCATAAAATAGCAACATCATTGGCTGTACCATAAAAACCACAGGTGCCTGTTTTATCGCCAACAACCCACTTATCTGGAACCGCAGCTCTAATTCGCGCATTACCAGTAGTGTTGCCTTTAAGCCATTCCTGCAGCAATGATTTATTTTTAGCATCGAGTACTGAACCAAAAGCAATATTTTTAAGGCTCATTGCCACTGCTTTTGGAGTTGAAGTATCTCGTTCATCGCCTGGAATAGCTGTGTTTAATTCTAATTCCCAACGATC…	Beta-Lactamase	beta-lactamase	Cluster1034	SME-2	bl2f_sme1	cephalosporin==carbapenem==penicillin	SME
ARG1452	CTCCTGTAACCAAGCCAATTGCTACATGCGCTCTTCATCAACAATCTCCTGAAACTCCTCGTCCCAGACATCGCAGATTCGCTTGAGAACAGCAATGTGGAAGATGTAAGTCTTTGAAATCAGCGCATCCCGGGCCGCGCAGACATGTTGGCGGATCTCCTCCCAGAGTGGCTATTGGTGGCGTGTCTCAAGGGTTGGCTGAGGGTGTGGCTAGATTTGTTGATCGNCTCAAACGCGGTGCTCCTTCTGTATTCGATGCTCGTCGCCTCGGCGGCGGGTGTGTTCTTGCTTGGCTCGTAAACCCCCGCCTCGGTCGTGCCGCCGGCTTCGGCAGATTTCGGCGAGAGCTTTTCTACCTTCCTCGCAGCCCTTCATTCGGCAACAGCCTGTGCAACCATT…	others	macrolide	Cluster1035	HsdM_N	HsdM_N
ARG1453	ATCGGCCCAGCTCAGCGCGCCGCTATAGCCCACCAGCAGGATCAGCAAGCCGAAGCCGATGCGATACCACGCAAACGCGGTGAAATCGTGTCCGGCAACATAGCGAAGCAGCCAGCGCACGCACAGGAACGCACTAACGAACGCAGCCACGAAGCCCAGCGCGAAAACGCCGAGTGCGTCGGCGGACAGCGTGTGCCAGTCTTTGTGCAGCTCATAGGCGGTCGCGCCGAACATGATGGGAATCGCGAGGAAGAACGAAAATTCGGTGGCCACGCGCCGGTCCAGACCAAACAGCATACCGCCGATGATCGTCGAACCCGAACGCGACGTGCCGGGAATCAGCGCAAAGCATTGGGCCAAGCCAACCTTCAGCGCATCCATCGGGGTCATGTCGTCGAC…	others	others	Cluster1036	BacA-7	BacA
ARG1454	CCATCATGGTGCCCAATATTCTAAGGTGCTGACTTCATGGATGTTTTTAATCTGCTGGAAGCCGCGTTTCTCGGTCTTATCGAAGGCTTGACCGAATTTATCCCGGTTTCCTCCACCGGACATTTGCTGCTGATCGGCCATTTTCTTGGTTTTGAATCCACAGGAAAAACCTTCGAGGTTCTGATCCAGCTTGGTGCCATTCTGGCCATCTTGACCGTCTATTCGGCAAAACTTTTGAAAATCCTGACCGATTTTCCCCGCGATGCCCGCACGCGGCGCTTCGTCTTCGGCATTCTGGTTGCCTTCCTGCCCGCTGCCGTCATCGGCGCGCTGGCGCACGGCTTCATCAAAAGCGTGCTGTTTGAAACGCCGATGCTTGTCTGCATCATGCTCATCATC…	others	others	Cluster1037	BacA-8	BacA
ARG1455	GCCTGCCATTTGATAACCAAAACCCCAAGCGGCTATTAATACCAGTACACCAGTGATAATACGTAGCCATGCAAAGATTTTAAAGTCACGACGGCTGACCCAAGCAACCAATAAGCGAATACAAAGCAAAGCGACGATAAATGACACGACGGTACCAATGCCTAGCACCAACCAATCTTCGCTACTGGTCAAAACATCTTTGTGTTTTAGCAAATCTAATAACGCCGCACCTACGATGACAGGAATACCCAAAAAGAAAGAAAACTCAGCAGACGCTTTGCGTGAGACGCCAAGCCACAGTGCACCAACAATGGTCGCACCTGAACGCGATGTACCAGGTATTAATGCCAAACATTGGAACAAACCTATCATCAATGCTGTCTTTAGGCCAACGTCTTC…	others	others	Cluster1038	BacA-9	BacA
ARG1456	GCCTGCCATCTGATAACCAAAACCCCAAGCAGCTATTAAAACCAATACACCAGTGATAATACGCAACCATGCAAAGATTTTAAAGTCACGGCGACTGACCCAAGCGACCAATAAGCGAATACAAAGCAAGGCGATGATAAATGATACGACAGTACCAATGCCTAGCACTAACCAATCTTCGCTACTGGTTAAAACGTCACGATGCTTAATAAAATCTAGTAGAGCCGCACCAATAATGACTGGAATACCCAAGAAGAATGAAAATTCAGCGGAAGCTTTACGTGAGACACCAAGCCACAGTGCACCAATAATCGTCGCACCTGAGCGTGATGTACCGGGTATCAATGCCAAACATTGCAGCAAACCTATCATCAAAGCTGTTTTTAGGCTAACGTCTTC…	others	others	Cluster1039	BacA-10	BacA
ARG1457	TTTTTCAATTTTATAGCCGATCCCCCATACCGTTTTTATATACTTCGGATTATCAACCGTATCGTTCATCTTTTCTCGCAGATGTCGGATATGCACGGTGATAGTGTTATTACTCTTGCTGAAATATTCGTCACCCCATATCTCATGAAACAACTGCTCAGAGCTAACCACATTCCCCTTGTTCTCACAGAGGATACGCAGGATTGAAAACTCGGTGGGAGTAAGAGATAACGGCTTCTCGTTCAGAGAACACTCATGCGTGCTTATATTAATGACAAGACCAGAGTGTACGATAACATTCTCGTTCTGTGCCGTTACTCCATTGTATTTTTTATATCGGCGTAACTGCGCCTTGACTCGCGCAATTAACTCTAGTGGGCGAAAGGGTTTTGTAATATA…	Gene Modulating Resistance	vancomycin	Cluster1040	VanRA-1	vanra	vancomycin==teicoplanin	vanR
ARG1458	TTGCTGTTTTTGGCAGGATGGGTTTTCAAGGGGGCGGCAGCCAGTCCTCAATCTGTCGTGCAGACTGCGCAAATGCTCGAACAATCCTTAGGCGCTCGTGTCGGTTTGGCGGTGCTCGATACGGCGGACGGGCATGTATGGCAGTACCGGGCCAATGAACGATTTCCCATGGCCAGCACCAGCAAGCTGGTGATCTGTGCGGCTTTGCTGGCCCGAGGGCCAGGCGCCATGAAGGCGGCCTGGCGGGTCAGGCAGGAGGCTGTCCTGTCTTATGCCCCCACTACCAAAGATCGGGTGGGTGAGCAGATACCGGCGGATCAATTGTGTGCGATCACGATGCGCAACAGCGACAACACGGCTGCCAATGGGGTCCTGGAGATTCTTGGCGGGCCCGCGGCC…	Beta-Lactamase	beta-lactamase	Cluster1041	bl2c_bro-1	bl2c_bro	carbenicillin==penicillin	ClassA
ARG1459	GTGCCCAGCCGGTACGGCAGCCGGCAGGACCTCGGTCAGAACTTCCTCGTCGACCCCGACATCATCAAGCTGATCCGCCGAGCGCCGAACGAGCGGAAGGTCCCATCGTTGATCTGGCGCCGGAGAGGGCACGTGACGCTGCCCTTGAGTCGCTTGGGCCGCCCGGTCACCGCGGTTGAGCTCGACCCCCGCCGGGTCAAACGGCTCTCGGCGCGTGCCCCGGAAAACGTCAAGGTCGTCGGCGAGGACATCCTGCGCTTCCGGCTCCCGACCGTTCCGCACACCGTCGTGGGGAACATCCCCTTCCATGTCACGACGGCCACGATGCGCCGGATCCTCGTGGCTCCCGCATGGGTGTCGGCCGTCCTCGTGGTGCAGTGGGAAGTGGCGCGCCGCCGG…	rRNA Methyltransferase	macrolide	Cluster1042	ErmU			Erm38
ARG145	ATGAAGTGGACAAAAAGAGTAATCCGTTATGCGACCAAAAATCGGAAATCGCCGGCTGAAAACAGACGCAGAGTTGGAAAAAGTCTGAGTTTATTATCTGTCTTTGTTTTTGCCATTTTTTTAGTCAATTTTGCGGTCATTATTGGGACAGGCACTCGCTTTGGAACAGATTTAGCGAAGGAAGCTAAGAAGGTTCATCAAACCACCCGTACAGTTCCTGCCAAACGTGGGACTATTTATGACCGAAATGGAGTCCCGATTGCTGAGGATGCAACCTCTTATAATGTCTATGCGGTCATTGATGAGAACTATAAGTCAGCAACGGGTAAGATTCTTTACGTAGAAAAAACACAATTTAACAAGGTTGCAGAGGTCTTTCATAAGTATCTGGACATGGAA…	Target Redundancy/Overexpression	others	Cluster107	PBP2x-2			Transpeptidase
ARG1460	ATGCGTTATATTCGCCTGTGTATTATCTCCCTGTTAGCCACCCTGCCGCTGGCGGTACACGCCAGCCCGCAGCCGCTTGAGCAAATTAAACAAAGCGAAAGCCAGCTGTCGGGCCGCGTAGGCATGATAGAAATGGATCTGGCCAGCGGCCGCACGCTGACCGCCTGGCGCGCCGATGAACGCTTTCCCATGATGAGCACCTTTAAAGTAGTGCTCTGCGGCGCAGTGCTGGCGCGGGTGGATGCCGGTGACGAACAGCTGGAGCGAAAGATCCACTATCGCCAGCAGGATCTGGTGGACTACTCGCCGGTCAGCGAAAAACACCTTGCCGACGGCATGACGGTCGGCGAACTCTGCGCCGCCGCCATTACCATGAGCGATAACAGCGCCGCCAATCTG…	Beta-Lactamase	beta-lactamase	Cluster901	SHV-C-1	bl2be_shv2	monobactam==e_cephalosporin==n_cephalosporin==penicillin	SHV-LEN
ARG1461	ATGAGCAACTCTATACACACCGGAATCTCAAGACAGCTTTCACAGGCACGCGATGTAATTAAACGCCATTTGGCATCAACGCTGAAAGCCATACACTTGTATGGTTCTGCAATTGATGGTGGCCTCAAACCATATAGCGACATTGATCTGCTGGTTACCGTGGATGCACGCTTGGATGAAGCTACCAGACGCTCCCTGATGCTCGATTTCTTGAATATCTCGGCACCACCATGCGAAAGCTCAATACTCCGGCCGCTAGAGGTAACTGTTGTTGCATGCAACGAAGTAGTGCCTTGGCGTTATCCGGCACGACGAGAACTGCAGTTCGGGGAGTGGCTGCGGGAGGATATTCTTGAAGGTGTCTTCGAGCCAGCCGCCTTGGACGCCGACCTTGCAATT…	Nucleotidyltransferase	aminoglycoside	Cluster816	aadA9			ANT3
ARG1462	GTGGACGAGAAGGAACTGATCGAGCGCGCCGGCGGCCCCGTCACCCGCGGCCGGCTCGTGCGCGACCTCGAGGCACTCGGCGTCGGCGCCGGCGACACCGTCATGGTGCACACCCGCATGTCGGCGATCGGCTACGTCGTGGGCGGCCCGCAGACCGTGATCGACGCCGTCCGCGACGCCGTCGGCGCCGACGGCACCCTCATGGCCTACTGCGGCTGGAACGACGCCCCGCCCTACGACCTCGCCGAGTGGCCCCCCGCGTGGCGGGAGGCCGCACGAGCCGAGTGGCCCGCCTACGACCCGCTGCTCAGCGAGGCCGACCGGGGCAACGGCCGGGTCCCCGAGGCCCTGCGCCACCAGCCCGGCGCGGTCCGCAGCCGGCACCCCGACGCGAGCTTC…	Acetyltransferase	aminoglycoside	Cluster962	AAC(3)-VIIIa			AAC3
ARG1463	TCGACGCTACTGATGGTATCTTTTAGTTCATTCGAAACCTCAGCGCAATCCCCACTGTTAAAAGAGCAAATTGAATCCATAGTCATTGGAAAAAAAGCCACTGTAGGCGTTGCAGTGTGGGGGCCTGACGATCTGGAACCTTTACTGATTAATCCTTTTGAAAAATTCCCAATGCAAAGTGTATTTAAATTGCATTTAGCTATGTTGGTACTGCATCAGGTTGATCAGGGAAAGTTGGATTTAAATCAGACCGTTATCGTAAACAGGGCTAAGGTTTTACAGAATACCTGGGCTCCGATAATGAAAGCGTATCAGGGAGACGAGTTTAGTGTTCCAGTGCAGCAACTGCTGCAATACTCGGTCTCGCACACCGATAACGTGGCCTGTGATTTGTTATTT…	Beta-Lactamase	beta-lactamase	Cluster756	PER-C-1	bl2be_per	monobactam==e_cephalosporin==n_cephalosporin==penicillin	VEB-PER
ARG1464	ATGAGTAACGCAGTACCCGCCGAGATTTCGGTACAGCTATCACTGGCTCTCAACGCCATCGAGCGTCATCTGGAATCAACGTTGCTGGCCGTGCATTTGTACGGCTCTGCACTGGACGGTGGCCTGAAGCCATACAGTGATATTGATTTGCTGGTTACTGTGGCTGCACGGCTCGATGAGACTGTCCGACAAGCCCTGGTCGTAGATCTCTTGGAAATTTCTGCCTCCCCTGGCCAAAGTGAGGCTCTCCGCGCCTTGGAAGTTACCATCGTCGTGCATGGTGATGTTGTCCCTTGGCGTTATCCGGCCAGACGGGAACTGCAATTCGGGGAGTGGCAGCGTAAGGACATTCTTGCGGGCATCTTCGAGCCCGCCACAACCGATGTTGATCTGGCTATT…	Nucleotidyltransferase	aminoglycoside	Cluster1012	AadA-C-1			ANT3
ARG1465	ATGAGTATTCAACATTTCCGTGTCGCCCTTATTCCCTTTTTTGCGGCATTTTGCCTTCCTGTTTTTGCTCACCCAGAAACGCTGGTGAAAGTAAAAGATGCTGAAGATAAGTTGGGTGCACGAGTGGGTTACATCGAGCTGGATCTCAACAGCGGTAAGATCCTTGAGAGTTTTCGCCCCGAAGAACGTTTTCCAATGATGAGCACTTTTAAAGTTCTGCTATGTGGTGCGGTATTATCCCGTGTTGACGCCGGGCAAGAGCAACTCGGTCGCCGCATACACTATTCTCAGAATGACTTGGTTAAGTACTCACCAGTCACAGAAAAGCATCTTACGGATGGCATGACAGTAAGAGAATTATGCAGTGCTGCCATAACCATGGGTGATAACACTGCGGCC…	Beta-Lactamase	beta-lactamase	Cluster960	TEM-C-1	bl2b_tem	cephalosporin==penicillin	TEM
ARG1466	ATGAGAAACACAGTGCCCGCCGAGATTTCGGTACAGTTATCACAGGCACTCAACGTCATCGAGCATCATCTGGGATCGACGTTGCTGGCCATGCATTTGTATGGCTCTGCACTCGACGGTGGCCTGAAGCCATACAGTGACATTGATTTGCTGGTTACTGTGACCGCACGGCTCGATGAGAGTGTGCGGCAAGCTCTGTTCGTCGATCTCTTGGGGGTTTCCGTTTTCCCTGGTCAAAGCAGAGTTCTCCGCGCCTTGGAAGTTACCATTGTCGTGCACAGTGACATCGTTCCTTGGCGCTATCCGGCCAGACGGGAACTGCAATTCGGGGAGTGGCAGCGCAAAGACATTCTTGCGGGCATCTTCGAGCCTGCGACAACCGATGTTGATCTAGCCATT…	Nucleotidyltransferase	aminoglycoside	Cluster1043	aadA6/aadA10			ANT3
ARG1467	TTGCATTTGTGGAATTTGTTTGTGGCCGCCATTCTCGGCCTTGTGGAGGGGCTGACAGAGTTTGCCCCGGTTTCTTCGACGGGCCATATGATTATTGTGGATGACTTGATTTTGAAATCGAATCATCTTTATGGCACTGAAGCGGCAAATGTATTTAAAGTGGTGATCCAGCTTGGGTCCATTATGGCGATGGTGGTCGTATTCTGGGACAGGTTTTTAAATTTGCTCGGCCTGAAGAAAAATATTACGAGAGAGCAGATGTATGGTGAACGACTGAGATTGACGCATGTGATTACCGGGCTCGTTCCGGCGGCTGTGCTCGGCTTTTTGTTTGAAGACTATATTGACGCCCATCTGTTTTCGGTAAATACGGTACTTGTTGCCCTTGTGGCTGGGGCC…	others	others	Cluster1044	BacA-91
ARG1468	CATATAGACGATAACGGCAAGAACCGCTGCCAGGACAAGACGGTAAATCGCAAACGGAACGAGTTTGATTTTATTGATCAGTTTCAGGAAGAAGCGGATCGACAATAACGCAAAGCCGAACGAAGCGATGAAACCGACTACATAAAATCCAAGATCTCCGACATTGATATATTCCCAGTTCTTGACGAGTGACAAGGCACTTGCCCCGAACATGATCGGAACCGCCATGATGAATGTAAAGTCCGCTGCTGTCCGGTGATTCATTCCGAGGAAAACACCACCGGAAATCGTTGAGCCGGACCGTGAGAATCCCGGCCAAAGCGAGATACATTGGAACAGACCGACGAGTGCTGCCTGACGATACGAAATTTGATCAAGCGACGTTGTCTTCGGTTCTTT…	others	others	Cluster1045	BacA-11	BacA
ARG1469	ATCGGCCCAGCTCAACCCGCCGCTATAGCCGATCAGCAGGATCAGCAGACCGAAGCCGATCCGATACCACGCGAACACCGTGAAGTCGTGCGACGCGACGTAGCGCAGCAGCCAGCGGATGCAAATAAACGCACTGACGAACGCAGCTACGAAGCCGAGCGCGAAGCTGCCGAGCGCGTCGGTGGTGAGCAGATGCCAGTCCTTGTACAGCTCGTAGGCGGTCGCGCCGAAGATGATCGGGATCGCGAGAAAGAATGAAAACTCGGTCGCGGCGCGGCGCTCGATGCCGAACAGCATGCCGCCGATGATCGTCGAACCCGAGCGCGAGGTCCCCGGAATCAGCGCGAAGCACTGCGCGAGGCCGACTTTCAGCGCATCGAGCGGGCTCAGATCGTCGAT…	others	others	Cluster1046	BacA-12
ARG146	ATGAAGTGGACAAAAAGAGTAATCCGTTATGCGACCAAAAATCGGAAATCGCCGGCTGAAAACAGACGCAGAGTTGGAAAAAGTCTGAGTTTATTATCTGTCTTTGTTTTTGCCATTTTTTTAGTCAATTTTGCGGTCATTATTGGGACAGGCACTCGCTTTGGAACAGATTTAGCGAAGGAAGCTAAGAAAGTTCATCAAACCACCCGTACAGTTCCTGCCAAACGTGGGACTATTTATGACCGAAATGGAGTCCCGATTGCTGAGGATGCAACCTCCTATAATGTCTATGCGGTCATTGATGAGAACTATAAGTCAGCAACGGGTAAGATTCTTTACGTAGAAAAAACACAATTTAACAAGGTTGCAGAGGTCTTTCATAAGTATCTGGACATGGAA…	others	others	Cluster107	PBP2x-2			Transpeptidase
ARG1470	CTCTGTCCAGCTCAACGCGCCGCTATAACCAACCAGCAGGATCAGCAGCCCGAAGCCGATGCGATACCACGCAAACGCGGTGAAATCGTGCGCGGCGATGTAGCGCAACAGCCAGCGCACGCAGGCAAAAGCACTGACGAACGCCGCCGCGAAACCGATCGCGAAGGTGCCGAGCGCATCGACGGAAAGCAGGTGCCAGTCTTTGTACAGCTCGTAAGCGGTTGCGCCGAAAATGATCGGAATCGCGAGGAAGAACGAAAACTCCGTGGCGACGCGCCGGTCGAGACCGAATAGCATCCCGCCGATGATCGTCGAGCCCGAGCGCGACATGCCCGGAATCAGCGCGAAACATTGCGCGAGGCCGACTTTCAGCGCGTCCAGCGCGCTCAGGTCGTCCAC…	others	others	Cluster1047	BacA-13
ARG1471	ATGGACTGGCTATTGGCTTGCAAGGCGCTGATTCTGGGCGTCGTCGAAGGGTTGACGGAGTTTTTGCCCGTGTCGAGTACCGGGCATCTGATCGTCGCGGGCAGTCTGCTGAACTTTACCGACGAGCACGCGAAAACCTTCGATGTCGTGATCCAGCTCGGTGCGATTCTCGCCGTGTGCTGGGAATACCGCCGCCGCATCGGCAGTGTGGTGTCCGGTTTGCCCAGCCGGCCGGACGCGCGCCGCTTCACGCTGAACGTGATCATTGCCACGATTCCCGCGATCGTACTCGGCCTGCTATTCGAAAAGACCATCAAGGCAGCGCTATTCTCGCCGGTGCCGGTTGCGTTCGCGCTGGTGGCGGGCGGCGTGGTGATTCTATGGGCGGAGTCGCGTCAG…	others	others	Cluster1048	BacA-14
ARG1472	GGAATGATGTTAGATATCATCAAAGCAATTATTTTAGGAATCGTTGAGGGAATCACTGAATTTCTGCCAATTAGTTCCACGGGGCATTTAATATTAGTCAACGAATTTATCAAAATGAGTCAAACCACTCAGTTCACTGACATGTTCAACGTTGTTATTCAGCTGGGGGCAATCATGGCAGTCGTTGTATTGTATTTCCACAAACTCAACCCACTTTCACCAAAGAAAACCCACGTCGAACAACATCAGACATGGGTACTTTGGTTTAAAGTCATCGTAGCAGTGCTGCCCTCTGTTGTCATCGGGTTATTATTCAACGACTGGATGGACGCACACTTGATGAATTGGCAAGTTGTCTCGGCAATGCTTCTCATATATGGGGTACTATTTATCCTCATC…	others	others	Cluster1049	BacA-15	BacA
ARG1473	ATGAAGTTTAAAATGAAAGGTTTATTTTGTGTCATCCTCAGTAGTTTGGCATTTTCAGGTTGTGTTTATGATTCAAAACTACAACGCCCAGTCATATCAGAGCGAGAAACTGAGATTCCTTTATTATTTGATCAAGCACAGACTCAAGCTGTGTTTGTTACTTATGATGGGATTCATCTAAAAAGTTATGGTAATGATCTAAGCCGAGCAAAGACTGAATATATTCCTGCATCTACATTTAAGATGTTGAATGCTTTAATTGGCTTGCAAAATGCAAAAGCAACCAATACTGAAGTATTTCATTGGAATGGTGAAAAGCGCGCTTTTTCAGCATGGGAAAAAGATATGACTTTGGCAGAAGCGATGCAGGCTTCAGCTGTTCCCGTATATCAGGAGCTT…	Beta-Lactamase	beta-lactamase	Cluster1050	OXA-229	bl2d_oxa5	cloxacillin==penicillin	ClassD
ARG1474	ATGAAAAACACAATACATATCAACTTCGCTATTTTTTTAATAATTGCAAATATTATCTACAGCAGCGCCAGTGCATCAACAGATATCTCTACTGTTGCATCTCCATTATTTGAAGGAACTGAAGGTTGTTTTTTACTTTACGATGTATCCACAAACGCTGAAATTGCTCAATTCAATAAAGCAAAGTGTGCAACGCAAATGCCACCAGATTCAACTTTCAAGATCGCATTATCACTTATGGCATTTGATGCGGAAATAATAGATCAGAAAACCATATTCAAATGGGATAAAACCCCCAAAGGAATGGAGATCTGGAACAGCAATCATACACCAAAGACGTGGATGCAATTTTCTGTTGTTTGGGTTTCGCAAGAAATAACCCAAAAAATTGGATTAAAT…	Beta-Lactamase	beta-lactamase	Cluster902	OXA-Cx-1	bl2d_oxa1	cloxacillin==penicillin	ClassD
ARG1475	GAGGGGTCACGCGCAAATATTAATATACCTAAAGATGAATTTCAGGATTATGATATTACATATTTTGTAAGTGATATAGAACCGTTTATATCTAATGATGACTGGCTTAATCAATTTGGGAATATAATAATGATGCAAAAGCCGGAGGATATGGAATTATTCCCACCTGAAGAAAAGGGATTTTCCTATCTTATGCTATTTGATGATTACAATAAAATTGATCTTACCTTATTGCCCTTGGAAGAGTTAGATAATTACCTAAAGGGCGATAAATTAATAAAGGTTCTAATTGATAAAGATTGTAGAATTAAAAGGGACATAGTTCCGACTGATATAGATTATCATGTAAGAAAGCCAAGCGCAAGGGAGTATGATGATTGCTGCAATGAATTTTGGAAT…	Nucleotidyltransferase	aminoglycoside	Cluster796	aad(6)			ANT6
ARG1476	ATGAAAACTCTTATTTTGTTGCCTTTACTTAGTTGCTTGAGCCTGACAGCCTGTAGCTTGCCTGTTTCAAATTCGTCCTCTCAAATCACTTCAACTCAATCTATTCAAACCATTGCCAAATTATTTGATCAGGCACAAAGCTCTGGCGTTTTAGTAATTCAACGGGGCCCACATCTACAGGTCTATGGCAATGATTTGAGTCGTGCACATACCGAATATATTCCTGCTTCAACCTTTAAAATACTCAATGCCCTGATTGGCCTGCAACATGGTAAAGCCACGACCAATGAAATCTTTAAATGGGATGGCAAGAAGCGCAGTTTTGCAGCCTGGGAAAAAGACATGACTCTCGGCCAAGCCATGCAAGCTTCTGCTGTACCCGTCTATCAGGAACTGGCA…	Beta-Lactamase	beta-lactamase	Cluster1051	OXA-C-10	bl2d_oxa10	cloxacillin==penicillin	ClassD
ARG1477	ATGAAAATTCTTATTTTGTGGCCTTTACTCAGTTACTTGAGCCTGACAGCCTGTAGCTTCCCTGTTTCAAATTCGCCCTCTCAAATCACTTCAACTCAATCTATTCAAGCTATTGCAAAGTTATTTGATCAGGCACAAAGCTCTGGCGTTTTAGTAATTCAACGGGGTCCACATCTACAGGTCTATGGCAATGATTTGAGTCGTGCACATACCGAATATGTTCCTGCTTCAACCTTTAAAATATTTAATGCTCTGATTGGCCTGCAACATGGTAAAGCCACGACCAATGAAATCTTTAAATGGGATGGCAAGAAGCGCAGTTTTGCAGCCTGGGAAAAAGACATGACTCTCGGCCAAGCCATGCAAGCTTCTGCTGTACCCGTCTATCAGGAACTAGCA…	Beta-Lactamase	beta-lactamase	Cluster1052	OXA-278	bl2d_oxa10	cloxacillin==penicillin	ClassD
ARG1478	ATGAAAATTCTGATTTTGCTGCCTTTATTTAGTTGCTTGGGACTGACGGCGTGTAGTCTGCCCGTTTCATCCTCCCCCTCTCAGATCACTTCAATTCAATCGACTCAAGCCATTGCCCAATTATTTGATCAGGCGCAAAGCGCTGGCGTTTTAGTGATTCAGCGTGGTCAACAGATACAGGTTTATGGTAATGATTTAAGTCGTGCAAATACCGAATATGTTCCAGCCTCTACTTTCAAAATGCTCAATGCCCTGATTGGTCTACAACATGGTAAAGCCACAACCAATGAAATTTTTAAATGGGATGGCAAGAAACGCAGTTTTTCAGCTTGGGAAAAAGACATGACTCTCGGCCAAGCCATGCAAGCGTCTGCTGTACCCGTTTATCAGGAACTGGCA…	Beta-Lactamase	beta-lactamase	Cluster1053	OXA-361	bl2d_oxa10	cloxacillin==penicillin	ClassD
ARG1479	ATGAAAACTCTGATTTTTCTGCCTTTACTTAATTGCTTGAGCCTGACGGCGTGTACCTTACCCGTTTCATCTTCCCCATCTCATATCACTTCGACTCAATCGACTCAAGCCATTGCCCAATTATTTGATCAGGCGCAAAGCTCTGGCGTTTTAGTGATTCAGCGTGGTCAACAGATACAGGTCTATGGCAATGATTTAAGCCGTGCAGATACCGAATATGTTCCCGCCTCTACTTTTAAAATGCTCAATGCCCTGATTGGCCTGCAACATGGCAAAGCCACAACCAATGAAATTTTTAAATGGGATGGTAAGAAACGTAGTTTTTCAGCCTGGGAAAAAGACATGACTCTCGGCCAAGCCATGCAAGCTTCTGCTGTACCCGTCTATCAGGAACTGGCG…	Beta-Lactamase	beta-lactamase	Cluster1054	OXA-C-11	bl2d_oxa10	cloxacillin==penicillin	ClassD
ARG147	ATGAAGTGGACAAAAAGAGTAATCCGTTATGCGACGAAAAATCGGAAATCGCCGGCTGAAAACAGACGCAGAGTTGGAAAAAGTCTGAGTTTATTATCTGTCTTTGTTTTTGCCGTTTTTTTAGTCAATTTTGCGGTCATTATTGGGACGGGCACTCGCTTTGGAACAGATTTAGCGAAGGAAGCTAAGAAGGTTCATCAAACCACCCGTACAGTTCCTGCCAAACGTGGGACTATTTATGACCGAAATGGAGTCCCGATTGCTGAAGATGCGACATCTTATAATGTCTATGCGGTCATTGATGAGAACTATAAGTCAGCAACGGGTAAGATTCTTTACGTAGAAAAAACACAATTTAACAAGGTTGCAGAGGTCTTTCATAAGTATCTGGACATGGAA…	Target Redundancy/Overexpression	others	Cluster107	PBP2x-2			Transpeptidase
ARG1480	ATGAAAATTCTTATTTTGTTGCCTTTACTCAGTTGCTTGAGCCTGACAGCCTGTAGCTTCGCTGTTTCAAATTCGCCCTCTCAAATCACTTCAACTCAATCTATTCAAGCTATTGTAAAGTTATTTGATCAGGCACAAAGCTCTGGCGTTTTAGTAATTCAACGGGGTCCACATCTACAAGTCTATGGCAATGAGTTGAGTCGTGCACATACCGAATATGTTCCTGCTTCAACCTTTAAAATGCTTAATGCTCTGATTGGCCTGCAACATGGTAAAGCTACGACCAATGAAATTTTTAAATGGGATCGCAAGAAGCGCAGTTTTGCAGCCTGGGAAAAAGACATGACTCTCGGCCAAGCCATGCAAGCTTCTGCTGTACCGGTCTATCAGGAACTGGCA…	Beta-Lactamase	beta-lactamase	Cluster1055	OXA-360	bl2d_oxa10	cloxacillin==penicillin	ClassD
ARG1481	ATGAAAATTCTGATTTTGCTACCTTTACTGAGTTGCTTGGGCCTGACAGCGTGTACCTCACCTGTTTCATCTTTCCCTTCTCATATCACTTCGACTCAATCGACTCAAGCCATTGCCCAATTATTTGATCAGGCGCAAAGTTCTGGCGTTTTAGTGATTCAGCGTGGTCAAAAAGTACAGGTCTATGGCAATGATTTAAGCCGTGCAGGTACCGAATATGTTCCAGCCTCTACTTTCAAAATGCTCAATGCCCTGATTGGCCTGCAACATGGCAAAGCCACAACCAATGAAATTTTTAAATGGGATGGCAAGAAACGCAGTTTTGCAGCCTGGGAAAAAGACATGACTCTCGGCGAAGCCATGCAAGCTTCTGCTGTACCCGTGTATCAGGAACTGGCA…	Beta-Lactamase	beta-lactamase	Cluster1054	OXA-C-11	bl2d_oxa10	cloxacillin==penicillin	ClassD
ARG1482	ATGAAAAACACAATACATATCAACTTCGCTATTTTTTTAATAATTGCAAATATTATCTACAGCAGCGCCAGTGCATCAACAGATATCTCTACTGTTGCATCTCAATTATTTGAAGGAACTGAAGGTTGTTTTTTACTTTACGATGCATCCACAAACGCTGAAATTGCTCAATTCAATAAAGCAAAGTGCGCAGCGCAAATGGCACCAGATTCAACTTTCAAGATCGCATTATCACTTATGGCATTTGATGCGGAAATAATAGATCAGAAAACCATATTCAAATGGGATAAAATCCCAAAAGGAATGGAAATTTGGAACAGCAATCATACACCAAAGACGTGGATGCAATTTTCTGTTGTTTGGGTTTCGCAAGAAATAACCCAAAAAATTGGATTAAAT…	Beta-Lactamase	beta-lactamase	Cluster902	OXA-Cx-1	bl2d_oxa1	cloxacillin==penicillin	ClassD
ARG1483	AGTCTTATGAACATTAAAGCACTCTTCCTTATAACAAGCGCTATTTTTATTTCAGCCTGCTCACCTTATATAGTGACTGCTAATCCAAATCACAGCGCTTCAAAATCTGATGAAAAAGCAGAGAAAATTAAAAATTTATTTAACGAAGCACACACTACGGGTGTTTTAGTTATCCAACAAGGCCAAACTCAACAAAGCTATGGTAATGATCTTGCTCGTGCTTCGACCGAGTATGTACCTGCTTCGACCTTCAAAATGCTTAATGCTTTGATCGGCCTTGAGCACCATAAGGCAACCACCACAGAAGTATTTAAGTGGGATGGTAAAAAAAGGCTATTCCCAGAATGGGAAAAGGACATGACCCTAGGCGATGCCATGAAAGCTTCCGCTATTCCAGTT…	Beta-Lactamase	beta-lactamase	Cluster1056	OXA-C-2	bl2d_oxa10	cloxacillin==penicillin	ClassD
ARG1484	ATGAACTCACCTAAATCGAGAGCCCTGCTTGGATTCATGGGCGCGTTTTGTTTGTTGCTCGTTGCGGGAGCGCCATTGTCTGCAAAAAGTTCGGATCATGTCGACTTGCCCTACAATCTAACGGCGACCAAGATTGATTCGGACGTTTTCGTCGTCACAGACCGCGATTTCTATTCTTCGAATGTCTTAGTAGCGAAAATGCTTGATGGGACCGTTGTCATTGTCTCTTCGCCGTTTGAAAATCTGGGTACGCAAACGCTTATGGATTGGGTGGCTAAGACTATGAAGCCGAAGAAAGTAGTAGCCATCAATACGCACTTTCATTTGGACGGCACGGGTGGAAATGAAATTTACAAGAAGATGGGCGCGGAGACGTGGTCGAGCGATCTGACAAAGCAG…	Beta-Lactamase	beta-lactamase	Cluster1057	bl3_imp	bl3_imp	cephamycin==cephalosporin==carbapenem==penicillin	SPM
ARG1485	GTGTTCGGCATTCTGAATCTCACCGAGGACTCCTTCTTCGATGAGAGCCGGCGGCTAGACCCCGCCGGCGCTGTCACCGCGGCGATCGAAATGCTGCGAGTCGGATCAGACGTCGTGGATGTCGGACCGGCCGCCAGCCATCCGGACGCGAGGCCTGTATCGCCGGCCGATGAGATCAGACGTATTGCGCCGCTCTTAGACGCCCTGTCCGATCAGATGCACCGTGTTTCAATCGACAGCTTCCAACCGGAAACCCAGCGCTATGCGCTCAAGCGCGGCGTGGGCTACCTGAACGATATCCAAGGATTTCCTGACCCTGCGCTCTATCCCGATATTGCTGAGACGGACTGCAGGCTGGTGGTTATGCACTCAGCGCAGCGGGATGGCATCGCCACCCGC…	Target Redundancy/Overexpression	sulphonamide	Cluster725	Sul1-3			Dihydropteroate
ARG1486	CATAAACACAAAGTAAATAACTGCTGCCAGCACCAGACGGTAAATCGCAAAAGGTGTCAGCTTGATGCGATTAATCAGCTTCAAGAAGAATCGGATCGACAGGAGCGCAAACACAAACGCGCTAATAAAACCGATGACGAAAAACGGAATGCTGTCCATTGTAATCGCATCCCAACGCTTCAACAGCGACAAAAAGCTCGCGCCCGCCATGATCGGCACCGCCATAATAAACGTGAAGTCTGCCGCCGCCCGATGGCTCATGCCCAACAGTACGCCCCCTGAAATCGTGGAACCCGAACGGGAAAAGCCAGGCCACAGGGAGAAGCATTGAATAAGTCCGACCAGAAATGCTTGCTTGTACGTAATCTGATCAACCGACTCGATCTTGGGACGTCTTGG…	others	others	Cluster1058	BacA-16	BacA
ARG1487	GTGGAAATTATAGAGTTATTAAAAGCGTTGATTTTAGGCTTTGTTGAAGGTATGACGGAGTTTGCCCCGGTATCCTCAACTGGCCATATGATTATTGTTGACGATATGTGGTTAAAAACAGAGGAGTTTTTAGGGAAATATCCTGCCAACACATTTAAAATTGTCGTACAATTAGGCTCCATTCTAGCTGTTATCGTGGTGATGTGGAAGCGTATGTTAAGCTTAGTTGGATTATACAAAATTGATGGTCAGTCTCAGTCCATAAATAGACGTTTTAACCTATTGCATGTTATTGTCGGTATGCTACCAGCAGTTGTTTTAGGGTTTGCCTTTAAGGATTTTATTGACGATCATCTTTTTAAAGTAGAGCACGTTGTTTATGCACTAGTAGCAGGGGCA…	others	others	Cluster1059	BacA-17	BacA
ARG1488	GTGGAATGGTATGAATTATTTGTAGGATTTTTATTAGGTGTCGTCGAGGGATTGACGGAATTTGCCCCGGTCTCGTCGACCGGTCATATGATTCTCGTGGATGGTCTCTGGTTGAATTCGAGTCAGTTTTTAGGGCAGGAAGTAGCGAACACGTTTAAAATCGTCATTCAATTAGGATCGATTTTAGCGGTCGTGGTCGTCTTTCGGGACCGGTTCAAAACGTTACTGAATCCGAAGTCTTTGCTCACCCTAAGGCAAAGCGGAACCGCACGCCAATTCAATCTCGTACATATTTTGATCGGATTGCTGCCTGCTGGCGTCCTCGGTGTACTGTTTGAGGACTACATCGATACACATCTCTTCTCGGTCAAGACGGTGTTGATTGGGTTAGTCGTCGGT…	others	others	Cluster1060	BacA-18	BacA
ARG1489	CAGATCGCCGGCGGTGCTCCAGTCGATCAGGTGGAACTGCCAGGTCGCCAGGATCAGCAGGCCAAAGGCGATCCGGTACCAGGCGAAGGCCGCGTAGCTGTGGTTGCCGATGAACTTCAGCAAGGCGCGCACCGCCACCATGGCGAAGACGAACGAGGTGACGAAGCCGACGGCGAACACCGGCAGGTCCTCGGGACGGAACAGCTCACGGTACTTGTAGCCGGAATACACCGCCGCGCCGACCATGGTCGGCATCGCCAGGAAGAACGAGAACTCGGTGGCCGCCTTGCGCGACAGGCCGAACAGCAGGCCACCGATGATCGTCGCGCCGGAGCGCGAGGTGCCCGGGACCATCGCCAGGCATTGCGCGCAGCCGATCTTCAGGGCGTCCTTCCAGGT…	others	others	Cluster1061	BacA-19	BacA
ARG148	ATGAAGTGGACAAAAAGAGTAATCCGTTATGCGACCAAAAATCGGAAATCGCCGGCTGAAAACAGACGCAGAGTTGGAAAAAGTCTGAGTTTATTATCTGTCTTTGTTTTTGCCATTTTTTTAGTCAATTTTGCGGTCATTATTGGGACAGGCACTCGCTTTGGAACAGATTTAGCGAAGGAAGCTAAGAAGGTTCATCAAACCACCCGTACAGTTCCTGCCAAACGTGGGACTATTTATGACCGAAATGGAGTCCCGATTGCTGAGGATGCAACCTCTTATAATGTCTATGCGGTCATTGATGAGAACTATAAGTCAGCAACGGGTAAGATTCTTTACGTAGAAAAAACACAATTTAACAAGGTTGCAGAGGTCTTTCATAAGTATCTGGACATGGAA…	others	others	Cluster108	PBP2x-3			Transpeptidase
ARG1490	GCCCTGCGCCGTGCTCCAGTCGACCACGCCGAGCTGCCAGGTGAGGAGAATCAGCAAACCGAAACCGATGCGATACCAGGCGAACAGCGCATAGCTGTGGCTGGCGATGAACCTGAGCAGCCCGCGCACGGCGAGCATGGCGAAGATGAAGGAAACGACGAAGCCCAGGGCGAAGACCGGCAGGTCGCCGCCGTTTTCGAAGAGTGCGCGATGCTTGTAGCCGGAATAGGCAGCGGCGCCGACCATGGTCGGCATGGCGAGGAAGAAGGAGAACTCGGTCGCCGCCTTGCGCGACAGACCGAACAGCAGGCCGCCGATGATGGTCGAGCCCGAGCGCGAGGTGCCGGGAATCATCGCCAGGCACTGGGCGCAGCCGATCTTGAGGGCGTGCCTCCAGTT…	others	others	Cluster1062	BacA-20	BacA
ARG1491	ATGGAGTGGTGGACTGCTTTCCAGGCGTTCATCCTGGGCGTCGTGGAAGGGCTGACCGAGTTCCTGCCGATTTCCAGCACCGGGCACCAGATCATCGTCGCCGACCTCATCGGCTTCGGCGGCGAACGCGCCAAGGCGTTCAACATCATCATCCAGCTGGCGGCGATCCTCGCTGTCGTCTGGGAGTTTCGTGGAAAGATCTTTCAAGTCGTCCGTGACCTGCCGAGCCAGCGCCAGGCCCAGCGTTTCACCGCCAACCTGCTGATCGCGTTCTTCCCGGCGGTAGTCCTCGGCGTCCTGTTCGCCGACCTGATCCACGAGTGGCTGTTCAATCCGATCACCGTCGCCCTGGCGCTGGTGGTGGGCGGGGTGGTCATGCTCTGGGCCGAGCGCCGGAAG…	others	others	Cluster1063	BacA-21	BacA
ARG1492	GGGGGTCCAGGTCACCACACCGCTCCACGCGGTGGCCAGCACGACCACGCCAAAGGCAATGCGGTACCAGGCAAAAGGTATAAAGCTGTGGCTGGAGATGTAGCGCAACAGCCAGCGAATGCACAGCCACGCGCTGACAAACGAAAACACCAGCCCCACCATGAACAAGGGCACATCAGCCACGGACAGCAGCGCACGCTCCTTGTACAGGCTGTAGACGCCCGCGCCAATCAGCGTGGGAATGGCGAGGTAAAAAGAAAAGTCGGTAGCGGCCTTGCGCGACAGCCCCAGCAACATGCCGCCAATGATGGTGGCGCCGCTGCGGCTGGTGCCCGGGATCATGGCCAGGCACTGCACCAGGCCGACCTTGAGCGCATCCATCACCGTCATGGCCTCGAC…	others	others	Cluster1064	BacA-22	BacA
ARG1493	ATGATGGATTTTTGGACTGCCTTCCAGGCAATCATCTTAGGCGTGGTCGAAGGGCTGACGGAGTTTCTGCCGATCTCCAGTACCGGTCACCAGATTATCGTCGCCGACCTGATCGGTTTTGGCGGCGAACGGGCCATGGCTTTCAACATCATCATTCAGCTGGCGGCGATCCTGGCGGTGGTGTGGGAGTTTCGCAGCAAGATTTTCGAAGTGGTCTTCGGCCTGACCAACCAGCCCAAGGCGCGCCGCTTCACGGGCAACCTGCTGTTGGCGTTCATGCCGGCGGTGGTACTGGGTGTCCTGTTTGCCGACCTTATTCACGAATACCTGTTCAACCCCGTCACCGTGGCAGCAGCGCTGGTGGTGGGGGGCGTCATCATGCTCTGGGCCGAGCGCCGT…	others	others	Cluster1065	BacA-23	BacA
ARG1494	GTGGATATTGCACTGTTGATCAAAGCCGCCATCATGGGCATTGTGGAGGGCTTGACCGAATTTCTTCCAATTTCATCGACCGGCCATTTGATCCTGGCCGGCGCGCTGCTGGGTTTTGACGACGACAAGGCCAAGGTGTTCGACATCGCCATCCAGACCGGCGCCATTTTTGCGGTGATCCTGGTGTACTGGCAAAAAATTCGCAGCACCCTGATTGCACTGCCGAATGAAAAACAGGCGCAGCAGTTTGCGCTCAATGTGCTGGTGGCTTTTGTTCCGGCCGTGGTGCTGGGGCTGCTGTTTGGCAAGGCCATCAAGGCGCACCTGTTCACGCCGGTGGTCGTGGCCAGCGCCTTCATCGTCGGCGGCTTCATCATCTTGTGGGCCGAAAAGCGCCAG…	others	others	Cluster1066	BacA-24	BacA
ARG1495	ATGATGGATCTTTGGACCGCTGCTCAGGCGTTGATATTGGGTGTTGTAGAAGGGCTGACGGAGTTCTTGCCGATCTCCAGTACAGGGCATCAGATCATCGTCGCCGACCTGATCGATTTTGGCGGCGAGCGCGCCATGGCCTTCAATATCATCATCCAGCTGGGTGCGATTCTAGCGGTGGTCTGGGAGTTTCGGCGCAAGATTCTCGACGTTGTCACAGGCTTGCCGAAGCAACAGCAAGCGCAGCGTTTCACCCTCAACCTGCTGATCGCCTTCATGCCGGCCGTGGTGCTGGGCGTGATTTTCGCCGATACCATCCACCATTACCTGTTCAATGCCATTACCGTGGCAACGGCGCTGGTCGTGGGTGGTGTGATCATGCTCTGGGCCGAGCGCCGC…	others	others	Cluster1067	BacA-25	BacA
ARG1496	TTGGATATCGTATTGCTGATCAAGGCCGCCATCATGGGGCTAGTCGAGGGCCTGACCGAATTCTTGCCCATTTCATCCACCGGGCACCTGATTCTGGCCGGGACCCTGCTGGGTTTTGACAATGAGGTGGGCAAAGTATTTGACATCGCCATCCAGACGGGTGCCATCTTCGCGGTGATCCTGGTTTATTGGCAAAAAATTCGTGATACGCTGGTTGCCTTGCCGACCGAGAAACAGGCGCAGCGCTTCAGCTTGAACGTGTTGATTGCGTTTGTGCCGGCCGTCGTCCTGGGCTTGTTGTTTGGCAAAGCCATCAAGGCGCATCTTTTTACCCCGGTGGTGGTGGCCAGTACTTTCATTATCGGCGGCTTCATCATTTTGTGGGCTGAGCGGCGGCAA…	others	others	Cluster1068	BacA-26	BacA
ARG1497	TTCTGCCCACACGACCCAGCCGTAATGCGCGCTGAGCAGGACGAACAGACCGAAACCGATACGGTAATACGCAAAGAAGGTGAAATCGTGCGTGCTGATGTAACGCAGCAACCAGCGTACGCACAGGAAAGCCGAGAAAAACGCCGCGAGTCCGCCGAGGCCGAACAGGGGAATATCGGCCATCGACAGCAAGGCTCTGTCTTTATACACTGAATAAACGGTCGCCCCCATCAACGTCGGAATCGCCAGGAAGAAGGAAAATTCTGTGGCCGCCTTGCGCGACAGGCCGAACATCATGCCGCCGATAATACTGGCGCCGGAGCGACTGGTGCCGGGAATCAGCGCGAAGGCCTGCGCGCAGCCGACCTTGAAGGCATCGAGCAGCGTCATCTCATCGAC…	others	others	Cluster1069	BacA-27	BacA
ARG1498	AAAGAAGCGCAAGCAATGGATTTTCTGATTGTCCTGAAAGCCCTGATGATGGGCTTGGTAGAAGGTTTTACCGAATTTTTACCGATTTCCAGCACCGGACATTTGATTGTGTTCGGCAATCTGATTGATTTTCACAGCAATCACAAGGTTTTTGAAATTGCCATCCAGCTCGGTGCAGTTTTGGCGGTAGTGTTTGAATACCGGCAGCGTTTCAGCAATGTGTTGCATGGCGTGGGAAAAGACCGGAAAGCCAACCGCTTCGTCCTCAATCTTGCCATTGCTTTTATACCTGCCGCCGTGATGGGGCTGTTGTTCGGCAAACAGATTAAAGAACATCTGTTCAATCCTTTGAGTGTGGCGGTCATGCTGGTTTTGGGCGGTTTTTTTATTTTGTGGGTG…	others	others	Cluster1070	BacA-28	BacA
ARG1499	CCAACTTATCCAGCCTGACAGCCACAATATAATGATGGCAATGCCAAAAACAATGCGGTAATAGGCAAAAGGAATATAATTTTTCTTGGAAACAAACCTCAGCAACGCTTTTACCGCCACCAAACCGGAAACAAAAGCGGCAACAAAGCCAATCAGAATCAAACCGACATCATGCAGGGTGAAAAACCGGTAATGCTTCAGGACATCATAAGCCGTTGCTGCAACCATCATCGGAACGGCCAAGAAAAATGAAAACTCCGTTGCCGTTTTCCGCTCGATTCCCCAAAGCATCCCGCCCATAATCGTACTGCCCGAACGGGACGTACCCGGAACCAGTGCAAACACTTGGGCAACGCCGATCATCAACGCATCAATCGGACGCAATGCATCAACATCGAC…	others	others	Cluster1070	BacA-28	BacA
ARG149	ATGAAGTGGACAAAAAGAGTAATCCGTTATGCGACGAAAAATCGGAAATCGCCGGCTGAAAACAGACGCAGAGTTGGAAAAAGTCTGAGTTTATTATCTGTCTTTGTTTTTGCCGTTTTTTTAGTCAATTTTGCAGTCATTATTGGGACGGGCACTCGCTTTGGAACAGATTTAGCGAAGGAAGCTAAGAAGGTTCATCAAACCACCCGTACAGTTCCTGCCAAACGTGGGACTATTTATGACCGAAATGGAGTCCCGATTGCTGAGGATGCGACATCTTATAATGTCTATGCGGTCATTGATGAGAACTATAAGTCAGCAACGGGTAAGATTCTTTACGTAGAAAAAACACAATTTAACAAGGTTGCAGAGGTCTTTCATAAGTATCTGGACATGGAA…	others	others	Cluster109	PBP2x-3			Transpeptidase
ARG14	TGGGTGCGCCTCCAGTGGCTTTTGAAGATTTTGCGCCTTGGCCGCTTTGCGCGCTTCACTGCGCTCCACGAAGTTGCGGATCAGCACATAGAAGACAGGGGTCAGCAGCAGACCGAAGAAGGTCACACCGAGCATCCCGGAGAACACCGCCACACCCATGGCATGACGCATCTCGGCACCGGCACCGCTGGAGAACACCAGTGGCACAACACCCATGATGAACGCGAACGAGGTCATCAGGATCGGCCGCAGACGCAGACGGCAGGCTTCCAGTACAGCAGCCAGCGGATCCAGGCCTTCCTGCTGTTTGTCCTTGGCAAACTCGACGATCAGAATCGCGTTCTTACACGCCAGGCCCACCAGTACGATCAGACCGATCTGGGTGAAGATGTTGTTGTC…	others	others	Cluster7	MexF-15			ACR_tran
ARG1500	CCAACTTATCCAGCCTGACAGCCACAATATAATGATGGCAATACCAAAAACAATGCGGTAATAGGCAAAAGGAATATAATTTTTCTTGGAAACAAACCTCAGCAACGCTTTTACCGCTACCAAGCCTGAAACAAAGGCAGCAACAAAGCCAATCAAAATCAAACCGACATCATGCAGGGTGAAAAACCGGTAATGCTTCAGGACATCATAAGCCGTTGCGGCAACCATCATCGGCACAGCCAAGAAAAACGAGAATTCTGTCGCAGTTTTCCGTTCGATTCCCCAAAGCATCCCGCCCATAATCGTACTGCCCGAACGGGACGTACCCGGAATCAGTGCAAACACTTGGGCAACGCCGATCATCAAGGCATCAATCGGACGCAATGCATCAACATCGGC…	others	others	Cluster1070	BacA-28	BacA
ARG1501	AATGTTTTGACTGATAGCATTTCTCAAATTGTCTCAGCTTGTCCTGGCGAAATTGGTGTGGCGGTTATTGTTAATAACAGAGATACGGTTAAGGTCAATAATAAGAGTGTTTATCCTATGATGAGTGTGTTTAAGGTTCATCAGGCATTAGCTCTTTGTAATGACTTTGACAATAAAGGAATTTCACTTGATACCTTAGTAAATATAAATAGGGATAAACTGGACCCAAAGACTTGGAGTCCTATGCTGAAAGATTATTCAGGGCCAGTCATATCATTGACAGTGAGAGATTTGCTGCGTTATACTCTTACTCAGAGTGACAACAATGCAAGCAACCTTATGTTTAAGGATATGGTTAATGTCGCTCAAACAGATAGTTTTATAGCCACACTCATTCCT…	Beta-Lactamase	beta-lactamase	Cluster727	CfxA-(2+3)	bl2e_cfxa	cephalosporin	CfxA
ARG1502	GTGAGCAGTTCGGACGAGCAGCCGCGCCCGCGTCGCCGCAACCAGGATCGGCAGCACCCCAACCAGAACCGGCCGGTGCTGGGCCGTACCGAGCGGGACCGCAACCGGCGCCAGTTCGGGCAGAACTTCCTCCGCGACCGCAAGACCATCGCGCGCATCGCCGAGACAGCCGAGCTGCGGCCCGATCTGCCGGTGCTGGAAGCCGGCCCCGTCGAAGGGCTGCTCACCAGGGAACTCGCCGACCGCGCGCGTCAGGTGACGTCGTACGAGATCGACCCCCGGCTGGCGAAGTCGTTGCGGGAGAAGCTTTCCGGCCACCCGAACATCGAAGTCGTCAACGCCGACTTCCTCACCGCCGAACCGCCGCCCGAGCCGTTCGCCTTCGTCGGCGCGATCCCC…	rRNA Methyltransferase	macrolide	Cluster595	ErmE-2			Erm38
ARG1503	CGGATGATGTTCGCGGCGGCGGCGTGCATTCCGCTGCTGCTGGGCAGCGCGCCGCTTTATGCGCAGACGAGTGCGGTGCAGCAAAAGCTGGCGGCGCTGGAGAAAAGCAGCGGAGGGCGGCTGGGCGTCGCGCTCATCGATACCGCAGATAATACGCAGGTGCTTTATCGCGGTGATGAACGCTTTCCAATGTGCAGTACCAGTAAAGTTATGGCGGCCGCGGCGGTGCTTAAGCAGAGTGAAACGCAAAAGCAGCTGCTTAATCAGCCTGTCGAGATCAAGCCTGCCGATCTGGTTAACTACAATCCGATTGCCGAAAAACACGTCAACGGCACAATGACGCTGGCAGAACTGAGCGCGGCCGCGTTGCAGTACAGCGACAATACCGCCATGAACAAA…	Beta-Lactamase	beta-lactamase	Cluster895	CTX-M-C-1	bl2be_ctxm	monobactam==penicillin==cephalosporin_iii==ceftazidime==cephalosporin_ii==cephalosporin_i	CTXM
ARG1504	ATGGTGACAAAGAGAGTGCAACGGATGATGTTCGCGGCGGCGGCGTGCATTCCGCTGCTGCTGGGCAGCGCGCCGCTTTATGCGCAGACGAGTGCGGTGCAGCAAAAGCTGGCGGCGCTGGAGAAAAGCAGCGGAGGGCGGCTGGGCGTCGCGCTCATCGATACCGCAGATAATACGCAGGTGCTTTATCGCGGTGATGAACGCTTTCCAATGTGCAGTACCAGTAAAGTTATGGCGGTCGCGGCGGTGCTTAAGCAGAGTGAAACGCAAAAGCAGCTGCTTAATCAGCCTGTCGAGATCAAGCCTGCCGATCTGGTTAACTACAATCCGATTGCCGAAAAACACGTCAACGGCACAATGACGCTGGCAGAACTGAGCGCGGCCGCGTTGCAGTACAGC…	Beta-Lactamase	beta-lactamase	Cluster895	CTX-M-C-1	bl2be_ctxm	monobactam==penicillin==cephalosporin_iii==ceftazidime==cephalosporin_ii==cephalosporin_i	CTXM
ARG1505	ATGAACAATCATCTTGCTCGTTTGCTGACACCGATGGCGATCGGCCTCGGCCTGCTTGCCGCCACCGTGCCCGCCCTGGCGGCACCGAAAGAAGTCCCGCTGGATGCCGCGGCGCTGTTCCGCCAGGCCGATGCCACCGGCACCATGGTGATCTACGACCTGCGGCGCGACCGCATGCTGACCTACAACAAGCCGCGTGCGTCCACGCAGTACTCGCCGGCGTCGACCTTCAAGATCCTGAACTCGATGATCGGCCTGGAGAGCGGCGCCGTGGCCGACGTCAACCATGACAAGCTGCCGTGGGACGGCAAGGTCTGGCTGGTCGGCGGCAAGGCCATCCTGCCCGAGGCCTGCAACGCTGACGTGCCGCTGCGCGTGGCCTTCCCCAACTCCTGCGTG…	Beta-Lactamase	others	Cluster1071	bl2d_lcr1-1	bl2d_lcr1	cloxacillin==penicillin	ClassD
ARG1506	ATGAACAAACATCTTGCTCGTCTGCTGACACCGATGGCGATCGGCTTCGGCCTGCTCGCCTCCACCCTGCCCGCCCTGGCGGCACCGAAAGAAGTCCCGCTGGATGCCGCGGCGCTGTTCCGCCAGGCCGATGCCACCGGCACCATGGTGATCTACGACCTGCGGCGCGACCGCATGCTGACCTACAACAAGCCGCGTGCGGCCACGCAGTACTCGCCGGCGTCGACCTTCAAGATCCTGAACTCGATGATCGGCCTGGAGAGCGGTGCCGTGGCCGACGTCGACCATGACAAGCTGCCGTGGGACGGCAAGGTCTGGCTGGTCGGCGGCAAGGCTGTCCTGCCCGACGCCTGCAACGCTGACGTGCCGCTGCGCGTCGCCTTCCCGAATTCCTGCGTG…	Beta-Lactamase	others	Cluster1071	bl2d_lcr1-1	bl2d_lcr1	cloxacillin==penicillin	ClassD
ARG1507	ATGAAAAAATTTATACTTCCTATTCTCAGCATTTCTACTCTACTTTCTGTCAGTGCATGCTCATCTATTCAAACTAAATTTGAAGACACTTTTCATACTTCTAATCAGCAACATGAAAAAGCCATTAAAAGCTATTTTGATGAAGCTCAAACACAGGGTGTAATCATTATTAAAAAGGGAAAAAATATTAGTACCTATGGTAATAACCTGACACGAGCACATACAGAATATGTCCCTGCATCAACATTTAAGATGCTAAATGCCTTAATTGGACTAGAAAATCATAAAGCTACAACAACTGAGATTTTCAAATGGGACGGTAAAAAGAGATCTTATCCCATGTGGGAAAAAGATATGACTTTAGGTGATGCCATGGCACTTTCAGCAGTTCCTGTATAT…	Beta-Lactamase	beta-lactamase	Cluster1072	OXA-Cm-1	bl2d_oxa5	cloxacillin==penicillin	ClassD
ARG1508	ATGAAAAAATTTATACTTCCTATATTCAGCATTTCTATTCTAGTTTCTCTCAGTGCATGTTCATCTATTAAAACTAAATCTGAAGATAATTTTCATATTTCTTCTCAGCAACATGAAAAAGCTATTAAAAGCTATTTTGATGAAGCTCAAACACAGGGTGTAATTATTATTAAAGAGGGTAAAAATCTTAGCACCTATGGTAATGCTCTTGCACGAGCAAATAAAGAATATGTCCCTGCATCAACATTTAAGATGCTAAATGCTTTAATCGGGCTAGAAAATCATAAAGCAACAACAAATGAGATTTTCAAATGGGATGGTAAAAAAAGAACTTATCCTATGTGGGAGAAAGATATGACTTTAGGTGAGGCAATGGCATTGTCAGCAGTTCCAGTATAT…	Beta-Lactamase	beta-lactamase	Cluster1073	OXA-25	bl2d_oxa10	cloxacillin==penicillin	ClassD
ARG1509	ATGGCAATCCGAATCTTTGCAATACTTTTCTCCACTTTTGTTTTTGGCACGTTCGCGCATGCACAAGAAGGCATGCGCGAACGTTCTGACTGGCGGAAGTTTTTCAGCGAATTTCAAGCCAAAGGCACGATAGTTGTGGCAGACGAACGCCAAACAGATCGTGTCATATTGGTTTTTGATCAGGTGCGGTCAGAGAAACGCTACTCGCCGGCCTCGACATTCAAGATTCCACATACACTTTTTGCACTTGACGCAGGCGCTGCACGTGATGAGTTTCAAGTTTTCCGATGGGACGGCATCAAAAGAAGCTTTGCAGCTCACAACCAAGACCAAGACTTGCGATCAGCAATGCGGAATTCTACTGTCTGGATTTATGAGCTATTTGCAAAAGAGATCGGT…	Beta-Lactamase	beta-lactamase	Cluster930	OXA-3	bl2d_oxa2	cloxacillin==penicillin	ClassD
ARG150	ATGAAGTGGACAAAAAGAGTAATCCGTTATGCGACCAAAAATCGGAAATCGCCGGCTGAAAACAGACGCAGAGTTGGAAAAAGTCTGAGTTTATTATCTGTCTTTGTTTTTGCCATTTTTTTAGTCAATTTTGCGATCATTATTGGGACAGGCACTCGCTTTGGAACAGATTTAGCGAAGGAAGCTAAGAAGGTTCATCAAACCACCCGTACAGTTCCTGCCAAACGTGGGACTATTTATGACCGAAATGGAGTCCCGATTGCTGAGGATGCAACCTCCTATAATGTCTATGCGGTCATTGATGAGAACTATAAGTCAGCAACGGGTAAGATTCTTTACGTAGAAAAAACACAATTTAACAAGGTTGCAGAGGTCTTTCATAAGTATCTGGACATGGAA…	Target Redundancy/Overexpression	others	Cluster107	PBP2x-2			Transpeptidase
ARG1510	ATGCAACGGAGCCTGTCCATGAGCGGAAAAAGACATTTCATCTTTGCAGTATCATTTGTTATTTCAACGGTTTGCCTTACGTTCTCCCCGGCAAATGCCGCACAAAAACTGTCCTGCACGCTTGTTATCGACGAGGCGAGCGGCGACCTGCTGCACCGGGAAGGCAGTTGCGACAAGGCTTTTGCGCCGATGTCGACGTTCAAACTGCCTTTGGCCATCATGGGCTACGATGCCGATATCCTGCTCGACGCCACCACGCCGCGCTGGGATTACAAGCCGGAATTCAACGGCTACAAATCGCAGCAGAAGCCGACCGATCCGACCATCTGGCTGAAGGATTCCATCGTCTGGTATTCGCAGGAGCTGACGCGCCGCCTCGGCGAAAGCCGCTTTTCCGAT…	Beta-Lactamase	beta-lactamase	Cluster1074	OXA-18	bl2d_oxa9	cloxacillin==penicillin	ClassD
ARG1511	ATGAAAAAATTTATACTTCCTATCTTCAGCATTTCTACTCTACTTTCTCTCAGTGCATGCTCAACTATTCAAAATAAATTTGAAAAAACTTCTGATATTTCTGATCAGCAACATGAAAAAGCCATTAAAAGCTATTTTGATGAAGCTCAAACACAAGGTGTAATAATTATTAAAGAGGGAAAGAATATTAGAATCTATGGTAATAACCTGGTACGAGCACATACAGAATATGTCCCTGCGTCAACATTTAAGATGCTAAATGCCTTAATTGGATTAGAAAATCATAAAGCTACAACAACTGAGATTTTCAAATGGGATGGTAAAAAAAGATCTTATCCTATGTGGGAAAAAGATATGACTTTAGGTGATGCCATGGCACTTTCAGCAGTTCCTGTATAT…	Beta-Lactamase	beta-lactamase	Cluster1075	OXA-Cm-2	bl2d_oxa10	cloxacillin==penicillin	ClassD
ARG1512	ATGAAAAAATTTATACTTCCTATCTTCAGCATTTCTATTCTACTTTCTCTCAGTGCATGCTCATCTATTCAAACTAAATTTGAAGATACTTCTGATATTTCTGATCAGCAACAAGGAAAAGCCATTAAAAGCTATTTTGATGAAGCTCAAACACAAGGTGTAATCATTATTAAAGAGGGAAAGAATATTAGTACCTATGGTAATAACCTGGCACGAGCACATACAGAATATGTCCCTGCATCAACATTTAAGATGCTAAATGCCTTAATTGGATTAGAAAATCATAAAGCTACAACAACTGAGATTTTCAAATGGGATGGTAAAAAAAGATCTTATCCTATGTGGGAAAAAGATATGACTTTAGGTGATGCCATGGCACTTTCAGCAGTTCCTGTATAT…	Beta-Lactamase	beta-lactamase	Cluster1075	OXA-Cm-2	bl2d_oxa10	cloxacillin==penicillin	ClassD
ARG1513	ATGAAAAAATTTATACTTCCTATCTTCAGCATTTCTATTCTACTTTCTCTCAGTGCATGCTCATCTATTCAAACTAAATTTGAAGATACTTTTCATATTTCTAATCAGAAACATGAAAAAGCTATTAAAAGCTATTTTGATGAAGCTCAAACACAAGGTGTAATTATTATTAAGGAAGGTAAAAATATTAGCTCCTATGGTAATAACCTTGTACGAGCACATACAGAATATGTCCCTGCATCAACATTTAAGATGCTAAATGCTTTAATCGGACTAGAAAATCATAAAGCGACAACAAATGAGATTTTTAAATGGGATGGTAAAAAAAGATCTTATCCTATGTGGGAGAAAGATATGACTTTGGGTGAGGCCATGGCACTTTCAGCTGTTCCTGTATAT…	Beta-Lactamase	beta-lactamase	Cluster1076	OXA-182	bl2d_oxa10	cloxacillin==penicillin	ClassD
ARG1514	ATGGCAATCCAAATCTTCGCAATACTTTTCTCCACTTTTGTTCTTGCCACTTTTGCACATGCGCAAGATGGCACGCTGGAACGTTCTGACTGGGGGAAATTTTTCAGCGATTTTCAGGCCAAAGGTACGATAGTTGTGGCAGACGAACGCCAAGCGGATCATGCGATATTGGTTTTTGATCAAGCACGGTCAATGAAACGCTACTCGCCTGCGTCGACATTCAAGATTCCACATACACTTTTTGCACTTGATGCAGGCGCCGTTCGCGATGAGTTTCAGATTTTCCGCTGGGACGGCGTCAAAAGGAGCTTTGCAGGTCACAATAAAGACCAAGATTTGCGATCAGCAATGCGAAATTCTACTGTCTGGGTTTATGAGCTATTTGCAAAGGAAATCGGT…	Beta-Lactamase	beta-lactamase	Cluster1077	OXA-53	bl2d_oxa2	cloxacillin==penicillin	ClassD
ARG1515	ATGACCGTTCGCCTCTCTTCGACCGCTCTCGGCGCGGCCCTTTCCCTGTCCGCGCTGGCCGGCGCCCCCGCCCAGGCGGCCGTCCTGTGCACCGTGGTGGCCGACGCCGCCGACGGCCGCATCGTGTACCAGCAGGGCACGCAGCAGGCCTGCGCCGCGCGCTACACGCCGGCCTCGACCTTCAAGCTGCCCATCGCCCTGATGGGCGCGGACGCCGGCATCCTGACGGGCCCGCACGCGCCGGTCTGGAACTACCAGCCCGGCTACCCCGACTGGGGCGGCGACGCCTGGCGCCAGCCCACGGATCCGGCGCGCTGGATCAAGTATTCGGTGGTCTGGTATTCGCAGCTGACCGCCCGGGCGCTGGGGCAGGAACGCTTCCAGCGCTATGCCTCGGCC…	Beta-Lactamase	beta-lactamase	Cluster1078	OXA-243	bl2d_oxa9	cloxacillin==penicillin	ClassD
ARG1516	ATGAAGCTATCAAAATTATACACCCTCACTGTGCTCATAGGATTTGGATTAAGCGGTGTCGCCTGCCAGCATATCCATACTCCAGTCTCGTTCAATCAAATTGAAAACGATCAAACAAAGCAGATCGCTTCCTTGTTTGAGAATGTTCAAACAACAGGTGTTCTAATTACCTTTGATGGACAGGCGTATAAAGCATACGGTAATGATCTGAATCGTGCCAAAACTGCGTATATCCCAGCATCTACTTTCAAAATATTAAATGCTTTGATTGGCATTGAACATGATAAAACTTCACCAAATGAAGTATTTAAGTGGGATGGTCAGAAGCGTGCTTTTGAAAGTTGGGAAAAAGATCTGACTTTAGCTGAAGCCATGCAAGCTTCTGCTGTACCTGTTTAT…	Beta-Lactamase	beta-lactamase	Cluster1079	OXA-215	bl2d_oxa5	cloxacillin==penicillin	ClassD
ARG1517	ATGACCGTTCGACGCCTTTCGTGCGCCCTTGGCGCAGCCCTTTCCCTGTCCGCGCTGGGCGGCGGCCCCGTCCAGGCCGCCGTCCTGTGCACCGTGGTGGCCGACGCCGCCGACGGCCGCATCCTGTTCCAGCAAGGCACGCAGCAGGCCTGCGCCGAGCGCTACACGCCGGCCTCGACCTTCAAGCTGGCCATCGCCCTGATGGGCGCCGACGCCGGCATCCTGCAAGGCCCGCACGAGCCGGTCTGGAACTACCAGCCCGCCTATCCCGACTGGGGCGGCGACGCCTGGCGCCAGCCCACCGATCCGGCGCGCTGGATCAAGTATTCGGTGGTCTGGTATTCACAGCTGACGGCCAAGGCGCTGGGACAGGACCGCTTCCAGCGCTACACCAGCGCG…	Beta-Lactamase	beta-lactamase	Cluster1080	OXA-114a	bl2d_oxa9	cloxacillin==penicillin	ClassD
ARG1518	ATGGACAGAAAAAGATTGACACAGCGTTTCCCGTTCCTGCTTCCAATGAGACGGGCGCAGAGAAAAATGTGCTTTTATGCGGGAATGAGATTTGACGGCTGTCGCTATGCGCAGACGATAGGGGAAAAATCGCTTTCCCATTTGCTCTTTGAAACGGATTGCGCATTATACAACCACAATACCGGATTTGACATGATATACCAGGAAAACAAGGTGTTCAACTTAAAGCTGGCAGCAAAGACCTTAAACGGCTTATTGATAAGACCGGGGGAAACCTTTTCTTTCTGGTGGCTGGTTCGCCATGCGGACAAAGATACCCCCTATAAAGACGGCCTTACGGTGGCCAATGGTAAGCTCACCACCATGTCGGGCGGCGGTATGTGCCAGATGAGCAATTTA…	Gylcopeptide Resistance	vancomycin	Cluster1019	VanWB-1	vanwb	vancomycin	vanW
ARG1519	TCGCACGAGCATGATTAAAATGATGCCGAGGATGACACGGTAAATGGCGAACGGGACAAGCTTAATCCGGTTAATAAGCCGAAGAAAAAATTTGACGACTAAGAGGGCGACGATAAAGGCGCAAATAAAGCCGACAAGAAAAAACGGAATCATGTCATAAGAAAGACTGCTCCAGTATTTCACCAGCTTCAGAAGGCTTGCGCCCGCCATAATCGGAATAGCCATAATAAATGTGAAGTCTGCGGCTGCCCGGTGATTCAAGCCGACAATGACACCTCCGGCAATCGTTGAGCCTGAGCGGGAAAATCCGGGCCATAAGGCGAGACACTGGAATAATCCGACACAGAAAGCCTGTTTGTAGGTGATTCTGTCCACCGTATCGATCGTTTCTTTCCTTTT…	others	others	Cluster1081	BacA-28	BacA
ARG151	ATGAAGTGGACAAAAAGAGTAATCCGTTATGCGACCAAAAATCGGAAATCGCCGGCTGAAAACAGACGCAGAGTTGGAAAAAGTCTGAGTTTATTATCTGTCTTTGTTTTTGCCATTTTTTTAGTCAATTTTGCGGTCATTATTGGGACAGGCACTCGCTTTGGAACAGATTTAGCGAAGGAAGCTAAGAAGGTTCATCAAACCACCCGTACAGTTCCTGCCAAACGTGGGACTATTTATGACCGAAATGGAGTCCCGATTGCTGAGGATGCAACCTCCTATAATGTCTATGCGGTCATTGATGAGAATTATAAGTCAGCAACGGGTAAGATTCTTTACGTAGAAAAAACACAATTTAACAAGGTGGCAGAGGTCTTTCATAAGTATCTGGACATGGAA…	others	others	Cluster110	PBP2x-4			Transpeptidase
ARG1520	ATGGATATCTGGATGGCCTTTCAGGCCCTGATCCTGGGCATAGTGGAAGGCCTGACCGAGTTCTTGCCAATTTCCAGCACCGGTCACCTGATCGTGGTCGGCGACCTGCTGGGCTTCAACGGAGAAACCGCTACAGCGTTCAAGATCATCATCCAGCTCGGCGCCATTCTGGCGGTGATGTGGGAATTCCGCGCGCGGGTGCTCGGTGTGGTGCTGGGGCTGCGCAGCGAGCCGCGTGCGCAGCGCTTCACCTTCAACCTGCTGCTGGCCTTCATTCCGGCTGTGGTTTTCGGCCTGGCCTTTGCCGATCTGATCGAACACTGGCTGTTCAATCCGATCACGGTGGCCACCGCCTTGATCGTGGGCGGCATCATCATGCTCTGGGCGGAGAAACGTGAG…	others	others	Cluster1082	BacA-29	BacA
ARG1521	GTGCGTCACGCCCCAGTCTACGAGTCCGCTGTAGGCGGTCGCGAGCACGACGCCGCCGAACACGATGCGGTACCAGGCGAACACCGTGTAGTCGTGGCGGCTCACGAACTTGATCAGCGTGCGCACGGCGAACAGCGCGCTGGCGAACGACGCGACGCCGCCGATCGCGAACAGCGGAATGTCGCCGGCGTCGAAGAGCTGCCAGTTCTTGTAGAGGTCGTAGGCCGTCGCCGCGAACATCGTCGGGATCGCGAGCAGGAAGGAGAACTCGGCGGCGGCCTTGCGCGAGAGGCCGAGAAAAAGTCCGCCGATGATGGTCGCGCCCGAGCGCGAGGTGCCGGGAACCATCGCGAGCGCCTGCGCAAAACCGACCGCGAGCGCGCGCCGCCAACCCAGATC…	others	others	Cluster1083	BacA-30	BacA
ARG1522	TGGCTTGGCCGCCGTCCAGTCGACCCAGCCGAACTGCCAGGTCGCCAGGATCAACAGGCCGAAGGCAATGCGATACCAGGCGAAGGCCGCGTAGCTGTGGCTGGCGATGAACTTCAGCAGGCCCTTGACCGCGATCATGGCGAAGACAAAGGCGGTGACGAAGCCGATGGCGAACACCGGGAAGTCATCGGGCTGGAACAGATGGCGGTACTTGTAGCCTGAATACACCGCGGCGCCGACCATGGTGGGCATGGCCAGGAAGAACGAAAACTCGGTGGCGGTCTTGCGCGACAGGCCGAACAGCAGGCCGCCGATGATGGTGGAGCCCGAGCGCGAGGTGCCCGGGATCATCGCCAGGCACTGGGCGCAGCCGACCTTGAGCGCGTCCTTCCAGGTGAT…	others	others	Cluster1084	BacA-31	BacA
ARG1523	ATGGATTTTTGGACCGCCATTCAGGCAGTGATTCTTGGCGTTGTGGAGGGGCTTACCGAGTTCCTGCCGATTTCCAGCACCGGCCACCAGATCATCGTCGCCGACTTGCTCGACTTTACCGGCGACCGTTTCAACGCGTTCAATATCATCATTCAGCTGGGCGCCATCCTGGCCGTGGTGTGGGAGTTCCGGGGCAAGATTTTCGAAGTGGTCAGCGGCCTGCCGACCCAGCGCAAGGCCCAGCGGTTTACCGTCAACCTGCTGATCGCCTTTATGCCGGCGGTGGTGTTGGGGGTGATTTTCGCTGACGTGATTCACCACTACCTGTTCAACCCGATCACCGTGGCCACGGCCCTGGTGCTGGGCGGCATCGTCATGTTGTGGGCCGAGCGTCGTGAA…	others	others	Cluster1085	BacA-32	BacA
ARG1524	TGCCTTGGCCGACGCCCAGTCGATCCAGCCAAACTGCCAGGTCGCCAGAATCAGCAGGCCGAAGGCAATCCGATACCAGGCAAACACCGCGTAGCTGTGGGTGGCGATGAACTTGAGCAACGCGCGAACAGCGATCATCGCGAAGACGAACGAGGTGATGAAGCCGATGGCGAAGACCGCGAAGTCGTCCGGGCGAAACATGTCACGGTACTTGTAGCCCGAATACACCGCCGCACCGACCATGGTCGGCATGGCCAGGAAGAACGAGAATTCGGTCGCCGCCTTGCGTGACAGACCGAACAGCAGGCCGCCAATGATGGTCGAGCCTGAACGCGATGTTCCGGGAATCATCGCCAGACACTGCACCAGTCCGATTTTCAGCGCGTCGCGCCACGTCAT…	others	others	Cluster1086	BacA-33	BacA
ARG1525	GCCGTGCGCCGTCGACCAGTCGACCCAACCGAACTCCCAGGTCGCCAGGATCAGCAAGCCAAAGGCGATGCGGTACCAGGCGAATACCGCGTAGCTATGGTTGGCGATGAACTTGAGCAGCCCACGCACGGCGATCATGGCGAAGATGAACGACACCACGAAGCCCAGGGCGAACACCGGCAAGTCGCCGGGCTGGAACAGTTCGCGGTACTTGTAGCCCGAATACACCGCCGCCCCGACCATGGTCGGCATGGCCAGGAAGAAGGAAAACTCGGTGGCGGCCTTGCGCGACAGCCCGAACAGCAGGCCGCCGATGATGGTCGAGCCGGAACGCGAGGTTCCTGGGATCATTGCCAGGCACTGGACGAAACCGATCTTCAACGCGTGGTGCCAGCTCAT…	others	others	Cluster1087	BacA-34	BacA
ARG1526	GCCGATGGCCGTGCTCCAGTCGATCATGCCCAGCTGCCAGGTCGCCAGGATCAACAACCCGAAACCGATCCGGTACCAGGCAAACGCGGCATAGCTGTGGTTGCCGATGAATTTCAGCAGTGCCCGCACGGCCAGCATGGCGAAGATGAACGAAGTGACGAAGCCGATGGCGAACACGGCAAAGTCACCGGGCTGGAACAGATCGCGGTACTTGTAGCCGGAGTAGACCGCAGCACCGACCATGGTGGGCATTGCCAGAAAGAACGAGAACTCGGTGGCGGCCTTGCGCGACAGGCCGAACAGCAGCCCTCCGATGATGGTCGAGCCCGACCGCGAGGTGCCCGGCACCAGCGCCAGACACTGAGCGAAACCGACCTTCAAGGCCAGCGTCCAAGTCAT…	others	others	Cluster1088	BacA-35	BacA
ARG1527	GCCATGCGCCGTCGACCAGTCAACCCAGCCGAACTGCCAAGTGGCAAGGATCAGCAAGCCAAAGGCGATGCGGTACCAGGCGAAAGCGGCGTAACTGTGGTTGGCGATGAACTTGAGCAGGCCGCGCACGGCGATCATGGCGAAGATGAAGGAAGTCACGAAGCCAATCGCGAACACTGGCAGATCGCTCGGCTGGAACAGGTCACGGTATTTGTAACCCGAGTACACTGCCGCACCGACCATGGTCGGCATTGCCAGGAAAAACGAAAACTCGGTGGCTGCCTTGCGCGACAGGCCGAACAGCAGGCCGCCGATGATGGTCGAGCCGGAGCGCGAGGTGCCCGGGATCATGGCCAGACACTGCACGAACCCGATCTTCAAGGCATGCGACCAGCGCAT…	others	others	Cluster1089	BacA-36
ARG1528	GCCATGTGCGGTCGACCAGTCAACCCAGCCAAACTGCCAGGTCGCCAGAATCAGCAGGCCGAACACGATACGGTACCAGGCGAATGCCGCGTAGCTATGGTTGGCAATGAATTTGAGCAACGCCCGTACGGCGATCATGGCGAAGATGAACGAAGTCACGAAGCCAATCGCAAACACCGGCAGGTCAGCGGGCTGGAACAGGTCGCGGTACTTGTAGCCCGAATACACCGCTGCACCGACCATGGTTGGCATTGCCAGGAAGAACGAGAACTCGGTCGCTGCCTTGCGCGACAGGCCAAACAGCAGGCCACCGATAATGGTCGAGCCGGAGCGTGACGTGCCCGGGATCATCGCCAGGCACTGGACGAAGCCGATTTTCAACGCATGGCTCCAGCGCAT…	others	others	Cluster1090	BacA-37
ARG1529	TGCCTTGGCCGATGCCCAGTCGATCCAGCCGAACTGCCAGGTCGCCAGAATCAGCAGGCCAAAAGCTATGCGATACCAGGCGAACACCGCATAGCTGTGAGTGGCAATGAACTTGAGCAAACCGCGCACTGCGATCATCGCAAAAATGAACGAAGTAACGAAGCCGATAGCAAACACCGCAAAGTCGTCCGGGCGAAACATGTCACGGTACTTGTAGCCCGAATACACCGCGGCACCGACCATGGTCGGCATGGCCAGGAAGAACGAGAATTCGGTCGCCGCCTTGCGGGACAGGCCGAACAGCAGGCCGCCAATGATCGTCGAACCCGAACGCGAGGTGCCGGGGATCATCGCCAGGCACTGTACCAAGCCTATTTTGAGCGCATCGCTCCAGCTCAT…	others	others	Cluster1091	BacA-38	BacA
ARG152	ATGAAGTGGACAAAAAGAGTAATCCGTTATGCGACGAAAAATCGGAAATCGCCGGCTGAAAACAGACGCAGAGTTGGAAAAAGTCTGAGTTTATTATCTGTCTTTGTTTTTGCCGTTTTTTTAGTCAATTTTGCGGTCATTATTGGGACGGGCACTCGCTTTGGAACAGATTTAGCGAAGGAAGCTAAGAAGGTTCACCAAATAACCCGTATAGTCCCTGCCAAACGTGGGACTATTTATGACCGAAATGGAGTCCCGATTGCTGAGGACGCAACCTCCTATAATGTCTATGCTGTCATTGATAAAAAATACAAATCAGCAACGGGTAAAATTCTTTATGTAGAAGATGCCCAGTTTAATAAGGTAGCAGAGGTCTTCCATAAGTATCTGGATATGGAC…	others	others	Cluster111	PBP2x-5			Transpeptidase
ARG1530	ATGCAATCACTACATGGGAATTGTCTAATTGCGTATGCAAGACATAAATATATTCTCACCATGGTTAATGGTGAATATCGCTATTTTAATGGCGGTGACCTGGTTTTTGCGGATGCAAGCCAAATTCGAGTAGATAAGTGTGTTGAAAATTTTGTATTCGTGTCAAGGGACACGCTTTCATTATTTCTCCCGATGCTCAAGGAGGAGGCATTAAATCTTCATGCACATAAAAAAGTTTCTTCATTACTCGTTCATCACTGTAGTAGAGATATTCCTGTTTTTCAGGAAGTTGCGCAACTATCGCAGAATAAGAATCTTCGCTATGCAGAAATGCTACGTAAAAGAGCATTAATCTTTGCGTTGTTATCTGTTTTTCTTGAGGATGAGCACTTTATACCG…	Gene Modulating Resistance	others	Cluster1092	gadX			HTH_AraC
ARG1531	CTATAAAATACCTAATTGTTCTAAACTTTTATAAGTAATCTCTTTTCGAACAGAGCTAGGTATTCCTTTTTTCATTTCTAAGTTAAGGGAGAACGCTACAATATTTCCTTGAGGCTGAACAACCCATCCAGTTAACCAGCCTACTTGTGGGTCTACATCCCATCCCCAACCACTTTTTGCGTATATTTTATTTCCATTCTTTTCTTCTATGAATAACATGGATTGCACTTCATCTTGGACTTTTAGGCTAAATGGAAGCGTTTTATTAGCTAGCTTGTAAGCAAACTGTGCCTCTTGCTGAGGAGTAATTTTTAAAGGACCCACCAGCCAAAAATTATCGACTTGGGTACCGATATCTGCATTGCCATAACCAACACGCTTCACTTCCTTAGACATGAG…	Beta-Lactamase	beta-lactamase	Cluster1056	OXA-C-2	bl2d_oxa10	cloxacillin==penicillin	ClassD
ARG1532	CTATAAAATACCTAATTGTTCTAAGCTTTTATAAGTAATCTCTTTTCGAACAGAGCTAGGTATTCCTTTTTTCATTTCTAAGTTAAGGGAGAACGCTACAATATTCCCTTGAGGCTGAACAACCCATCCAGTTAACCAGCCTACTTGTGGGTTTACATCCCATCCCCAACCACTTTTTGCGTATATTTTATTTCCATTCTTTTCTTCTATGAATAGCATGGATTGCACTTCATCTTGGACTTTTTGGCTAAATGGAAGCGTTTTATTAGCTAGCTTGTAAGCAAATTGTGCCTCTTGCTGAGGAGTAATTTTTAAAGGACCCACTAGCCAAAAATTATCGACTTGGGTACCGATATCTGCATTGCCATAACCAACACGCTTCACTTCATTAGACATGAG…	Beta-Lactamase	beta-lactamase	Cluster1056	OXA-C-2	bl2d_oxa10	cloxacillin==penicillin	ClassD
ARG1533	TCATTTCATTATATTCATTTGCTTTAACGCATTTTTTGTTACATTAATTCTCGATGAAATAAAATCATCAACATTCAATCCGTCTGTCGGAATTACATTTGTTGCAAAAAAATAAACATTAGATTTTGTTTCAACATAACCAACAAACCAACCATTATATTTTTCTTCTATCGAACTTAATCCAGTCTTACCGCTTAAAATGTAATTTTCAGTTCGCTCAATTTCCATAATATTTTTGACAATCTTTATTGTCCTATCAGAAATTGGAAATTTTGAAAAATAGAATTTCCTTAAAAAGTCGATTTGTTGTTTTTGAGATATTTTTGAATTTCCTTCAAGCCAAAAATTGTCAATCGTTAAACTGTCAAAAATCATATTTTTATACTCAAATTTTTCTAA…	Beta-Lactamase	beta-lactamase	Cluster1093	OXA-347	bl2d_oxa10	cloxacillin==penicillin	ClassD
ARG1534	ATGAAACGCCGCCACGCCGCCATCGGCGCCCTGCTTGCCGCGCTTGCCACCTTTGCCCACGCCGAGCACCCGATCTGCACGATCGTGGCCGATGCCGCCACGGGCAAGGCCGTCTTGCATGAAGGCAAGTGCGACGAGCGCGTGACGCCCGCTTCCACCTTCAAGCTGGCGCTGGCCGTCATGGGCTTCGACCACGGCTTCCTCAAAGATGAGCACACCCCGGTTGAGCACTTCAGGCACGGTGACCCCGACTGGGGCGGCGAAGCCTGGCACCAGCCGATCGACCCGGCGCTGTGGCTCAAGTATTCGGTGGTCTGGTATTCGCAGCGCATTACGCATGCGATGGGCGCGCAGACCTTCCAGGCCTACGTGCGCAAGCTTGGCTACGGCAACATGGAT…	Beta-Lactamase	beta-lactamase	Cluster1094	OXA-22	bl2d_oxa9	cloxacillin==penicillin	ClassD
ARG1535	TCATTTCATTATATTCATTTGCTTTAACGCATTTTTTGTTACATTAATTCTCGATGAAATAAAATCATCAACATTCAATCCGTCTGTCGGAATTACATTTGTTGCAAAAAAATAAACATTAGATTTTGTTTCAACATAACCAACAAACCAACCATTATATTTTTCTTCTATCGAACTTAATCCAGTCTTACCGCTTAAAATGTAATTTTCAGTTCGCTCAATTTCCATAATATTTTTGACAATCTTTATTGTCCTATCAGAAATTGGAAATTTTGAAAAGTATAATCGTTCTAAAAAATCTATTTGTTGCATTTGAGTAATTTTAGATTCTCCTTCTAACCAAAATTGATCAATCGTCAAAGTATCGAAAACCATTCCTCTGTAATTTAATTTTTTCAA…	Beta-Lactamase	beta-lactamase	Cluster1095	OXA-209	bl2d_oxa10	cloxacillin==penicillin	ClassD
ARG1536	ATGAATAAATATTTTACTTGCTATGTGGTTGCTTCTCTTTTTCTTTCTGGTTGTACGGTTCAGCATAATTTAATAAATGAAACCCCGAGTCAGATTGTTCAAGGACATAATCAGGTGATTCATCAATACTTTGATGAAAAAAACACCTCAGGTGTGCTGGTTATTCAAACAGATAAAAAAATTAATCTATATGGTAATGCTCTAAGCCGCGCAAATACAGAATATGTGCCAGCCTCTACATTTAAAATGTTGAATGCCCTGATCGGATTGGAGAACCAGAAAACGGATATTAATGAAATATTTAAATGGAAGGGCGAGAAAAGGTCATTTACCGCTTGGGAAAAAGACATGACACTAGGAGAAGCCATGAAGCTTTCTGCAGTCCCAGTCTATCAGGAA…	Beta-Lactamase	beta-lactamase	Cluster1096	OXA-C-4	bl2d_oxa5	cloxacillin==penicillin	ClassD
ARG1537	ATGAACATTAAAACACTCTTACTTATAACAAGCGCTATTTTTATTTCAGCCTGCTCACCTTATATAGTGACTGCTAATCCAAATCACAGCGCTTCAAAATCTGATGAAAAAGCAGAGAAAATTAAAAATTTATTTAACGAAGTACACACTACGGGTGTTTTAGTTATCCAACAAGGCCAAACTCAACAAAGCTATGGTAATGATCTTGCTCGTGCTTCGACCGAGTATGTACCTGCTTCGACCTTCAAAATGCTTAATGCTTTGATCGGCCTTGAGCACCATAAGGCAACCACCACAGAAGTATTCAAGTGGGACGGGCAAAAAAGGCTATTCCCAAAATGGGAAAAGGACATGACCCTAGGCGATGCTATGAAAGCTTCCGCTATTCCGGTTTATCAA…	Beta-Lactamase	beta-lactamase	Cluster1056	OXA-C-2	bl2d_oxa10	cloxacillin==penicillin	ClassD
ARG1538	ATGAAAACTTTACAGTCGGGCCTCATCGCCCTCATTACAACCTTCGGTTCCGCATGTACCACAATAAGCCCCTCGGTAGAAACAGCTAAAAACCAACAGCAACAAAGTGCGCAGCAGCAGATCCAACAGGCCTTCGATCAACTCCAAACCACTGGGGTGATTGTCGTTAAAGATAAGCATAGCTTACACAGCTACGGCAATGACTTGAGCCGTGCTCAGACACCCTATATACCCGCCTCTACCTTTAAAATGCTGAATGCCTTAATCGGACTAGAACATGGTAAAGCAACCAGCACCGAGGTATTTAAATGGGATGGTCAAAAGCGCAGCTTCCCTACTTGGGAAAAAGACATGACTTTAGGGCAAGCCATGCAAGCATCTGCCGTTCCCGTTTATCAG…	Beta-Lactamase	beta-lactamase	Cluster1097	OXA-C-7	bl2d_oxa10	cloxacillin==penicillin	ClassD
ARG1539	ATGAAAACTTTACAGTTGGCTCTCATCGCCCTCATTACAACCTTCGGTTCCGCATGTACCACAATACCCCCCTCCGTAGAAACAGCTAAAAATCACCAGCAACAAAGTGCTCAGCAGCAGATCCAACAGGCCTTCGATCAACTCCAAACCACGGGGGTGATTGTCATTAAGGATAAGCATGGCTTACACAGCTACGGCAATGACTTGAGCCGTGCTCAGACACCCTATGTACCCGCCTCTACCTTTAAAATGCTGAATGCCTTAATCGGACTAGAACATGGTAAAGCAACCAGCACCGAGGTATTTAAATGGGATGGTCAAAAGCGCAGCTTCCCTGCTTGGGAAAAAGACATGACTTTAGGGCAAGCCATGCAAGCATCTGCCGTTCCCGTTTATCAG…	Beta-Lactamase	beta-lactamase	Cluster1097	OXA-C-7	bl2d_oxa10	cloxacillin==penicillin	ClassD
ARG153	ATGAAGTGGACAAAAAAAGTAATCCGTTATGCGACGAAAAATCGGAAATCGCCGGCTGAAAACAGACGCAGAGTTGGAAAAAGTCTGAGTTTATTATCTGTCTTTGTTTTTGCCGTTTTTTTAGTCAATTTTGCGGTCATTATTGGGACGGGCACTCGCTTTGGAACAGATTTAGCGAAGGAAGCTAAGAAGGTTCATCAAACCACCCGTACAGTTCCTGCCAAACGTGGGACTATTTATGACCGAAATGGAGTCCCGATTGCTGAGGATGCGACATCTTATAATGTCTATGCGGTCATTGATGAGAACTATAAGTCAGCAACGGGTAAGATTCTTTACGTAGAAAAAACACAATTTAACAAGGTTGCAGAGGTCTTTCATAAGTATCTGGACATGGAA…	Target Redundancy/Overexpression	others	Cluster110	PBP2x-4			Transpeptidase
ARG1540	ATGAAAAATTTACAGTTGGGACTCATCGTCCTCATTACAACCTTCGGTTCCGCGTGTACCACAATAAGCCCCTCCGTAGAAACAGCTAAAAACCAACATCAGCAAAGCGCGCAGCAGCAGATCCAACAGGCCTTCAATCAACTCCAAACCACTGGGGTGATTGTCATTAAGGATAAGCACGGTTTACACAGCTACGGCAATGACTTGAGCCGTGCTCAGACACCCTATGTACCCGCCTCTACCTTTAAAATATTAAATGCCTTAATCGGACTAGAACATGGTAAGGCAACCAGCACCGAGGTATTTAAATGGGATGGTCAAAAGCGTAGTTTCCCTACTTGGGAAAAAGACATGACTTTAGGGCAAGCCATACAAGCATCTGCCGTTCCCGTTTATCAG…	Beta-Lactamase	beta-lactamase	Cluster1098	OXA-333	bl2d_oxa10	cloxacillin==penicillin	ClassD
ARG1541	ATGACAGTTCGACTCGTTTCGCGCGCCCTGGGCGCAGTCCTCTTTGCGTCCGCCCTGACCCTGCCCGCCCGGGCGGACGTCCTGTGCACCCTGGTGGCCGACGCCGCCGACGGCCGCATCCTGTTCCAGCAGGGCACGCGGCAGGACTGCACGCAGCGCTACACCCCCGCCTCGACCTTCAAGCTGCCCATCGCCCTGATGGGCGCGGATGCCGGCATCCTGCAGGGCCCGCACCAGCCCGTCTGGAACTACCAGCCCGCTTATCCCGACTGGGGCGGCGAGGCCTGGCGCCAGCCCACCGATCCGGCTCGCTGGATCAAGTATTCGGTGGTCTGGTACTCGCAGTTGACCGCCAGGGCGCTGGGGCAGGAGCGCTTCCAGCGCTACACCTCCGCGTTC…	Beta-Lactamase	beta-lactamase	Cluster1099	OXA-258	bl2d_oxa9	cloxacillin==penicillin	ClassD
ARG1542	ATGAAAACTGTACAGTTGTGCCTCATCGTCCTCATTACTACCTTCGGTTCCGCATGTACCACAATAAGCCCCTCCGTAGAAACAGCTAAAAACCAACATCAGCAAAGCACGCAGCAGCAGATCCAACAAGCCTTCAATCAACTCCAAACCACGGGGGTGATTGTCATTAAGGATAAACATGGCTTACACAGCTACGGCAATGACTTGAGCCGTGCTCAGACACCCTATGTACCGGCCTCTACCTTTAAAATGCTGAATGCCTTAATCGGACTAGAACATGGTAAAGCAACCAGAACCGAGGTGTTTAAATGGGATGGTCAAAAGCGCAGCTTCACTGCCTGGGAAAAAGACATGACTTTAGGGCAAGCCATGCAAGCATCTGCCGTTCCCGTTTATCAG…	Beta-Lactamase	beta-lactamase	Cluster1100	OXA-C-10	bl2d_oxa10	cloxacillin==penicillin	ClassD
ARG1543	ATGAAAACTTTACAGTTGGCTCTCATCGCCCTCATTACAACCTTCGGTTCTGCATGTACCACAATAAGCCCCTCAGTAGAAACAGCTAAAAATCACCAGCAACAAAGCGCGCAGCAGCAGATCCAACAGGCCTTCGATCAACTCCAAACCACTGGGGTGATTGTCATTAAGGATAAGCATGGCTTACACAGCTACGGCAATGACTTGAGCCGTGCTCAGACACCCTATGTACCCGCCTCTACCTTTAAAATGCTGAATGCCTTAATCGGACTAGAACATGGTAAAGCAACCAGAACCGAGGTGTTTAAATGGGATGGTCAAAAGCGCAGCTTCCCTGCCTGGGAAAAAGACATGACTTTAGGGCAAGCCATGCAAGCATCTGCCGTTCCCGTTTATCAG…	Beta-Lactamase	beta-lactamase	Cluster1100	OXA-C-10	bl2d_oxa10	cloxacillin==penicillin	ClassD
ARG1544	AAGGAAAACTTGATGGAATTGCCCAATATTATGCACCCGGTCGCGAAGCTGAGCACCGCATTAGCCGCTGCATTGATGCTGAGCGGGTGCATGCCCGGTGAAATCCGCCCGACGATTGGCCAGCAAATGGAAACTGGCGACCAACGGTTTGGCGATCTGGTTTTCCGCCAGCTCGCACCGAATGTCTGGCAGCACACTTCCTATCTCGACATGCCGGGTTTCGGGGCAGTCGCTTCCAACGGTTTGATCGTCAGGGATGGCGGCCGCGTGCTGGTGGTCGATACCGCCTGGACCGATGACCAGACCGCCCAGATCCTCAACTGGATCAAGCAGGAGATCAACCTGCCGGTCGCGCTGGCGGTGGTGACTCACGCGCATCAGGACAAGATGGGCGGTATG…	Beta-Lactamase	beta-lactamase	Cluster1101	NDM-1	bl3_vim	cephamycin==cephalosporin==carbapenem==penicillin	NDM-CcrA
ARG1545	ATGAAAGTGCTTTTTAGAAGCGATAGCTCCAGTCAAATAGGCTTTGGACACATTAAACGCGATCTAGTCTTAGCTAAACAATATAGCGATGTAAGTTTTGCTTGCTTGCCTTTAGAAGGCTCCTTGATCGATGAAATTCCTTATCCTGTTTATGAGCTTAGTAGCGAAAGTATCTACGAGCTTATCAATCTCATCAAAGAAGAAAAATTTGAACTTCTTATCATTGATCACTATGGCATCAGCGTAGATGATGAAAAACTGATCAAGCTTGAAACAGGGGTGAAAATTCTAAGCTTTGATGATGAAATAAAGCCTCATCATTGTGATATTTTACTCAATGTCAATGCCTATGCAAAAGCAAGTGATTATGAAGGTTTAGTGCCTTTTAAATGCGAAGTA…	others	others	Cluster1102	PS_pyruv_trans	PS_pyruv_trans
ARG1546	GTGGACATTCTTTTGCTGGTCAAGGCCGCCATCATGGGCATCGTGGAGGGACTGACGGAGTTCCTTCCCATCTCTTCCACCGGGCACCTCATCCTTGCAGGCTCGCTGCTGGGCTTCGACGATGCCAAGGCCAAGGTCTTCGACATCGCCATCCAGACCGGCGCCATCTTCGCCGTGGTGCTGGTGTACTGGCAAAAGATCCGCTCCACCGTGGTCGACCTGCCCACCAGCCGCCAGGCGCAAAGGCTCACGCTGAACGTCATCATCGGCTTTCTGCCGGCCGTGGTGCTGGCGCTGATCTTCGGCAAGTTCATCAAGGCGCACCTGTTCACGCCCACCGTGGTGGCCACCACCTTCATCCTGGGCGGCTTCGTCATCCTGTGGGCCGAGCGCCGGCCC…	others	others	Cluster1103	BacA-92	BacA
ARG1547	GTCTTCGATGTCGCTGCCGCCGACGCACCGCTGCCGCAGCTCCGGGCCTACACCGTCGACGCTTCGTGGCTGCAGCCGATGGCACCGCTGCAGATTGCCGACCACACCTGGCAGATCGGCACCGAGGACCTGACGGCACTGCTGGTGCGGACCACCGAGGGCGCAGTGCTATTGGATGGCGGCATGCCGCAGATGGCCGGTCACCTGCTGGACAACATGAAGGCACGCGGGGTGGCACCACAGGATCTACGGCTGATCCTGCTCAGCCATGCGCATGCCGACCACGCCGGGCCGGTGGCGGAACTCAAGCGCCGCACCGGTGCCCAGGTGGTCGCGAACGCCGAAACGGCCGTGCTGCTGCCGCGCGGCGGCAGCAACGACCTGCACTTCGGTGATGAC…	Beta-Lactamase	beta-lactamase	Cluster949	L1_beta-lactamase-6	bl3_l	cephamycin==cephalosporin==carbapenem==penicillin	L1
ARG1548	ATGGACAGAAAAAGATTGACACAGCGTTTCCCGTTCCTGCTTCCAATGAGACGGGCGCAGAGAAAAATGTGCTTTTATGCGGGAATGAGATTTGACGGCTGTCGCTATGCGCAGACGATAGGGGAAAAATCGCTTTCCCATTTGCTCTTTGAAACGGATTGCGCATTATACAACCACAATACCGGATTTGACATGATATACCAGGAAAACAAGGTGTTCAACTTAAAGCTGGCAGCAAAGACCTTAAACGGCTTATTGATAAGACCGGGGGAAACCTTTTCTTTCTGGTGGCTGGTACGCCATGCGGACAAAGATACCCCCTATAAAGACGGCCTTACGGTGACCAATGGTAAACTCACCACCATGTCGGGCGGCGGTATGTGCCAGATGAGCAATTTA…	Gylcopeptide Resistance	vancomycin	Cluster1019	VanWB-1	vanwb	vancomycin	vanW
ARG1549	ATGAACAGAAAAAGATTGACACAGCGCTTCCCGTTCCTGCTTCCAATGAGACAAGCGCAGAGAAAAATATGCTTTTATGCGGGAATGAGATTTGACGGCTGTTGCTATGCACAGACGATAGGAGAAAAAACGCTTCCCTATTTGCTCTTTGAAACGGATTGTGCGTTATACAACCACAATACCGGATTTGACATGATATACCAAGAAAACAAGGTGTTCAATTTAAAGCTGGCGGCAAAGACCGTAAACGGCCTATTGATAAAACCGGGGGAAACCTTTTCTTTCTGGCGGCTGGTACGCCATGCGGACAAAGATACCCCCTATAAAGACGGCCTTACGGTGGCCAATGGTAAACTCACCACCATGTCGGGCGGCGGTATGTGCCAGATGAGCAATTTA…	Gylcopeptide Resistance	vancomycin	Cluster1019	VanWB-1	vanwb	vancomycin	vanW
ARG154	ATGAAGTGGACAAAAAGAGTAATCCGTTATGCGACGAAAAATCGGAAATCGCCGGCTGAAAACAGACGCAGAGTTGGAAAAAGTCTGAGTTTATTATCTGTCTTTGTTTTTGCCGTTTTTTTAGTCAATTTTGCGGTCATTATTGGGACGGGCACTCGCTTTGGAACAGATTTAGCGAAGGAAGCTAAGAAGGTTCATCAAACCACCCGTATAGTTCCTGCCAAACGTGGGACTATTTATGACCGAAATGGAGTCCCAATTGCTGAGGATGCAACCTCCTATAATGTCTATGCGGTTATTGATGAGAACTATAAGTCAGCAACGGGTAAGATTCTTTACGTAGAAAAAACACAATTTAACAAGGTTGCAGAGGTCTTTCATAAGTATCTGGACATGGAA…	Target Redundancy/Overexpression	others	Cluster112	PBP2x-6			Transpeptidase
ARG1550	CTTTTAATGCCATCTGTAGTTTTTGCAAGCAGTTCAAAATTTCAATCAGTTGAACAAGAAATTAAGGGAATTGAGTCTTCACTCTCTGCTCGTATAGGAGTCGCCATTTTGGATACTCAAAATGGCGAAAGCTGGGATTATAATGGTGATCAACGATTTCCATTAACAAGTACTTTCAAAACAATAGCTTGTGCTAAGTTGCTGTATGATGCAGAGCATGGGAAAGTTAATCTCAATAGTACAGTTGAGATTAAGAAAGCAGATCTTGTTACGTATTCGCCTGTATTAGAAAAGCAAGTAGGTAAACCAATAACGCTCTCTGATGCATGCCTTGCTACTATGACAACAAGCGACAATACAGCAGCCAATATTGTTATAAATGCTGTCGGTGATCCTAAA…	Beta-Lactamase	beta-lactamase	Cluster941	CARB-C-1	bl2c_pse1	carbenicillin==penicillin	CARB-PSE
ARG1551	ATGAATAAATATTTTACTTGCTATGTGGTTGCTTCTCTTTTTTTTTCTGGTTGTACGGTTCAGCATAATTTAATAAATGAAACCCAGAGTCAGATTGTTCAAGGACATAATCAGGTGATTCATCAATACTTTGATGAAAAAAACACCTCAGGTGTGCTGGTTATTCAAACAGATAAAAAAATTAATTTGTATGGTAATGCTCTAAGCCGCGCAAATACAGAATATGTGCCAGCCTCTACATTTAAAATGTTGAATGCCCTGATCGGATTGGAGAACCAGAAAACGGATATTAATGAAATATTTAAATGGAAGGGCGAGAAAAGGTCATTTACCACTTGGGAAAAAGACATGACACTAGGAGAAGCCATGAAGCTTTCTGCAGTCCCAGTCTATCAGGAA…	Beta-Lactamase	beta-lactamase	Cluster1096	OXA-C-4	bl2d_oxa5	cloxacillin==penicillin	ClassD
ARG1552	TGTTATCTCCCTGTTAGCCACCCTGCCACTGGTGGTATACGCCGGTCCACAGCCGCTTGAGCAGATTAAACAAAGCGAAAGCCAGCTGTCGGGCCGCGTGGGGATGGTGGAAATGGATCTGGCCAGCGGCCGCACGCTGGCCGCCTGGCGCGCCGATGAACGCTTTCCCATGGTGAGCACCTTTAAAGTGCTGCTGTGCGGCGCGGTGCTGGCGCGGGTGGATGCCGGGCTCGAACAACTGGATCGGCGGATCCACTACCGCCAGCAGGATCTGGTGGACTACTCCCCGGTCAGCGAAAAACACCTTGTCGACGGGATGACGATCGGCGAACTCTGCGCCGCCGCCATCACCCTGAGCGATAACAGCGCTGGCAATCTGCTGCTGGCCACCGTCGGCGG…	Beta-Lactamase	beta-lactamase	Cluster961	LEN-C-1	bl2_len	penicillin	SHV-LEN
ARG1553	ATGCTTCAGCAGAAAATGATCGAACGCTTCAAGGAAGCTTGCCATGAGGATGCACGAATAATCGCGGCGCTGATGTTCGGCTCATTTGCTATCGGAGAGGGTGACGAGTTCTCTGATATCGAATTTGCAGTGTTCATCCAGAATAATCATTTTGAAAATTTCGATCAGCGCTCGTGGCTTAATGCTGTAAGTCCGGTTGCAGCTTACTTTCCGGATGACTTCGGCCACCACACCGCGCTTTTTGAAAACGGCATTCGCGGTGAATTCCATTTCATGCGAAAATCGGACATACCGGTCATTTCCACTTGGCAAGGCTACGGGTGGTTTCCCTCGCTTGAGGAGGCTGTTTTGTTGGACCGATCAGGAGAGTTGTCAAGGTACGCGAGTGCTCTCGTGGGC…	Nucleotidyltransferase	macrolide	Cluster1104	lnuF			ANT4
ARG1554	TTATAAAATACCTAATTGTTCTAATCCTTTATAAGCAATTTCTTTTCGAATAGAACTAGGTATTCCTTTTTTCATTTCTAAATTAAGTGCGAACGCTACAATTTCTCCTTGTGGTTGAACCACCCAGCCTGTAAACCAACCAACTTGTGGTTCAACATCCCATCCCCAACCACTTTTAGCATAAATTTTTCGTCCATTTTTTTCTTCTATGAACAACATAGATTGAACTTGTTCTTGCACATTTTTGCTAAAGGGAAGAGTTTTGTGGGCTAGTTCATAAGCAAACTGGGCTTCTTGTTGAGGTGTAATTTTAAGTGGGCCAACAAGCCAAAAATTATCTATTTTTGAACCAATATCAGCATTACCGAAATCAATACGCTTTACCTCTTTAGACATAAG…	Beta-Lactamase	beta-lactamase	Cluster1105	OXA-421	bl2d_oxa10	cloxacillin==penicillin	ClassD
ARG1555	TTAAAAGAACACGACATACACCGCAGCCGCCACAATAAAGCGATAAATGGCGAACGGGATAAACGAAATGCGCTTAATCAATTGCAGGAAGGTTTTAATCGCTATCAGCGCCACCACAAAAGCGGTGATAAACCCAACGGCAAACATCGGGATATCGCCGCTTGTCAGGAAGCCCCAGCTTTTGTAGAGATCGAGCGCCGTTGCGCCCATCATCATCGGCACCGCCAGCAGGAACGAAAACTCGGAAGCAGCGTAACGGCTCACCCCCATCAGCATCCCACCTGAAATGGTCGCCCCGGAACGGGAGAAACCCGGCCACAGCGCCAGACACTGGAAACAGCCAATCATAAATGCCTGACGATAGGTCATATCATCAAGACCCGGCGCACGCGGCTCTTT…	others	others	Cluster1106	BacA-39
ARG1556	ATGCTTCAACTGAAAATGATCGAACTCTTCAAGGAAGGTTGTCATGAGGATGCACGAATAATCGCGGCATTGATGTTCGGCTCATTTGCTATCGGAGAGGGTGACGAGTTCTCTGATATCGAATTCGCAGTGTTCATCCAGGATGACCATTTTGAAAATTTCGATCAGCGCTCGTGGCTTAATGCCGTAAGTCCGGTTGCTGCTTACTTTCCGGACGACTTCGGCCACCACACCGCACTTTTTGAAAACGGCATTCGCGGTGAATTCCATTTCATGCGAAAATCGGACATACCGGTCATTTCCACTTGGCAAGGCTATGGGTGGTTTCCCTCGCTTGAGGCGGCTGTTTTGTTGGACCGATCAGGAGAGTTGTCAAGGTACGCAAGCGCTCTCGTGGGC…	Nucleotidyltransferase	macrolide	Cluster1107	linG			ANT4
ARG1557	ATGTATAAAAAAGCCCTTATCGTTGCAACAAGTATCCTATTTTTATCCGCCTGTTCTTCCAATACGGTAAAACAACATCAAATACACTCTATTTCTGCCAATAAAAATTCAGAAGCAATTAAATCACTTTTTGATCAAGCACAGACCACGGGAGTTTTGGTGATTAAGCGAGGGCAAACAGAAGAAATTTATGGCAATGATCTTAAAAGAGCATCAACCGCCTATGTTCCCGCCTCTACCTTTAAAATGTTAAATGCTTTAATTGGACTTGAACATCATAAGGCAATTACAACTGAAGTATTTAAATGGGATGGGCAAAAACGTTTATTTCCTGATTGGGAAAAGGACATGACACTGGGTGATGCCATGAAAGCTTCTGCAATCCCAGTTTACCAAGAA…	Beta-Lactamase	beta-lactamase	Cluster1108	OXA-C-8	bl2d_oxa5	cloxacillin==penicillin	ClassD
ARG1558	ATGTATAAAAAAGCCCTTATCGTTGCAACAAGTATCCTATTTTTATCCGCCTGTTCTTCTAATTTAGTAAAACAACATCAAATACACTCTATTTCTGCCAATAAAAGTTCAGAAGAAATTAAATCACTGTTTGATCAAGCACAGACGACGGGTGTTTTGGTGATTAAGCGAGGGCAAACAGAAGAAATTTATGGCAATGATCTTAAAAGAGCATCAACCGCCTATGTTCCCGCCTCTACCTTTAAAATGTTAAATGCTTTAATTGGACTTGAACATCATAAGGCAACTACAACTGAAGTATTTAAATGGAATGGGCAAAAACGTTTATTTCCTGATTGGGAAAAGGACATGACACTGGGTGATGCCATGAAAGCTTCTGCAATTCCAGTTTACCAAGAA…	Beta-Lactamase	beta-lactamase	Cluster1108	OXA-C-8	bl2d_oxa5	cloxacillin==penicillin	ClassD
ARG1559	ATGTATAAAAAAGCCCTTATCGTTGCAACAAGTATCCTATTTTTATCCGCCTGTTCTTCCAATATGGTCAAACAACATCAAATACACTCTATTTCTGCCAATAAAAATTCAGAAGAAATTAAATCACTGTTTGATCAAGCACAGACCACTGGAGTTTTGGTGATTAAGCGAGGGCAAACAGAAGAAATTTATGGCAATGATCTTAAAAGAGCATCAACCGACTATGTTCCCGCCTCTACCTTTAAAATGTTAAATGCTTTAATTGGACTTGAACATCATAAGGCAACTACAACTGAAGTATTTAAATGGAATGGGCAAAAACGTTTATTTCCTGATTGGGAAAAGGACATGACACTGAGCGATGCCATGAAAGCTTCTGCAATTCCAGTTTACCAAGAA…	Beta-Lactamase	beta-lactamase	Cluster1108	OXA-C-8	bl2d_oxa5	cloxacillin==penicillin	ClassD
ARG155	ATGAAGTGGACAAAAAAAGTAATCCGTTATGCGACCAAAAATCGGAAATCGCCGGCTGAAAACAGACGCAGAGTTGGAAAAAGTCTGAGTTTATTATCTGTCTTTGTTTTTGCCGTTTTTTTAGTCAATTTTGCGGTCATTATTGGGACGGGCACTCGCTTTGGAACGGATTTAGCGAAGGAAGCTAAGAAGGTTCATCAAACCACCCGTACAGTTCCTGCCAAACGTGGGACTATTTATGACCGAAATGGAGTCCCGATTGCTGAGGATGCGACATCTTATAATGTCTATGCGGTCATTGATGAGAACTATAAGTCAGCAACGGGTAAGATTCTTTACGTAGAAAAAACACAATTTAACAAGGTTGCAGAGGTCTTTCATAAGTATCTGGACATGGAA…	Target Redundancy/Overexpression	others	Cluster113	PBP2x-7			Transpeptidase
ARG1560	ATGTATAAAAAAGCCCTTATCGTTGCAACAAGTATCCTATTTTTATCCGCCTGTTCTTCCAATACGGTAAAACAACATCAAATACACTCTATTTCTGCCAATAAAAATTCAGAAGAAATTAAATCACTGTTTGATCAGGCACAGACCACGGGTGTTTTGGTGATTAAGCGAGGGCAAACAGAAGAAATTTATGGCAATGATCTTAAAAGAGCATCAACCGCCTATGTTCCCGCCTCTACCTTTAAAATGTTAAATGCTTTAATTGGACTTGAACATCATAAGGCAACTACAACTGAAGTATTTAAATGGGATGGGCAAAAACGTTTATTTCCTGATTGGGAAAAGGACATGACACTGGGTGATGCCATGAAAGCTTCTGCGATTCCAGTTTACCAAGAA…	Beta-Lactamase	beta-lactamase	Cluster1108	OXA-C-8	bl2d_oxa5	cloxacillin==penicillin	ClassD
ARG1561	ATGTATAAAAAAGCCCTTATCGCTGCAACAAGTATCCTATTTTTATCCTCCTGTTCTTCCAATACGGTAAAACAACATCAAATACACTCTATTTCTGCCAATAAAAATTCAGAAGAAATTAAATCACTGTTTGATCAGGCACAGACCACGGGTGTTTTGGTGATTAAGCGAGGGCAAACAGAAGAAATTTATGGAAATGATCTTAAAAGAGCATCAACCGACTATGTTCCCGCCTCTACCTTTAAAATGTTAAATGCTTTAATTGGACTTGAACATCATAAGGTAACTACAACTGAAGTATTTAAATGGGATGGGCAGAAACGTTTATTTCCTGACTGGGAAAAGGACATGACACTGGGTGATGCCATGAAAGCTTCTGCGATTCCAGTTTATCAAGAA…	Beta-Lactamase	beta-lactamase	Cluster1109	OXA-357	bl2d_oxa5	cloxacillin==penicillin	ClassD
ARG1562	ATGTATAAAAAAGCCCTTATCGTTGCAACAAGTATTCTATTTTTATCCGCCTGTTCTTCCAATACGGTAAAACAACATCAAATACATACTATTTCTGCCAATAAAAATTCAGAAGAAATTAAATCACTTTTTGATCAAGCACAGACCACGGGAGTTTTGGTGATTAAGCGAGGGCAAACAGAAGAAATTTATGGCAATGATCTTAAAAGAGCATCAACCGACTATATTCCCGCCTCTACCTTTAAAATGTTAAATGCTTTAATTGGACTTGAACATCATAAGGCAACTACAACTGAAGTATTTAAATGGGATGGGCAAAAACGTTTATTTCCTGATTGGGAAAAGGACATGACACTGGGTGATGCCATGAAAGCTTCTGCAATCCCAGTTTACCAAGAA…	Beta-Lactamase	beta-lactamase	Cluster1108	OXA-C-8	bl2d_oxa5	cloxacillin==penicillin	ClassD
ARG1563	ATGTATAAAAAAGCCCTTATCGTTGCAACAAGCCTCCTATTTTTATCCGCCTGTTCTTCCAATACAGTAACACAACATCAAATACACTCTATCTCTGCCAATAAAAATTCAGAAGAAATTAAATCACTGTTTGATCAAGCACAGACCACGGGAGTCTTGGTAATTAAGCGAGGGAAAACAGAAGAAATTTATGGCAATGATCTTAAAAGAGCATCAACCGCCTATGTTCCCGCCTCTACCTTTAAAATGTTAAATGCTTTAATTGGACTTGAACATCATAAGGCAACTACAACTGAAGTATTTAAATGGGATGGGCAAAAACGTTTATTTCCTGATTGGGAAAAGGACATGACACTGGGTAATGCCATGAAAGCTTCTGCAATTCCAGTTTACCAAGAA…	Beta-Lactamase	beta-lactamase	Cluster1108	OXA-C-8	bl2d_oxa5	cloxacillin==penicillin	ClassD
ARG1564	ATGTATAAAAAAGCCCTTATCGTTGCAACAAGTATTCTATTTTTATCCGCCTGTTCTTCCAATACGGTAAAACAACATCAAATACACTCTATTTCTGCCAATAAAAATTCAGAAGAAATTAAATCACTATTTGATCAGGCACAAACCACGGGTGTTTTGGTGATTAAGCGAGGACAAACAGAAGAAATTTATGGCAATGATCTTAAAAGAGCATCAACCGCCTATGTTCCCGCCTCTACCTTTAAAATGTTAAATGCTTTAATTGGACTTGAACATCATAAGGCAACTACAACTGAAGTATTTAAATGGGATGGGCAAAAACGTTTATTTCCTGATTGGGAAAAGGACATGACACTGGGTGATGCCATGAAAGCTTCTGCGATTCCAGTTTACCAAGAA…	Beta-Lactamase	beta-lactamase	Cluster1108	OXA-C-8	bl2d_oxa5	cloxacillin==penicillin	ClassD
ARG1565	ATGTATAAAAAAGCCCTTATCGCTGCAACAAGTATCCTATTTTTATCCTCCTGTTCTTCCAATACGGTAAAACAACATCAAATACACTCTATTTCTGCCAATAAAAATTCAGAAGAAATTAAATCACTGTTTGATCAGGCACAGACCACGGGTGTTTTGGTGATTAAGCGAGGGCAAACAGAAGAAATTTATGGCAATGATCTTAAAAGAGCACCAACCGCCTATGTTCCCGCCTCAACCTTTAAAATGTTAAATGCTTTAATTGGACTTGAACATCATAAGGCAACTACAACTGAAGTATTTAAATGGGATGGGCAAAAACGTTTATTTCCTGATTGGGAAAAGGACATGACACTGGGTGATGCCATGAAAGCTTCTGCGATTCCAGTTTACCAAGAA…	Beta-Lactamase	beta-lactamase	Cluster1108	OXA-C-8	bl2d_oxa5	cloxacillin==penicillin	ClassD
ARG1566	ATGTATAAAAAAGCCCTTATCGTTACAACAAGTATCCTATTTTTATCCGCCTGTTCTTCTAATTCAGTAAAACAAAATCAAATACATTCTATTTCTGCCAATAAAAATTCAGAAGAAATTAAATCACTGTTTGATCAGGCACAGACCACGGGTGTTTTGGTTATTAAGCGAGGGCAAACAGAAGAAATTTATGGAAATGATCTTAAAAGAGCATCAACCGCCTATGTTCCCGCTTCTACCTTTAAAATGTTAAATGCTTTAATTGGACTTGAACATCATAAGGCAACTACAACTGAAGTATTTAAATGGGATGGGCAAAAGCGTTTATTTCCTGATTGGGAAAAGGACATGACACTGGGTGATGCCATGAAAGCTTCTGCAATTCCAGTTTACCAAGAA…	Beta-Lactamase	beta-lactamase	Cluster1108	OXA-C-8	bl2d_oxa5	cloxacillin==penicillin	ClassD
ARG1567	ATGTATAAAAAAACCCTTATCGTTACAACAAGTATCCTATTTTTATCCGCCTGTTCTTCTAATTCAGTAAAACAACATCAAATACACTCTATGTCTGCCAATAAAAATTCAGAAGAAATTAAATCACTGTTTGATCAAGCACAAACCACGGGTGTTTTGGTAATTAAGCGAGGGAAAACAGAAGAAATTTATGGCAATGATCTTAAAAGAGCATCAACCGCCTATGTTCCCGCCTCTACCTTTAAAATGTTAAATGCTTTAATTGGACTTGAACACCATAAGGCAACTGCAACTGAAGTGTTTAAATGGGATGGGCAAAAACGTTTATTTCCTGATTGGGAAAAAGACATGACGCTGGGCGATGCCATGAAAGCTTCTGCTATTCCAGTTTATCAAGAA…	Beta-Lactamase	beta-lactamase	Cluster1110	OXA-C-10	bl2d_oxa5	cloxacillin==penicillin	ClassD
ARG1568	ATGAACATTAAAGCGCTGCTGCTGATTACCAGCGCGATTTTTATTAGCGCGTGCAGCCCGTATATTGTGACCGCGAACCCGAACCATAGCGCGAGCAAAAGCGATGAAAAAGCGGAAAAAATTAAAAACCTGTTTAACGAAGCGCATACCACCGGCGTGCTGGTGATTCAGCAGGGCCAGACCCAGCAGAGCTATGGCAACGATCTGGCGCGCGCGAGCACCGAATATGTGCCGGCGAGCACCTTTAAAATGCTGAACGCGCTGATTGGCCTGGAACATCATAAAGCGACCACCACCGAAGTGTTTAAATGGGATGGCAAAAAACGCCTGTTTCCGGAATGGGAAAAAAACATGACCCTGGGCGATGCGATGAAAGCGAGCGCGATTCCGGTGTATCAG…	Beta-Lactamase	beta-lactamase	Cluster1111	OXA-104	bl2d_oxa10	cloxacillin==penicillin	ClassD
ARG1569	ATGAAAATTTTGATTTTTCTGCCTTTACTGAGTTGCTTGGGCCTGACAGCATGTAGCCTACCCGTTTCATCTCTCCCATCTCAAAGCATTTCGACTCAAGCGATTGCCAGCTTATTTGATCAGGCGCAAAGCTCTGGTGTTTTAGTGATTCAGCGTGATCAACAAGTACAGGTCTATGGCAATGATTTAAATCGTGCAAATACCGAATATGTTCCCGCCTCTACTTTTAAAATGCTCAATGCTCTGATTGGCCTGCAACATGGCAAAGCCACAACCAATGAAATTTTTAAATGGGATGGCAAGAAACGCAGCTTTACCGCCTGGGAAAAAGACATGACGCTCGGCCAAGCCATGCAAGCTTCTGCGGTACCGGTCTATCAAGAGCTGGCGCGTCGTATT…	Beta-Lactamase	beta-lactamase	Cluster1112	OXA-134	bl2d_oxa10	cloxacillin==penicillin	ClassD
ARG156	ATGAAGTGGACAAAAAGAGTAATCCGTTATGCGACGAAAAATCGGAAATCGCCGGCTGAAAACAGACGCAGAGTTGGAAAAAGTCTGAGTTTATTATCTGTCTTTGTTTTTGCCGTTTTTTTAGTCAATTTTGCGGTCATTATTGGGACGGGCACTCGCTTTGGAACAGATTTAGCGAAGGAAGCTAAGAAGGTTCATCAAACCACCCGTACAGTTCCTGCCAAACGTGGGACTATTTATGACCGAAATGGAGTCCCAATTGCTGAGGATGCAACCTCCTATAATGTCTATGCGGTTATTGATGAGAACTATAAGTCAGCAACGGGTAAGATTCTTTACGTAGAAAAAACACAATTTAACAAGGTTGCAGAGGTCTTTCATAAGTATCTGGACATGGAA…	Target Redundancy/Overexpression	others	Cluster114	PBP2x-8			Transpeptidase
ARG1570	ATGTATAAAAAAGCCCTTATCGTTGCAACAAGTATCCTATTTTTATCCGCCTGTTCTTCCAATACGGTAAAACAAAATCAAATACATTCTATTTCTGCCAATAAAAATTCAGAAGAAATTAAATCACTATTTGATCAAGCACAGACCACGGGTGTTTTGGTGATTAAGCGAGGACAAACAGAAGAAATTTATGGCAATGATCTTAAAAGAGCATCAACCGCCTATGTTCCCGCCTCTACCTTTAAAATGTTAAATGCTTTAATTGGACTTGAACATCATAAGGCAACTATAACTGAAGTGTTTAAATGGGATGGACAAAAACGCTTATTTCCTGATTGGGAAAAGGACATGACACTGGGCGATGCCATGAAAGCTTCTGCGATTCCAGTTTACCAAGAA…	Beta-Lactamase	beta-lactamase	Cluster1108	OXA-C-8	bl2d_oxa5	cloxacillin==penicillin	ClassD
ARG1571	ATGTATAAAAAAACCCTTATCGTTACAACAAGTATCCTATTTTTATCCGCCTGTTCTTCCAATATGGTAAAACAACATCAAATACACTCTATGTCTGCCAATAAAAATTCAGAAGAAATTAAATCACTGTTTGATCAAGCACAAACCACGGGTGTTTTGGTAATTAAGCGAGGGAAAACAGAAGAAATTTATGGCAATGATCTTAAAAGAGCATCAACCGCCTATGTTCCCGCCTCTACCTTTAAAATGTTAAATGCTTTAATTGGACTTGAACATCATAAGGCAACTACAACTGAAGTATTTAAATGGAATGGGCAAAAACGTTTATTTCCTGATTGGAAAAAGGACATGACACTGGGCGATGCCATGAAAGCTTCTGCAATTCCAGTTTACCAAGAA…	Beta-Lactamase	beta-lactamase	Cluster1110	OXA-C-10	bl2d_oxa5	cloxacillin==penicillin	ClassD
ARG1572	ATGTATAAAAAAGCCTTTATCGTTGCAACAAGCCTCCTATTTTTATCTGCCTGTTCTTCTAATACGGTGGAACAACATCAAATATATTCTATTTCTGCCAATAAAAATTCAGAAGAAATTAAATCGCTGTTTGATCAAGCACAGACCACGGGTGTTTTGGTTATTAAGCGAGGGCAAACAGAAGAAATTTATGGCAATGATCTTAAAAGAGCATCAACTGAATATGTTCCAGCTTCTATTTTTAAAATGTTAAATGCTTTAATTGGACTTGAACACCATAAGGCAACTGCAACTGAAGTGTTTAAATGGGATGGGCAAAAACGTTTATTTCCTGATTGGGAAAAAGATATGACGCTGGGCGATGCCATGAAAGCTTCTGCTATTCCGGTCTATCAAGAA…	Beta-Lactamase	beta-lactamase	Cluster1113	OXA-359	bl2d_oxa5	cloxacillin==penicillin	ClassD
ARG1573	ATGTACAAAAAAGCCCTTATCGTTGCAACAAGTATCCTATTTTTATCCGCCTGTTCTTCCAATATGGTAAAACAACATCAAATACACTCTATTTCTGCCAATAAAAATTCAGAAGAAATTAAATCACTGTTTGATCAAGCACAGACCACGGGAGTTTTGGTGATTAAGCGAGGGCAAACAGAAGAAATTTATGGCAATGATTTTAAAAGAGCATCAACCGACTATGTTCCCGCCTCTACCTTTAAAATGTTAAATGCTTTAATTGGACTTGAACATCATAAGGCAACTACAACTGAAGTATTTAAATGGAATGGGCAAAAACGTTTATTTCCTGATTGGGAAAAGGACATGACACTGGGCGATGCCATGAAAGCGTCTGCAATTCCAGTTTACCAAGAA…	Beta-Lactamase	beta-lactamase	Cluster1108	OXA-C-8	bl2d_oxa5	cloxacillin==penicillin	ClassD
ARG1574	ATGTATAAAAAAGTCCTTATCGTTGCAACAAGTATTCTATTTTTATCCGCCTGTTCTTCTAACTCAGTAAAACAACATCAAATACATTCTATTTCTGCCAATAAAAATTCAGAAGAAATTAAATCACTTTTTGATCAAGCACAGACCACGGGAGTTTTGGTGATTAAGCGAGGGCAAACAGAAGAAATTTATGGCAATGATCTTAAAAGAGCATCAACCAACTATATTCCCGCCTCTACCTTTAAAATGTTAAATGCTTTAATTGGACTTGAACATCATAAGGCAACTACAACTGAAGTATTTAAATGGGATGGGCAAAAACGTTTATTTCCTGATTGGGAAAAGGACATGACACTGGGTGATGCCATGAAAGCTTCTGCAATCCCAGTTTACCAAGAA…	Beta-Lactamase	beta-lactamase	Cluster1108	OXA-C-8	bl2d_oxa5	cloxacillin==penicillin	ClassD
ARG1575	ATGTCTGAACTTGAAAACCGGATTGACAGTCTGCTCAATGGCAAGAAAGCCACCGTTGGTATAGCCGTATGGACAGACAAAGGAGACATGCTCCGGTATAACGACCATGTACACTTCCCCTTGCTCAGTGTATTCAAATTCCATGTGGCACTGGCCGTACTGGACAAGATGGATAAGCAAAGCATCAGTCTGGACAGCATTGTTTCCATAAAGGCATCCCAAATGCCGCCCAATACCTACAGCCCCCTGCGGAAGAAGTTTCCCGACCAGGATTTCACGATTACGCTTAGGGAACTGATGCAATACAGCATTTCCCAAAGCGACAACAATGCCTGCGACATCTTGATAGAATATGCAGGAGGCATCAAACATATCAACGACTATATCCACCGGTTGAGT…	Beta-Lactamase	others	Cluster837	CblA-1-3	bl2e_cbla	cephalosporin	CblA
ARG1576	GTGAAGAACGATCGCGGTGAAATGGTTCCTTTTTCGGCTTTCATGACCATTAAAAAGAAACAGGGAGCCAATGAAATTAACAGGTACAATATGTACAACACTGCGGCGATCCGGGGTGGCCCGGCAACCGGCTACAGTAGTGGTGAGGCCATAAAAGCTGTTCAGGAAGTTGCTGCAAAAAATTTACCCAATGGATTTGATATCGACTGGGCGGCACTTTCCTACGATGAAACCAGACGCGGAAATGAAGCTGTGTATATTTTCCTTATCGTGTTGGCGTTCGTTTACCTTGTTCTCGCAGCTCAGTATGAAAGCTTTATCATACCACTGGCCGTTGTCTTTTCCTTGCCGGCCGGGGTCTTTGGTTCATTCCTGTTGATTAAGGGGATGGGGCTGGCC…	Other Efflux	others	Cluster1114	MexF-2	mexf	chloramphenicol==fluoroquinolone	ACR_tran
ARG1577	ATGAATATTGATGAAATGGTTGCAGAGGTTCTGTCGAGCAAAAAATATACAAGCGTTGACCCTGCTGTTGTTAGGCGTGTTTGTATGGAAACAGCACCTAAATATCCGAAGAAAAAAGAAGCAATAAAAGCGGTAAAAAATGAACTGCATATCATCCATGAGGTTTTTTTGCAAAACGAATGTTACAAAAATGCGCTTTCATTTTTATCACAGCTATCCTTAGATTTTAATAATGCGCAATTGATCGATATTACTATGCAAATCATGCAATCACATACATCAACCAAAGAGAGATTAGGCGACATTGAAGCGGTTTGTTCATTCTTAAGCACCCATATATCCAAAGAGGGTTCCGTGATGGACATCGGTTGTGGCTTCAATCCATTTGCGTTGCCATTA…	rRNA Methyltransferase	aminoglycoside	Cluster1115	FmrO	FmrO		ArmA_Rmt
ARG1578	TGCCTTATCTCCCTGATTGCCGCCCTGCCACTGGCGGTATTCGCCAGCCCTCAGCCGCTTGAGCAGATTAAAATCAGCGAAAGTCAGCTGGCGGGCCGGGTGGGCTATGTTGAAATGGATCTGGCCAGCGGCCGCACGCTGGCCGCCTGGCGCGCCAGTGAGCGCTTTCCGCTGATGAGCACCTTTAAAGTGCTGCTCTGCGGCGCGGTGCTGGCCCGGGTGGATGCCGGCGACGAACAGCTGGATCGGCGGATCCACTACCGCCAGCAGGATCTGGTGGACTACTCCCCGGTCAGCGAAAAACACCTTGCCGACGGGATGACCGTTGGCGAACTCTGCGCCGCCGCCATCACCATGAGCGACAACAGCGCCGGCAATCTGCTGTTGAAGAGCGTCGGC…	Beta-Lactamase	beta-lactamase	Cluster963	OKP-A-C-1	bl2a_okp	penicillin	SHV-LEN
ARG1579	CATGAAGACCATGTAAACCACGCCGGCCACGATAAAGCGATAGATGGCAAACGGCACAAACGAGATGCGTTTGATCAGCGTCAGGAAGGTCTTGATCGCGATCAGTGCTACCACGAAAGCAGTGGCAAAGCCGACTGCAAACATCGGTAAATCGCCCATCGTCAGGAAGTGCAGACTCTTGTACAAATCCAGCCCACTGGCACCAATCATCATCGGCACCGCCAGAATGAATGAGAACTCCGCAGCCGCGTAACGATTCACGCCCACCAGCATGCCACCGGCAATGGTGGAACCTGAGCGGGAGAAGCCCGGCCACAGTGCCAGACATTGGAAGCAACCAATCATAAACGCCTGGCGGTAGGTGATGTCATCAAGCCCTTCAGCACTCGGCTTTTTCGG…	others	others	Cluster1116	BacA-40
ARG157	ATGAAGTGGACAAAAAAAGTAATCCGTTATGCGACCAAAAATCGGAAATCGCCGGCTGAAAACAGACGCAGAGTTGGAAAAAGTCTGAGTTTATTATCTGTCTTTGTTTTTGCCGTTTTTTTAGTCAATTTTGCGGTCATTATTGGGACGGGCACTCGCTTTGGAACAGATTTAGCGAAGGAAGCTAAGAAGGTTCATCAAACCACCCGTACAGTTCCTGCCAAACGTGGGACTATTTATGACCGAAATGGAGTCCCGATTGCTGAGGATGCAACCTCCTATAATGTCTATGCGGTCATTGATGAGAACTATAAGTCAGCAACGGGTAAGATTCTTTACGTAGAAAAAACACAATTTAACAAGGTTGCAGAGGTCTTTCATAAGTATCTGGACATGGAA…	others	others	Cluster115	PBP2x-9			Transpeptidase
ARG1580	CATAAAGACCCAATATACTGCGGCAGCCACCACAAAACGGTAAATAGCGAAAGGAACGAAAGAAATACGTTTAATCACTGACAGGAAGGTTTTAATCGCAACCAGAGCCACCACAAACGCCGTAGCAAAACCGACGGCAAACATCGGAAAGTCGCCCCAAGTCAGGAAGTGCAAACTCTTATACAAATCCAATCCGCTGGCACCCAGCATCATCGGAACCGCCAGAATAAACGAAAACTCAGATGCCGCGTAGCGGCTGACGCCAGTCAGCATACCGCCAGAAATCGTCGCTCCCGAGCGAGAAAAACCCGGCCATAGAGCCAAACATTGGAAGCAACCAATCATAAATGCCTGACGATAACTGATGTCATCCAACCCGACCGCTTTAGGATTTTTAGG…	others	others	Cluster1117	BacA-41
ARG1581	ATGATGAAAGAGATGATTGTTGCCCTGATATTGGGCATTGTTGAAGGTCTCACTGAGTTCGCGCCCGTTTCGTCTACGGGCCATATGATTATAGTGGACGATATTCTATTAAAATCCAAAGAGCTTTTCTCGAAGGAAGTAGCCAATACATTCAAGGTTGTCATTCAGCTTGGGTCGATCCTTGCGGTGGTGATTGTGTTCAAGGACCGGTTTATCCAGCTCCTCGGGCTGGGTAAAGGGGGGAAGGAACAATCGGATGGACCGAGGCTGAAGCTCACGCAAGTGATTGCAGGCCTGCTGCCTGCTGCGGTTCTTGGGCTTCTGTTCGAGGATTATATAGATAAGTATCTGTTCTCTGTCAATACAGTGGTAATCGGCCTTGTGGCTGGAGCATTGCTT…	others	others	Cluster1118	BacA-42	BacA
ARG1582	TTCCGCCCAGACCACCGTGCCGGTCCACGCCGTGGCCAGCACCACGATGCCGAAGGCGATGCGATACCAGGCAAAGGGAATGAAGTCGTGCGTGCTGATGTACTTGAGCAGCCAGCGCACGCAGAGCCAGGCGCTGATGAAGGAGAACACCAGCCCCACCGAGAACAGCGGAATGTCGGCCACCGACAGCAGCGCGCGCTCCTTGTAGAGGCTGTAGGCGCCGGCGCCGATCAACGTCGGAATGGCCAGGAAGAACGAAAAGTCGGTGGCCGCCTGGCGCGACAGGCCGAGCAGCATGCCGCCGATGATGGTCGAGCCGCTGCGGCTGGTGCCCGGAATCATCGCGAAGCACTGCACCAGGCCGACCTTGAGGGCGTCCCACATCGTCATGTCGTCGAC…	others	others	Cluster1119	BacA-43	BacA
ARG1583	GGGCGTGCTCCACGACACCAGATCGAATTGCCAGGTCGCCAGCACGACGATGCCGAACACGATGCGATACCAGGCGAACACCACGAAGGTGTGGTTGGAGATGAAGCGGATGAAGCTCTTGACCGCCCACATCGCGGCAAAGAACGAGGCCACGAAACCCACCGCGAACACCGGCAGGTCTTCCACCCGCAGCAGGGTCCAGTTCTTATAGACGTCGTAGACAGTGGCGGCGAGCATCGTCGGAATCGCGAGAAAGAACGAGAACTCCGCCGCGGTCTTGCGCGACAGGCCGAAGATCAGCCCGCCCATGATGGTGGCGCCGGAGCGCGAGGTGCCGGGAATCATCGCCAGCGCCTGGGCGAAGCCGACCTTCAGCGCGTCGCCCCAGCGCATCTCGTC…	others	others	Cluster1120	BacA-44	BacA
ARG1584	GTGGATTTCATCTTGCTGGCCAAGGCCGCCGTCATGGGCGTGGTCGAGGGCCTGACCGAGTTCCTCCCCGTCTCCTCCACCGGCCACCTGATCCTCGCGGGCGCGCTGCTCGGCTTCGACGACGACAAGGCCAAGGTATTCGACATCGCCATCCAGACCGGCGCGATCTTCGCGGTCGTTCTGGTGTATTGGCAGAAGATCCGCGAGACCCTGGTGGCGTTGCCCACCCAGCCCCGGGCCCGGCGCTTCGCGCTGAACGTGCTCATCGGCTTCCTGCCGGCCGTGGTGCTGGCGCTGATCTTCGGCAAGGCGATCAAGGCGCACCTCTTCACGCCGGTGGTCGTGGCATCCACCTTCATCCTGGGCGGCTTCGTCATCCTCTGGGCCGAACGGCGGGCG…	others	others	Cluster1121	BacA-45	BacA
ARG1585	GTGGACACTCTCTTGCTGCTCAAGGCCGCCATCATGGGCGTGGTCGAAGGGCTGACCGAATTCCTCCCCATCTCTTCCACCGGCCACCTGATCCTGGCCGGGTCGCTGCTCGGGTTTGACGATGCCAAGGCCAAGGTCTTCGACATCGCCATCCAGACCGGCGCCATTTTCGCGGTCATTCTGGTCTATTGGCAGCGCATCCGCGCGACGCTGGTGGCGCTGCCCACCGAGCGGCAGGCGCGTCGTTTCGCCTTAAACGTGCTGATCGGCTTTCTTCCGGCCGTGCTGCTGGGTCTGTTGCTGGGCAAGGCCATCAAGGCGCATCTGTTCACGCCGGTGGTGGTGGCTAGCACCTTCATCCTGGGCGGCTTCGTCATCCTCTGGGCCGAGCGGCGCCAG…	others	others	Cluster1122	BacA-46	BacA
ARG1586	ATGGTGCCAGTCCACGATGCCGGTATAGGCCGTCACCAACACGATGACGCCGAAAACGATGCGGTACCAGGCAAAGGGCACAAAGCTGTTGGTGGAGATAAAGCGCAGCAGCCAGCGCACGCACAGCCAGGCGCTGATGAACGAGAAGATCAGGCCCACGGCAAACAGCGGCACATCCGCCATGGACAGCAGCGCGCGCTCCTTGTAGAGGCTGTAGACGCCCGCGCCGATCAGCGTGGGCATGGCCAGGAAGAACGAGAAGTCGGTGGCCGCCTTGCGCGACAGGCCCATGAGCATGCCGCCGATGATGGTGGAGCCGCTGCGGCTGGTGCCGGGCACCAGGGCAAAGCACTGCACCAGGCCGACCTTGAGCGCATCGAGAGCCGTCATATCGTCCAC…	others	others	Cluster1123	BacA-47	BacA
ARG1587	GTGGACGTTGTATTGCTGGTCAAGGCCGCCATCATGGGGGTCGTCGAGGGGCTGACCGAATTCTTGCCGATATCTTCCACCGGGCACCTGATTCTGGCGGGGGCGTTGCTGGGCTTCGATGATGCCAAGGCCCAGGTTTTCGATGTCGCCATCCAGACCGGCGCCATCCTGGCGGTGATCCTGGTGTACTGGGCCAAGATCCGCGCCACGCTGCACGCCCTGCCCAGCGAGCGCCAGGCGCAGCGCTTGGCGTTCAACCTGGCCATCGGCTTTTTTCCCGCCGTGCTTCTGGGCCTGCTGTTCGGCAAGGCCATCAAGGCCCATTTGTTCACGCCGGTGGTGGTGGCCAGCACCTTCATCATCGGGGGCCTGGTCATTCTCTGGGCCGAGCGCCGAGCG…	others	others	Cluster1124	BacA-48	BacA
ARG1588	ATGAAAAAAATTTTGCTGCTGCATATGTTGGTGTTCGTTTCCGCCACTCTCCCAATCAGTTCCGTGGCTTCTGATGAGGTTGAAACGCTTAAATGCACCATCATCGCAGACGCCATTACCGGAAATACCTTATATGAGACCGGAGAATGTGCCCGTCGTGTGTCTCCGTGCTCGTCTTTTAAACTTCCATTGGCAATCATGGGGTTTGATAGTGGAATCTTGCAGTCGCCAAAATCACCTACGTGGGAATTGAAGCCGGAATACAACCCGTCTCCGAGAGATCGCACATACAAACAAGTCTATCCGGCGCTATGGCAAAGCGACTCTGTTGTCTGGTTCTCGCAGCAATTAACAAGCCGTCTGGGAGTTGATCGGTTCACGGAATACGTAAAGAAATTT…	Beta-Lactamase	beta-lactamase	Cluster1033	OXA-9	bl2d_oxa9	cloxacillin==penicillin	ClassD
ARG1589	ATGACTGAGCCCGCCATCATCACGAATGCCTCTGACCCCGCGGTGCAGAGAATCATCGACGTCACGAAGCATTCGCGGGCCAGCATCAAGACGACGCTGATCGAGGACACCGAGCCGCTGATGGAGTGCATCAGGGCCGGTGTGCAGTTCATCGAGGTGTACGGCTCCAGCGGCACGCCGCTCGACCCCGCCCTGCTCGACCTGTGCCGGCAGCGGGAGATCCCGGTCCGGCTGATCGACGTGTCGATCGTGAACCAGCTGTTCAAGGCCGAGCGCAAGGCGAAGGTCTTCGGCATCGCGCGCGTGCCGCGGCCGGCCCGGCTGGCGGACATCGCCGAGCGCGGCGGTGACGTCGTCGTCCTCGACGGTGTGAAGATCGTCGGCAACATCGGCGCCATC…	others	others	Cluster1125	TSNR_N-1	TSNR_N
ARG158	ATGAAGTGGACAAAAAGAGTAATCCGTTATGCGACGAAAAATCGGAAATCGCCGGCTGAAAACAGACGCAGAGTTGGAAAAAGTCTGAGTTTATTATCTGTCTTTGTTTTTGCCGTTTTTTTAGTCAATTTTGCGGTCATTATTGGGACGGGCACTCGCTTTGGAACAGATTTAGCGAAGGAAGCTAAGAAGGTTCATCAAACCACCCGTACAGTTCCTGCCAAACGTGGGACTATTTATGACCGAAATGGAGTCCCAATTGCTGAGGATGCAACCTCCTATAATGTCTATGCGGTTATTGATGAGAACTATAAGTCAGCAACGGGTAAGATTCTTTACGTAGAAAAAACACAATTTAACAAAGTTGCAGAGGTCTTTCATAAGTATCTGGACATGGAA…	others	others	Cluster115	PBP2x-9			Transpeptidase
ARG1590	GTGCGTACCCTGACCACCTTCGGCCTTGCCCTGCTGCTGGCCCAACCCGCCATGGCCGCCCAGGCCGTCCTGCCGCAACTGCAGCCCTACACCGCCCCGGCCGCCTGGCTGACCCCGGTGGCACCGCTGCGTATCGCCGACAACACCTGGCACATCGGCACCGCCAGCATCACCGCGCTGCTGGTGAAGACGCCGGAAGGCGCCGTGCTGCTGGACGGCGGCATGCCCCAGGTGGCCGACCACCTGCTGGCCAACATGCGCGAGCTGGGTGTGGCGCCGGGCGACCTCAAGCTGATCCTGCACAGCCACGCCCACATCGATCACGTCGGCCCGCTGGCCGCCATCAAGAAGGCCACCGGCGCGCAACTGGTGAGCAACGCCGAATCGGCCGTGCTGCTG…	Beta-Lactamase	beta-lactamase	Cluster1126	L1_beta-lactamase-1	bl3_l	cephamycin==cephalosporin==carbapenem==penicillin	L1
ARG1591	ATGAGTGATCACCCCGGGCCGGGGGCCGTCACGCCGGAGCTGTTCGGCGTGGGCGGCGACTGGCTGGCCGTCACCGCGGGCGAATCGGGCGCCTCCGTCTTTCGCGCCGCGGACGCCACCCGGTACGCCAAGTGCGTGCCCGCCGCGGACGCGGCCGGTCTTGAGGCGGAACGCGACCGGATCGCCTGGCTGAGCGGGCAGGGCGTACCGGGCCCCCGCGTCCTCGACTGGTACGCCGGTGACGCGGGCGCCTGCCTGGTCACCCGTGCCGTCCCCGGCGTACCCGCTGATCGGGTGGGCGCCGATGACCTTCGCACTGCCTGGGGGGCCGTCGCGGACGCGGTCCGTCGGCTGCACGAGGTGCCCGTGGCCTCGTGTCCGTTCCGCCGGGGGCTGGAC…	Phosphotransferase	aminoglycoside	Cluster1127	APH(3'')-Ia			APH3''
ARG1592	ATGAGTCACACGTTCATCATCGACCGACTTGGAGCATCCATGATCAAGCAAATTCTCGCAGCACTGTTGTTGATCAGCCCGCTGCTGGCGCAGGCCGCCGAATGGAAGGAAAGCGCGCAGGTGGCGCGCCTGTTCAAGCAGGAAGGCGTGAGCGGCACCTTCGTCGTCTACGACGTGGCCGCCGACAGCTACACGGTGCATGACCGCCAGCGCGCCAACACGCGCTTCATTCCGGCGTCGACCTTCAAGATCCCGAACACGCTGATCGCGCTGGCGCATGGCGCGGTGGCCAACGTCGACGAAGTGGTGCCGTATGGCGGCAAGCCGGTAGCGCGGCCCGAGTGGGCGCGCGACATGGGGCTGCGCGAGGCGATCCGGATCTCGAACGTGCCGGTGTAC…	Beta-Lactamase	others	Cluster1128	OXA-50-1	bl2d_oxa5	cloxacillin==penicillin	ClassD
ARG1593	ATGAATAAATCGCTCATCATTTTCGGCATCGTCAACATAACCTCGGACAGTTTCTCCGATGGAGGCCGGTATCTGGCGCCAGACGCAGCCATTGCGCAGGCGCGTAAGCTGATGGCCGAGGGGGCAGATGTGATCGACCTCGGTCCGGCATCCAGCAATCCCGACGCCGCGCCTGTTTCGTCCGACACAGAAATCGCGCGTATCGCGCCGGTGCTGGACGCGCTCAAGGCAGATGGCATTCCCGTCTCGCTCGACAGTTATCAACCCGCGACGCAAGCCTATGCCTTGTCGCGTGGTGTGGCCTATCTCAATGATATTCGCGGTTTTCCAGACGCTGCGTTCTATCCGCAATTGGCGAAATCATCTGCCAAACTCGTCGTTATGCATTCGGTGCAAGAC…	Target Redundancy/Overexpression	sulphonamide	Cluster950	Sul2			Dihydropteroate
ARG1594	ATGACAGACATTCATCAACTGTGGATAGCGGCAATACTTGGCCTTGTAGAGGGGCTGACGGAATTTCTTCCCGTCTCCTCCACCGGACATATGATCCTTGTCGGTCACCTGCTGGGGTTCGAGGGCAATAAGGCTGAGACTTTTGAGGTGGTGATCCAGCTCGGCTCAATTCTTGCCGTTGTGGTGATGTTCTGGCGTCGTCTGTTTGGTCTGATCGGCATTCACTTTGGTGAGGTTCCACACGAAGGGAGCGGACAGGGCAGACTGACGTTAATTCATATCCTGCTGGGCATGGTGCCAGCGGTGGTGATTGGCCTGCTGCTGCATGATCAGATCAAAACGCTGTTTAATCCGGTCAACGTGATGTATGCGCTGGTGGTCGGCGGCGTGCTGCTGATT…	others	others	Cluster1129	BacA-49
ARG1595	ATGGCGGATATGCACGAGTGGGTTATCGCGTTCATTCTGGGGGGAGTGGAAGGGTTAACGGAGTTTCTGCCGGTTTCTTCGACGGGACATATGATATTGGTCGGTAGCCTGCTTGGCTTTACGGATGATAAAGCCAAGACCTTTGAGGTCATCATCCAGCTAGGCTCGATTCTGGCGGTGGTGGTGGTATTTTGGCGCCGGCTGTTTGGTCTTATCGGTATCCATTTTGGCCAGGTGCCTCACGAGGGTATCGGCAGCGGTCGCCTGCGTCTCGGTCATATTTTGCTGGGCATGATTCCGGCGGTGGTGCTGGGGCTGGTGTTTCACGAGCAAATCAAAGCCATTTTTGCCCCGATTTACGTAATGTATGCCCTGGTGGTCGGCGGTGTGCTTTTGCTG…	others	others	Cluster1130	BacA-50
ARG1596	ATGGATTGGATGGAGTTATTGAAGGCCGTCATTTTAGGAATGGTGGAGGGATTAACGGAATTTGCTCCTGTTTCCTCGACCGGCCATATGATTATTGTCGATGATCTTTGGCTGAAATCAACCGAGTTTTTAGGCAAATACGCTGCCAATACGTTTAAAGTCGTTATCCAGCTCGGCTCGATTTTAGCTGCTGTGGTTGTGTTCAAAGATCGATTTTTAGAGTTGCTTGGTATTCGCGGCCGCCATCCGGGCGGGAAGCCGCGGCTGACGCTTCTTCATGTTATCATCGGCCTTCTCCCAGCTGGGGTGCTTGGCGTGTTGTTTGAAGACTATATCGATGAACATTTATTTTCAACGAAGACGGTGCTCATCGGCCTTGTGCTTGGTGCGCTATTGATG…	others	others	Cluster1131	BacA-51	BacA
ARG1597	ATGCACTGGATGGAATTATGGAAGGCGATCATTTTAGGAATGGTCGAAGGGCTGACCGAGTTTGCCCCGGTTTCCTCGACCGGCCATATGATTATGGTCGACGATCTTTGGCTGAAATCCACAGAGTTTTTAGGCAAGTACGCGGCGAATACGTTTAAAGTCGTCATCCAGCTCGGCTCGATTCTAGCCGCTGTGGTCGTGTTTAAAGACCGATTTCTCGACTTGCTTGGCGTTCGCGGCCGTCATCCGGGCGGACATCCGCGCCTTAACCTCATTCACGTCATCATTGGTCTGCTGCCGGCTGGGGTGCTCGGCGTCTTGTTTGAAGATTACATCGATGAACATTTGTTTTCGACCAAAACGGTGCTGATCGGCCTTGTGCTCGGCGCGTTGCTTATG…	others	others	Cluster1132	BacA-52	BacA
ARG1598	ATGGACATTGTAGAGATTATAAAGGCCATTATTTTAGGAATGGTCGAAGGATTAACGGAATTTGCCCCGGTTTCCTCAACGGGTCATATGATTATTGTCGATGATATGTGGCTGAAATCGCAGGAATTTTTAGGAAAATATGCAGCAAATACCTTTAAGGTCGTTATTCAGCTCGGCTCGATTTTGGCGGTCGTTGTCGTGTTTAAAGACCGATTTATCGACTTGCTTGGGCTGCGCGGACGCCATCGTGATGGGAAGCCGCGCTTGAAGCTGATGCAAGTGATCGTTGGACTCATTCCAGCAGGGGTATTAGGGGTATTATTTGAAGATTATATTGACGAGCACTTATTTTCCACAGCAACCGTGCTGATCGGATTAGTGCTCGGGGCGCTGTTGATG…	others	others	Cluster1133	BacA-53
ARG1599	ATGCATATCATAGAGCTAATTAAAGCGCTCATTTTAGGGCTAGTGGAAGGAGCGACAGAGTTTGCACCTGTTTCATCGACAGGCCATATGATTATTGTTGATGACATGTGGCTAAAATCGAGCGAGTTTTTAGGAAAGTATGGGGCGAATACGTTTAAAGTCGTTATCCAGCTCGGTTCAGTTTTAGCTGCGGTTGTTGTGTTTAAAGATAAGTTTTTTGAGTTGCTTTATTTGCGAAAAGGTGAAGTGAGAAAAGGACCACGCTTGACGCTGATGCACATTTTCGTTGGTCTTTTGCCTGCTGGAGTGTTGGGGGTTTTATTTGAAGACTATATTGATGAACATTTATTTTCCACAAAAACGGTGCTCATTGGACTCGTGCTTGGAGCGTTGTTGATG…	others	others	Cluster1134	BacA-54	BacA
ARG159	ATGAAGTGGACAAAAAGAGTAATCCGTTATGCGACGAAAAATCGGAAATCGCCGGCTGAAAACAGACGCAGAGTTGGAAAAAGTCTGAGTTTATTATCTGTCTTTGTTTTTGCCGTTTTTTTAGTCAATTTTGCGGTCATTATTGGGACGGGCACTCGCTTTGGAACAGATTTAGCGAAGGAAGCTAAGAAAGTTCACCAAATAACCCGTACAGTCCCTGCCAAACGTGGGACTATTTATGACCGAAATGGAGTCCCGATTGCTGAGGACGCAACCTCCTATAATGTCTATGCTGTTATTGATAAAAAATACAAATCAGCAACTGGTAAAATTCTTTATGTAGAAGATGCCCAGTTTAATAAGGTAGCAGAGGTCTTTCATAAGTATCTGGACATGGAA…	others	others	Cluster115	PBP2x-9			Transpeptidase
ARG15	ATGAACTTCTCCAAATTCTTTATTTCACGGCCGATCTTCGCCGCAGTGCTGTCGCTGCTGATCCTGATCGCCGGTGCCATCTCGCTGTTCCAGCTACCGATCAGCGAATACCCGGAAGTCGTGCCGCCAACCGTGGTGGTGCGCGCCAACTTCCCCGGCGCCAACCCCAAGGTGATCGGCGAAACCGTGGCCTCGCCACTGGAACAGGCGATTACCGGTGTCGAAGGCATGCTCTACATGTCCTCGCAGGCCACCGCTGATGGCAAGCTCACCCTCACCATCACCTTCGCACTGGGTACTGACCTGGACAACGCGCAGGTGCAGGTGCAGAACCGCGTGACCCGCAGCGAGCCGAAGCTGCCTGAAGAAGTGACACGCATCGGCATCACGGTGGACAAG…	others	others	Cluster8	MexF-17			ACR_tran
ARG1600	ACGGAATTTGCACCCGTTTCTTCTACTGGCCATATGATACTTGTCGATGACATGTGGCTAAAATCTAGTGAATTTTTAGGTTCACAATCCGCTTTTACATTTAAAATTGTAATCCAACTCGGTTCTGTGTTCGCAGGTGCTTGGGTATTCCGTGAACGTTATTTCGAAATGTTACATATTGGCAAATACAGACATGAACCCATTGACGGTATTGGCCAAAAACCAAAACGTTTAAACTTATTGCATATTATCGTTGGTATGATACCTGCTGGTGTCTTAGGATTACTCTTCGATGATGTCATCCAAGAATATCTTTTCAGTGTGCCTACTGTAATGATAGGACTATTTATCGGTGCTATATATATGATTATTGCTGATATTTACAGCAAAAAAGTTACC…	others	others	Cluster1135	BacA-55	BacA
ARG1601	ATGGATTGGCTGATTCTCCTCAAAGCGCTGCTGCTTGGTATTGTCGAAGGATTGACCGAGTTTTTACCAATTTCATCTACCGGTCACTTGATACTGGCTGGAGATTTACTCAATTTCAATGATGACAAGGCCAAAGTTTTTACTGTGGCTATACAACTGGGTGCGATTCTCGCCGTTTGCTGGGAATATCGGGAGCGCCTGGTAAACATCATTCGAAATCTGGGTACCCGGCAGGCGAACCGTTTCGTAATAAACCTGTTTATTGCTTTTTTACCGGCAGCAATATTAGGTTTGCTGTTTATCAAAACGATAAAACACTATCTGTTTCACCCGATGCCGGTTGCCATTGCATTGGTCACCGGCGGAATTCTGATCCTGTGGGCAGAGCGACGGGAACAC…	others	others	Cluster1136	BacA-56	BacA
ARG1602	ACAGAATTTGCACCTGTTTCCTCTACTGGACATATGATTCTAGTTGATGATATGTGGTTAAAATCATCTGAATTTTTAGGTTCTCAATCAGCATTTACATTTAAAATCGTCATCCAATTAGGATCCGTCTTTGCAGCAGCATGGGTATTCCGCGAACGCTTCTTAGAGATTTTACATATTGGTAAACACAAACATGTTGAAGGAGAAAACGATCAACAAAGACGTTCAAAGCCAAGACGTTTAAATTTATTACATGTATTAGTGGGTATGGTGCCAGCAGGTATTTTAGGCTTACTATTTGATGATTTCATCGAAGAACATTTATTTAGTGTGCCAACTGTTATGATTGGCTTATTCGTAGGTGCTATCTATATGATTATTGCTGATAAGTATTCAGTT…	others	others	Cluster920	BacA-119	BacA
ARG1603	ATGGATCTTCCCCTCTTCGTTATCGCGCTCATTCTCGGCATCGTCGAGGGGCTGACCGAATTCCTGCCGATCTCCTCCACCGGCCACCTGATCATCATCGGCGACCTGCTCGGCTACAACGACGCGACGAGCAAGGTGTTCAAGATCGTCATCCAGTTCGCCGCGATTCTCGCCGTGTGCTGGGACTATCGCGAACGGCTGGCACGCGTCGCGGCCGGCGTCGGCAGCGAACCCGCGGCGCAGCGCTTCGTCGGCCTGCTGTTCATCGGCTTCCTGCCGGCGGCGGTGCTCGGGCTGATGTTCCATTCGACGATCAAGAGCCTGCTGTTCAACCCGCTGACCGTCGCGACAGCGCTCGTCGTCGGCGGCGTGCTGATCCTCTGGCTCGAGCGCCGCGCG…	others	others	Cluster1137	BacA-57	BacA
ARG1604	ACCTGCAGACCAGTTAATCAGGCCAAAATGGGCTGTAAGCAATACAATCAGGCCAAAACCAATGCGGTACCAGGCAAACAGGGTGAAATCATGATGGCTGACATAGCGTATAAACCCGCGTATCGCAATTAACGCGCTAATGAAAGCTGCGATTGATCCCACCACAAACATTCCCAGATCATCGCTATGTAAAAATTCCCGGTGTTTGTAGACATCATAGAAGGTGGCAGCAAACATGATTGGGATTGCCAGAAAGAAAGAAAATTCTGCAGCAGCTTTACGTGATAATCCGGACAATAATCCACCGATAATCGTTGCGCCGGAACGGGAGGTGCCAGGGATCAGTGCCAGACACTGTGCGCAGCCAATTTTCAGCGCATGCTTCCAGTTCATATCATC…	others	others	Cluster1138	BacA-58	BacA
ARG1605	ATGTCACTGTATCGCCGTCTAGTTCTGCTGTCTTGTCTCTCATGGCCGCTGGCTGGCTTTTCTGCCACCGCGCTGACCAACCTCGTCGCGGAACCATTCGCTAAACTCGAACAGGACTTTGGCGGCTCCATCGGTGTGTACGCGATGGATACCGGCTCAGGCGCAACTGTAAGTTACCGCGCTGAGGAGCGCTTCCCACTGTGCAGCTCATTCAAGGGCTTTCTTGCTGCCGCTGTGCTGGCTCGCAGCCAGCAGCAGGCCGGCTTGCTGGACACACCCATCCGTTACGGCAAAAATGCGCTGGTTCCGTGGTCACCCATCTCGGAAAAATATCTGACAACAGGCATGACGGTGGCGGAGCTGTCCGCGGCCGCCGTGCAATACAGTGATAACGCCGCC…	Beta-Lactamase	beta-lactamase	Cluster868	KPC-C-1	bl2_kpc	cephamycin==cephalosporin==carbapenem==penicillin	KPC
ARG1606	ATGAATAATCGAGTCCACCAGGGCCACTTAGCCCGTAAACGCTTCGGGCAAAACTTTCTCAACGATCAGTTCGTGATCGACAGTATTGTGTCTGCCATTAACCCGCAAAAGGGCCAGGCGATGGTCGAAATCGGCCCCGGTCTGGCGGCATTGACCGAACCGGTCGGCGAACGTCTGGACCAGCTGACGGTCATCGAACTTGACCGCGATCTGGCGGCACGTCTGCAAACGCATCCATTCTTAGGCCCGAAACTGACGATTTATCAGCAGGATGCGATGACCTTTAACTTTGGTGAACTGGCCGAGAAAATGGGTCAGCCGCTGCGTGTTTTCGGCAACCTGCCTTATAACATCTCCACGCCGTTGATGTTCCATCTGTTTAGCTATACTGATGCCATT…	rRNA Methyltransferase	others	Cluster1139	Ksga-1	ksga	kasugamycin	ErmC
ARG1607	ATGAATAATCGAGTCCATCAGGGCCATTTAGCCCGTAAACGCTTCGGGCAAAACTTTCTCAACGATCGGTTTGTGATCGACAGTATTGTTTCTGCTATTAATCCGCAAAAAGGCCAGGCGATGGTTGAAATCGGCCCCGGTCTGGCGGCGCTGACGGAGCCGGTTGGCGAACGACTGGATAAGCTCACGGTCATTGAGCTTGACCGCGATCTGGCGGCGCGTTTGCAAACCCATCCTTTCTTAGGGCCGAAGCTGACCATTTATCAGCAGGACGCCATGACCATGAACTTTGGCGAACTGTCTGCGCAGTTGGGCCAACCGCTGCGTGTGTTCGGCAATCTGCCCTATAATATCTCCACCCCGCTGATGTTCCATCTCTTTAGCTATACTGATGCCATT…	rRNA Methyltransferase	others	Cluster1140	Ksga-2	ksga	kasugamycin	ErmC
ARG1608	ATGAATAATCGAGTCCATCAGGGCCATTTAGCCCGTAAACGCTTCGGGCAAAACTTTCTCAACGATCGGTTTGTGATCGACAGTATTGTTTCTGCTATTAATCCGCAAAAAGGCCAGGCGATGGTTGAAATCGGCCCTGGTCTGGCCGCTCTGACGGAACCGGTCGGCGAACGACTGGATAAGCTCACGGTTATTGAGCTTGACCGCGATCTGGCGGCGCGTTTGCAAACCCATCCATTCTTGGGACCGAAGCTGACCATTTATCAGCAGGACGCCATGACCATGAACTTTGGCGAACTGTCTGCGCAGTTGGGCCAACCGCTGCGTGTTTTCGGCAATCTGCCCTATAACATCTCCACCCCGCTGATGTTTCATCTCTTTAGCTATACTGATGCCATT…	rRNA Methyltransferase	others	Cluster1140	Ksga-2	ksga	kasugamycin	ErmC
ARG1609	ACTCTCCTGCAAAGGCGCGTTCTCCGCCAGATAGTTCGCCATCTGGCAATATTGCGCGACAGAGATATTTTCCGCTCGCATCGCCGGGTCGATCCCCATTCCTGTTAATACCTCGACGCTAAACAGGTTGCCGAGGCTGTTACGAATGGTTTTACGACGCTGGTTAAAGGCTTCGGTGGTGATGCGGCTCAACACGCGAACATCTTTAACCGGGTAGGGCATCGTTGCATGAGGAACCAGGCGCACGACGGCGGAATCCACTTTGGGTGGTGGTGTAAAGGCTGACGGCGGTACTTCCAGCACCGGGATCACGTTACAATAGTATTGCGCCATGACGCTTAATCGACCATACGCCTTGCTGTTCGGTCCTGCAACCAGACGATTCACCACCTCTTTTTG…	rRNA Methyltransferase	others	Cluster1139	Ksga-1	ksga	kasugamycin	ErmC
ARG160	ATGAAGTGGACAAAAAGAATAACCCGATTTGCGATTAGAAACCGTAAATCTCCAGCAGAAAACCGTAAAATAGTAGGGAAGTACATCAGCTTGTTAGCTGTCGTACTTTTCGCTGTCTTTTTGGTCAATTTTGCTGTTATAATCGGGAGTGGTAGTAAATTTGGAACGGATCTAGTCAAAGAGGCTAAGAAAGTTCACCAAATAACCCGTACAGTCCCTGCCAAACGTGGGACTATTTATGATCGAAATGGAGTCCCGATTGCTGAGGACGCAACTTCCTATAATGTCTATGCTGTTATTGATAAAAAATACAAATCAGCAACGGGTAAAATTCTTTATGTAGAAGATGCCCAGTTTAATAAGGTAGCAGAGGTTTTCCATAAGTATTTGGATATGGAT…	Target Redundancy/Overexpression	others	Cluster116	PBP2x-10			Transpeptidase
ARG1610	GCTCTCCTTGGTGGGCGCGTTCTCAGATAACCAGTTAGCTAGCTGACAGTACTGCGCTACGGAAATATTCTCTGCGCGCTTCGCCGGATCGATGCCCAGTTCGGTCAGAACCTCAACGCTGAACAGGTTGCCGAGACTGTTGCGGATCGTTTTCCGACGCTGGTTAAAGGCTTCCGTCGTGATACGGCTCAGTACGCGCACTTCTTTCACCGGATGCGGCAGCGTGCGGTAAGGCACCAGACGCACCACGGCGGAATCGACTTTAGGCGGCGGCGTAAAGGCGCTCGGCGGAACTTCAAGCACCGGAATGATCTGGCAGTAGTACTGCGCCATTACGCTTAACCGACCATACGCCTTACTGTTCGGCCCGGCAACCAGGCGATTGACGACCTCTTTTTG…	rRNA Methyltransferase	others	Cluster1141	Ksga-3	ksga	kasugamycin	ErmC
ARG1611	ATGACTAATCGAGTCCATCAGGGCCACTTAGCCCGTAAACGCTTCGGGCAAAACTTCCTCAACGATCAGTTTGTGATCGACAGTATCGTTTCTGCCATTAATCCGCAGAAAGGCCAGGCCATGGTCGAAATCGGCCCGGGTCTTGCCGCGCTGACCGAGCCGGTAGGCGAACGCCTTGACGAACTGACCGTTATCGAACTCGACCGCGATCTGGCCGCGCGTCTGCAAACGCACCCTTTCCTCGGGCCGAAGCTGACGATTTATCAGCAGGATGCGATGACCATGAACTTTGGCGAACTGTCAGAAAAAATGGGACAGCCGCTGCGCGTGTTCGGTAACCTGCCGTACAACATCTCCACCCCGCTGATGTTCCATCTGTTTAGCTATACTGATGCCATT…	rRNA Methyltransferase	others	Cluster1142	Ksga-4	ksga	kasugamycin	ErmC
ARG1612	ATGAATAATCGAGTCCATCAGGGCCACTTAGCCCGTAAACGCTTCGGGCAAAACTTTCTCAACGATCGGTTTGTGATCGACAGCATCGTTTCTGCAATTAACCCGCAAAAGGGTCAGGCCATGGTCGAAATCGGCCCGGGCCTCGCCGCGCTGACCGAGCCGGTAGGCGAACGTCTGGATAAACTGACCGTTATCGAACTGGATCGCGATCTCGCCGCACGCCTGCAGACGCACCCGTTTTTAGGTCCAAAGCTGACGATTTATCAGCAGGACGCCATGACCATGAACTTTGGCGAACTGGCGGAAAAACTCGGCCAGCCGCTGCGCGTATTCGGCAACCTGCCGTATAACATCTCCACCCCGCTGATGTTCCACCTGTTTAGCTATACTGATGCCATT…	rRNA Methyltransferase	others	Cluster1143	Ksga-5	ksga	kasugamycin	Erm38
ARG1613	ACTCTCCTTCGGCGGCGCATTTTCGCTAATGTAATTAGCCAGTTTACAGTACTGCTCAACAGAGATGTTTTCTGCTCGCATTGCCGGGTCAATGCCCAGCTCGGCCAGCACGTCAACGGTGAACAGATTGCCGAGGCTATTACGGATCGTTTTACGGCGCTGGTTAAAGGCTTCTGTGGTGATGCGGCTCAGTACGCGCAGGTCTTTGACCGGGTATGGCATCGTTTTATGCGGCACAAGGCGCACAACCGCAGAGTCGACTTTTGGCGGCGGCGTGAAGGCAGACGGCGGCACTTCGAGTACCGGGATCACATTGCAGAAATATTGTGCCATCACGCTTAAACGACCATACGCTTTACTGTTCGGCCCTGCAACCAGACGGTTTACCACCTCTTTTTG…	rRNA Methyltransferase	others	Cluster1144	Ksga-6	ksga	kasugamycin	ErmC
ARG1614	TAAAATACCTAGCTGCTCTAATCCTTTATAAGTAATTTCTTTTCGAATAGAACTAGGTATGCCTTTCTTCATTTCTAAATTAAGTGAGAACGCTACAATTTCTCCTTGTGGTTGAACTACCCAGCCTGTAAACCAACCAACTTGTGGGTCAACATCCCATCCCCAACCACTTTTGGCATAAATTTTTCGTCCATTTTTTTCTTCTATGAACAGCATAGATTGAACTTGTTCTTGCATATTTTTGCTAAAAGGAAGAGTTTTATGGGCTAGTTCATAAGCAAACTGGGCTTCTTGTTGAGGTGTAATTTTAAGTGGACCAACAAGCCAAAAATCATCTACTGTTGAACCAATATCAGCATTACCGAAACTAATGCGTTTTACCTCTTTAGACATAAGATC…	Beta-Lactamase	beta-lactamase	Cluster1105	OXA-421	bl2d_oxa10	cloxacillin==penicillin	ClassD
ARG1615	GTATCTTTTAGTTCATTCGAAACCTCAGCGCAATCCCCACTGTTAAAAGAGCAAATTGAATCCATAGTCATTGGAAAAAAAGCCACTGTAGGCGTTGCAGTGTGGGGGCCTGACGATCTGGAACCTTTACTGATTAATCCTTTTGAAAAATTCCCAATGCAAAGTGTATTTAAATTGCATTTAGCTATGTTGGTACTGCATCAGGTTGATCAGGGAAAGTTGGATTTAAATCAGACCGTTATCGTAAACAGGGCTAAGGTTTTACAGAATACCTGGGCTCCGATAATGAAAGCGTATCAGGGAGACGAGTTTAGTGTTCCAGTGCAGCAACTGCTGCAATACTCGGTCTCGCACACCGATAACGTGGCCTGTGATTTGTTATTTGAACTGGTTGGTGGA…	Beta-Lactamase	beta-lactamase	Cluster756	PER-C-1	bl2be_per	monobactam==e_cephalosporin==n_cephalosporin==penicillin	VEB-PER
ARG1616	ATGCTGTCTCGCTACTCGAAGACCCTCGCGTTTGCCGTGGTGGCCTGCACGCTCGCAATAAGCACCGCCACCGCTCATGCCGAGCTGGTCGTGCGCAATGACCTCAAGCGCGTGTTCGACGACGCCGGCGTCTCCGGCACCTTCGTGCTGATGGACATCACCGCCGACCGTACCTATGTCGTCGATCCGGCGCGTGCCGCGCGGAGCATCCATCCGGCTTCGACGTTCAAGATTCCGAACAGCCTGATCGCCTTCGACACCGGGGCCGTGCGCGACGATCAGGAAGTGCTGCCCTACGGCGGCAAGCCGCAGCCTTACGAGCAGTGGGAGCACGACATGGCGTTACCCGAGGCGATTCGCCTGTCGGCCGTGCCGATCTATCAGGAAGTCGCGCGCCGC…	Beta-Lactamase	beta-lactamase	Cluster1145	OXA-60	bl2d_oxa5	cloxacillin==penicillin	ClassD
ARG1617	TCAGAAAAACTCATCGAGCATCAAATGAAACTGCAATTTATTCATATCAGGATTATCAATACCATATTTTTGAAAAAGCCGTTTCTGTAATGAAGGAGAAAACTCACCGAGGCAGTTCCATAGGATGGCAAGATCCTGGTATCGGTCTGCGATTCCGACTCGTCCAACATCAATACAACCTATTAATTTCCCCTCGTCAAAAATAAGGTTATCAAGTGAGAAATCACCATGAGTGACGACTGAATCCGGTGAGAATGGCAAAAGCTTATGCATTTCTTTCCAGACTTGTTCAACAGGCCAGCCATTACGCTCGTCATCAAAATCACTAGCATCAACCAAACCGTTATTCATTCGTGATTGCGCCTGAGCGAGACGAAATACGCGATCGCTGTTAAAAGG…	Phosphotransferase	aminoglycoside	Cluster1146	APH(3')-Ia			APH3
ARG1618	GTGAACGATATTGATCGAGAAGAGCCCTGCGCAGCCGCTGCCGTGCCCGAGAGCATGGCGGCTCACGTGATGGGATACAAATGGGCGCGTGATAAGGTTGGTCAGTCCGGCTGCGCGGTCTATCGGCTGCATAGCAAGTCAGGCGGCTCCGACTTGTTTCTGAAGCACGGCAAAGATGCTTTTGCCGACGACGTGACTGATGAAATGGTGAGATTGCGTTGGCTGGCGGGGCACATTTCTGTGCCCTCCGTTGTAAGCTTCGTTCGCACGCCCAATCAGGCATGGCTCCTGACAACAGCAATACATGGAAAAACGGCATATCAAGTGCTGAAATCGGATTTCGGAGCCCGTCTCGTTGTTGTTGACGCATTGGCGGCGTTCATGCGCCGACTGCATGCG…	Phosphotransferase	aminoglycoside	Cluster1147	APH(3')-Ib			APH3
ARG1619	ATGACCGATTTGAATATCCCGCATACACACGCGCACCTTGTAGACGCATTTCAGGCGCTCGGCATCCGCGCGGGGCAGGCGCTCATGCTGCACGCATCCGTTAAAGCAGTGGGCGCGGTGATGGGCGGCCCCAATGTGATCTTGCAGGCGCTCATGGATGCGCTCACGCCCGACGGCACGCTGATGATGTATGCGGGATGGCAAGACATCCCCGACTTTATCGACTCGCTGCCGGACGCGCTCAAGGCCGTGTATCTTGAGCAGCACCCACCCTTTGACCCCGCCACCGCCCGCGCCGTGCGCGAAAACAGCGTGCTAGCGGAATTTTTGCGCACATGGCCGTGCGTGCATCGCAGCGCAAACCCCGAAGCCTCTATGGTGGCGGTAGGCAGGCAGGCC…	Acetyltransferase	aminoglycoside	Cluster1148	AAC(3)-IIIa			AAC3
ARG161	ATGAAGTGGACAAAAAGAGTAATCCGTTATGCGACGAAAAATCGGAAATCGCCGGCTGAAAACAGACGCAGAGTTGGAAAAAGTCTGAGTTTATTATCTGTCTTTGTTTTTGCCGTTTTTTTGGTCAATTTTGCTGTTATTATCGGGAGTGGTAGTAAATTTGGAACAGATCTAGTCAAAGAGGCTAAGAAAGTTCACCAAATAACCCGTACAGTCCCTGCCAAACGTGGGACTATTTATGACCGAAATGGAGTCCCGATTGCTGAGGACGCAACTTCCTATAATGTCTATGCTGTTATTGATAAAAAATACAAATCAGCAACGGGTAAAATTCTTTATGTAGAAGATGCCCAGTTTAATAAGGTAGCAGAGGTTTTCCATAAGTATCTGGATATGGAC…	Target Redundancy/Overexpression	others	Cluster117	PBP2x-12			Transpeptidase
ARG1620	ATGAGTGAGTGGCGACGACAGCAAGTCTGTGCACCTATTCCCATGCCTGCGAGCATGGCAACCAGTCTGGAAGGATACCAATGGGCGCCTATCACAATTGGTGAATCCGGCAGCAATGTTTATCGACTTTATGGGAAACCAAAAGCTCCTGATTTGTTTTTGAAGCGAGGTAAGTACGACGTTGCTGATGATGTGACCGATGAAATGGTCAGGCTACGCTGGCTTGCCGAACGTATCCCTGTGCCAACCGTCGTCAACTTTGTTCGCACCCTCGACGAAGCGTGGTTGCTGACAACGGCAATGCCTGGCAGGACGGTCTACGAAGAGCTGGAGGCGAATCCCGATGCTTGCCTTGCCATCGCAGACGCGCTAGCTGATTTCTTGCGCCGCCTGCATGAG…	Phosphotransferase	aminoglycoside	Cluster1149	APH(3')-Ia			APH3
ARG1621	ATGTTCTCTCGCTGGTCGAAGACTTTCGCGTCCGCCCTCACGGCCTGCGCCGTTGCGATGAGCACCACCACCGCCCACGCCGAGCTGGTCGTGCGTAATGACCTCAAGCGCGCGTTCGACGACGCGGGTGTCTCGGGCACCTTTGTACTGATGGACATCGGCGCCGACCGCACCTATGTCGTCGATCCGGCGCGCGCCGCGCGGCGCATCCATCCGGCATCGACGTTCAAGATTCCGAACAGCCTGATCGCCTTCGACACCGGGGCCGTGCGCGACGATCAGGAAGTGCTGCCTTACGGCGGCAAGCCGCAGCCTTACCAGCAGTGGGAGCACGACATGGCGTTGCCCGAGGCGATCCGCCTGTCGGCCGTGCCGATATACCAGGAGGTGGCACGGCGT…	Beta-Lactamase	beta-lactamase	Cluster1150	OXA-60-1	bl2d_oxa5	cloxacillin==penicillin	ClassD
ARG1622	ATGTTTTCTCGCTGGTCGAAGACCTTCGCGTTTGGCCTCGCGGCCTGCGCCGTTGCCCTCAGCACCGCCACCGCTCATGCCGAGCTGGTGGTGCGCAATGACCTCAAGCGCGTGTTCGACGACGCCGGCGTCTCCGGCACCTTCGTGCTGATGGACATCAGCGCCGACCGCACCTATGTCGTCGATCCGGCGCGCGCCGCGCGGCACATCCATCCCGCATCGACGTTCAAGATTCCGAACAGCCTGATCGCCTTCGACACCGGGGCCGTGCGCGACGATCAGGAAGTGCTGCCCTACGGCGGCAAGCCGCAGCCTTACAAGCAGTGGGAGCACGACATGGCGTTGCCCGAGGCGATTCGCCTGTCGGCCGTGCCGATCTATCAGGAAGTCGCGCGCCGC…	Beta-Lactamase	beta-lactamase	Cluster1151	OXA-60-1	bl2d_oxa5	cloxacillin==penicillin	ClassD
ARG1623	GTGACACAAATATTCCCTTTCCTGTTGCCGGTCAGGGTAATGCAGCGGAAAATGTGTTTTTATGCCGGGATGCGGTTTGATGGCCGCCGCTACGCGGAAACCATTGACGGGAAGCAGCTTCCTTATAAGCTCTTTGAAGCGGGCTGCGCGTTATACAACGGCAATACCGGCTTTGATATGGCGTATCAGGAAAACAAGGTGTTTAACCTGAAGCTGGCGGCAAAGACACTGAACGGCCTTTTGATAAGACCGGGCGAAACCTTTTCCTTTTGGCGTCTTGTACGCCATGCGGACAAGCATATTCCCTATAAAGACGGTCTTACGGTGACAAATGGCAAACTCACTACCGCGCCGGGCGGCGGCTTGTGTCAAATGAGCAATCTGCTGTTTTGGATGTTT…	Gylcopeptide Resistance	vancomycin	Cluster1152	VanWB-2	vanwb	vancomycin	vanW
ARG1624	CATAAATACCATGTAAACAACGCCTGCGACGATAAAACGGTAAATCGCAAAGGGAATAAACGAGATTCGTTTGATGATTTTCAGGAAAGTTTTAATCGCAATCAGCGCCACAACAAACGCCGTCACGAAACCAACGGCAAACATCGGCACATCAGCCAACGACAGGAAATGCCAGCTCTTATACAGATCCAGAACGGTCGCGCCCATCATCATAGGAACCGCCAGGATAAAAGAGAACTCAGAGGCCGCATAGCGGCTGACGCCCATCAACATCCCGCCGGAAATGGTCGCTCCCGAACGTGAAAAGCCGGGCCACAGCGCCAAACACTGAAAACAGCCAATCATAAATGCCTGACGATGCGTAATGTCATCCAGCCCAACGGCGCGCGGCTCTTTTGG…	others	others	Cluster1153	BacA-59
ARG1625	CATAAACACCATGTAAACCACGCCCGCAACGATAAAACGGTAAATCGCGAACGGGACAAACGAGATGCGTTTGATGACTTTCAGAAAGGTTTTAATCGCAATCAGCGCCACGATAAACGCCGTCACGAAGCCCACGGCAAACATCGGCACATCGGCCAGCGACAGGAAATGCCAGCTTTTATACAAATCCAGAACGGTCGCGCCCATCATCATGGGAACCGCCAGAATAAAAGAGAACTCAGAAGCCGCGTAGCGACTGACGCCCATCAGCATCCCGCCGGAAATGGTCGCTCCCGAACGTGAAAAGCCGGGCCACAGCGCCAGACATTGAAAACAGCCAATCATAAATGCCTGACGATGCGTGATGTCATCCAACCCGACAGCACGCGGCTGTTTTGG…	others	others	Cluster1154	BacA-60
ARG1626	CATAAAGACCATGTAAACCACGCCCGCGACGATAAAACGGTAAATCGCGAAGGGGACAAACGAGATGCGTTTGATGATTTTCAGGAAAGTTTTAATCGCAATCAGCGCCACGACAAACGCCGTCACGAAGCCCACGGCAAACATCGGCACGTCAGCCAACGACAGGAAGTGCCAGCTTTTATACAGATCCAGAACGGTCGCCCCCATCATCATGGGAACCGCCAGAATAAAAGAGAACTCAGAAGCCGCATAACGGCTTACACCCATCAGCATCCCACCAGAAATCGTTGCCCCCGAGCGTGAAAAACCGGGCCACAGCGCCAGGCATTGAAAACAGCCAATCATAAACGCCTGACGATGCGTAATGTCATCCAGCCCGACGGCACGTGGTTTTTTAGG…	others	others	Cluster1155	BacA-61
ARG1627	CATAAACACCATGTAAACGACGCCCGCGACGATAAAACGGTAAATCGCAAACGGGACAAACGAAATGCGTTTGATGATTTTCAGGAAGGTTTTAATCGCAATCAGCGCCACGAGAAACGCCGTCACGAAACCAACGGCAAACATCGGTACATCAGACAGCGACAGGAAGTGCCAGCTTTTATACAGATCCAGAACGGTCGCACCCATCATCATGGGAACCGCCAGAATAAAAGAGAACTCAGAAGCCGCATAGCGGCTGACGCCCACCAGCATCCCGCCGGAAATGGTCGCACCCGAACGAGAAAAACCGGGCCACAGCGCCAGACATTGAAAACAGCCAATCATAAAGGCCTGACGATGCGTGATGTCATCCAGCCCGACGGCACGCGGCTTTTTAGG…	others	others	Cluster1156	BacA-62
ARG1628	ATGGATCTGCATACGCTGCTTAATGCGTTTATTCTGGGCATCGTCGAGGGATTGACGGAGTTTTTACCGGTCTCTTCCACCGGTCATATGATTATTGTTGGCCACTGGCTGGGTTTTGAAGGGGATAAGGCGAAAACGTTTGAGGTGATTATCCAGCTGGGCTCGATCCTGGCGGTAGTGGTGATGTTCTGGCGCCGCCTGTTCGGGCTGATCGGGATCCACTTTGGTCGCCCGGTGGTGCACGAAGGACGTGGTCAGGGGCAACTTCGGCTGGGCCATATTGTGCTGGCGATGATCCCGGCGGTGGTGCTGGGGCTGCTGCTCCATGATTTTATCAAGAGTCTGTTTACTCCGTTGACGGTGGCCTATGCCCTGGTGGTAGGCGGTCTGCTGCTGCTG…	others	others	Cluster1157	BacA-63
ARG1629	ATGACGGATATGTATTCGCTGTTTGTGGCTTTTATTCTGGGTGTGGTCGAAGGGCTGACTGAGTTTCTGCCGGTTTCTTCTACCGGGCATATGATTATTGTCGGGGAGTTGCTGGGGTTTACCGGTGATAAAGCAAAAACGTTTGAAGTGATTATTCAGTTAGGCTCCATTCTGGCCGTAGTTGTGGTGTTTTGGCGGCGCTTATTCGGTCTGATTGGTATTCACTTTGGTGCGGTGCCCCACGAGGGGAAAACCAATGGTCATTTGACTCTGGGCCATATTTTACTGGCGATGATCCCTGCGGTGATTCTAGGTTTGGCATTTCATGATGTTATCAAGGCGCTATTTGACCCAAAAAGTGTCATGTATGCCTTGGTGGCGGGTGGGGTGTTATTGCTG…	others	others	Cluster1158	BacA-64
ARG162	ATGAAGTGGACAAAAAGAATAACCCGATTTGCGATTAGAAACCGTAAATCTCCAGCAGAAAACCGTAAAATAGTGGGGAAGTACATCAGCTTGTTAGCTGTCGTACTTTTCGCTGTCTTTTTGGTCAATTTTGCTGTTATTATCGGGAGTGGTAGTAAATTTGGAACGGATCTAGTCAAAGAGGCCAAGAAAGTTCACCAAATAACCCGTACAGTCCCTGCCAAACGTGGGACTATTTATGACCGAAATGGAGTCCCGATTGCTGAGGACGCAACCTCCTATAATGTCTATGCTGTTATTGATAAAAAATACAAATCAGCAACTGGTAAAATTCTTTATGTAGAAGATGCCCAGTTTAATAAGGTAGCAGAGGTTTTCCATAAGTATCTGGACATGGAA…	others	others	Cluster117	PBP2x-12			Transpeptidase
ARG1630	CATAAATACCCAGTAAACAGCGGCTGCCACAATAAAGCGGTAGATAGCAAATGGGATAAAAGATATACGCTTAATCAATGCCAGAAAAGTTTTAATGGCGACTAACGCGACAACAAATGCAGTAACAAAACCAACAGCAAACATTGGGATATCAGAAGCGCTCAAAAAGTGCAGGCTCTTATATAAATCTAATCCACTTGCTCCCATCATCATCGGTACAGCCAAAATAAACGAGAATTCTGATGCAGTATAACGATTAACCCCCATCAGCATTCCACCAGAAATTGTCGCACCTGAACGGGAAAATCCCGGCCATAAAGCCAGACACTGAAAACAGCCAATCATAAAAGCCTGACGATAAGTAATATCATCCAGCCCCTCTGCTTTTGGTGTTTTAGG…	others	others	Cluster1159	BacA-65
ARG1631	ACCGAATTTGCACCTGTTTCTTCTACAGGTCATATGATTCTTGTCGACGATATGTGGTTGAAATCCACAAAGTTCTTAGGTGAACAATCTGCATTTACTTTTAAAGTCGTGATTCAGTTAGGTTCAGTTTTCGCAGCAGCATGGGTGTTTAGAGAACGTTTCTTTGAATTATTACATATCGGTAAACATAAACCTGAACAACATGCTACAGCAGGACGCCGTTCTAAACCTCAACGTCTAAACTTATTACATGTATTAGTTGGTATGATTCCTGCAGGTATTTTAGGTTTCTTATTTGACGATGTAATAGAAAAATATTTATTCAGTGTTCCAACAGTTATGATTGGCCTTTTCCTAGGTGCTATTTATATGATTATCGCTGATAAATATTCTGAAAAA…	others	others	Cluster1160	BacA-66	BacA
ARG1632	CGTCCAGTTGACCCAACCAAATTGCCACGTGGCAAGGATCAGCAAGCCGAAGGCGATGCGGTACCAGGCGAAGGTGGCGTAGCTGTGGTTCGCAATGAACTTCAGCAGGCCGCGCACGGCGATCATCGCGAAGATGAACGCTACGACGAAGCCCAGGGCGAAGACCGGCAGGTCGCTGCTCTGGAACAGTTCGCGGTACTTGTAGCCGGAATAAACCGCGGCACCGACCATGGTCGGCATTGCCAGGAAGAACGAGAACTCCGTGGCGGCCTTGCGTGACAGGCCGAACAGCAGACCGCCGATGATGGTGGAACCGGAGCGCGACGTGCCCGGAATCATCGCCAGGCACTGGACGCAACCGATCTTCAGCGCGTCGGCCCACTTCATGTCGTCCACATG…	others	others	Cluster1161	BacA-67	BacA
ARG1633	AATTCCTTTGCCAATACCGAATCCGAAGTATAGGATTGCTATAAAAATAACTAAGACAATTCTATAAATAGCAAAAGGTACTAACTTAACTTTATTAATTAAGTGTAAGAATGTTTTAATTGCAATTAATCCAACAATAAATGCCGCTAAAAATCCTAAAATGTAGAATGGTATGTGTGCTAAATGAATATACTCATAATGTTTTAGTAAAGATAATCCACTTGCAGCTAACATAATTGGTACCGACATAATAAAAGTGAAATCAGATGCAGCTTTATGATTCAATTTCATAAGAACACCTGTTGAAATCGTTGAACCGGATCTACTAAATCCAGGCCACATAGCTATTGCTTGAGAGATACCAATGACAAATGCTTGGAAATAATTAATTTGATCTAC…	others	others	Cluster1162	BacA-68	BacA
ARG1634	CCAACTTATCCAGCCCGACAACCACAATATTATGATGACGATGCCGAAAACAATGCGGTAATAGGCAAACGGGATATAGTTTTTCTTGGAAACAAACTTCAGCAGTGCTTTGACCGCTACTAAACCGGAAACAAAAGCGGCAATAAAGCCTATCAGAATCAAACCGACATCATGCAGGGTGAAAAACCGGTAATGTTTCAGGACATCATAAGCCGTTGCGGCAACCATCATCGGAACGGCCAAGAAAAATGAAAACTCCGTTGCCGTTTTCCGCTCGATGCCCCAAAGCATCCCGCCCATAATCGTACTACCCGAACGGGACGTACCCGGAACCAGTGCAAACACTTGGGCAACGCCGATCATCAACGCATCAATCGGACGCAATGCATCAACATCGGC…	others	others	Cluster1070	BacA-28	BacA
ARG1635	TGACTGCATTTCAGGTTGTTCTGATAGCCAGTTTGCCATTTTACAGTACTGTTCAACAGAAATATTCTCTGCACGAGTACTTGGATCGATACCAAGTTCTGTGAGCTGTTCTACAGTAAAAAGATCACCGAGGCTGTTACGGATAGTTTTACGCCGTTGGTTGAAAGCTTGAGTCGTGATCCGGCTCAGCATACGAATATTCTTGACGGGATGCGGTATGCTTTTGTGCGGTACCAGACGTACAACGGCTGAATCGACTTTAGGTGCAGGAGTAAACGCGGTTGGCGGTACTTCCAGCACAGGGATAACCTGACAATAATATTGGGCCATGACACTTAAACGCCCGAAAGTTTTACTTCCGGGGCCAGCTACCAGACGGTTCACCACCTCTTTTTGTAA…	rRNA Methyltransferase	others	Cluster1163	Ksga-7	ksga	kasugamycin	ErmC
ARG1636	ATGAATAATAGAGTCCACCAAGGGCATTTTGCCCGCAAACGCTTTGGACAAAACTTTTTAAACGATCAGTTTGTCATCGACAGTATTGTCTCCGCAATCCACCCAGTTCCTGGCGAAGCGGTCGTTGAAATTGGCCCCGGTTTAGGTGCCTTAACCGAACCCGTCGCGGCTCGTATGGATCACATGACCGTTATTGAGCTGGATCGCGATCTGGCTGCACGGCTGGCTAGCCATCCTCAACTGAAAGATAAGCTAACCATTCATCAGCAAGATGCGATGAAAGTAAACTTTTCCGAACTGTCAGAGCAAGCGGGGCAACCATTACGGGTATTTGGTAACCTGCCATACAATATTTCTACGCCGCTGATGTTCCATCTTTTCAGCTATACTGATGCTATC…	rRNA Methyltransferase	others	Cluster1164	Ksga-8	ksga	kasugamycin	ErmC
ARG1637	TCACTGCGCCAGTTCACGCTGATGGCGACGGCAACCGTCACGCTGTTGTTAGGAAGTGTGCCGCTGTATGCGCAAACGGCGGACGTACAGCAAAAACTTGCCGAATTAGAGCGGCAGTCGGGAGGCAGACTGGGTGTGGCATTGATTAACACAGCAGATAATTCGCAAATACTTTATCGTGCTGATGAGCGCTTTGCGATGTGCAGCACCAGTAAAGTGATGGCCGCGGCCGCGGTGCTGAAGAAAAGTGAAAGCGAACCGAATCTGTTAAATCAGCGAGTTGAGATCAAAAAATCTGACCTTGTTAACTATAATCCGATTGCGGAAAAGCACGTCAATGGGACGATGTCACTGGCTGAGCTTAGCGCGGCCGCGCTACAGTACAGCGATAACGTGGCG…	Beta-Lactamase	beta-lactamase	Cluster896	CTX-M-C-1	bl2be_ctxm	monobactam==penicillin==cephalosporin_iii==ceftazidime==cephalosporin_ii==cephalosporin_i	CTXM
ARG1638	GTGACTGCCGCCGACGCACCGCTGCCGCAGCTGCAGGCCTACACCGTGGACGCCTCGTGGCTGCAGCCGATGGCACCGCTGCAGATTGCCGACCGCACCTGGCAGATCGGCACCGAGGACCTGACCGCGCTGCTGGTGCAGACCGCCGACGGTGCGGTACTGCTCGACGGCGGCATGCCGCAGATGGCCGGTCACCTGCTGGACAACATGAAGGCACGCGGGGTGGCAGCACAGGATCTACGGCTGATCCTGCTCAGCCACGCACACGCCGACCATGCCGGGCCAGTGGCGGAGCTGAAGCGCCGTACCGGCGCCAGCGTAGCGGCCAACGCCGAATCGGCCGTGCTGCTGGCGCGCGGTGGCAGCAACGACCTGCACTTTGGCGACAGCATCACCTTT…	Beta-Lactamase	beta-lactamase	Cluster931	L1_beta-lactamase-3	bl3_l	cephamycin==cephalosporin==carbapenem==penicillin	L1
ARG1639	AATTGCGCCGATGTCCTTGAGGCACGCCTGCGTCAGCGTCATCCGGGCCTCGACGTGGCGCGGCTCGGGGCAGTCCATGTTCATCGCGAACACGGTCGGCTGGTCGCCCTTGTCGACCCAGCCCACCATCCAGCCGAGCGAGCCCTGCTCTTTTCCCAGCAAGCCCGACTTCGCGTGAATGACGGCGTCGCCGCCCTTGGTCACCGGGATGATGTCGCGCGTCAGGTCCTGGCTGCGCTTGGAGACCGGCAGCGCGCCGCGCCGGAGGCGGTCGATGAAATCGACCTGCTCGACCGGATCGATGCGCAAGCTCCCAGTCAGCCAGAACTGATCGATGCCGCCGCCAATGTCGTGATTGCCGTAGTCGAGCTCCTCGAGATATTTCTGCATCCGCTCGGG…	Beta-Lactamase	others	Cluster1165	bl2d_oxa5-1	bl2d_oxa5	cloxacillin==penicillin	ClassD
ARG163	ATGAAATGGACAGAAAAAATAACCCGATTTGCGGTAAAAAATCGTAAATCTCCAGCAGAAAACCGTAGGATAGTTGGCAAGTACCTCAGCTTTTTAGCTGTTGCCCTTTTCGGCCTCTTTTTGGCCAATTTTGCTTATATTATCGCAAAAGGTAATATATTTGGTACTGACTTGGTAAAAGAGGCTAAAAAGGTTCACCAAACAACCCGAACAGTTCCTGCCAAACGTGGGACTATCTATGACCGAAATGGAGTGCCTATTGCTGAAGATGCGACTTCCTATAACGTCTATGCTGTTATTGATAAAAAATACAAGTCAGCAACTGGAAAAATTCTTTATGTAGAGGATTCGCAGTTTAATAAGGTAGCTGAAGTCTTCCATAAGTATTTAGACATGGAT…	Target Redundancy/Overexpression	others	Cluster118	PBP2x-13			Transpeptidase
ARG1640	ATGCCCCCGATCAGCCGCCGCCATGCGCTTGCCCTGATGGCCGGCGCCAGCCTGGTGCCCGCACGCGTAGCAGCGCATGTCGCCCCGCCACGCAACGAGGTCCGTGGCGATCTCGTCAAGCGCTTCACCGACGAGGGCACCAACGGCACGTTCCTCGCCTACAAGGTCGAGGAGTATCTGATCATCGCGAGCGACACCGAGCGCTCCGGCGAGGGCCGGCTGCCGGCCTCGACCTTCAAGATCGCGAACTCGCTGATCGCGCTGGAGACCGGCGTCGTCCAGGATCCCGACAAGGACGTCTTCAAGTGGGACGGCGTCACGAGGTCGATCGAGGCCTGGAACAAGGATCACACCTTGCGCAGTGCGATCGCAGTGTCGGCCGTGCCGGTCTATCAGGAG…	Beta-Lactamase	beta-lactamase	Cluster1166	bl2d_oxa5-2	bl2d_oxa5	cloxacillin==penicillin	ClassD
ARG1641	ATGCGTTATATTCGCCTGTGTATTATCTCCCTGTTAGCCACCCTGCCGCTGGCGGTACACGCCAGCCCGCAGCCGCTTGATCAAATTAAACTAAGCGAAAGCCAGCTGTCGGGCCGCGTAGGCATGATAGAAATGGATCTGGCCAGCGGCCGCACGCTGACCGCCTGGCGCGCCGATGAACGCTTTCCCATGATGAGCACCTTTAAAGTAGTGCTCTGCGGCGCAGTGCTGGCGCGGGTGGATGCCGGTGACGAACAGCTGGAGCGAAAGATCCACTATCGCCAGCAGGATCTGGTGGACTACTCGCCGGTCAGCGAAAAACACCTTGCCGACGGCATGACGGTCGGCGAACTCTGCGCCGCCGCCATTACCATGAGCGATAACAGCGCCGCCAATCTG…	Beta-Lactamase	beta-lactamase	Cluster901	SHV-C-1	bl2be_shv2	monobactam==e_cephalosporin==n_cephalosporin==penicillin	SHV-LEN
ARG1642	AATAGTTCAAAGTTTCAACAGGTTGAACAAGATGCTAAGGTAATTGAAGCATCTCTTTCTGCGCATATAGGGATTTCTGTTCTTGATACTCAAACTGGAGAGTATTGGGATTACAATGGCAATCAGCGTTTTCCTTTGACAAGTACTTTTAAAACAATAGCTTGTGCTAAATTATTATATGATGCTGAGCAAGGGGAAATAAACCCTAAGAGTACAATTGAGATCAAAAAAGCAGATCTTGTGACCTATTCTCCCGTAATAGAAAAGCAAGTAGGACAAGCAATAACGCTCGATGATGCGTGTTTTGCAACTATGACGACAAGTGATAATGCAGCAGCAAATATCATCCTAAATGCCCTAGGAGGTCCTGAAAGCGTGACGGATTTTCTAAGACAAATC…	Beta-Lactamase	beta-lactamase	Cluster937	CARB-4-2	bl2c_pse1	carbenicillin==penicillin	CARB-PSE
ARG1643	AGTAGTTCAAAGTTTCGGCAAGTTGAACAAGACGTTAAGGCAATTGAAGTTTCTCTTTCTGCTCGTATAGGTGTTTCCGTTCTTGATACTCAAAATGGAGAATACTGGGATTACAATGGCAATCAGCGCTTCCCGTTGACAAGTACTTTTAAAACAATAGCTTGCGCTAAATTACTATATGATGCTGAGCAAGGAAAAGTTAATCCCAATAGTACAGTCGAGATTAAGAAAGCAGATCTTGTGACCTATTCCCCTGTAATAGAAAAGCAAGTAGGGCAGGCAATCACACTCGATGATGCGTGCTTCGCAACTATGACTACAAGTGATAATACTGCGGCAAATATCATCCTAAGTGCTGTAGGTGGCTCCAAAGGCGTTACTGATTTTTTAAGACAAATT…	Beta-Lactamase	beta-lactamase	Cluster575	CARB-C-1	bl2c_pse1	carbenicillin==penicillin	CARB-PSE
ARG1644	TCACTTCTCCGCCAGCGCCTCCAGGGCCATGCGGGCGACTGTCTCGTCGATATCGGCCGGGTCGCCGTCATCCCTGAACCACACTGCCGACAGCGCAGTGCTGGCCGCGATCCAGCGCAGCAGGCGTGTGCGTTCCAGTTCGGACAGCGCACAGACCTGCTCAAGGCGGATCGCAAACCGCTCGGGCCGCGTCGCAACGTGGATGCCCGGACCACAGAGGTCCGGGTTGCTGAACATCGTCGTGTAATCGAACGCACGGTCCCCCAGCAGTCGCTTCGGGTCGATCGCCAACCAGCCGCGCGGGCCGAAATCCAGCACATTGTCATGATGCAGGTCGCCGTGCAGCGGGCGGATCTCCTGTTCGTCATGCAGCAGCCCCTCCGCCAGTGATCTGCACTG…	Phosphotransferase	aminoglycoside	Cluster1167	APH(6)-Ic			APH6
ARG1645	ATGAGCCATATTCAACGGGAAACGTCTTGCTCCCGTCCGCGCTTAAACTCCAACATGGACGCTGATTTATATGGGTATAAATGGGCTCGCGATAATGTCGGGCAATCAGGTGCGACAATCTATCGCTTGTATGGGAAGCCCGATGCGCCAGAGTTGTTTCTGAAACATGGCAAAGGTAGCGTTGCCAATGATGTTACAGATGAGATGGTCCGTCTCAACTGGCTGACGGAGTTTATGCCTCTCCCGACCATCAAGCATTTTATCCGTACTCCTGATGATGCGTGGTTACTCACCACCGCGATTCCTGGGAAAACAGCCTTCCAGGTATTAGAAGAATATCCTGATTCAGGTGAAAATATTGTTGATGCGCTGGCCGTGTTCCTGCGCCGGTTACATTCG…	Phosphotransferase	aminoglycoside	Cluster1146	APH(3')-Ia			APH3
ARG1646	ATGAGCCATATTCAGCGTGAAACGAGCTGTAGCCGTCCGCGTCTGAACAGCAACATGGATGCGGATCTGTATGGCTATAAATGGGCGCGTGATAACGTGGGTCAGAGCGGCGCGACCATTTATCGTCTGTATGGCAAACCGGATGCGCCGGAACTGTTTCTGAAACATGGCAAAGGCAGCGTGGCGAACGATGTGACCGATGAAATGGTGCGTCTGAACTGGCTGACCGAATTTATGCCGCTGCCGACCATTAAACATTTTATTCGCACCCCGGATGATGCGTGGCTGCTGACCACCGCGATTCCGGGCAAAACCGCGTTTCAGGTGCTGGAAGAATATCCGGATAGCGGCGAAAACATTGTGGATGCGCTGGCCGTGTTTCTGCGTCGTCTGCATAGC…	Phosphotransferase	aminoglycoside	Cluster1168	APH(3')-Ia			APH3
ARG1647	GGCAACAAACACCAGGTAGACGGCGAAGGCTACGATGAAGCGGTATATGGCGAACGGGATGAAGTCGAGGCGACGGATCAGCGCCAGGAAGGTCTTGATGGCAATCATGGCGACCACGAAGGCAGTGATGAACCCCACCGCAAACATGGGAAAGTCGGCCATGGAGAGGAGGTCGCGGCTCTTGTAGAGATCCAGCCCGCTTGCCGCCACCATCATGGGCACCGCCAGAATGAAGGAGAACTCGGCAGCTGCCTGACGGCTGATCCCCATCAGCATGCCGCCGCTGATGGTGGCACCGGAGCGGGAGAAACCGGGCCAGAGCGCCAGACACTGGAACAGACCTATGCCGAACGCCTGCTTGTAGCTGATGTCATCCAGGGTCTCGGAGCGTACCGTCGG…	others	others	Cluster1169	BacA-70
ARG1648	ATGGCAATTGTAGAGATTTTTAAAGCGATTTTACTGGGTATTGTAGAGGGAATTACAGAATGGCTGCCCATCAGTAGCACAGGGCATATGATATTGGTGGATGAATTTATTAAGCTGAATATGTCTAAGGCATTTATGGAAATGTTTTTTGTGGTCATTCAGTTGGGAGCGATTATGGCTGTTGTACTGTTGTATTGGAAGAAGCTTAATCCCTTTACTTTCGATAGAGGGGTTTCCATTAAGCAAGAGACCATAGAAATGTGGTTTAAAATCATCGTGGCTTGTATTCCGGCAGGAGTCATCGGTATATTGTGGGATGATGTATTTAACGCTCTTTTTTATAACTATCAAACCGTCGCTGTTATGCTGATTTTATTTGGAGTTCTCTTTATTGTCATT…	others	others	Cluster1170	BacA-71	BacA
ARG1649	AACACCAATAATACGATTGAAGAGCAATTAAGTACGCTTGAAAAATATAGCCAAGGTCGTTTAGGTGTTGCTTTAATCAACACGGAAGATAATTCACAAATAACATATCGTGGTGAAGAACGTTTTGCGATGGCAAGTACAAGTAAGGTTATGGCTGTTGCGGCAGTTTTAAAAGAGAGTGAAAAACAAGCGGGATTATTAGATAAGAATATTACAATTAAAAAATCCGACTTAGTTGCTTACAGCCCTATTACAGAAAAACATTTAGTAACAGGAATGTCTTTAGCTCAATTAAGTGCTGCTACGTTGCAATATAGCGATAATACAGCAATGAATAAAATCTTAGATTATTTAGGTGGTCCAGCCAAAGTCACTCAATTTGCACGTTCAATTAATGAT…	Beta-Lactamase	beta-lactamase	Cluster826	OXY-3-1	bl2e_fpm	cephalosporin	CTXM
ARG164	ATGTTTTTTAATTTTAAAAAATATTTTCTTATAAAAGTATTTTTTTTTGTATTAATTTTAACGCTTTGTTATGGGTTATATTTATACGTTAAGATAAATCGATTCATAAATGGAAAAGTATGGAATTTTCCCACTTCAATATATGGACGTATAGTTAATTTAGAACCAGGAAATTCATATTCTCAAAAAGAAGTATTACACTTGTTGAAAAGCACAATGTATAGAAAAGTAGATTTAGTTATGTTGCCAGGAGAATACAGTATAAAAAATAATACTATAGAATTTATACGACGTGCTTTTGATTTTCCTGATATACGAGAAGATGAATTTCATGCGCGATTGTATTTTAATAAAGATACTTTAGTAAAAATTAAAAACATTGACAACAATCATGATTTT…	Target Redundancy/Overexpression	others	Cluster119	Transgly-2	Transgly		Transpeptidase
ARG1650	TTCCTGAGGTGTCTGAGCTGAAAGCCAGTTAGCCAGCTTACAGTACTGCGCCACGGAAATATTCTCTGCCCGCAGTGTCGGATTGACACCTAACTCGGTTAATTGCTCTGGTGTGAATAAATCACCCAAGCTATTGCGCACGGTTTTTCTGCGTTGGTTAAAGGCTTGCGTCGTGATGCGACTCAGCATACGCACATCGCCTACCGGGTTCGGCATATTAATATGGGGAATCAGGCGTACCACGGCAGAATCCACTTTAGGTGCTGGGGTGAATGCCGTTGGCGGCACTTCCAGAACCGGAATCACATTACAGTAATACTGAGCCATCACGGTCAGACGGCCGTAAGCCTTACTGTTCGGGCCGGCCACCAGACGGTTGACCACTTCTTTTTGCAGCAT…	rRNA Methyltransferase	others	Cluster1171	Ksga-9	ksga	kasugamycin	Erm38
ARG1651	GTCATTCCAGCCTTTGCCCAGGCGGACTTTGAACATGCCATTTCAGATCTTGAGGCGCACAATCAAGCCAAGATCGGAGTGGCCCTAGTTAGTGAAAATGGCAACCTGATTCAAGGGTATCGTGCGAATGAAAGGTTCGCGATGTGCTCAACTTTCAAGTTGCCGTTGGCCGCTCTTGTTCTGAGTCGCATTGACGCTGGGGAAGAGAATCCTGAGCGCAAGCTTCATTACGATTCCGCGTTCCTTGAAGAGTACGCCCCAGCCGCAAAACGGTATGTGGCAACTGGATATATGACTGTAACTGAGGCAATTCAATCCGCCCTCCAACTCAGCGACAATGCCGCAGCTAACCTGCTGTTAAAAGAGGTTGGCGGCCCACCTTTATTGACAAAGTATTTC…	Beta-Lactamase	beta-lactamase	Cluster989	BEL-C-1	bl2_ges	cephalosporin==penicillin	GES
ARG1652	GCTGAAACCTGGCCACAGGGCGATATCGCCCGACAAAAAATCGTAAAGCTGGAAAAGGATTTTGGTGGGCGGATTGGAGTATCTGCCATCGATACGGGCGCCAATCGAACTTTTGACTTTCGAGCGGACGAACGTTTCCCTTTATGCAGCTCCTTTAAGGGCTTTCTGGCTGGCGCCGTGCTCTCCCACAGCCAACAGCAGGAAGGCTTACTGGAGAAACGTATCGACTATAAGAATCGGGTGATGGAACCTCACTCTCCCATCAGCGCACAACATAGTTCGACGGGTATGACCGTGGCGCAATTAGCGGCAGCGGCGCTGCAGTACAGCGACAACGGTGCGACAAATTTGCTTCTGGAAAACGTTCTGGGCGGGCCCGCCGGGATGACGACCTTCATG…	Beta-Lactamase	beta-lactamase	Cluster864	KPC-22-0	bl2f_sme1	cephalosporin==carbapenem==penicillin	KPC
ARG1653	CGGATGATGTTCGCGGCGGCGGCGTGCATTCCGCTGCTGCTGGGCAGCGCGCCGCTTTATGCGCAGACGAGTGCGGTGCAGCAAAAGCTGGCGGCGCTGGAGAAAAGCAGCGGAGGGCGGCTGGGCGTCGCGCTCATCGATACCGCAGATAATACGCAGGTGCTTTATCGCGGTGATGAACGCTTTCCAATGTGCAGTACCAGTAAAGTTATGGCGGCCGCGGCGGTGCTTAAGCAGAGTGAAACGCAAAAGCAGCTGCTTAATCAGCCTGTCGAGATCAAGCCTGCCGATCTGGTTAACTACAATCCGATTGCCGAAAAACACGTCAACGGCACAATGACGCTGGCAGAACTGAGCGCGGCCGCGTTGCAGTACAGCGACAATACCGCCATGAACAAA…	Beta-Lactamase	beta-lactamase	Cluster895	CTX-M-C-1	bl2be_ctxm	monobactam==penicillin==cephalosporin_iii==ceftazidime==cephalosporin_ii==cephalosporin_i	CTXM
ARG1654	ATGTCTAAAAAAAATTTTATATTAATATTTATTTTTGTTATTTTAACATCTTGTAAAAATACAGAAAAAATATCAAATGAAACTACATTAATAGATAATATATTTACTAATAGCAATGCTGAAGGAACATTAGTTATATATAATTTAAATGATGATAAATATATAATTCATAATAAAGAAAGAGCTGAACAAAGATTTTATCCAGCATCAACATTTAAAATATATAATAGTTTAATAGGCTTAAATGAAAAAGCAGTTAAAGATGTAGATGAAGTATTTTATAAATATAATGGCGAAAAAGTTTTTCTTGAATCTTGGGCTAAGGACTCTAATTTAAGATATGCAATTAAAAATTCGCAAGTACCGGCATATAAAGAATTAGCAAGAAGAATAGGTCTT…	Beta-Lactamase	beta-lactamase	Cluster1172	OXA-137	bl2d_oxa5	cloxacillin==penicillin	ClassD
ARG1655	ATGAACACGATCGAATCGATCACGGCGGACCTGCACGGACTGGGCGTCCGGCCCGGCGACCTGATCATGGTCCATGCATCGCTGAAAGCCGTCGGCCCGGTCGAGGGAGGTGCGGCCTCGGTGGTGTCGGCCCTTCGCGCCGCGGTCGGGTCCGCAGGGACCCTGATGGGTTATGCCTCATGGGACCGCTCGCCCTATGAGGAGACGCTGAACGGCGCGCGGATGGACGAAGAACTGCGCCGCCGGTGGCCACCCTTCGATCTGGCCACATCCGGTACCTATCCCGGCTTCGGCCTGCTCAACCGGTTTCTGCTTGAGGCGCCCGACGCACGGCGCAGCGCGCATCCCGACGCCTCCATGGTCGCGGTCGGCCCCCTTGCCGCCACGCTGACAGAGCCG…	Acetyltransferase	aminoglycoside	Cluster1173	AAC(3)-IIb			AAC3
ARG1656	ATGAAATTCCGACACGCGCTGTCGAGCGCATTCGTTTTGCTGGGTTGCATCGCCGCGTCGGCGCATGCGAAGACGATCTGCACGGCGATCGCCGATGCGGGCACGGGCAAGCTGCTGGTGCAGGACGGCGATTGCGGCCGCCGCGCATCGCCCGCGTCGACGTTCAAGATCGCGATCAGCCTGATGGGCTACGACGCAGGCTTCCTGCGCAACGAGCATGACCCGGTGCTGCCGTATCGCGACAGTTACATCGCGTGGGGTGGCGAAGCATGGAAGCAGCCGACCGATCCGACGCGCTGGCTCAAGTATCCGGTCGTGTGGTATTCGCAGCAGGTGGCGCACCATCTCGGCGCGCAGCGCTTCGCGCAGTATGCGAAGGCGTTCGGCTACGGCAATGCG…	Beta-Lactamase	beta-lactamase	Cluster1174	OXA-C-12	bl2d_oxa9	cloxacillin==penicillin	ClassD
ARG1657	ATGAGAAACGCATCTATTCATCCAGGAGTCCGACCATTAAAAAATAAGACGAACTTCATCCAGTCCGTCCGCAACTCGTTTACGATGGCCTATCGCGGCTTGCTCAAAATTCGCCGCACACCGGAGCAGTTATTCGACGTTACGCTGCAGCCGATCATTTTCACGCTGATGTTTACTTATATTTTTGGCGGGGCGATATCCGGCGACGTGCACAGCTATTTGCCGATCATCATTCCCGGCATACTCGTGCAGACGGTCATTACGACATCGGTCGTCACCGGCGTCCAATTGCGCGAGGATATGGACAAAGGCGTATTCGACCGCTTCAAGTCTTTGCCGATCGCGCGCATCGCGCCTCTTGCGGGGGCGCTGCTGGCCGATACGATCCGCTATACGATC…	ABC Transporter	others	Cluster1175	ABC2_membrane	ABC2_membrane		ABC2_membrane
ARG1658	GAAGGTGCCATGAAAACATTTGCCGCATATGTAATTATCGCGTGTCTTTCGAGTACGGCATTAGCTGGTTCAATTACAGAAAATACGTCTTGGAACAAAGAGTTCTCTGCCGAAGCCGTCAATGGTGTCTTCGTGCTTTGTAAAAGTAGCAGTAAATCCTGCGCTACCAATGACTTAGCTCGTGCATCAAAGGAATATCTTCCAGCATCAACATTTAAGATCCCCAGCGCAATTATCGGCCTAGAAACTGGTGTCATAAAGAATGAGCATCAGGTTTTCAAATGGGACGGAAAGCCAAGAGCCATGAAGCAATGGGAAAGAGACTTGACCTTAAGAGGGGCAATACAAGTTTCAGCTGTTCCCGTATTTCAACAAATCGCCAGAGAAGTTGGCGAAGTA…	Beta-Lactamase	beta-lactamase	Cluster1176	OXA-C-1	bl2d_oxa10	cloxacillin==penicillin	ClassD
ARG1659	GTGGCCAATCTTGACGTTATTGTCGACCGTTCCGACCCCGCGGTGCAGCGCATCGTCGATGTGACCAAGCATTCCCGGTCCGTCGTGCGAACGGTGCTGATCGAGGACATCGAGCCCCTGACGCAGAGCATCCGCGCCGGGGTCGAGTTCACCGAGGTCTACGGTCTCGACACCGTGCCGTTCCCGGGTGATCTGCTCGCCGCCTGCGAAAAGCGCGGAATTCGGGTGCGGCTGCTCTCCGCCGCGGTCGCGAATCAGGTTTTCAAGACCGAGAAGAAGCCCAAGGTCTTCGGTATCGCGAAGGTTCCGCCGGCCGGCCGTTTCGCCGACCTGGAGAGCCTTTCCGGCGATGTCGTCCTGCTCGACGGCGTGAAGATCGTCGGCAACATCGGCGCCATC…	others	others	Cluster1177	TSNR_N-2	TSNR_N
ARG165	ATGAACAAACCAACGATTCTGCACCTAATCAAGTATCTGAGCATTAGCTTCTTAAGCTTGGTTATCGCAGCCATTGTCTTAGGCGGAGGAGTTTTTTTCTACTACGTTAGCAAGGCTCCTAGCCTATCCGAGAGTAAACTAGTTGCAACAACTTCTAGTAAAATCTACGACAATAAAAATCAACTCATTGCTGACTTGGGTTCTGAACGCCGCGTCAATGCCCAAGCTAATGATATTCCCACAGATTTGGTTAAGGCAATCGTTTCTATCGAAGACCATCGCTTCTTCGACCACAGGGGGATTGATACCATCCGTATCCTGGGAGCTTTCTTGCGCAATCTGCAAAGCAATTCCCTCCAAGGTGGATCAACTCTCACCCAACAGTTGATTAAGTTGACT…	others	others	Cluster120	PBP1a			Transpeptidase
ARG1660	ATGAGTATTCAACATTTCCGTGTCGCCCTTATTCCCTTTTTTGCGGCATTTTGCCTTCCTGTTTTTGCTCACCCAGAAACGCTGGTGAAAGTAAAAGATGCTGAAGATCAGTTGGGTGCACGAGTGGGTTACATCGAGCTGGATCTCAACAGCGGTAAGATCCTTGAGAGTTTTCGCCCCGAAGAACGTTTTCCAATGATGAGCACTTTTAAAGTTCTGCTATGTGGTGCGGTATTATCCCGTGTTGACGCCGGGCAAGAGCAACTCGGTCGCCGCATACACTATTCTCAGAATGACTTGGTTAAGTACTCACCAGTCACAGAAAAGCATCTTACGGATGGCATGACAGTAAGAGAATTATGCAGTGCTGCCATAACCATGAGTGATAACACTGCGGCC…	Beta-Lactamase	beta-lactamase	Cluster960	TEM-C-1	bl2b_tem	cephalosporin==penicillin	TEM
ARG1661	ACTCAGAGCATTCGCCGCTCAATGTTAACGGTGATGGCGACGCTACCCCTGCTATTTAGCAGCGCAACGCTGCATGCGCAGGCGAACAGCGTGCAACAGCAGCTGGAAGCCCTGGAGAAAAGTTCGGGAGGTCGGCTTGGCGTTGCGCTGATTAACACCGCCGATAATTCGCAGATTCTCTACCGTGCCGATGAACGTTTTGCGATGTGCAGTACCAGTAAGGTGATGGCGGCCGCGGCGGTGCTTAAACAGAGCGAGAGCGATAAGCACCTGCTAAATCAGCGCGTTGAAATCAAGAAGAGCGACCTGGTTAACTACAATCCCATTGCTGAGAAACACGTTAACGGCACTATGACGCTGGCTGAGCTTGGCGCAGCGGCGCTGCAGTATAGCGACAAT…	Beta-Lactamase	beta-lactamase	Cluster898	CTX-M-C-3	bl2be_ctxm	monobactam==penicillin==cephalosporin_iii==ceftazidime==cephalosporin_ii==cephalosporin_i	CTXM
ARG1662	ATGGACGACAGCACGTTGCGCCGGAAGTACCCGCACCACGAGTGGCACGCAGTGAACGAAGGAGACTCGGGCGCCTTCGTCTACCAGCTCACCGGCGGCCCCGAGCCCCAGCCCGAGCTCTACGCGAAGATCGCCCCCCGCGCCCCCGAGAACTCCGCCTTCGACCTGTCCGGCGAGGCCGACCGGCTGGAGTGGCTCCACCGCCACGGGATCCCCGTCCCCCGCGTCGTCGAGCGCGGTGCCGACGACACCGCCGCGTGGCTCGTCACGGAGGCCGTCCCCGGCGTCGCGGCGGCCGAGGAGTGGCCCGAGCACCAGCGGTTCGCCGTGGTCGAGGCGATGGCGGAGCTGGCCCGCGCCCTCCACGAGCTGCCCGTGGAGGACTGCCCCTCCGACCGG…	Phosphotransferase	aminoglycoside	Cluster1178	APH(3')-Va			APH3
ARG1663	ATGGAAAAAAGCAACTATCATTCCAATGCGGATCATCACAAACGGCATATGAAACAATCCGTGGAAAAGCGGGCTTTTCTATGTGCGTTCATTATTTCGTTCACAGTCTGCACGCTGTTTTTGGGGTGGAGACTGGCTTCCGTATTGGAGGCAACACAGATACCGCCCATCCCTGCAACTCATACAGGCAGCAGCACTGACGTAGTGGAGAATTTGGAGGAAAACGCTCTTGCCACCGCCAAAGAACAGGGAGATGAACAGGAATGGAGCCTGATTTTAGTGAACAGGCAGAACCCCATCCCCGCACAGTACGATGTGGAGCTTGAGCAACTATCAAATGGTGAGCGGATAGATATTCGGATTTCTCCCTATCTTCAAGATTTGTTTGATGCCGCAAGA…	Gylcopeptide Resistance	vancomycin	Cluster1179	VanYB-1	vanyb	vancomycin	vanY
ARG1664	ATGCATGATGCAGCCACCTCCATGCCGCCGCAGGCTCCCTCAACCTGGGCCGACTACCTTGCCGGCTACCGCTGGCGAGGGCAGGGCGAAGGATGTTCCGCGGCCACGGTCCACCGCCTGGAGGCTGCGCGGCGGCCGACCCTGTTCGTCAAGCAGGAAGTGCTGTCCGCACATGCCGAGCTGCCCGCCGAAATCGCCCGCCTGCGCTGGCTGCACGGTGCCGGCATCGACTGCCCGCAGGTGCTGAACGAAACCCAGAGCGACGGCCGGCAATGGCTGCTGATGAGCGCAATGCCGGGGGACACGCTGTCCGCGCTGGCGCAGCGCGACGAGCTGGAGCCCGAGCGCCTGGTGCGCCTGGTGGCCGCCGCCCTGCGCCGGCTGCACGATCTCGATCCG…	Phosphotransferase	aminoglycoside	Cluster1180	APH(3')-IIb			APH3'
ARG1665	GGAGTATTGATGTTTCAAATTCGCAGCTTTCTGGTTGGTATCAGTGCATTCGTCATGGCCGTACTTGGATCAGCAGCATATTCCGCACAGCCTGGCGGTGAATATCCGACAGTAGATGACATACCGGTAGGGGAAGTTCGGCTGTACAAGATTGGCGATGGCGTTTGGTCGCATATCGCAACTCAGAAACTCGGTGACACGGTGTACTCGTCTAATGGACTTATCGTCCGCGATGCTGATGAGTTGCTTCTTATTGATACAGCGTGGGGGGCGAAGAACACGGTAGCCCTTCTCGCGGAGATTGAAAAGCAAATTGGACTTCCAGTAACGCGCTCAATTTCTACGCACTTCCATGACGATCGAGTCGGTGGAGTTGATGTCCTCCGGGCGGCTGGAGTG…	Beta-Lactamase	beta-lactamase	Cluster1181	VIM-7	bl3_vim	cephamycin==cephalosporin==carbapenem==penicillin	VIM
ARG1666	ATGGGTAAGGAAAAGACTCACGTTTCGAGGCCGCGATTAAATTCCAACATGGATGCTGATTTATATGGGTATAAATGGGCTCGCGATAATGTCGGGCAATCAGGTGCGACAATCTATCGATTGTATGGGAAGCCCGATGCGCCAGAGTTGTTTCTGAAACATGGCAAAGGTAGCGTTGCCAATGATGTTACAGATGAGATGGTCAGACTAAACTGGCTGACGGAATTTATGCCTCTTCCGACCATCAAGCATTTTATCCGTACTCCTGATGATGCATGGTTACTCACCACTGCGATCCCCGGCAAAACAGCATTCCAGGTATTAGAAGAATATCCTGATTCAGGTGAAAATATTGTTGATGCGCTGGCAGTGTTCCTGCGCCGGTTGCATTCGATTCCT…	Phosphotransferase	aminoglycoside	Cluster1146	APH(3')-Ia			APH3
ARG1667	ATGTATTCGCTGTTTGTGGCTGTTGTTTTAGGTGTGGTTGAGGGATTGACGGAGTTTTTACCCGTATCATCCACTGGGCATATGATTATCGTTGGTGAGCTATTGGGCTTTACCGGCGACAAGGCAAAAACCTTTGAAGTCATCATTCAGTTAGGGTCGATTCTGGCGGTTGTTGTGGTGTTCTGGCGGCGGTTATTTGGCCTGATTGGTATCCATTTTGGTGCAGTACCTCATGAGGGAAAAACCAGCGGCCATCTGACATTGGGCCATATTTTACTGGCAATGATCCCTGCCGTGGTGCTGGGGTTGGTATTCCATGATGTCATCAAATCGCTGTTTGATCCGAGAAATGTCATGTATGCCTTGGTGGCGGGTGGGGTACTTTTACTGGTCGCCGAA…	others	others	Cluster1182	BacA-86
ARG1668	ATGGAGTTTTCAAGAATGATGTTAAATCTAGTGCGCAAGGTGTTCACTACGGGGCCCAGAGTGCTCAGTGTTGTCAGCTTGCTAAGTGTTAACGTATTAGGCATAAACTTGGCACAGGCTGTGACTAGCGAGGAAAGCGTACCGAAATTTAGCATTGAGCCATTAGCCAATAATGTGTATTTGCACCAGTCCTTTCAACAGACTGAAAGTTTTGGCCTAGTCGGCGCCAATGGCTTAGTGGTGATTAATGAGGGAAAGGCCTTTATCGTCGATACCCCTTGGTCTGAAAGTGACACTGCGGTGCTGGTTGATTGGATTAAAGAACAAGGTTATCAATTGGTTGGCAGTGTATCAACTCACTCACATGAAGACAGAACAGCAGGCATAGGCTGGCTCAAT…	Beta-Lactamase	others	Cluster1183	DIM-1-1	bl3_shw	cephamycin==cephalosporin==carbapenem==penicillin	DIM-GIM-SIM
ARG1669	ATGAATAATCGAGTCCATCAGGGGCATCTTGCCCGCAAACGTTTCGGGCAGAACTTTTTAACTGACCAATTTATTATCGACAGTATTGTAGATGCAATACATCCACAACCAGGGCAAGCTATCGTCGAGATTGGCCCCGGTCTTGGCGCACTAACTGAACCTGTTGGTAGTAGAATGGATAAGATGACGGTTGTTGAGCTAGACCGTGATCTCGCTGCGCGCTTGCATGTTCACCCACAGTTAAAAGATAAGCTTACAATTATCCAGCAAGATGCCATGACAGTGGATTTCGGTGAATTAGCGAAGCAGGCAGGGCAACCTTTACGTGTTTTTGGTAACCTGCCTTATAATATCTCGACCCCGCTAATGTTCCACCTATTTACCTTTACAAACTCTATT…	rRNA Methyltransferase	others	Cluster1184	Ksga-10	ksga	kasugamycin	ErmC
ARG166	ATGACTAAAAACGAAAGCTATTCTGGCATTGATTATTTTAGATTTATTGCAGCCTTATTGATTGTTGCTATTCATACTTCGCCTCTCTCTTCTTTTAGTGAAACAGGCAACTTTATATTTACACGCATTGTAGCCCGTGTAGCCGTTCCGTTCTTTTTTATGACATCTGGATTTTTTCTGATTTCCAGATATACCTGTAATGCCGAAAAGCTGGGAGCTTTTATAAAAAAGACAACCTTAATTTACGGGGTTGCAATACTCTTATACATACCTATCAATGTTTATAACGGTTATTTCAAAATGGACAACCTTTTGCCAAATATCATAAAAGATATTGTATTTGATGGTACTTTATATCACTTGTGGTATCTTCCTGCATCTATTATCGGAGCTGCGATT…	Gylcopeptide Resistance	others	Cluster121	VanTG-1	vantg	vancomycin	vanT
ARG1670	ATGACTGAGTTGGACACCATCGCAAATCCGTCCGATCCCGCGGTGCAGCGGATCATCGATGTCACCAAGCCGTCGCGATCCAACATAAAGACAACGTTGATCGAGGACGTCGAGCCCCTCATGCACAGCATCGCGGCCGGGGTGGAGTTCATCGAGGTCTACGGCAGCGACAGCAGTCCTTTTCCATCTGAGTTGCTGGATCTGTGCGGGCGGCAGAACATACCGGTCCGCCTCATCGACTCCTCGATCGTCAACCAGTTGTTCAAGGGGGAGCGGAAGGCCAAGACATTCGGCATCGCCCGCGTCCCTCGCCCGGCCAGGTTCGGCGATATCGCGAGCCGGCGTGGGGACGTCGTCGTTCTCGACGGGGTGAAGATCGTCGGGAACATCGGCGCGATA…	others	others	Cluster1185	TSNR_N-3	TSNR_N
ARG1671	CTGTTGTTAGGAAGTGTGCCGCTGTATGCGCAAACGGCGGACGTACAGCAAAAACTTGCCGAATTAGAGCGGCAGTCGGGAGGCAGACTGGGTGTGGCATTGATTAACACAGCAGATAATTCGCAAATACTTTATCGTGCTGATGAGCGCTTTGCGATGTGCAGCACCAGTAAAGTGATGGCCGCGGCCGCGGTGCTGAAGAAAAGTGAAAGCGAACCGAATCTGTTAAATCAGCGAGTTGAGATCAAAAAATCTGACCTTGTTAACTATAATCCGATTGCGGAAAAGCACGTCAATGGGACGATGTCACTGGCTGAGCTTAGCGCGGCCGCGCTACAGTACAGCGATAACGTGGCGATGAATAAGCTGATTGCTCACGTTGGCGGCCCGGCTAGCGTC…	Beta-Lactamase	beta-lactamase	Cluster896	CTX-M-C-1	bl2be_ctxm	monobactam==penicillin==cephalosporin_iii==ceftazidime==cephalosporin_ii==cephalosporin_i	CTXM
ARG1672	TGCGAGCAGTGCGCGGTGTGGAACGCGGACCAGGAGCCGTTCAAGATCTGGGGCAACACGTACTACGTGGGCGTGAAGGGCCTGTCGTCCGTGCTCGTGACCTCCGACTGGGGCCACGTGCTCCTCGACGGCGGACTGCCCGAGTCCGCGCCGAAGATCGCCGCGAACATCGAGAAGCTCGGCTTCAAGGTCACGGACGTGAAGGCGATCCTGAGCTCGCACGTCCACGCGGATCACGCCGGCGGCATCGCCGAGCTGCAGCGGCGCAGCGGCGCCAAGGTGTACCAGCGCCGCCCGAGCGACCAGGTGCTGCGCACGGGCAAGCCCGATCCCGGCGATCCGCAGCTCGCGCGCGCCGGTCCGATCCCGCCGGTGGAGAACGTGTGGGTCGTGCACGAC…	Beta-Lactamase	others	Cluster773	LRA-8-2	bl3_l	cephamycin==cephalosporin==carbapenem==penicillin	SubclassB3
ARG1673	ATGAAAACCATAGCCGCATATTTAGTTCTAGTTTTTTATGCAAGCACCGCGCTCTCAGAGTCTATTTCTGAAAATTTGGCGTGGAATAAAGAATTTTCTAGTGAATCCGTACATGGCGTTTTTGTACTTTGTAAAAGTAGTAGCAATTCCTGTACTACAAATAATGCGGCACGTGCATCTACAGCCTATATTCCAGCATCAACATTCAAAATTCCTAATGCTCTAATAGGTCTTGAAACCGGCGCCATAAAAGATGAACGGCAGGTTTTCAAATGGGACGGCAAGCCCAGAGCCATGAAGCAATGGGAAAAAGACTTAAAGCTAAGGGGCGCTATACAGGTTTCTGCTGTTCCGGTATTTCAACAAATTGCCAGAGAAGTTGGCGAAATAAGAATGCAA…	Beta-Lactamase	beta-lactamase	Cluster1186	OXA-5	bl2d_oxa5	cloxacillin==penicillin	ClassD
ARG1674	ATGAAAACCATAGCCGCATATTTAGTTCTAGTATTTTTTGCAGGCACTGCACTTTCAGAGTCTATTTCTGAAAATTTAGCTTGGAATAAAGAATTTTCCAGTGAATCAGTGCATGGTGTTTTTGTACTTTGTAAAAGCAGTAGTAATTCCTGTACAACAAATAATGCAACACGTGCATCTACGGCCTATATTCCAGCATCAACATTCAAAATTCCCAATGCTCTCATAGGCCTTGAAACCGGCGCCATAAAAGATGCGCGGCAGGTTTTCAAATGGGACGGCAAGCCCAGAGCCATGAAGCAATGGGAAAAAGACTTAACGCTAAGGGGCGCTATACAAGTTTCTGCTGTTCCGGTATTTCAACAAATTGCCAGAGACATTGGCAAAAAAAGAATGCAA…	Beta-Lactamase	beta-lactamase	Cluster1187	OXA-129	bl2d_oxa5	cloxacillin==penicillin	ClassD
ARG1675	ATGGAAGCTTCCAATCCCTTCACTGATGGCCTGCGGCTGCCGCGCGCATGGCAGGAAGCGTTGGCCGATGCGCACATCGAGCGGCAGTCGATCGGCGTGTCGCGCGCGGATGTCGCGCGGGTGCATCGTCCCGGGCAGACCGACGCCTTCCTGAAATCGGAAGTGATCGATGCCTTCAGTGAACTGGGTGATGAGATCGCCCGGCTGCGTTGGCTGCAGGCGCAGGGGCAGTCGGCGCCGACGGTGATTGCCACGACCGAGGAGGGCGGTCGGCGCTGGTTGTTGATGAGCGCGTTGCCCGGCCGCGACTTGGCCTCCTCGCCGGAGCTCGCGCCGAGACGGGTGGCAGAACTGCTGGCTGACGCACTGCGTGGCCTGCATGCCGTGCCTGTAGCCAAC…	Phosphotransferase	aminoglycoside	Cluster1188	APH(3')-IIc			APH3'
ARG1676	ATGTTAAAACAAAAAGAATTAATTGCAAACGTTAAGAATCTTACTGAGTCAGATGAACGAATTACAGCTTGTATGATGTATGGATCGTTTACCAAAGGAGAAGGTGACCAATACTCTGATATAGAGTTCTATATATTTTTGAAACATAGTATAACCTCGAACTTTGATTCATCCAACTGGTTGTTTGACGTAGCTCCGTACTTGATGCTTTATAAAAATGAGTACGGAACAGAGGTAGTTATTTTTGATAATCTTATACGTGGGGAATTTCATTTCCTTTCTGAAAAAGATATGAACATAATCCCCTCGTTTAAAGATTCAGGTTATATTCCTGATACGAAGGCTATGCTTATTTACGATGAAACAGGGCAATTAGAAAATTATTTATCAGAGATAAGT…	Nucleotidyltransferase	macrolide	Cluster1189	linB			ANT
ARG1677	TTGAATCGAACTAATATTTTTTTTGGTGAATCGCATTCTGACTGGTTGCCTGTCAGAGGCGGAGAATCTGGTGATTTTGTTTTTCGACGTGGTGACGGGCATGCCTTCGCGAAAATCGCACCTGCTTCCCGCCGCGGTGAGCTCGCTGGAGAGCGTGACCGCCTCATTTGGCTCAAAGGTCGAGGTGTGGCTTGCCCCGAGGTGATCAACTGGCAGGAGGAACAGGAGGGTGCATGCTTGGTGATAACGGCAATTCCGGGAGTACCGGCGGCTGATCTGTCTGGAGCGGATTTGCTCAAAGCGTGGCCGTCAATGGGGCAGCAACTTGGCGCTGTTCACAGCCTATTGGTTGATCAATGTCCGTTTGAGCGCAGGCTGTCGCGAATGTTCGGACGCGCC…	Phosphotransferase	aminoglycoside	Cluster698	APH(3'')-Ib			APH3''
ARG1678	GAGTTCTGCATGCGCGGTAAACACACTGTCATTCTGGGCGCGGCACTGTCGGCGCTTTTTGCCGGCGCGGCTGGCGCGCAGATGCTCGAATGCACGCTGGTCGCCGATGCCGCGAGCGGTCAGGAGCTTTACCGCAAGGGTGCCTGTGACAAGGCCTTCGCGCCAATGTCGACGTTCAAGGTGCCGTTGGCCGTCATGGGCTACGATGCTGGCATTCTTGTGGACGCGCATAATCCGCGCTGGGACTACAAGCCGGAATTCAATGGCTACAAATTCCAGCAGAAAACCACCGACCCTACGATCTGGGAAAAGGACTCGATCGTCTGGTATTCGCAGCAATTGACCCGCAAGATGGGGCAAAAACGCTTTGCCGCATACGTGGCCGGGTTCGGCTATGGC…	Beta-Lactamase	beta-lactamase	Cluster1190	OXA-45	bl2d_oxa9	cloxacillin==penicillin	ClassD
ARG1679	ATGGACGATGCGTTGCGTGCACTGCGGGGTCGGTATCCCGGTTGTGAGTGGGTTGTTGTGGAGGATGGGGCCTCGGGGGCTGGTGTTTATCGGCTTCGGGGTGGTGGGCGGGAGTTGTTTGTCAAGGTGGCAGCTCTGGGGGCCGGGGTGGGCTTGTTGGGTGAGGCTGAGCGGCTGGTGTGGTTGGCGGAGGTGGGGATTCCCGTACCTCGTGTTGTGGAGGGTGGTGGGGACGAGAGGGTCGCCTGGTTGGTCACCGAAGCGGTTCCGGGGCGTCCGGCCAGTGCGCGGTGGCCGCGGGAGCAGCGGCTGGACGTGGCGGTGGCGCTCGCGGGGCTCGCTCGTTCGCTGCACGCGCTGGACTGGGAGCGGTGTCCGTTCGATCGCAGTCTCGCGGTG…	Phosphotransferase	aminoglycoside	Cluster1191	APH(3')-Va			APH3'
ARG167	GTGACTTTCGCCAAGGAGAATGTGATGACCCGCAAGACACCCATCGAGCGTTACCGCAACATCGGCATCAGTGCGCATATCGATGCCGGCAAAACCACCACCACGGAACGCATCCTGTTCTATACCGGTGTCAATCACAAGATCGGCGAAGTGCACAACGGCGCCGCCACCATGGACTGGATGGAGCAGGAGCAAGAGCGTGGCATCACGATCACGTCGGCCGCCACCACCGCGTTCTGGAAAGGCATGGCCGGCAACTTCCCCGAACACCGCATCAACATCATCGACACGCCGGGCCACGTGGATTTCACGATTGAAGTCGAGCGCTCGATGCGCGTGCTCGATGGCGCCGTCATGGTGTATGACTCGGTCGGCGGCGTGCAGCCCCAATCGGAAACC…	Target Protection	others	Cluster122	GTP_EFTU-1	GTP_EFTU		TetM-TetW-TetO-TetS
ARG1680	ATGACAAAAAAGAAATTGCCCGTTCGTTTTACGGGTCAGCACTTTACTATTGACAAAGTGCTTATTAAAGATGCAATAAAAGAATCAAATATAAATCAACACGATACAGTTTTAGATATTGGAGCTGGTAAGGGTTTTCTAACTGTTCATCTCTTAAAAAATGTCGATAAAGTTATTGCCATTGAAAACGATGTTGCATTAAGTCAACATTTGCGCAAAAAATTCATTCACGCTCAAAACGTTCAAGTGGTTAGTTGTGATTATAGAAATTTTGTGGTTCCGAAAGTTCCATTTAAAGTAGTTTCAAATATTCCTTTTGGTATTACATCTGATATTTTTAGTAGTCTGATGTTTGAAAATGTCGAATATTTTCTATGCGGTTCAATTATCCTTCAGTCA…	rRNA Methyltransferase	macrolide	Cluster1192	Erm(35)			ErmC
ARG1681	CTTCCTGTTTTTGCTCACCCAGAAACGCTGGTGAAAGTAAAAGATGCTGAAGATCAGTTGGGTGCACGAGTGGGTTACATCGAACTGGATCTCAACAGCGGTAAGATCCTTGAGAGTTTTCGCCCCGAAGAACGTTTTCCAATGATGAGCACTTTTAAAGTTCTGCTATGTGGTGCGGTATTATCCCGTGTTGACGCCGGGCAAGAGCAACTCGGTCGCCGCATACACTATTCTCAGAATGACTTGGTTGAGTACTCACCAGTCACAGAAAAGCATCTTACGGATGGCATGACAGTAAGAGAATTATGCAGTGCTGCCATAACCATGAGTGATAACACTGCTGCCAACTTACTTCTGACAACGATCGGAGGACCGAAGGAGCTAACCGCTTTTTTGCAC…	Beta-Lactamase	beta-lactamase	Cluster960	TEM-C-1	bl2b_tem1	penicillin==cephalosporin_ii==cephalosporin_i	TEM
ARG1682	ATGAAAACATTTGCCGCATATGTAATTACTGCGTGTCTTTCAAGTACGGCATTAGCTAGTTCAATTACAGAAAATACGTCTTGGAACAAAGAGTTCTCTGCCGAAGCCGTCAATGGTGTTTTCGTGCTTTGTAAAAGTAGCAGTAAATCCTGCGCTACCAATAACTTAGCTCGTGCATCAAAGGAATATCTTCCAGCATCAACATTTAAGATCCCCAACGCAATTATCGGCCTAGAAACTGGTGTCATAAAGAATGAGCATCAGGTTTTCAAATGGGACGGAAAGCCAAGAGCCATGAAACAATGGGAAAGAGACTTGAGCTTAAGAGGGGCAATACAAGTTTCAGCGGTTCCCGTATTTCAACAAATCGCCAGAGAAGTTGGCGAAGTAAGAATGCAG…	Beta-Lactamase	beta-lactamase	Cluster1176	OXA-C-1	bl2d_oxa10	cloxacillin==penicillin	ClassD
ARG1683	ATGTTAAAAGTTATTAGTAGTTTATTGGTCTACATGACCGCGTCTGTCATGGCTGTCGCAAGTCCGTTAGCCCATTCCGGGGAGCCGAGTGGTGAGTATCCGACAGTCAACGAAATTCCGGTCGGAGAGGTCCGACTTTACCAGATTGCCGATGGTGTTTGGTCGCATATCGCAACGCAGTCGTTTGATGGCGCGGTCTACCCGTCCAATGGTCTCATTGTCCGTGATGGTGATGAGTTGCTTTTGATTGATACAGCGTGGGGTGCGAAAAACACAGCGGCACTTCTCGCGGAGATTGAAAAGCAAATTGGACTTCCCGTAACGCGTGCAGTCTCCACGCACTTTCATGACGACCGCGTCGGCGGCGTTGATGTCCTTCGGGCGGCTGGGGTGGCAACG…	Beta-Lactamase	beta-lactamase	Cluster995	VIM-C-2	bl3_vim	cephamycin==cephalosporin==carbapenem==penicillin	VIM
ARG1684	ATGTTCAAACTTTTGAGTAAGTTATTGGTCTATTTGACCGCGTCTATGATGGCTATTGCGAGTCCGCTCGCTTTTTCCGTAGATTCTAGCGGTGAGTATCCGACAGTCAGCGAAATTCCGGTCGGGGAGGTCCGGCTTTACCAGATTGCCGATGGTGTTTGGTCGCATATCGCAACGCAGTCGTTTGATGGCGCAGTCTACCCGTCCAATGGTCTCATTGTCCGTGATGGTGATGAGTTGCTTTTGATTGATACAGCGTGGGGTGCGAAAAACACAGCGGCACTTCTCGCGGAGATTGAGAAGCAAATTGGACTTCCTGTAACGCGTGCAGTCTCCACGCACTTTCATGACGACCGCGTCGGCGGCGTTGATGTCCTTCGGGCGGCTGGGGTGGCAACG…	Beta-Lactamase	beta-lactamase	Cluster1193	VIM-C-1	bl3_vim	cephamycin==cephalosporin==carbapenem==penicillin	VIM
ARG1685	ATGACGCCCGATTTCTTGGCCATCAAGGTTGGCGGCAGCCTGTTCTCCCGCAAGGACGAACCCGGCAGCCTGGACGACGACGCGGTGACGCCGTTCGCCAGGAACTTCGCCCGGCTCGCCGAGACCTACCGGGGCCGGATGGTTCTCATCAGCGGCGGCGGCGCCTTCGGCCACGGGGCCATCCGTGACCACGACAGCACGCACGCGTTCTCCCTCGCCGGCCTGACCGAGGCCACCTTCGAGGTGAAGAAGCGGTGGGCCGAGAAGCTCCGCGGGATCGGCGTGGACGCCTTCCCGCTCCAGCTGGCGGCCATGTGCACGCTCCGCAACGGCATACCGCAGCTCCGGTCCGAGGTCCTCCGGGACGTCCTCGACCACGGCGCGCTGCCCGTCCTCGCC…	others	others	Cluster1194	FomA
ARG1686	ATGGCAATCCGATTCTTCACCATACTGCTATCCACCTTCTTTCTTACCTCATTCGTGTATGCGCAAGAACATGTGGTAATCCGTTCGGACTGGAAAAAGTTCTTCAGCGACCTCCAGGCCGAAGGTGCAATCGTTATTGCAGACGAACGTCAAGCGAAGCATACTTTATCGGTTTTTGATCAAGAGCGAGCGGCAAAGCGTTACTCGCCAGCTTCAACCTTCAAGATACCCCACACACTTTTTGCACTTGATGCAGACGCCGTTCGTGATGAGTTCCAGGTTTTTCGATGGGACGGCGTTAACCGAAGCTTTGCAGGTCACAATCAAGACCAAGATTTGCGATCAGCGATGCGAAATTCTACGGTTTGGGTTTATGAGCTGTTTGCAAAAGATATCGGA…	Beta-Lactamase	beta-lactamase	Cluster1195	OXA-46	bl2d_oxa2	cloxacillin==penicillin	ClassD
ARG1687	ATGACAAAAAAGAAATTGCCCGTTCGTTTTACGGGTCAGCACTTTACTATTGATAAAGTGCTAATAAAAGATGCAATAAGACAAGCAAATATAAGTAATCAGGATACGGTTTTAGATATTGGGGCAGGCAAGGGGTTTCTTACTGTTCATTTATTAAAAATCGCCAACAATGTTGTTGCTATTGAAAACGACACAGCTTTGGTTGAACATTTACGAAAATTATTTTCTGATGCCCGAAATGTTCAAGTTGTCGGTTGTGATTTTAGGAATTTTGCAGTTCCGAAATTTCCTTTCAAAGTGGTGTCAAATATTCCTTATGGCATTACTTCCGATATTTTCAAAATCCTGATGTTTGAGAGTCTTGGAAATTTTCTGGGAGGTTCCATTGTCCTTCAATTA…	rRNA Methyltransferase	macrolide	Cluster1196	ErmF			ErmA
ARG1688	ATGGAGCGCTGGCGCCTGCTGCGCGACGGCGAGCTGCTCACCACCCACTCGAGCTGGATACTTCCCGTCCGCCAGGGGGACATGCCGGCGATGCTGAAGGTCGCGCGCATTCCCGATGAAGAGGCCGGTTACCGCCTGTTGACCTGGTGGGACGGGCAGGGCGCCGCCCGAGTCTTCGCCTCGGCGGCGGGCGCTCTGCTCATGGAGCGCGCGTCCGGGGCCGGGGACCTTGCACAGATAGCGTGGTCCGGCCAGGACGACGAGGCTTGCAGGATCCTCTGCGACACCGCCGCTCGTCTGCACGCGCCGCGGTCCGGACCGCCGCCCGATCTCCATCCGCTACAGGAATGGTTCCAGCCGCTTTTCCGGTTGGCCGCTGAGCACGCGGCACTTGCGCCC…	Phosphotransferase	aminoglycoside	Cluster1197	APH(6)-Ic			APH6
ARG1689	ATGTTAAAAGTTATTAGTAGTTTATTGGTCTACATGACCGCGTCTGTCATGGCTGTAGCTAGTCCGTTAGCCCATTCCGGGGAGCCGAGTGGTGAGTATCCGACAGTCAACGAAATTCCGGTCGGAGAGGTCCGGCTTTACCAGATTGCTGATGGTGTTTGGTCGCATATCGCAACGCAGTCGTTTGATGGCGCGGTCTACCCATCCAATGGTCTCATTGTCCGTGATGGTGATGAGTTGCTTTTGATTGATACAGCGTGGGGTGCGAAAAACACAGCGGCCCTTCTCGCGGAGATTGAGAAGCAAATTGGACTTCCCGTAACGCGTGCAGTCTCCACGCACTTTCATGACGACCGCGTCGGCGGCGTTGATGTCCTTCGGAAGGCTGGAGTGGCAACG…	Beta-Lactamase	beta-lactamase	Cluster995	VIM-C-2	bl3_vim	cephamycin==cephalosporin==carbapenem==penicillin	VIM
ARG168	ATGACTAAAAACGAAAGCTATTCTGGCATTGATTATTTTAGATTTATTGCAGCCTTATTGATTGTTGCTATTCATACTTCGCCTCTCTTTTCTTTTAGTGAAACAGGCAACTTTATATTTACACGCATTGTAGCCCCTGTAGCCGTTCCGTTCTTTTTTATGACATCTGGATTTTTTCTGATTTCCAGATATACCTGTAATGCCGAAAAGCTGGGAGCTTTTATAAAAAAGACAACCTTAATTTACGGGGTTGCAATACTCTTATACATACCTATCAATGTTTATAACGGTTATTTCAAAATGGACAACCTTTTGCCAAATATCATAAAAGATATTGTATTTGATGGTACTTTATATCACTTGTGGTATCTTCCTGCATCTATTATCGGAGCTGCGATT…	Gylcopeptide Resistance	vancomycin	Cluster121	VanTG-1	vantg	vancomycin	vanT
ARG1690	TTGATAATCCGATTTCTAGCACTGCTTTTCTCAGCTGTTGTACTTGTCTCTCTTGGTCATGCACAAGATAAAACGCATGAGAGCTCTAATTGGGGGAAATACTTTAGTGATTTCAACGCTAAAGGTACAATAGTTGTAGTAGATGAACGCACAAACGGTAATTCCACATCGGTTTATAATGAATCCCGGGCTCAGCAGCGCTATTCGCCTGCGTCCACATTCAAGATTCCGCATACCCTTTTTGCGCTGGATGCAGGGGCGGTTCGCGATGAGTTTCATGTTTTTCGATGGGACGGCGCTAAAAGAAGCTTTGCAGGTCACAATCAAGACCAAAACCTACGATCGGCAATGCGCAATTCTACCGTTTGGGTCTATCAACTATTCGCAAAAGAAATAGGC…	Beta-Lactamase	beta-lactamase	Cluster1198	OXA-37	bl2d_oxa2	cloxacillin==penicillin	ClassD
ARG1691	ATGGCAATCCGATTCCTCACCATACTGCTATCTACTTTTTTTCTTACCTCATTCGTGCATGCGCAAGAACACGTGCTAGAGCGTTCTGACTGGAAGAAGTTCTTCAGCGACCTCCGGGCCGAAGGTGCAATCGTTATTTCAGACGAACGTCAAGCGGAGCATGCTTTATTGGTTTTTGGTCAAGAGCGAGCAGCAAAGCGTTACTCGCCTGCTTCAACCTTCAAGCTTCCACACACACTTTTTGCACTCGATGCAGACGCCGTTCGTGATGAGTTCCAGGTTTTTCGATGGGACGGCGTTAAACGGAGCTTTGCGGGCCATAATCAAGACCAAGACTTGCGATCAGCGATGCGAAATTCTGCGGTCTGGGTTTATGAGCTATTTGCAAAAGAGATCGGA…	Beta-Lactamase	beta-lactamase	Cluster1199	OXA-C-3	bl2d_oxa2	cloxacillin==penicillin	ClassD
ARG1692	ATGGCAATCCGATTCCTCACCATACTGCTATCTACTTTTTTTCTTACCTCATTCGTGCATGCGCAAGAACACGTGGTAGTCCGTTCTGACTGGAAGAAGTTCTTCAGCGACCTCCAGGCCGAAGGTGCAATCGTTATTGCAGACGAACGTCAAGCGGAGCATGCTTTATTGGTTTTTGGTCAAGAGCGAGCAGCAAAGCGTTACTCGCCTGCTTCAACCTTCAAGCTTCCACACACACTTTTTGCACTCGATGCAGGCGCCGTTCGTGATGAGTTCCAGGTTTTTCGATGGGATGGCGTTAAGCGGAGCTTTGCGGGCCACAATCAAGACCAAGACTTGCGATCAGCGATGCGAAATTCTGCGGTCTGGGTTTATGAGCTATTTGCAAAAGAGATCGGA…	Beta-Lactamase	beta-lactamase	Cluster1199	OXA-C-3	bl2d_oxa2	cloxacillin==penicillin	ClassD
ARG1693	ATGAAGAAACTAAGCGTACTTCTATGGTTGACACTATTTTATTGCGGAACTATTTGGGCCCAAAGTACTTGCTTTTTGGTACAGGAAAATCAAACTGTGCTAAAGCACGAGGGTAAAGATTGCAATAAGCGTTTTGCGCCAGAATCAACCTTTAAAATTGCTTTGAGTCTTATGGGTTTTGATTCAGGAATATTAAAAGACACACTCAATCCGGAATGGCCGTACAAAAAAGAATATGAACTTTATCTTAATGTTTGGAAATATCCTCATAATCCACGTACCTGGATAAGAGATTCCTGTGTTTGGTATTCACAAGTTCTAACACAACAATTAGGTATGACTCGATTTAAGAATTATGTTGATGCATTTCACTATGGCAATCAGGATATTTCCGGCGAC…	Beta-Lactamase	beta-lactamase	Cluster1200	OXA-29-1	bl2d_oxa9	cloxacillin==penicillin	ClassD
ARG1694	ATGTTAAAAGTTATTAGTAGTTTATTGTTCTACATGACCGCCTCTCTAATGGCTGTAGCTAGTCCGTTAGCCCATTCCGGGGAGTCGAGAGGTGAGTATCCGACAGTCAGCGAAATTCCGGTCGGAGAAGTTCGGCTGTACCAGATTGACGATGGTGTTTGGTCGCATATCGCAACGCATACGTTTGATGGCGTGGTGTACCCGTCCAATGGTCTCATTGTCCGTGATGGCGATGAGTTGCTTTTGATTGATACAGCTTGGGGTACGAAAAACACAGTGGCCCTTCTCGCGGAGATTGAGAAGCAAATTGGACTTCCCGTAACGCGTTCAGTCTCCACGCACTTTCATGACGACCGCGTCGGCGGAGTTGATGCCCTTAGGGCGGCTGGAGTGGCGACG…	Beta-Lactamase	beta-lactamase	Cluster1201	VIM-13	bl3_vim	cephamycin==cephalosporin==carbapenem==penicillin	VIM
ARG1695	ATGGAATTTCGTTTGATTGATCTGAAAAGATGGAAAAGAAAAGCGTACTTTACGCATTATTTTGAATCTGTGCCTTGCACATATAGCATGACCGTAAAGCTGGATATTACTACGATTAAAACCGGTAAAGCAAAATTGTATCCCACCCTTTTGTATGCCGTTTCAACAGTAGTTAACCGGCACGAAGAATTCCGTATGGCTGTGGACGATGAAGGGCAAATCGGGATATTTAGTGAAATGATGCCGTGCTATACAATTTTCCATAAGGACACGGAGATGTTTTCAAATATCTGGACCAAGTATATCGGTGATTATACGGAGTTCTGCAAGCAGTATGAAAAGGATATGCAGCAATACGGTGAAAACAAGGGCATGATGGCAAAGCCAAATCCGCCTGTG…	Acetyltransferase	phenicol	Cluster1202	Cat-1			CAT
ARG1696	ATGTTAAAAGTTATTAGTAGTTTATTGGTCTACATGACCGCGTCTGTCATGGCTGTCGCAAGTCCGTTAGCCCATTCCGGGGAGCCGAGTAGTGAGTATCCGACAGTCAACGAAATTCCGGTCGGAGAGGTCCGACTTTACCAGATTGCCGATGGTGTTTGGTCGCATATCGCAACGCAGTCGTTTGATGGCGCGGTCTACCCGTCCAATGGTCTCATTGTCCGTGATGGTGATGAGTTGCTTTTGATTGATACAGCGTGGGGTGCGAAAAACACAGCGGCACTTCTCGCGGAGATTGAAAAGCAAATTGGACTTCCCGTAACGCGTGCAGTCTCCACGCACTTTCATGACGACCGCGTCGGCGGCGTTGATGTCCTTCGGGCGGCTGGGGTGGCAACG…	Beta-Lactamase	beta-lactamase	Cluster995	VIM-C-2	bl3_vim	cephamycin==cephalosporin==carbapenem==penicillin	VIM
ARG1697	CTGTATGACGATTAAATAGAAGAGCGCTGCTAAGACAAAACGGTATAGAGCAAACCATTCCAATCGAAGTCGCTTAATCAGTTTGATGAACGTCGCTACTGCAATCATTGCCACAAGAAAGGATGTCGTAAAGCCAATTATCATTAGAAAGAAATCCTCAGAATTCAGCAAATCGCGACTATCGTACAAATCCAACAAGCTTGCACCAAACATAACAGGCACGGAAATAAGGAACGTAAAATCTGCGGCGGCTTTTTGGCTAGTACCAAGTAAAAGACCACCTGAAATCGTTGAACCCGATCTCGAAAATCCCGGCCACAAAGCCAAACATTGGAACAGTCCAATCCCGAAAGCTTGTTTATAATTTATCCCATCCATCGTATCAGCGGTTTCAGTTCT…	others	others	Cluster1203	BacA-72	BacA
ARG1698	CAACCCGCTAATGCCAAGGCCAATATTCAGCAGCAACTGTCTGAACTGGAGAAAAACTCCGGTGGCCGCCTGGGCGTGGCGCTGATCGATACCGCCGATAATTCGCAGATCCTGTATCGTGGGGATGAACGTTTTCCCATGTGCAGCACCAGCAAGGTGATGGCAGTGTCGGCGTTGTTAAAACAGAGCGAGACGGATAAAAATCTTTTGGCTAAGCGGATGGAGATCAAACAATCCGATCTGGTCAACTACAACCCGATCGCCGAAAAACACCTGGATACCGGGATGACCCTGGCCGAGTTCAGCGCCGCCACTATCCAGTACAGTGACAACACGGCGATGAACAAGATCCTTGAGCATCTTGGCGGCCCGGCAAAAGTGACAGAATTTGCGCGTACT…	Beta-Lactamase	beta-lactamase	Cluster851	CTX-M-75-1	bl2be_ctxm	monobactam==penicillin==cephalosporin_iii==ceftazidime==cephalosporin_ii==cephalosporin_i	CTXM
ARG1699	AACGTATTTGCAGCAGGTGACTCGCTGCAGCGGCAGCTTGCCGCACTGGAAACGGAGGTGAATGGCCGTATCGGGCTGTCTCTGATCGACAGCGCCAGCCAGCAGGCGTGGAGCTATCGCGGTGACGAACGCTTTCCGCTGTGCAGCACCTTTAAACTGCTGCTGGTGGCTGCCGTTTTAAAACGCAGCGAGTCACAGCCCGCCCTGATGCAACAAACCCTGCACTGGACACCTGCGGATCACCTGAGCTATATGCCGGTAACGGCGAAGCATCCGCAGGGGATGACCGTCAGCGATCTGTGTGCAGCCGCGCTGCAGTACAGTGATAACCTGGCGGCCAACGTACTGTTGACACTGCTGGGGGGACCCGCGTCGGTGACCCGGCTGGCCCGCTCTTTA…	Beta-Lactamase	beta-lactamase	Cluster871	CTX-M-132	bl2be_ctxm	monobactam==penicillin==cephalosporin_iii==ceftazidime==cephalosporin_ii==cephalosporin_i	CTXM
ARG169	GTGACATCATTTTGGGAAAAAAATAGTCAAAAATGGAAAAAATGGCGTCAGAAGAGAAAAGAAAAACGAGCGAATAAACCTAGAAAGCCAGTAAACATCTCGCGTCGTGTTTACTTGCTTTTTGGTGTCGTCTTTGTTCTTTTTTTGTTACTTTTTGCGCGTTTGACCTATATGCAGGTTTATAACAAATCTTTTTATACTAAAAAATTAGAGGATAACTCCAAGTATACGGTTAGGATTGCAAGCGAACGTGGGCAAATCTTTGATGCCAAGGGAATTGCTCTTACGACCAATCAGAGTAAGGATGTTATCACCTTTACGCGTAGTAATCTAGTGTCATCAGATACCATGAAGAGTGTTGCGGAAAGATTGGCAACTTTGGTGACACTGACAGAGACT…	Target Redundancy/Overexpression	others	Cluster123	PBP2b			Transpeptidase
ARG16	ATGCATCTCCGCAGGCAGGTTTTGCAGTCTTTGTGCCTTGGCGGCCTTGCGGGCCTCCTGGCGTTCGACGTAATTACGGATAAGCACGTAGAACACCGGCGTCAGCAGCAGGCCGAAGAACGTGACCCCCAGCATCCCGGAGAACACGGCGACCCCCATGGCATGGCGCATTTCCGCACCTGCACCGCTGGAAAGCACCAGTGGTACTACGCCCATGATGAACGCGAAGGACGTCATCAGAATCGGACGCAGGCGCAGTCGGCATGCCTCCAGCACTGCATCCAGCGGGCTCATTCCCTCGGCCTGTTTGTCCTTGGCGAACTCGACGATCAGAATCGCGTTCTTGCACGCCAGGCCCACCAGTACGATCAGCCCGATCTGGGTGAAGATGTTGTTATC…	Other Efflux	others	Cluster9	MexF-18			ACR_tran
ARG1700	ACCTCAGCGCAATCCCCACTGTTAAAAGAGCAAATTGAATCCATAGTCATTGGAAAAAAAGCCACTGTAGGCGTTGCAGTGTGGGGGCCTGACGATCTGGAACCTTTACTGATTAATCCTTTTGAAAAATTCCCAATGCAAAGTGTATTTAAATTGCATTTAGCTATGTTGGTACTGCATCAGGTTGATCAGGGAAAGTTGGATTTAAATCAGACCGTTATCGTAAACAGGGCTAAGGTTTTACAGAATACCTGGGCTCCGATAATGAAAGCGTATCAGGGAGACGAGTTTAGTGTTCCAGTGCAGCAACTGCTGCAATACTCGGTCTCGCACACCGATAACGTGGCCTGTGATTTGTTATTTGAACTGGTTGGTGGACCAGCTGCTTTGCATGACTAT…	Beta-Lactamase	beta-lactamase	Cluster756	PER-C-1	bl2be_per	monobactam==e_cephalosporin==n_cephalosporin==penicillin	VEB-PER
ARG1701	CTGCCGCTGGCGGTACACGCCAGCCCGCAGCCGCTTGAGCAAATTAAACTAAGCGAAAGCCAGCTGTCGGGCCGCGTAGGCATGATAGAAATGGATCTGGCCAGCGGCCGCACGCTGACCGCCTGGCGCGCCGATGAACGCTTTCCCATGATGAGCACCTTTAAAGTAGTGCTCTGCGGCGCAGTGCTGGCGCGGGTGGATGCCGGTGACGAACAGCTGGAGCGAAAGATCCACTATCGCCAGCAGGATCTGGTGGACTACTCGCCGGTCAGCGAAAAACACCTTGCCGACGGCATGACGGTCGGCGAACTCTGCGCCGCCGCCATTACCATGAGCGATAACAGCGCCGCCAATCTGCTGCTGGCCACCGTCGGCGGCCCCGCAGGATTGACTGCCTTT…	Beta-Lactamase	beta-lactamase	Cluster901	SHV-C-1	bl2be_shv2	monobactam==e_cephalosporin==n_cephalosporin==penicillin	SHV-LEN
ARG1702	ATGCGTGTATTAGCCTTATCGGCTGTGTTTTTGGTGGCATCGATTATCGGAATGCCAGCGGTAGCAAAGGAATGGCAAGAAAACAAAAGTTGGAATGCTCACTTTACTGAACATAAATCACAGGGCGTAGTTGTGCTCTGGAATGAGAATAAGCAGCAAGGATTTACCAATAATCTTAAACGGGCGAACCAAGCATTTTTACCCGCATCTACCTTTAAAATTCCCAATAGCTTGATCGCCCTCGATTTGGGCGTGGTTAAGGATGAACACCAAGTCTTTAAGTGGGATGGACAGACGCGTGATATCGCCGCTTGGAATCGTGACCATGACTTAATTACCGCGATGAAGTACTCAGTTGTGCCTGTTTATCAAGAATTTGCCCGCCAAATTGGTGAGGCA…	Beta-Lactamase	beta-lactamase	Cluster1204	OXA-C-9	bl2d_oxa10	cloxacillin==penicillin	ClassD
ARG1703	ATGCGTGTATTAGCCTTATCGGCTGTGTTTTTGGTGGCATCGATTATCGGAATGCCTGCGGTAGCAAAGGAATGGCAAGAAAACAAAAGTTGGAATGCTCACTTTACTGAATATAAATCACAGGGCGTAGTTGCGCTCTGGAATGAGAATAAGCAGCAAGGATTTACCAATAATCTTAAACGGGCGAACCAAGCATTTTTACCCGCATCTACCTTTAAAATTCCCAATAGCTTGATCGCCCTCGATTTGGGCGTGGTTAAGGATGAACACCAAGTCTTTAAGTGGGATGGACAGACGCGCGATATCGCCACTTGGAATCGCGATCATAATCTAATCACCGCGATGAAATATTCAGTTGTGCCTGTTTATCAAGAATTTGCCCGCCAAATTGGCGAGGCA…	Beta-Lactamase	beta-lactamase	Cluster1205	OXA-C-6	bl2d_oxa10	cloxacillin==penicillin	ClassD
ARG1704	ATGAGTGAAAAAGTGCCCGCCGAGATTTCGGTGCAACTATCACAAGCACTCAACGGCATCGGGCGCCACTTGGAGTCGACGTTGCTGGCCGTGCATTTGTACGGCTCCGCACTGGATGGCGGATTGAAACCGTACAGTGATATTGATTTGCTGGTGACTGTAGCTGCACCGCTCAATGATGCCGTGCGGCAAGCCCTGCTCGTCGATCTCTTGGAGGTTTCAGCTTCCCCTGGCCAAAACAAGGCACTCCGCGCCTTGGAAGTGACCATCGTCGTGCACAGTGACATCGTACCTTGGCGTTATCCGGCCAGGCGGGAACTGCAGTTCGGAGAGTGGCAGCGCAAAGACATCCTTGCGGGCATCTTCGAGCCCGCCACAACCGATTCTGACTTGGCGATT…	Nucleotidyltransferase	aminoglycoside	Cluster1206	aadA7			ANT3
ARG1705	ATGCGTGTGTTAGCCTTATCGGCTGTATTAGTGGTGGCATCGATTGTTGGCATGCCGGCGATGGCAAACGAATGGCAGGAAAAACCGAGTTGGAATACTCATTTTTCGGAACATAAAGCGCAGGGTGTGATAGTGCTTTGGAACGAGAACAAACAGCAAGGATTTACCAATAATCTTAAGCGGGCAAACCAAGCATTTTTACCCGCATCGACCTTTAAAATCCCCAATAGCTTGATTGCCTTGGATTTAGGTGTCGTGAAGGATGAGCATCAAGTCTTTAAATGGGATGGACAGACTCGGGATATCGCGGCGTGGAATCGCGACCATGACTTAATCACTGCGATGAAATACTCGGTCGTGCCCGTGTATCAAGAGTTTGCGCGCCAAATTGGGCAGGCG…	Beta-Lactamase	beta-lactamase	Cluster1207	OXA-54	bl2d_oxa10	cloxacillin==penicillin	ClassD
ARG1706	ATGAGGGACTCAGTGACCGCCGAAATTTCGACGCAACTATCCAAGGTGCTTAGTGTTATCGAGCACCATCTGGAACCGACGTTGCTTGCCGTACATTTGTACGGCTCCGCAGTGGATGGCGGCCTGAAGCCATACAGTGATATTGATTTGCTGGTTACTGTGACCGCAAGGCTTGATGACACAACGCGGCGAGCTTTGTTCAACGATCTTTTGGAGGTTTCGGCTTTCCCAGGCGAGAGTGAGATTCTCCGCGCTATAGAAGTCACCATTGTCGTGCACGAAGACATTATGCCGTGGCGTTATCCAGCCAAGCGCGAACTGCAATTTGGAGAATGGCAGCGCAATGACATTCTTGCGGGTATCTTCGAGCCAGCCACGATCGACATCGATCTGGCTATC…	Nucleotidyltransferase	aminoglycoside	Cluster1208	aadA11			ANT3
ARG1707	ATGAAAAAAATCATTGTTTTTTTAATTATTGAATTATTATCCTGTTCCACCAGCTGGGCCCAAAATACCTGTTTTCTAGTAAAAGAAAATCAAACAATATTAAAACAAGAAGGTAATGAATGCACTAAAAGATACGCACCCGAATCCACCTTTAAGATTGCATTAAGTCTTATGGGGTTTGATTCGGGTTTGCTAAAAGATGAAACCCATCCCGAGTGGCCTTATAAAAAGGAATACGAGCTGTATCTAAATGTATGGAAATCCCCTCATAACCCTCGAACTTGGATAAGAGATTCCTGTGTGTGGTATTCACAAGTACTCACAAAGCAGTTAGGTATGGCCCGATTCAAGGGGTATGTAGATGCTTTTGATTATGGCAACCAGGATACATCAGGCGAT…	Beta-Lactamase	beta-lactamase	Cluster1209	OXA-29-2	bl2d_oxa1	cloxacillin==penicillin	ClassD
ARG1708	ATGCGTGCGTTAGCCTTATCGGCTGTGTTGATGGTGACAACGATGATTGGCATGCCTGCGGTGGCAAAGGAGTGGCAAGAGAACAAGAGTTGGAATGCTCACTTTAGCGAACATAAAACCCAAGGCGTGGTTGTGCTCTGGAACGAGAATACACAGCAGGGTTTTACCAACGATCTTAAACGGGCAAACCAAGCATTTTTACCTGCATCGACCTTTAAGATCCCAAACAGTTTAATTGCCTTGGACTTAGGTGTGGTTAAGGATGAGCATCAAGTCTTTAAATGGGATGGACAGACGCGAGATATCGCCGCGTGGAATCGCGACCATGACTTAATCACCGCGATGAAGTATTCGGTTGTGCCTGTTTATCAAGAATTTGCCCGCCAAATTGGCGAGGCC…	Beta-Lactamase	beta-lactamase	Cluster1210	OXA-181	bl2d_oxa10	cloxacillin==penicillin	ClassD
ARG1709	ATGCATACGCGGAAGGCAATAACGGAGGCGCTTCAAAAACTCGGAGTCCAAACCGGTGACCTCTTGATGGTGCATGCCTCACTTAAAGCGATTGGTCCGGTCGAAGGAGGAGCGGAGACGGTCGTTGCCGCGTTACGCTCCGCGGTTGGGCCGACTGGCACTGTGATGGGATACGCGTCGTGGGACCGATCACCCTACGAGGAGACTCTGAATGGCGCTCGGCTGGATGACGAAGCCCGCCGTACCTGGCTGCCGTTCGATCCCGCAACAGCCGGGACTTACCGTGGGTTCGGCCTGCTGAATCAATTTCTGGTTCAAGCCCCCGGCGCGCGGCGCAGCGCGCACCCCGATGCATCGATGGTCGCGGTTGGTCCGCTGGCTGAAACGCTGACGGAGCCT…	Acetyltransferase	aminoglycoside	Cluster954	AAC(3)-II(a	c)
ARG170	ATGAAGCATAGAGCTAACGGCATTGATCTATTTCGAATATTCGCTGCTACTATGGTTGTTGCTATCCATACATTCCCTTTTCAATCAATAGCACCTTTTTTAGACGAAGTCATAACGTTAACTGTGTTTCGGGTAGCTGTCCCTTTTTTCTTTATGATTACAGGATATTTTTTGTTAGGAAGATTGTCATTAAATTTTTCGTATAATAATAATCAGAGAGTGAAAAAATATCTATACAAAATTGGAATGATTTATTTATATTCTATTTTATTGTATTTCCCATTATCTTTACTAAATGGCACTATTTCATTAAAAATGAACATACTTTTACTTTTAAAGGTTTTCATTTTTGACGGTACCTTTTATCACCTATGGTACTTTCCAGCTAGTATAATTGGA…	Gylcopeptide Resistance	others	Cluster124	vanTE	vante	vancomycin	vanT
ARG1710	AACGATTCGATAGATGGCAAACGGAACCAGCTTGATCTTGTTGATCAGCCGGAGGAAAAAACGGACGACAAAAAGAGCGACAATAAAAGCGCTGATAAACCCTGCGATAAAGAAAGGCAACAGGTCTGCACTCAAATATGCCCAGTTTTTGATTAAAGAGAGCAGGCTTGCACCCATCATGATCGGAATCGCCATGATGAAGGTGAAATCAGCGGCCGCTCTGTGGCTCAAGCCGAGAATAACCCCGCCTGAAATCGTCGAACCCGAGCGCGAGAAGCCCGGCCAAAGCGCCAGACATTGAAACAGCCCCATGCCAAGCGCCTGCTTATACGTCATCCTATCAACCGAATCTGTCGTATCCTTGCGCCGATTGATCCAGTCGGCTGCGAGCATCAGCAC…	others	others	Cluster1211	BacA-73
ARG1711	TCGCTGCCACAGCTGCAGGCCTACACGGTGGACCCTTCCTGGCTGCAAACGATGGCGCCGTTGCAGATTGCCGATCACACCTGGCAGATCGGCACGCATGACCTGACGGCACTGCTGGTCCAGACGGCTGATGGCCTCGTCCTGATCGATGGTGGCATGCCGCAAATGGCCTCTTACCTGCTGACCAACATGAAGGCCAGGGGAACCAATACCGGTCCCCTGCGCATGGTCCTGCTCAGCCACGCGCACACCGATCACGCCGGCCCTGTGGCCGAGATCAAGCGCCGCACGGGGGCGCAGGTGGTCGTGAACGCCGAAACCGCAGTGCTGCTGGCCCGAGGCGGCAGCGACGACCTTCATTTCGGCGACGAAATCACGTTTCCACCGGTCAATGCAGAC…	Beta-Lactamase	beta-lactamase	Cluster848	L1_beta-lactamase-2	bl3_l	cephamycin==cephalosporin==carbapenem==penicillin	L1
ARG1712	ATGTCTCGCCTGCTTCTTTCCGGCCTGCTGGCTACCGGTCTGCTCTGTGCAGTACCGGCCTCCGCCGCCAGCGGCTGTTTTCTCTATGCCGATGGCAACGGTCAGACCCTCTCCAGCGAAGGGGACTGCTCCAGCCAGCTGCCGCCCGCATCCACCTTCAAGATCCCGCTGGCGCTGATGGGTTATGACAGTGGCTTTCTGGTGAATGAAGAGCATCCGGCGCTGCCCTACAAGCCGAGCTATGACGGCTGGCTGCCCGCCTGGCGCGAAACCACTACCCCGCGCCGCTGGGAAACCTATTCGGTGGTCTGGTTCTCCCAGCAGATCACCGAGTGGCTGGGGATGGAGCGCTTCCAGCAATACGTCGACCGCTTCGACTACGGCAACCGGGATCTCTCC…	Beta-Lactamase	beta-lactamase	Cluster1212	OXA-12	bl2d_oxa9	cloxacillin==penicillin	ClassD
ARG1713	ATGTACGCCATGTTGCGCCGGAAATACCAGCACTACGAATGGACCTCCGTGAACGAAGGAGATTCGGGCGCCTCCGTTTACCGCCTCGCCGGACAGCAGCCCGAGCTCTATGTGAAATTCGCTCCGCGCGAACCGGAAAATTCCGCGTTCGACCTGGCGGGCGAGGCCGACCGGCTCACCTGGCTCACCCGCCACGGCATCCCGGTTCCGTGCATTGTCGAGTGCGGCGGCGACGACACCTCGGTTTTCCTCGTCACCGAGGCCGTCACCGGCGTATCGGCCGCCGAGGAGTGGCCGGAGCACCAGCGCTTCGCCGTCGTCGAGGCGATGGCCGACCTCGCCCGCACCCTGCACGAACTGCCCGTTGGTGGCTGCCCCTTCGATCGCAGCCTGGCGGTG…	Phosphotransferase	aminoglycoside	Cluster1213	APH(3')-Vc			APH3'
ARG1714	ATGGCTAAAATGAGAATATCACCGGAATTGAAAAAACTGATCGAAAAATACCGCTGCGTAAAAGATACGGAAGGAATGTCTCCTGCTAAGGTATATAAGCTGGTGGGAGAAAATGAAAACCTATATTTAAAAATGACGGACAGCCGGTATAAAGGGACCACCTATGATGTGGAACGGGAAAAGGACATGATGCTATGGCTGGAAGGAAAGCTGCCTGTTCCAAAGGTCCTGCACTTTGAACGGCATGATGGCTGGAGCAATCTGCTCATGAGTGAGGCCGATGGCGTCCTTTGCTCGGAAGAGTATGAAGATGAACAAAGCCCTGAAAAGATTATCGAGCTGTATGCGGAGTGCATCAGGCTCTTTCACTCCATCGACATATCGGATTGTCCCTATACG…	Phosphotransferase	aminoglycoside	Cluster1214	APH(3')-IIIa			APH3'
ARG1715	ATGCGTGATCCGTTGTTTGAAAAGCTGGCGGCTTCGAAGAAATACCGCGATGTGTGTCCGGATACGATCGCGCGCATTTTAACGGAATGCCGCGCGAAGTACCGGCGGGAAAAGGAAATCGATAAAGCGGCGCGCGAAAAGCTGCACGGCATCACCGCTGCGTTCATGACGGATGCGGAATACAGGCGCGCGATGGAAATTGCAGTGCGGGGCGGCGAACTGGCTGAATTGATGGAATGCCACGCCTCCACGCGCGAACGGCTGCCGCTGGAAGAAACAGATGCCGTGTATGCGCGTCTGTTGGGTGCGCCCGACGAATCGGCGCTGGATCTGGCGTGCGGGCTGAATCCCGCGTATCTGCAAAATCGATACCCCGAAATGCGCGTTACCGGAATCGAT…	rRNA Methyltransferase	aminoglycoside	Cluster1215	rmtG			ArmA_Rmt
ARG1716	ATGATTGAACAAGATGGATTGCACGCAGGTTCTCCGGCCGCTTGGGTGGAGAGGCTATTCGGCTATGACTGGGCACAACAGACAATCGGCTGCTCTGATGGCGCCGTGTTCCGGCTGTCAGCGCAGGGGCGCCCGGTTCTTTTTGTCAAGACCGACCTGTCCGGTGCCCTGAATGAACTGCAGGACGAGGCAGCGCGGCTATCGTGGCTGGCCACGACGGGCGTTCCTTGCGCAGCTGTGCTCGACGTTGTAACTGAAGCGGGAAGGGACTGGCTGCTATTGGGCGAAGTGCCGGGGCAGGATCTCCTGTCATCTCACCTTGCTCCTGCCGAGAAAGTATCCATCATGGCTGATGCAATGCGGCGGCTGCATACGCTTGATCCGGCTACCTGCCCATTC…	Phosphotransferase	aminoglycoside	Cluster1216	APH(3')-IIc			APH3'
ARG1717	ATGACAGTCGCCCTCGACGAAGTATCTGAACTAAAGAATTTGCTTTCACCCTTGTTGGATGAATGCACTTTTGAAGAAGTTGAGTATGGTCAGTCAGATGCTCGAGTGATTCGAGTTCTATTTCCTGATCGCAATACCGCGTATCTAAAGTACGCCTCCGGATCTTCTGCTCAAGAAATTCTTCAAGAGCATCAGCGCACTAGATGGCTCAGAACACGAGCTCTCGTACCGGAAGTGATCTCATATGTCTCGACTTCAACTGTCACCATCCTGTTGACAAAAGCATTGATTGGCCACAATGCCGCTGACGCCGCAGATGCAGATCCAGTTATTGTTGTTGCAGAGATGGCACGAGCGTTACGCGACCTCCATTCGATCTCGCCTGACGATTGCCCATTC…	Phosphotransferase	aminoglycoside	Cluster1217	APH	APH		APH3'
ARG1718	ATGTCCCGCCTTCTCTTATCCGGCCTGCTCGGCGCAGGCCTGCTGTTCTCGCTGCCGGCCAGCGCCGCCACCGGCTGCTTTCTCTATGCCGACGGCAACGGCCAGGCCCTCTCCAGCGAAGGGGATTGTTCAAGCCAGCTGCCACCCGCGTCCACCTTCAAGATCCCGCTGGCGCTGATGGGCTACGACAGCGGCTTTCTGGTGGACGAAGAGCACCCGGCACTGCCTTTCAAGCCGGGTTACGACGACTGGCTGCCCGCCTGGCGGGAAACAACCACCCCGCGCCGCTGGGAAACCTACTCGGTGGTCTGGTTCTCCCAGCAGATCACCGAATGGCTGGGGATGGAGCGCTTCCAGCAGTACGTCGACCGTTTTGACTACGGCAACCGGGATCTCTCC…	Beta-Lactamase	beta-lactamase	Cluster1218	OXA-12-1	bl2d_oxa9	cloxacillin==penicillin	ClassD
ARG1719	ATGTCCCGCCTGCTTCTCTCCAGCCTGCTGGCCACCGGTCTGCTCGCAGCCCTGCCTGCCTCCGCCGCCAGCGGCTGCTTTCTCTATGCTGACGGCAACGGCCAGACTCTCTCCAGCGAAGGGGACTGCTCCAGCCAGCTACCGCCCGCCTCCACCTTCAAGATCCCGCTGGCGCTGATGGGCTATGACAGCGGCTTTCTGGTAGATGAAGAGCATCCGGCACTGCCCTTCAAACCGGGTTACGACGACTGGCTGCCCGCCTGGCGCGAAACCACTACCCCGCGCCGCTGGGAAACCTACTCGGTGGTCTGGTTCTCCCAGCAGATCACCGAATGGCTGGGGATGGAGCGTTTCCAGCAGTATGTCGACCGCTTCGACTACGGCAACCGGGATCTCTCC…	Beta-Lactamase	beta-lactamase	Cluster1219	OXA-12-2	bl2d_oxa9	cloxacillin==penicillin	ClassD
ARG171	ATGAAAAACGTAAATACCGGGATCAATCAATTTCGATTGATCGCTGCTTTCATGGTCGTTGCGATTCACTGTTTTCCTTTTCAGTCGTTTAGTAAAACTCTTGATATATTGATTACTTTGACACTCTTTCGAACTGCCGTACCTTTTTTCTTAATGGTCACAGGTTTTTATTTAATTGGACCGATTGCCACTAAGAGAGGCTATCCAGCCTATTTAAAGATAAAAAAATTTTTAAAAAAGCAAGTGAAGCTATATGTGCTTGCTACGCTCATTTATCTTCCACTAGCTTTTTATAGTGGTGTGATCACTTTCAAGACGAGTGTCATTCAATTTTTTCAACTCATCTTTTTCGAAGGAGTTCTTTACCACTTGTGGTATTTTCCAGCATTGATTTTAGGT…	Gylcopeptide Resistance	vancomycin	Cluster125	vanTN	vant	vancomycin	vanT
ARG1720	ATGAGCGATATCATTACTGCCTTCATACTCGGTATTGTAGAGGGGTTAGCTGAATTTTTACCTATCTCTTCTACTGGTCACCTTATATTAGTCGGGCATTTATTAGGATTTGAAGGAGAAAGAGCAAAAACGTTTGAAATTGTTATTCAGCTAGGCGCAATTTTAGCTATTGCAATTTTATATCATAAACGTCTCGTTTCTTTATGTAATCTTAAGCCTCTTCTACGCAAAGAGAAAAAATTCAACGCATTCCATGTATTTCTTGGTGTATTTCCGGCAGTAGTCGCTGGTTTGTTACTACATGATGTTATTAAAACTTACTTATTTCAGCCATACACTGTTGTGATTGGACTTGTAGCAGGAGCAATTCTTATGATCTTTGCAGAAGTAAAAAAGCAA…	others	others	Cluster1220	BacA-74	BacA
ARG1721	ATTCACCATAAAATAATATACAAAAGGCGCTATCAGCAAACGATAGCAGGCAAAAGGAATCAGTGTCATCCGTCCCACCAGGGCCACAAAAACCTTTACCGCCAAAAGGGCAGACACAAAAGAACCAATCATGCCTACCAGAAAAAAGGGAATATCCGCAGCGGTGAACATACTCAGATTTTTCAGCAGGTCGTATCCAGTGGCGGCAACCATAATCGGCACGGCCGCAATAAAGGAATATTCCGCTGCCAAAGGCCTTTTGGCTCCCAGCAGCATGCCTCCCATAATGGTGGCCGCCGAACGTGAAAAGCCCGGCCAGAGGGCCAGGCACTGAAAGCAGCCAATGCCCAGAGCCAGACGTGGTGTCATGTCATCAAGGCTGATGCAGGTGGGCTTGAA…	others	others	Cluster1221	BacA-75
ARG1722	ATGTCAGACATGATCACCGCTGCGATTCTTGGCCTCGTCGAAGGACTGACAGAGTTCCTTCCCGTCTCCTCGACAGGTCACCTCATCATCACGGGCGAGTTGCTGGGGTTCACCGGTCCCAAGGCCGCGACCTTCGAAGTCGCCATTCAGCTTGGAGCCATCCTCGCCGTGGTCGTCCTGTACTGGGACAGGTTCTGGGGCCTGCTGCGTCCCCAGCCCTATGTCCGCTTCGCAGGGCTACGGGGCATCATGCTTCTGTTGCTGACCAGCCTGCCCGCGAGCGTACTCGGACTCGCTGCCCACTCTACCATCAAGGCGCATCTTTTCACCCCCTCCACCGTTGCCATCGCCCTGGCTGTGGGGGCAATCTTCATGCTGCTGGTCGAACGACGTACGGAA…	others	others	Cluster1222	BacA-76	BacA
ARG1723	ATGCACGACATCTTCTCCGCCGTCCTGCTCGGCATCGTCGAAGGGTTGACAGAATTCCTGCCCGTGTCTTCAACCGGGCACCTGATCATCGCGGGCGACCTGCTGGGCTTTACCGGGCCCAAGGCGGCCACCTTCGAGGTGGTCATCCAGCTCGGGGCCATCCTGGCCGTGGTGGTGCTGTACTGGGACCGCTTCTGGGGCCTGCTGCGGCCAAAGCCGTACGTGCGCTTTGCCGGGATGCGCGGCATCGTGATGCTGGGCATCACCTCGTTGCCCGCCAGCCTGCTGGGTCTGGCGACGCATCATTACATCAAGGAAAACCTGTTCAGCCCGGCCACCGTGGCCCTGGCCCTGGGCGTGGGCGCCGTGGCCATGCTGCTGGTGGAACGGCGCACGCAT…	others	others	Cluster1223	BacA-77
ARG1724	ATGGATGTTTGGGAATGGGTTGTTGCCGCTATCCTTGGCCTAGTCGAAGGATTGACGGAATATGCGCCAGTGTCATCAACAGGGCATATGATCATAGTGGATGATTTATGGCTCAAATCAAGCGAGTTGGTCGGGTCACAAAATGCCTACGTGTTTAAAATTGTGATCCAGCTAGGATCGATCTTAGCAGTGGCGCTTTTGTTCAAGGACCGCCTCTTGCAATTAGCAGGCTTTAAAAAACAAGCAGCAACACAGAGCGAAGGACGGGGTTTGACGTTAGGAAAAGTTGCCGTCGGCTTGTTGCCAGCTGCAGTGCTCGGTTTATTATTTGAGGATAAAATGGAGTCGATTTTCCATGTTCGCACGGTCGCATTTGCTTTAATTGCTGGTGCTTTTCTC…	others	others	Cluster1224	BacA-78	BacA
ARG1725	AGCCCGCAGCCGCTTGAGCAAATTAAACTAAGCGAAAGCCAGCTGTCGGGCCGCGTAGGCATGATAGAAATGGATCTGGCCAGCGGCCGCACGCTGACCGCCTGGCGCGCCGATGAACGCTTTCCCATGATGAGCACCTTTAAAGTAGTGCTCTGCGGCGCAGTGCTGGCGCGGGTGGATGCCGGTGACGAACAGCTGGAGCGAAAGATCCACTATCGCCAGCAGGATCTGGTGGACTACTCGCCGGTCAGCGAAAAACACCTTGCCGACGGCATGACGGTCGGCGAACTCTGCGCCGCCGCCATTACCATGAGCGATAACAGCGCCGCCAATCTGCTACTGGCCACCGTCGGCGGCCCCGCAGGATTGACTGCCTTTTTGCGCCAGATCGGCGACAAC…	Beta-Lactamase	beta-lactamase	Cluster901	SHV-C-1	bl2be_shv2	monobactam==e_cephalosporin==n_cephalosporin==penicillin	SHV-LEN
ARG1726	AATACAAAGGGTATCGATGAGATTAAAAACCTTGAAACAGATTTCAATGGTAGAGTTGGTGTCTACGCTTTAGACACTGGCTCAGGTAAATCATTTTCGTACAAAGCAAATGAACGATTTCCATTATGTAGTTCTTTCAAAGGCTTTTTAGCTGCTGCTGTATTAAAAGGCTCTCAAGATAATCAACTCAATCTTAATCAGATCGTGAATTACAATACAAGAAGTTTAGAGTTCCATTCACCCATCACAACTAAATATAAAGATAATGGAATGTCATTAGGTGATATGGCTGCTGCCGCTTTACAATATAGCGACAATGGTGCTACTAATATTATTCTTGAACGTTATATCGGTGGTCCTGAGGGTATGACTAAATTCATGCGGTCGATTGGAGATGAA…	Beta-Lactamase	beta-lactamase	Cluster879	IMI-C-1	bl2f_nmca	cephalosporin==carbapenem==penicillin	SME
ARG1727	ATGAGGGTAGCGGTGACCATCGAAATTTCGAACCAACTATCAGAGGTGCTAAGCGTCATTGAGCGCCATCTGGAATCAACGTTGCTGGCCGTGCATTTGTACGGCTCCGCAGTGGATGGCGGCCTGAAGCCATACAGCGATATTGATTTGCTGGTTACGGTGACCGTAAGGCTTGATGAAACAACGCGGCGAGCTTTGATCAACGACCTTTTGGAAACTTCGGCTTCCCCTGGAGAGAGCGAGATTCTCCGCGCTGTAGAAGTCACCATTGTTGTGCACGACGACATCATTCCGTGGCGTTATCCAGCTAAGCGCGAACTGCAATTTGGAGAATGGCAGCGCAATGACATTCTTGCAGGTATCTTCGAGCCAGCCACGATCGACATTGATCTGGCTATC…	Nucleotidyltransferase	aminoglycoside	Cluster1225	aadA(12+15+17)			ANT3
ARG1728	CTAACCTAGGGCTTTGGATATTTTCAAGGCATCTGATAAAGACTTAACATCATGGGTGCGGAGATAATCTGCACCTTTTTTGTATGCATACATTTCTGCTGCAAGAGTTGGTGCTAAACGAGATTTCACATCGGTTCCAGTTATTTTACCTAAGAATGATTTCCGTGACACTGCAATCATTACTTGCAAATTAAAAGCTTCTTGAATTTCAGGGAAACGCTTCAAAACAAGAATAGATGTTTCTGGATTAGAGCCTAAAAAGAAGCCCATACCCGGATCAAGAATAATTCGTTCACGCTTTACACCAGCCTCAACTAAAGCAGCAATTCTTTCTTTAAAAAATTCCATCATGGAAGTAAAAACCTCTTCCGGATTCGTTTCAACTTTAGTAGCTGCACC…	Target Redundancy/Overexpression	sulphonamide	Cluster1226	Sul3			Dihydropteroate
ARG1729	ATGAGGGTAGCGGTGACCATCGAAATTTCGAACCAACTATCAGAGGTGCTAAGCGTCATCGAGCGCCATCTCGAACCGACGTTGCTGGCCGTACATTTGTACGGCTCCGCAGTGGATGGCGGCCTGAAGCCACACAGTGATATTGATTTGCTGGTTACGGTGACCGTAAGGCTTGATGAAACAACGCGGCGAGCTTTGATCAACGACCTTTTGGAAACTTCGGCTTCCCCTGGAGAGAGCGAGATTCTCCGCGCTGTAGAAGTCACCATTGTTGTGCACGACGACATCATTCCGTGGCGTTATCCAGCTAAGCGCGAACTGCAATTTGGAGAATGGCAGCGCAATGACATTCTTGCAGGTATCTTCGAGCCAGCCACGATCGACATTGATCTAGCTATC…	Nucleotidyltransferase	aminoglycoside	Cluster1225	aadA(12+15+17)			ANT3
ARG172	ATGAAGAAGAATCAGGGAATCGATCAGTTTCGGGTGATTCTAGCGATGATGGTGGTGGCGATCCACTGTCTGCCCCTTCATCGATTGTGGCCCGATGGTGATATCCTGATCACATTGACGCTTTTCAGAATCGCCGTCCCCTTCTTTTTTATGATCAGCGGATATTACGTGTTCAGCGACTTGGCCACCCAAAACAGCTATCCTGCCAGACAGCGTGTCTGGCATTTTATTAAAAAGCAGCTACAAGTCTATCTCATAGCCACACTGCTCTTTTTGCCGCTTGCTTGGTACAGCGGCATGTTAGGATTGAACATGCCCCTAGGCACTTTTATTCAAACTTTGCTAGTCAATGGCATCCTTTATCATCTATGGTATTTTCCTGCGATCATTACCGGCAGT…	Gylcopeptide Resistance	vancomycin	Cluster126	VanTC-1	vant	vancomycin	vanT
ARG1730	ATGAGGGTAGCGGTGACCATCGAAATTTCGAACCAACTATCAGAGGTGCTAAGCGTCATTGAGCGCCATCTGGAATCAACGTTGCTGGCCGTGCATTTGTACGGCTCCGCAGTGGATGGCGGCCTGAAGCCATACAGCGATATTGATTTGCTGGTTACGGTGACCGTAAGGCTTGATGAAACAACGCGGCGAGCTTTGATCAACGACCTTTTGGAAACTTCGGCTTCCCCTGGAGAGAGCGAGATTCTCCGCGCTGTAGAAGTCACCATTGTTGTGCACGACGACATCATTCCGTGGCGTTATCCAGCTAAGCGCGAACTGCAATTTGGAGAATGGCAGCGCAATGACATTCTTGCAGGTATCTTCGAGCCAGCCACGATCGACATTGATCTGGCTATC…	Nucleotidyltransferase	aminoglycoside	Cluster715	AadA-C-1			ANT3
ARG1731	ATGAGGGAAGTGGTGATCGCCGAAGTATCGACTCAACTATCAGAGGTAGTTGGCGTCATCGAGCGCCATCTCGAACCGACGTTGCTGGCCGTACATTTGTACGGCTCCGCAGTGGATGGCGGCCTGAAGCCACACAGTGATATTGATTTGCTGGTTACGGTGACCGTAAGGCTTGATGAAACAACGCGGCGAGCTTTGATCAACGACCTTTTGGAAACTTCGGCTTCCCCTGGAGAGAGCGAGATTCTCCGCGCTGTAGAAGTCACCATTGTTGTGCACGACGACATCATTCCGTGGCGTTATCCAGCTAAGCGCGAACTGCAATTTGGAGAATGGCAGCGCAATGACATTCTTGCAGGTATCTTCGAGCCAGCCACGATCGACATTGATCTGGCTATC…	Nucleotidyltransferase	aminoglycoside	Cluster715	AadA-C-1			ANT3
ARG1732	ATGAGGGAAGCGGTGATCGCCGAAGTATCGACTCAACTATCAGAGGTAGTTGGCGTCATCGAGCGCCATCTCGAACCGACGTTGCTGGCCGTCCATTTGTACGGCTCCGCAGTGGATGGCGGCCTGAAGCCACACAGTGATATTGATTTGCTGGTTACGGTGACCGTAAGGCTTGATGAAACAACGCGGCGAGCTTTGATCAACGACCTTTTGGAAACTTCGGCTTCCCCTGGAGAGAGCGAGATTCTCCGCGCTGTAGAAGTCACCATTGTTGTGCACGACGACATCATTCCGTGGCGTTATCCAGCTAAGCGCGAACTGCAATTTGGAGAATGGCAGCGCAATGACATTCTTGCAGGTATCTTCGAGCCAGCCACGATCGACATTGATCTGGCTATC…	Nucleotidyltransferase	aminoglycoside	Cluster1225	aadA(12+15+17)			ANT3
ARG1733	ATGAGGGTAGCGGTGACCATCGAAATTTCGAACCAACTATCAGAGGTGCTAAGCGTCATTGAGCGCCATCTGGAATCAACGTTGCTGGCCGTGCATTTGTACGGCTCCGCAGTGGATGGCGGCCTGAAGCCATACAGCGATATTGATTTGTTGGTTACTGTGGCCGTAAAGCTTGATGAAACGACGCGGCGAGCATTGCTCAATGACCTTATGGAGGCTTCGGCTTTCCCTGGCGAGAGCGAGACGCTCCGCGCTATAGAAGTCACCCTTGTCGTGCATGACGACATCATCCCGTGGCGTTATCCGGCTAAGCGCGAGCTGCAATTTGGAGAATGGCAGCGCAATGACATTCTTGCGGGTATCTTCGAGCCAGCCATGATCGACATTGATCTAGCTATC…	Nucleotidyltransferase	aminoglycoside	Cluster1227	AadA-AAC-C-1			ANT3
ARG1734	ATGGAAAGCACGTTGCGCCGGACATACCCGCACCACACTTGGCACCTCGTGAACGAAGGAGACTCGGGCGCCTTCGTCTACCGCCTCACCGGACACGGGCCCGAGCTCTACGCGAAGATCGCCCCCCGCACCCCCGAGAACTCCGCCTTCCACCTCGACGGCGAGGCCGACCGCCTCGACTGGCTCGCCCGCCATGGCATCTCGGTCCCCCGTGTCGTCGAGCGCGGTGCCGACGACACCACCGCCTGGCTCGTCACCGAGGCCGTGCCCGGCGCCGCGGCCTCCGAGGAGTGGCCCGAGGACGAGCGGGCGGCCGTTGTCGACGCGATCGCCGAAATGGCCCGCACCCTCCATGAACTCCCCGTGTCCGAGTGCCCCTTCGACCGCCGCCTCGACGTC…	Phosphotransferase	aminoglycoside	Cluster1228	APH(3')-Vb			APH3
ARG1735	ATGAGGGTAGCGGTGACCATCGAAATTTCGAACCAACTATCAGAGGTGCTAAGCGTCATTGAGCGCCATCTGGAATCAACGTTGCTGGCCGTGCATTTGTACGGCTCCGCAGTGGATGGCGGCCTGAAGCCATACAGCGATATTGATTTGTTGGTTACTGTGGCCGTAAAGCTTGATGAAACGACGCGGCGAGCATTGCTCAATGACCTTATGGAGGCTTCGGCTTTCCCTGGCGAGAGCGAGACGCTCCGCGCTATAGAAGTCACCCTTGTCGTGCATGACGACATCATCCCGTGGCGTTATCCGGCTAAGCGCGAGCTGCAATTTGGAGAATGGCAGCGCAATGACATTCTTGCGGGTATCTTCGAGCCAGCCATGATCGACATTGATCTGGCTATC…	Nucleotidyltransferase	aminoglycoside	Cluster1227	AadA-AAC-C-1			ANT3
ARG1736	ATGAGGGAAGCGGTGACCATCGAAATTTCGAACCAACTATCAGAGGTGCTAAGCGTCATTGAGCGCCATCTGGAATCAACGTTGCTGGCCGTGCATTTGTACGGCTCCGCAGTGGATGGCGGCCTGAAGCCATACAGCGATATTGATTTGTTGGTTACTGTGGCCGTAAAGCTTGATGAAACGACGCGGCGAGCATTGCTCAATGATCTTATGGAGGCTTCGGCTTTCCCTGGCGAGAGCGAGACGCTCCGCGCTATAGAAGTCACCCTTGTCGTGCATGACGACATCATCCCGTGGCGTTATCCGGCTAAGCGCGAGCTGCAATTTGGAGAATGGCAGCGCAATGACATTCTTGCGGGTATCTTCGAGCCAGCCATGATCGACATTGATCTGGCTATC…	Nucleotidyltransferase	aminoglycoside	Cluster1227	AadA-AAC-C-1			ANT3
ARG1737	ATGAGGGAAGCGGTGACCGCCGAAATTTCGACTCAACTATCAGAGGTGCTTAGCGTCATCGAGCGCCATCTGGAGTCGACGTTGCTGGCCGTGCATTTGTACGGCTCCGCAGTGGATGGCGGCTTGAAGCCATACAGCGATATTGATTTGCTGGTTACTGTGACCGTAAGGCTTAATGAAGCAACACGGCAAGCTTTGCTCAATGACCTTTTGGAGGCTTCGGCTTTCCCTGGCGAGAGCGAGACTCTCCGCGCTATAGAAGTCACCATTGTCGTGCACGACGACATCATCCCGTGGCGTTATCCAGCTAAGCGCGAACTGCAATTTGGAGAATGGCAGCGTAATGACATTCTTGCGGGTATCTCCGAGCCAGCCATGATCGACGTTGATCTGGCTATC…	Nucleotidyltransferase	aminoglycoside	Cluster1229	aadA11			ANT3
ARG1738	ATGAAACAATATCTCGATCTTCTCCGGCATGTGATGGAAACCGGCACCGACCGGGGCGACCGGACCGGCAAGGGCACCCGCTCGATATTCGGCTATCAGATGCGCTTCGACCTCGCAGAAGGTTTTCCGGTCCTGACGACCAAGAAATTGCATCTGAGATCGATCATCCACGAGCTCCTGTGGTTCCTGAAGGGCGATACGAACGTCGCCTATCTGACAGAGAACGGCGTCTCGATCTGGGATGAATGGGCTGACGAGAAGGGCGAACTTGGCCCCGTCTACGGCTACCAGTGGCGCTCCTGGCCCGCCCCCGACGGCCGCCATATCGACCAGATTTCGCAATTGATCGAAGGCCTCAAGGTCAACCCCAATTCGCGCCGGCATATCGTGTCGGCCTGG…	Target Redundancy/Overexpression	others	Cluster1230	Thymidylat_synt-1	Thymidylat_synt		Thymidylat_synt
[truncated: 1,849 more rows]
