# Supplementary material for: Forecasting the dissemination of antibiotic resistance genes across bacterial genomes
Source: Nat Commun. 2021 Apr 23;12:2435. doi: 10.1038/s41467-021-22757-1 (PMC8065159; doi:10.1038/s41467-021-22757-1)
Supplement: Supplementary file 5 — Supplementary Data 2 [file 41467_2021_22757_MOESM5_ESM.zip › Supplementary_Data_2.tab]

ARG	ARGCluster	GeneName	Pvalue	CorrectedPvalue
ARG1518	Cluster1019	vanWB	2.407075749E-022	2.407075749E-016
ARG2374	Cluster1611	dfrA12	0	0
ARG564	Cluster413	ereA2	4.1829280414E-016	4.1829280414E-010
ARG2400	Cluster1627	dfrA14	0	0
ARG1423	Cluster1011	aadA16	1.8957142638E-019	1.8957142638E-013
ARG1548	Cluster1019	vanWB	2.407075749E-022	2.407075749E-016
ARG1795	Cluster901	shv-12	0	0
ARG2386	Cluster698	aph(3'')-Ib	0	0
ARG1112	Cluster575	aadA2	5.7871812463E-255	5.7871812463E-249
ARG1903	Cluster575	aadA2	1.4149377727E-017	1.4149377727E-011
ARG420	Cluster275	aac(6')-Ie-aph(2'')-Ia	0	0
ARG2000	Cluster901	shv-12	0	0
ARG2132	Cluster1381	cat-TC	2.3881972909E-204	2.3881972909E-198
ARG501	Cluster362	tetA	0	0
ARG1896	Cluster1294	ermB	0	0
ARG2322	Cluster1574	dfrA17	5.7825218814E-109	5.7825218814E-103
ARG2306	Cluster1176	oxa-101	1.3309245252E-051	1.3309245252E-045
ARG510	Cluster350	cmlA5	0	0
ARG1353	Cluster960	tem-1	0	0
ARG1273	Cluster901	shv-12	0	0
ARG2516	Cluster509	tetX	7.2481055475E-106	7.2481055475E-100
ARG1029	Cluster715	aadA21	0	0
ARG616	Cluster443	tetH	2.7878988808E-014	2.7878988808E-008
ARG2050	Cluster1401	vanRA	1.4172142516E-130	1.4172142516E-124
ARG652	Cluster472	emrD	0	0
ARG1085	Cluster725	sul1	0	0
ARG1870	Cluster496	cmx	1.3978139837E-057	1.3978139837E-051
ARG1681	Cluster960	tem-1	0	0
ARG2425	Cluster1627	dfrA14	0	0
ARG233	Cluster131	tetQ	0	0
ARG2634	Cluster960	tem-1	0	0
ARG1776	Cluster1251	ermX	1.4381537269E-082	1.4381537269E-076
ARG1549	Cluster1019	vanWB	2.407075749E-022	2.407075749E-016
ARG775	Cluster539	cmy-104	0	0
ARG2075	Cluster1414	qnrB10	2.2984863439E-025	2.2984863439E-019
ARG2092	Cluster1205	oxa-163	9.1846028476E-014	9.1846028476E-008
ARG2287	Cluster902	oxa-1	0	0
ARG1315	Cluster575	aadA2	4.5477986691E-259	4.5477986691E-253
ARG802	Cluster572	dha-10	2.8277284595E-017	2.8277284595E-011
ARG1380	Cluster981	ermX	0	0
ARG1144	Cluster807	aac(3)-VIa	4.9229015151E-105	4.9229015151E-099
ARG1919	Cluster1294	ermB	0	0
ARG2631	Cluster906	ctx-m-132	0	0
ARG2093	Cluster960	tem-1	0	0
ARG2357	Cluster976	shv-144	0	0
ARG2097	Cluster960	tem-1	0	0
ARG1544	Cluster1101	ndm-1	0	0
ARG2002	Cluster960	tem-1	0	0
ARG317	Cluster131	tetQ	0	0
ARG2178	Cluster1472	dfrA1	1.9338071473E-025	1.9338071473E-019
ARG247	Cluster170	tetW	0	0
ARG1725	Cluster901	shv-12	0	0
ARG1728	Cluster1226	sul3	2.9318771342E-171	2.9318771342E-165
ARG1787	Cluster895	ctx-m-125	2.3097592915E-082	2.3097592915E-076
ARG687	Cluster350	cmlA5	0	0
ARG2647	Cluster901	shv-12	0	0
ARG2461	Cluster1472	dfrA1	0	0
ARG2060	Cluster960	tem-1	0	0
ARG1730	Cluster715	aadA21	0	0
ARG206	Cluster131	tetQ	0	0
ARG1859	Cluster1032	oxa-141	1.1549117198E-040	1.1549117198E-034
ARG1327	Cluster950	sul2	0	0
ARG981	Cluster670	vanB	4.4995082327E-022	4.4995082327E-016
ARG842	Cluster472	emrD	0	0
ARG1772	Cluster1250	aac(3)-IV	8.0688645948E-084	8.0688645948E-078
ARG2347	Cluster1594	sat-1	0	0
ARG1096	Cluster767	mphA	0	0
ARG1836	Cluster960	tem-1	0	0
ARG208	Cluster131	tetQ	0	0
ARG1303	Cluster698	aph(3'')-Ib	0	0
ARG1318	Cluster725	sul1	0	0
ARG1260	Cluster901	shv-12	0	0
ARG967	Cluster670	vanB	4.4995082327E-022	4.4995082327E-016
ARG1983	Cluster1363	ermA	2.3385383862E-071	2.3385383862E-065
ARG2271	Cluster1537	dfrA19	3.7210814013E-249	3.7210814013E-243
ARG1384	Cluster985	lap-1	2.660170956E-018	2.660170956E-012
ARG2519	Cluster896	ctx-m-1	0	0
ARG695	Cluster484	tetG	1.5485186806E-155	1.5485186806E-149
ARG1392	Cluster725	sul1	0	0
ARG376	Cluster266	lsaE	4.6816126601E-110	4.6816126601E-104
ARG2495	Cluster896	ctx-m-1	0	0
ARG711	Cluster373	ampC	0	0
ARG1182	Cluster790	vanYA	6.9548852814E-105	6.9548852814E-099
ARG1329	Cluster767	mphA	0	0
ARG1677	Cluster698	aph(3'')-Ib	0	0
ARG2135	Cluster1381	cat-TC	1.0474857138E-112	1.0474857138E-106
ARG1771	Cluster1205	oxa-163	9.1846028476E-014	9.1846028476E-008
ARG2514	Cluster868	KPC-1	0	0
ARG1155	Cluster818	aph(2'')-IIa	4.6821146008E-011	4.6821146008E-005
ARG1671	Cluster896	ctx-m-1	0	0
ARG2330	Cluster1580	arr-2	6.9384788017E-012	6.9384788017E-006
ARG2481	Cluster509	tetX	1.7764595899E-104	1.7764595899E-098
ARG2149	Cluster1414	qnrB10	4.1070934385E-025	4.1070934385E-019
ARG2502	Cluster868	KPC-1	0	0
ARG998	Cluster539	cmy-104	0	0
ARG1387	Cluster868	KPC-1	0	0
ARG2272	Cluster1468	aac(6')-30/aac(6')-Ib'	0	0
ARG2560	Cluster1736	brp-1	0	0
ARG1733	Cluster1227	aadA25	0	0
ARG2253	Cluster1523	ant(2'')-Ia	2.2065552141E-023	2.2065552141E-017
ARG2420	Cluster1640	dfrA27	8.1290647125E-038	8.1290647125E-032
ARG1915	Cluster960	tem-1	0	0
ARG889	Cluster539	cmy-104	0	0
ARG2017	Cluster901	shv-12	0	0
ARG2454	Cluster1666	tetD	0	0
ARG2667	Cluster902	oxa-1	0	0
ARG1803	Cluster954	aac(3)-IIa	0	0
ARG1367	Cluster960	tem-1	0	0
ARG2274	Cluster1539	dfrA7	4.6540426989E-035	4.6540426989E-029
ARG2360	Cluster1600	dfrA8	1.1721089419E-014	1.1721089419E-008
ARG2112	Cluster896	ctx-m-1	0	0
ARG1926	Cluster901	shv-12	0	0
ARG900	Cluster539	cmy-104	0	0
ARG777	Cluster539	cmy-104	0	0
ARG1415	Cluster896	ctx-m-1	0	0
ARG1714	Cluster1214	aph(3')-IIIa	0	0
ARG2398	Cluster1626	vanZA	6.0581519495E-125	6.0581519495E-119
ARG2585	Cluster902	oxa-1	0	0
ARG2296	Cluster1468	aac(6')-30/aac(6')-Ib'	0	0
ARG1443	Cluster1027	aph(6)-Id	0	0
ARG995	Cluster575	aadA2	4.4293202468E-224	4.4293202468E-218
ARG1035	Cluster721	vanHA	1.4172142516E-130	1.4172142516E-124
ARG2001	Cluster960	tem-1	0	0
ARG1356	Cluster954	aac(3)-IIa	0	0
ARG2069	Cluster896	ctx-m-1	0	0
ARG1252	Cluster895	ctx-m-125	6.9686029455E-091	6.9686029455E-085
ARG653	Cluster462	tetC	1.790184384E-290	1.790184384E-284
ARG1474	Cluster902	oxa-1	0	0
ARG2414	Cluster1472	dfrA1	0	0
ARG245	Cluster166	tetM	0	0
ARG784	Cluster539	cmy-104	1.0924057695E-051	1.0924057695E-045
ARG234	Cluster131	tetQ	0	0
ARG807	Cluster572	dha-10	2.8277284595E-017	2.8277284595E-011
ARG1660	Cluster960	tem-1	0	0
ARG1450	Cluster1033	oxa-9	0	0
ARG1066	Cluster744	aadA	4.6536163846E-025	4.6536163846E-019
ARG1419	Cluster1008	blaZ	0	0
ARG1813	Cluster1273	ant(4')-Ib	0	0
ARG1125	Cluster350	cmlA5	0	0
ARG2593	Cluster1758	blmR	0	0
ARG831	Cluster484	tetG	1.5485186806E-155	1.5485186806E-149
ARG1682	Cluster1176	oxa-101	3.2574420574E-061	3.2574420574E-055
ARG2395	Cluster960	tem-1	0	0
ARG2431	Cluster1539	dfrA7	2.0539002446E-036	2.0539002446E-030
ARG2610	Cluster1767	sul1	0	0
ARG1968	Cluster1352	ermC	4.575493384E-162	4.575493384E-156
ARG1958	Cluster1032	oxa-141	1.1549117198E-040	1.1549117198E-034
ARG243	Cluster173	tetM	0	0
ARG2305	Cluster1176	oxa-101	1.3309245252E-051	1.3309245252E-045
ARG2340	Cluster960	tem-1	0	0
ARG457	Cluster323	tetL	0	0
ARG2583	Cluster960	tem-1	0	0
ARG1637	Cluster896	ctx-m-1	0	0
ARG1985	Cluster1364	ant(9)-Ia	1.2812820637E-067	1.2812820637E-061
ARG1041	Cluster713	vanHB	2.5361508169E-026	2.5361508169E-020
ARG1501	Cluster727	cfxA2	0	0
ARG2411	Cluster960	tem-1	0	0
ARG2633	Cluster976	shv-144	0	0
ARG387	Cluster275	aac(6')-Ie-aph(2'')-Ia	0	0
ARG665	Cluster484	tetG	1.0524118766E-154	1.0524118766E-148
ARG2126	Cluster1371	catI	0	0
ARG2333	Cluster1583	aaa_33	0	0
ARG2242	Cluster1468	aac(6')-30/aac(6')-Ib'	0	0
ARG2115	Cluster1438	qnrA1	2.6899010707E-109	2.6899010707E-103
ARG355	Cluster250	emrY	0	0
ARG238	Cluster169	TetM	6.298382128E-101	6.298382128E-095
ARG596	Cluster435	floR	0	0
ARG2162	Cluster575	aadA2	1.5185897893E-022	1.5185897893E-016
ARG631	Cluster362	tetA	0	0
ARG1874	Cluster1273	ant(4')-Ib	0	0
ARG786	Cluster539	cmy-104	0	0
ARG2563	Cluster960	tem-1	0	0
ARG1729	Cluster1225	aadA12	0	0
ARG2439	Cluster960	tem-1	0	0
ARG1011	Cluster698	aph(3'')-Ib	3.3962336353E-204	3.3962336353E-198
ARG1775	Cluster981	ermX	0	0
ARG1259	Cluster896	ctx-m-1	0	0
ARG397	Cluster281	mel-1	0	0
ARG2101	Cluster1371	catI	0	0
ARG2098	Cluster1426	vanRB	6.8627539629E-021	6.8627539629E-015
ARG2354	Cluster1468	aac(6')-30/aac(6')-Ib'	0	0
ARG2628	Cluster1033	oxa-9	0	0
ARG1393	Cluster950	sul2	0	0
ARG991	Cluster170	tetW	0	0
ARG1475	Cluster796	aad(6)	0	0
ARG1732	Cluster1225	aadA12	0	0
ARG2325	Cluster976	shv-144	0	0
ARG1810	Cluster1032	oxa-141	1.1549117198E-040	1.1549117198E-034
ARG650	Cluster472	emrD	0	0
ARG232	Cluster166	tetM	0	0
ARG2067	Cluster1176	oxa-101	5.3414456181E-047	5.3414456181E-041
ARG2235	Cluster1468	aac(6')-30/aac(6')-Ib'	0	0
ARG2279	Cluster895	ctx-m-125	5.6550892283E-130	5.6550892283E-124
ARG1867	Cluster895	ctx-m-125	2.3097592915E-082	2.3097592915E-076
ARG516	Cluster374	tetA	5.2665914138E-044	5.2665914138E-038
ARG2417	Cluster1574	dfrA17	4.306215661E-109	4.306215661E-103
ARG1317	Cluster943	ant(6)-Ib	1.2544682731E-143	1.2544682731E-137
ARG2627	Cluster1778	sul1	2.110244536E-021	2.110244536E-015
ARG1994	Cluster1216	aph(3')-IIa	6.5212887574E-071	6.5212887574E-065
ARG1130	Cluster796	aad(6)	0	0
ARG2521	Cluster1250	aac(3)-IV	2.4121675802E-084	2.4121675802E-078
ARG1857	Cluster981	ermX	0	0
ARG1835	Cluster960	tem-1	0	0
ARG547	Cluster365	cmy-48	0	0
ARG230	Cluster166	tetM	0	0
ARG36	Cluster24	mexF	1.7752938834E-150	1.7752938834E-144
ARG2418	Cluster1638	dfrA5	3.7769198437E-108	3.7769198437E-102
ARG1362	Cluster901	shv-12	0	0
ARG1750	Cluster1240	aadA5	1.5239812461E-241	1.5239812461E-235
ARG1807	Cluster901	shv-12	0	0
ARG2313	Cluster895	ctx-m-125	3.8176263464E-127	3.8176263464E-121
ARG2337	Cluster1523	ant(2'')-Ia	1.9679256604E-085	1.9679256604E-079
ARG241	Cluster171	tetO	0	0
ARG474	Cluster337	vanSB	8.4972287978E-048	8.4972287978E-042
ARG2520	Cluster896	ctx-m-1	0	0
ARG1912	Cluster902	oxa-1	0	0
ARG2379	Cluster1614	dfrF	0	0
ARG2117	Cluster1438	qnrA1	1.4147630636E-114	1.4147630636E-108
ARG971	Cluster660	mdtN	0	0
ARG1352	Cluster960	tem-1	0	0
ARG803	Cluster572	dha-10	2.8277284595E-017	2.8277284595E-011
ARG396	Cluster281	mel-1	0	0
ARG586	Cluster427	mefA	0	0
ARG1034	Cluster720	pmrF	0	0
ARG2636	Cluster901	shv-12	0	0
ARG1414	Cluster767	mphA	0	0
ARG2183	Cluster896	ctx-m-1	0	0
ARG1439	Cluster960	tem-1	0	0
ARG2163	Cluster1459	catII	8.0969768643E-026	8.0969768643E-020
ARG1268	Cluster907	lysR_substrate	5.9779971571E-110	5.9779971571E-104
ARG1465	Cluster960	tem-1	0	0
ARG589	Cluster427	mefA	0	0
ARG1716	Cluster1216	aph(3')-IIa	6.6983608964E-071	6.6983608964E-065
ARG1503	Cluster895	ctx-m-125	4.2618414997E-090	4.2618414997E-084
ARG205	Cluster131	tetQ	0	0
ARG2131	Cluster1176	oxa-101	4.1852297864E-047	4.1852297864E-041
ARG242	Cluster172	tet32	2.1733025388E-147	2.1733025388E-141
ARG2071	Cluster1414	qnrB10	2.2984863439E-025	2.2984863439E-019
ARG2118	Cluster1440	qnrS5	0	0
ARG1194	Cluster170	tetW	0	0
ARG978	Cluster676	aph(4)-Ia	2.8814187811E-079	2.8814187811E-073
ARG1996	Cluster1371	catI	0	0
ARG354	Cluster249	qacB	2.6768403292E-033	2.6768403292E-027
ARG2259	Cluster1528	aac(6')-IIc	1.5169263239E-093	1.5169263239E-087
ARG1811	Cluster1271	ant(9)	2.8495870503E-017	2.8495870503E-011
ARG2105	Cluster1414	qnrB10	2.253249695E-023	2.253249695E-017
ARG2281	Cluster462	tetC	0	0
ARG2102	Cluster1429	catA8	1.274192349E-017	1.274192349E-011
ARG2164	Cluster1460	catII-K-12	1.5499096439E-143	1.5499096439E-137
ARG1605	Cluster868	KPC-1	0	0
ARG837	Cluster435	floR	0	0
ARG2380	Cluster1615	lnuC	2.9968847856E-060	2.9968847856E-054
ARG2038	Cluster902	oxa-1	0	0
ARG1485	Cluster725	sul1	0	0
ARG1641	Cluster901	shv-12	0	0
ARG2416	Cluster1539	dfrA7	2.0810357833E-036	2.0810357833E-030
ARG207	Cluster131	tetQ	0	0
ARG709	Cluster373	ampC	0	0
ARG2622	Cluster896	ctx-m-1	0	0
ARG244	Cluster166	tetM	0	0
ARG459	Cluster325	cpxA	0	0
ARG1653	Cluster895	ctx-m-125	4.2618414997E-090	4.2618414997E-084
ARG568	Cluster365	cmy-48	0	0
ARG2066	Cluster1216	aph(3')-IIa	6.5132326133E-071	6.5132326133E-065
ARG804	Cluster572	dha-10	2.8277284595E-017	2.8277284595E-011
ARG2482	Cluster1574	dfrA17	5.7313445873E-109	5.7313445873E-103
ARG651	Cluster472	emrD	0	0
ARG203	Cluster147	tetBP	3.1765190356E-089	3.1765190356E-083
ARG1937	Cluster1333	imp-1	3.0309008284E-011	0.000030309
ARG2227	Cluster1502	vanXB	4.0873709965E-023	4.0873709965E-017
ARG841	Cluster472	emrD	0	0
ARG1931	Cluster1008	blaZ	0	0
ARG1814	Cluster725	sul1	0	0
ARG809	Cluster575	aadA2	2.5421196763E-031	2.5421196763E-025
ARG2122	Cluster170	tetW	0	0
ARG562	Cluster411	tet40	6.6018641014E-059	6.6018641014E-053
ARG822	Cluster581	amrA	3.8783482285E-011	3.8783482285E-005
ARG1002	Cluster462	tetC	0	0
ARG183	Cluster131	tetQ	0	0
ARG679	Cluster496	cmx	9.0380431226E-058	9.0380431226E-052
ARG1593	Cluster950	sul2	0	0
ARG2537	Cluster1666	tetD	0	0
ARG2222	Cluster1502	vanXB	4.0873709965E-023	4.0873709965E-017
ARG1049	Cluster731	cfxA	1.0187216075E-017	1.0187216075E-011
ARG2467	Cluster1580	arr-2	0	0
ARG1709	Cluster954	aac(3)-IIa	0	0
ARG1785	Cluster896	ctx-m-1	0	0
ARG1533	Cluster1093	oxa-347	4.8651655019E-025	4.8651655019E-019
ARG634	Cluster462	tetC	0	0
ARG1420	Cluster1008	blaZ	0	0
ARG599	Cluster427	mefA	0	0
ARG1735	Cluster1227	aadA25	0	0
ARG231	Cluster166	tetM	0	0
ARG1971	Cluster1355	ermT	1.8221782405E-021	1.8221782405E-015
ARG2371	Cluster960	tem-1	0	0
ARG1932	Cluster960	tem-1	0	0
ARG2348	Cluster960	tem-1	0	0
ARG1860	Cluster960	tem-1	0	0
ARG588	Cluster429	mel	1.3012208003E-019	1.3012208003E-013
ARG1079	Cluster753	tetW	0	0
ARG676	Cluster443	tetH	2.5311178657E-014	2.5311178657E-008
ARG702	Cluster509	tetX	7.3060772411E-105	7.3060772411E-099
ARG1761	Cluster896	ctx-m-1	0	0
ARG1913	Cluster902	oxa-1	0	0
ARG248	Cluster166	tetM	0	0
ARG1122	Cluster790	vanYA	1.2469806722E-104	1.2469806722E-098
ARG2611	Cluster896	ctx-m-1	0	0
ARG2459	Cluster1637	dfrA15	4.5814324016E-042	4.5814324016E-036
ARG2620	Cluster896	ctx-m-1	0	0
ARG2638	Cluster902	oxa-1	0	0
ARG1434	Cluster1019	vanWB	4.7262892926E-022	4.7262892926E-016
ARG2261	Cluster1530	methyltransf	1.9314947453E-147	1.9314947453E-141
ARG2415	Cluster1637	dfrA15	4.5814324016E-042	4.5814324016E-036
ARG2665	Cluster572	dha-10	8.1826496579E-047	8.1826496579E-041
ARG1342	Cluster960	tem-1	0	0
ARG1067	Cluster715	aadA21	0	0
ARG1258	Cluster896	ctx-m-1	0	0
ARG597	Cluster435	floR	0	0
ARG1401	Cluster895	ctx-m-125	1.4707749608E-092	1.4707749608E-086
ARG2645	Cluster1786	tetR	0	0
ARG2471	Cluster1583	aaa_33	0	0
ARG1824	Cluster902	oxa-1	0	0
ARG1894	Cluster895	ctx-m-125	3.2399288369E-083	3.2399288369E-077
ARG646	Cluster365	cmy-48	0	0
ARG1357	Cluster954	aac(3)-IIa	0	0
ARG2649	Cluster902	oxa-1	0	0
ARG1658	Cluster1176	oxa-101	2.5543081568E-063	2.5543081568E-057
ARG239	Cluster170	tetW	0	0
ARG1703	Cluster1205	oxa-163	9.1846028476E-014	9.1846028476E-008
ARG1004	Cluster575	aadA2	2.2279265009E-170	2.2279265009E-164
ARG1687	Cluster1196	ermF	0	0
ARG735	Cluster534	vanSA	7.5554548388E-110	7.5554548388E-104
ARG1727	Cluster1225	aadA12	0	0
ARG938	Cluster462	tetC	0	0
ARG2210	Cluster575	aadA2	6.3710113201E-273	6.3710113201E-267
ARG1460	Cluster901	shv-12	0	0
ARG1027	Cluster713	vanHB	1.1181567168E-022	1.1181567168E-016
ARG1482	Cluster902	oxa-1	0	0
ARG2404	Cluster960	tem-1	0	0
ARG1799	Cluster1176	oxa-101	2.0421708383E-062	2.0421708383E-056
ARG1216	Cluster868	KPC-1	0	0
ARG838	Cluster362	tetA	0	0
ARG1790	Cluster901	shv-12	0	0
ARG745	Cluster539	cmy-104	0	0
ARG1731	Cluster715	aadA21	0	0
ARG1960	Cluster1176	oxa-101	1.7786243491E-066	1.7786243491E-060
ARG249	Cluster171	tetO	1.2605161144E-300	1.2605161144E-294
ARG982	Cluster670	vanB	4.4995082327E-022	4.4995082327E-016
ARG1253	Cluster896	ctx-m-1	0	0
ARG600	Cluster427	mefA	0	0
ARG811	Cluster572	dha-10	2.8277284595E-017	2.8277284595E-011
ARG1969	Cluster1353	ermG	6.1356936099E-020	6.1356936099E-014
ARG2133	Cluster1381	cat-TC	2.0863434413E-090	2.0863434413E-084
ARG1819	Cluster1008	blaZ	0	0
ARG485	Cluster337	vanSB	5.9646967561E-024	5.9646967561E-018
ARG490	Cluster350	cmlA5	0	0
ARG2119	Cluster1440	qnrS5	0	0
ARG237	Cluster131	tetQ	0	0
ARG828	Cluster471	mfs-17	0	0
ARG992	Cluster575	aadA2	0	0
ARG1379	Cluster981	ermX	0	0
ARG683	Cluster500	oqxA	3.084425291E-135	3.084425291E-129
ARG2254	Cluster1505	vanXA	1.1481594571E-094	1.1481594571E-088
ARG1978	Cluster1360	erm(33)	0	0
ARG2328	Cluster1578	sat-4	0	0
ARG1987	Cluster901	shv-12	0	0
ARG1344	Cluster954	aac(3)-IIa	0	0
ARG1822	Cluster896	ctx-m-1	0	0
ARG957	Cluster661	vanA	2.1155447062E-088	2.1155447062E-082
ARG1747	Cluster960	tem-1	0	0
ARG2009	Cluster1008	blaZ	0	0
ARG2019	Cluster1294	ermB	0	0
ARG604	Cluster439	floR	3.371313566E-030	3.371313566E-024
ARG2225	Cluster1505	vanXA	1.1481594571E-094	1.1481594571E-088
ARG2184	Cluster1476	catB3	0	0
ARG2618	Cluster906	ctx-m-132	0	0
ARG2512	Cluster1708	acetyltransf	0	0
ARG1861	Cluster1294	ermB	0	0
ARG1504	Cluster895	ctx-m-125	1.3739543508E-088	1.3739543508E-082
ARG1373	Cluster976	shv-144	0	0
ARG2356	Cluster902	oxa-1	0	0
ARG1347	Cluster954	aac(3)-IIa	0	0
ARG1736	Cluster1227	aadA25	0	0
ARG1044	Cluster727	cfxA2	0	0
ARG2011	Cluster1381	cat-TC	1.6714722863E-204	1.6714722863E-198
ARG1355	Cluster901	shv-12	0	0
ARG2143	Cluster1429	catA8	9.8488828551E-022	9.8488828551E-016
ARG2373	Cluster1610	dfrG	0	0
ARG1783	Cluster1256	ant(9)-Ia	0	0
ARG1588	Cluster1033	oxa-9	0	0
ARG649	Cluster471	mfs-17	0	0
ARG2010	Cluster960	tem-1	0	0
ARG2587	Cluster896	ctx-m-1	0	0
ARG2080	Cluster1273	ant(4')-Ib	0	0
ARG808	Cluster572	dha-10	2.8277284595E-017	2.8277284595E-011
ARG1676	Cluster1189	lnuB	1.0891981758E-155	1.0891981758E-149
ARG2252	Cluster1468	aac(6')-30/aac(6')-Ib'	0	0
ARG1172	Cluster725	sul1	0	0
ARG2462	Cluster1638	dfrA5	3.7769198437E-108	3.7769198437E-102
ARG2576	Cluster1736	brp-1	0	0
ARG2642	Cluster902	oxa-1	0	0
ARG1967	Cluster1352	ermC	8.0485690758E-192	8.0485690758E-186
ARG2641	Cluster901	shv-12	0	0
ARG1334	Cluster954	aac(3)-IIa	0	0
ARG2396	Cluster1624	lnuA	5.1635351885E-022	5.1635351885E-016
ARG2397	Cluster1625	dfrC	0	0
ARG661	Cluster480	tetD	0	0
ARG2601	Cluster896	ctx-m-1	0	0
ARG1701	Cluster901	shv-12	0	0
ARG1643	Cluster575	aadA2	4.5477986691E-259	4.5477986691E-253
ARG1431	Cluster1008	blaZ	0	0
ARG1449	Cluster1032	oxa-141	1.1549117198E-040	1.1549117198E-034
ARG611	Cluster443	tetH	2.7780118657E-014	2.7780118657E-008
ARG2199	Cluster1489	catB11	4.0550506036E-014	4.0550506036E-008
ARG619	Cluster362	tetA	0	0
ARG1261	Cluster902	oxa-1	0	0
ARG830	Cluster373	ampC	0	0
ARG867	Cluster601	tetC	1.5097315942E-301	1.5097315942E-295
ARG2423	Cluster1640	dfrA27	8.1290647125E-038	8.1290647125E-032
ARG2173	Cluster1468	aac(6')-30/aac(6')-Ib'	0	0
ARG2220	Cluster1468	aac(6')-30/aac(6')-Ib'	0	0
