# Supplementary material for: Forecasting the dissemination of antibiotic resistance genes across bacterial genomes
Source: Nat Commun. 2021 Apr 23;12:2435. doi: 10.1038/s41467-021-22757-1 (PMC8065159; doi:10.1038/s41467-021-22757-1)
Supplement: Supplementary file 6 — Supplementary Data 3 [file 41467_2021_22757_MOESM6_ESM.zip › Supplementary_Data_3.tab]

ARG	ARGCluster	GenomeID	Accession	BlastIdentity	Start	End	Direction	Species	Genus	Family	Order	Class	Phylum	Gram
ARG1002	Cluster462	GCF_001637115.1_ASM163711v1	NZ_LVKN01000020.1	99.9	1623	2618	FRW	Achromobacter_ruhlandii	Achromobacter	Alcaligenaceae	Burkholderiales	Betaproteobacteria	Proteobacteria	Gram-
ARG1002	Cluster462	GCF_001270765.1_ASM127076v1	NZ_LIIX01000004.1	99.9	32009	33004	FRW	Aeromonas_caviae	Aeromonas	Aeromonadaceae	Aeromonadales	Gammaproteobacteria	Proteobacteria	Gram-
ARG1002	Cluster462	GCF_000586035.1_de_novo_assembly	NZ_JEMK01000057.1	99.9	16904	17899	REV	Aeromonas_hydrophila	Aeromonas	Aeromonadaceae	Aeromonadales	Gammaproteobacteria	Proteobacteria	Gram-
ARG1002	Cluster462	GCF_000940915.1_ASM94091v1	NZ_CP010947.1	100	592674	593669	FRW	Aeromonas_hydrophila	Aeromonas	Aeromonadaceae	Aeromonadales	Gammaproteobacteria	Proteobacteria	Gram-
ARG1002	Cluster462	GCF_001705915.1_ASM170591v1	NZ_LYZG01000035.1	100	14176	15171	FRW	Aeromonas_hydrophila	Aeromonas	Aeromonadaceae	Aeromonadales	Gammaproteobacteria	Proteobacteria	Gram-
ARG1002	Cluster462	GCF_000786795.1_ASM78679v1	NZ_JRYV01000144.1	98.59	5172	6167	FRW	Aeromonas_salmonicida	Aeromonas	Aeromonadaceae	Aeromonadales	Gammaproteobacteria	Proteobacteria	Gram-
ARG1002	Cluster462	GCF_000836735.1_ASM83673v1	NZ_JXIR01000122.1	99.9	2885	3880	FRW	Aeromonas_sp._L_1B5_3	Aeromonas	Aeromonadaceae	Aeromonadales	Gammaproteobacteria	Proteobacteria	Gram-
ARG1002	Cluster462	GCF_000950575.1_ASM95057v1	NZ_CP011006.1	99.9	2708	3703	REV	Arthrobacter_sp._IHBB_11108	Arthrobacter	Micrococcaceae	Micrococcales	Actinobacteria	Actinobacteria	Gram+
ARG1002	Cluster462	GCF_000523045.1_ASM52304v1	NZ_AP012496.1	99.9	1354827	1355822	REV	Bacillus_subtilis_group	Bacillus	Bacillaceae	Bacillales	Bacilli	Firmicutes	Gram+
ARG1002	Cluster462	GCF_000158335.2_Bact_dorei_5_1_36_D4_V2	NZ_JH114329.1	99.9	833	1828	REV	Bacteroides_dorei	Bacteroides	Bacteroidaceae	Bacteroidales	Bacteroidia	Bacteroidetes	Gram-
ARG1002	Cluster462	GCF_000157075.2_Bact_sp_9_1_42FAA_V2	NZ_KQ235769.1	99.9	5125	6120	FRW	Bacteroides_sp._9_1_42FAA	Bacteroides	Bacteroidaceae	Bacteroidales	Bacteroidia	Bacteroidetes	Gram-
ARG1002	Cluster462	GCF_000155395.1_ASM15539v1	NZ_DS990233.1	99.9	1035	2030	REV	Bifidobacterium_bifidum	Bifidobacterium	Bifidobacteriaceae	Bifidobacteriales	Actinobacteria	Actinobacteria	Gram+
ARG1002	Cluster462	GCF_000204035.1_ASM20403v1	NZ_GL883085.1	99.9	832	1827	REV	Brevundimonas_diminuta	Brevundimonas	Caulobacteraceae	Caulobacterales	Alphaproteobacteria	Proteobacteria	Gram-
ARG1002	Cluster462	GCF_000157855.1_ASM15785v1	NZ_DS999694.1	99.9	2538	3533	REV	Brucella_ceti	Brucella	Brucellaceae	Rhizobiales	Alphaproteobacteria	Proteobacteria	Gram-
ARG1002	Cluster462	GCF_000974835.2_ASM97483v2	NZ_CP011301.1	99.9	4025582	4026577	REV	Burkholderia_cepacia_complex	Burkholderia	Burkholderiaceae	Burkholderiales	Betaproteobacteria	Proteobacteria	Gram-
ARG1002	Cluster462	GCF_000175535.1_ASM17553v1	NZ_ACUJ01000001.3	99.8	148521	149516	REV	Chlamydia_muridarum	Chlamydia	Chlamydiaceae	Chlamydiales	Chlamydiia	Chlamydiae	Gram-
ARG1002	Cluster462	GCF_000175515.1_ASM17551v1	NZ_ACUI01000001.1	99.8	170750	171745	REV	Chlamydia_trachomatis	Chlamydia	Chlamydiaceae	Chlamydiales	Chlamydiia	Chlamydiae	Gram-
ARG1002	Cluster462	GCF_000441635.1_ASM44163v1	NC_021888.1	99.8	894512	895507	REV	Chlamydia_trachomatis	Chlamydia	Chlamydiaceae	Chlamydiales	Chlamydiia	Chlamydiae	Gram-
ARG1002	Cluster462	GCF_000441715.1_ASM44171v1	NC_021890.1	99.8	894477	895472	REV	Chlamydia_trachomatis	Chlamydia	Chlamydiaceae	Chlamydiales	Chlamydiia	Chlamydiae	Gram-
ARG1002	Cluster462	GCF_000441735.1_ASM44173v1	NC_021891.1	99.8	872532	873527	REV	Chlamydia_trachomatis	Chlamydia	Chlamydiaceae	Chlamydiales	Chlamydiia	Chlamydiae	Gram-
ARG1002	Cluster462	GCF_000441775.1_ASM44177v1	NC_021892.1	99.8	891578	892573	REV	Chlamydia_trachomatis	Chlamydia	Chlamydiaceae	Chlamydiales	Chlamydiia	Chlamydiae	Gram-
ARG1002	Cluster462	GCF_000937455.2_ASM93745v2	NZ_JYFY02000005.1	99.9	3832	4827	FRW	Citrobacter_freundii	Citrobacter	Enterobacteriaceae	Enterobacterales	Gammaproteobacteria	Proteobacteria	Gram-
ARG1002	Cluster462	GCF_000155975.1_ASM15597v1	NZ_GG730307.1	99.9	5827	6822	FRW	Citrobacter_youngae	Citrobacter	Enterobacteriaceae	Enterobacterales	Gammaproteobacteria	Proteobacteria	Gram-
ARG1002	Cluster462	GCF_000155435.1_ASM15543v1	NZ_DS990268.1	99.9	1024	2019	REV	Clostridiales_bacterium_1_7_47FAA			Clostridiales	Clostridia	Firmicutes	Gram+
ARG1002	Cluster462	GCF_000159055.1_ASM15905v1	NZ_GG730321.1	99.9	1127	2122	REV	Clostridium_sp._M62_1	Clostridium	Clostridiaceae	Clostridiales	Clostridia	Firmicutes	Gram+
ARG1002	Cluster462	GCF_000158555.2_Erys_bact_D7_V2	NZ_KI392027.1	99.9	281	1276	REV	Coprobacillus_sp._D7	Coprobacillus	Erysipelotrichaceae	Erysipelotrichales	Erysipelotrichia	Firmicutes	Gram+
ARG1002	Cluster462	GCF_000155875.1_ASM15587v1	NZ_GG662005.1	99.9	891	1886	FRW	Coprococcus_comes	Coprococcus	Lachnospiraceae	Clostridiales	Clostridia	Firmicutes	Gram+
ARG1002	Cluster462	GCF_001006555.1_ASM100655v1	NZ_JSWV01000043.1	100	3074	4069	FRW	_Enterobacter__aerogenes	Klebsiella	Enterobacteriaceae	Enterobacterales	Gammaproteobacteria	Proteobacteria	Gram-
ARG1002	Cluster462	GCF_000805795.1_ASM80579v1	NZ_JSZC01000016.1	99.9	154232	155226	FRW	Enterobacter_cloacae_complex	Enterobacter	Enterobacteriaceae	Enterobacterales	Gammaproteobacteria	Proteobacteria	Gram-
ARG1002	Cluster462	GCF_000564975.1_version_1.0_of_Enterobacter_cloacae_subsp._cloacae_SY-70_Genome_sequencing	NZ_JALR01000110.1	99.9	799	1794	REV	Enterobacter_cloacae_complex	Enterobacter	Enterobacteriaceae	Enterobacterales	Gammaproteobacteria	Proteobacteria	Gram-
ARG1002	Cluster462	GCF_900050915.1_Enterobacter_cloacae_NH52	NZ_LT160614.1	99.9	3177462	3178457	REV	Enterobacter_cloacae_complex	Enterobacter	Enterobacteriaceae	Enterobacterales	Gammaproteobacteria	Proteobacteria	Gram-
ARG1002	Cluster462	GCF_900077325.1_12045_4_59	NZ_FKEV01000049.1	99.9	1164	2159	REV	Enterobacter_cloacae_complex	Enterobacter	Enterobacteriaceae	Enterobacterales	Gammaproteobacteria	Proteobacteria	Gram-
ARG1002	Cluster462	GCF_001471935.1_SMART_264.v1	NZ_LPQT01000032.1	100	6342	7337	REV	Enterobacter_cloacae_complex	Enterobacter	Enterobacteriaceae	Enterobacterales	Gammaproteobacteria	Proteobacteria	Gram-
ARG1002	Cluster462	GCF_001475395.1_SMART_1139.v1	NZ_LPOC01000032.1	99.9	1644	2639	FRW	Enterobacter_cloacae_complex	Enterobacter	Enterobacteriaceae	Enterobacterales	Gammaproteobacteria	Proteobacteria	Gram-
ARG1002	Cluster462	GCF_001525205.1_ASM152520v1	NZ_LRJT01000027.1	99.9	1644	2639	FRW	Enterobacter_cloacae_complex	Enterobacter	Enterobacteriaceae	Enterobacterales	Gammaproteobacteria	Proteobacteria	Gram-
ARG1002	Cluster462	GCF_001526115.1_ASM152611v1	NZ_LRJS01000044.1	99.9	16615	17610	REV	Enterobacter_cloacae_complex	Enterobacter	Enterobacteriaceae	Enterobacterales	Gammaproteobacteria	Proteobacteria	Gram-
ARG1002	Cluster462	GCF_001631835.1_ASM163183v1	NZ_LVUO01000075.1	99.8	1527	2522	FRW	Enterobacter_cloacae_complex	Enterobacter	Enterobacteriaceae	Enterobacterales	Gammaproteobacteria	Proteobacteria	Gram-
ARG1002	Cluster462	GCF_000157295.1_ASM15729v1	NZ_GG692825.1	99.9	14	1009	FRW	Enterococcus_casseliflavus	Enterococcus	Enterococcaceae	Lactobacillales	Bacilli	Firmicutes	Gram+
ARG1002	Cluster462	GCF_000010385.1_ASM1038v1	NC_011419.1	100	7417	8412	FRW	Escherichia_coli	Escherichia	Enterobacteriaceae	Enterobacterales	Gammaproteobacteria	Proteobacteria	Gram-
ARG1002	Cluster462	GCF_000014845.1_ASM1484v1	NC_009838.1	100	89636	90631	REV	Escherichia_coli	Escherichia	Enterobacteriaceae	Enterobacterales	Gammaproteobacteria	Proteobacteria	Gram-
ARG1002	Cluster462	GCF_000167815.1_ASM16781v1	NZ_AAJT02000012.1	99.9	73704	74699	REV	Escherichia_coli	Escherichia	Enterobacteriaceae	Enterobacterales	Gammaproteobacteria	Proteobacteria	Gram-
ARG1002	Cluster462	GCF_000176575.2_ASM17657v2	NZ_GL884119.1	100	149478	150473	REV	Escherichia_coli	Escherichia	Enterobacteriaceae	Enterobacterales	Gammaproteobacteria	Proteobacteria	Gram-
ARG1002	Cluster462	GCF_000194495.1_ASM19449v2	NZ_AFAA02000019.1	99.9	47526	48521	REV	Escherichia_coli	Escherichia	Enterobacteriaceae	Enterobacterales	Gammaproteobacteria	Proteobacteria	Gram-
ARG1002	Cluster462	GCF_000264095.1_ASM26409v1	NZ_AJWO01000129.1	99.89	1	950	FRW	Escherichia_coli	Escherichia	Enterobacteriaceae	Enterobacterales	Gammaproteobacteria	Proteobacteria	Gram-
ARG1002	Cluster462	GCF_000462825.2_ASM46282v2	NZ_AVSK01000104.1	100	3301	4296	FRW	Escherichia_coli	Escherichia	Enterobacteriaceae	Enterobacterales	Gammaproteobacteria	Proteobacteria	Gram-
ARG1002	Cluster462	GCF_000615455.2_Ec2010C-3609	NZ_JHFM01000199.1	99.9	141	1136	REV	Escherichia_coli	Escherichia	Enterobacteriaceae	Enterobacterales	Gammaproteobacteria	Proteobacteria	Gram-
ARG1002	Cluster462	GCF_000616225.2_Ec2011C-3500	NZ_JHLT01000200.1	100	1088	2083	REV	Escherichia_coli	Escherichia	Enterobacteriaceae	Enterobacterales	Gammaproteobacteria	Proteobacteria	Gram-
ARG1002	Cluster462	GCF_000616665.2_Ec08-4270	NZ_JHKV01000206.1	100	1765	2760	FRW	Escherichia_coli	Escherichia	Enterobacteriaceae	Enterobacterales	Gammaproteobacteria	Proteobacteria	Gram-
ARG1002	Cluster462	GCF_001012025.1_CFSAN026796_01.0	NZ_LDDL01000053.1	100	1087	2082	REV	Escherichia_coli	Escherichia	Enterobacteriaceae	Enterobacterales	Gammaproteobacteria	Proteobacteria	Gram-
ARG1002	Cluster462	GCF_001012575.1_CFSAN026845_01.0	NZ_LDCV01000088.1	100	1087	2082	REV	Escherichia_coli	Escherichia	Enterobacteriaceae	Enterobacterales	Gammaproteobacteria	Proteobacteria	Gram-
ARG1002	Cluster462	GCF_001263065.1_16118-2	NZ_LHCW01000098.1	100	1764	2759	FRW	Escherichia_coli	Escherichia	Enterobacteriaceae	Enterobacterales	Gammaproteobacteria	Proteobacteria	Gram-
ARG1002	Cluster462	GCF_001572215.1_ASM157221v1	NZ_LPYP01000097.1	99.9	1508	2503	FRW	Escherichia_coli	Escherichia	Enterobacteriaceae	Enterobacterales	Gammaproteobacteria	Proteobacteria	Gram-
ARG1002	Cluster462	GCF_001572325.1_ASM157232v1	NZ_LPYR01000047.1	100	1495	2490	FRW	Escherichia_coli	Escherichia	Enterobacteriaceae	Enterobacterales	Gammaproteobacteria	Proteobacteria	Gram-
ARG1002	Cluster462	GCF_001572445.1_ASM157244v1	NZ_LPYZ01000051.1	99.9	444	1439	REV	Escherichia_coli	Escherichia	Enterobacteriaceae	Enterobacterales	Gammaproteobacteria	Proteobacteria	Gram-
ARG1002	Cluster462	GCF_001572605.1_ASM157260v1	NZ_LPZJ01000164.1	100	1669	2664	REV	Escherichia_coli	Escherichia	Enterobacteriaceae	Enterobacterales	Gammaproteobacteria	Proteobacteria	Gram-
ARG1002	Cluster462	GCF_001576495.1_ASM157649v1	NZ_LOPN01000068.1	99.9	1508	2503	FRW	Escherichia_coli	Escherichia	Enterobacteriaceae	Enterobacterales	Gammaproteobacteria	Proteobacteria	Gram-
ARG1002	Cluster462	GCF_000159895.2_Escherichia_sp_1_1_43_V2	NZ_JH815285.1	99.9	8300	9278	FRW	Escherichia_sp._1_1_43	Escherichia	Enterobacteriaceae	Enterobacterales	Gammaproteobacteria	Proteobacteria	Gram-
ARG1002	Cluster462	GCF_000160475.1_ASM16047v1	NZ_GG665881.1	99.9	717	1712	FRW	Fusobacterium_periodonticum	Fusobacterium	Fusobacteriaceae	Fusobacteriales	Fusobacteriia	Fusobacteria	Gram-
ARG1002	Cluster462	GCF_000155475.1_ASM15547v1	NZ_DS990407.1	99.9	777	1772	REV	Helicobacter_cinaedi	Helicobacter	Helicobacteraceae	Campylobacterales	Epsilonproteobacteria	Proteobacteria	Gram-
ARG1002	Cluster462	GCF_000786375.2_ASM78637v2	NZ_JRTV01000006.1	99.9	36335	37330	REV	Klebsiella_pneumoniae	Klebsiella	Enterobacteriaceae	Enterobacterales	Gammaproteobacteria	Proteobacteria	Gram-
ARG1002	Cluster462	GCF_000159435.1_ASM15943v1	NZ_GG693418.1	99.9	3029	4024	FRW	Lactobacillus_vaginalis	Lactobacillus	Lactobacillaceae	Lactobacillales	Bacilli	Firmicutes	Gram+
ARG1002	Cluster462	GCF_001038925.1_ASM103892v1	NZ_LDWM01000051.1	100	448	1443	REV	Leclercia_adecarboxylata	Leclercia	Enterobacteriaceae	Enterobacterales	Gammaproteobacteria	Proteobacteria	Gram-
ARG1002	Cluster462	GCF_001043635.1_ASM104363v1	NZ_LDUO01000051.1	100	2887	3882	FRW	Leclercia_sp._LK8	Leclercia	Enterobacteriaceae	Enterobacterales	Gammaproteobacteria	Proteobacteria	Gram-
ARG1002	Cluster462	GCF_000347775.1_ASM34777v1	NZ_APAT01000035.1	99.9	787	1782	FRW	Marinobacter_santoriniensis	Marinobacter	Alteromonadaceae	Alteromonadales	Gammaproteobacteria	Proteobacteria	Gram-
ARG1002	Cluster462	GCF_000176875.1_ASM17687v1	NZ_ADCD01000081.1	99.9	884	1879	FRW	Micrococcus_luteus	Micrococcus	Micrococcaceae	Micrococcales	Actinobacteria	Actinobacteria	Gram+
ARG1002	Cluster462	GCF_000155955.1_ASM15595v1	NZ_GG697145.2	99.8	130	1125	FRW	Mitsuokella_multacida	Mitsuokella	Selenomonadaceae	Selenomonadales	Negativicutes	Firmicutes	Gram+
ARG1002	Cluster462	GCF_001021415.1_ASM102141v1	NZ_LDPT01000047.1	99.9	660	1655	REV	Mycobacterium_haemophilum	Mycobacterium	Mycobacteriaceae	Corynebacteriales	Actinobacteria	Actinobacteria	Gram+
ARG1002	Cluster462	GCF_001021435.1_ASM102143v1	NZ_LDPS01000043.1	99.9	660	1655	REV	Mycobacterium_haemophilum	Mycobacterium	Mycobacteriaceae	Corynebacteriales	Actinobacteria	Actinobacteria	Gram+
ARG1002	Cluster462	GCF_000176315.1_ASM17631v1	NZ_ADAB01000026.1	99.9	176	1171	REV	Mycobacterium_tuberculosis_complex	Mycobacterium	Mycobacteriaceae	Corynebacteriales	Actinobacteria	Actinobacteria	Gram+
ARG1002	Cluster462	GCF_000157035.2_Bacteroides_sp_2_1_7_V2	NZ_KQ236099.1	99.9	1633	2628	FRW	Parabacteroides_sp._2_1_7	Parabacteroides	Porphyromonadaceae	Bacteroidales	Bacteroidia	Bacteroidetes	Gram-
ARG1002	Cluster462	GCF_000795535.1_AZPAE14716	NZ_JTWQ01000005.1	99.9	4110	5105	FRW	Pseudomonas_aeruginosa_group	Pseudomonas	Pseudomonadaceae	Pseudomonadales	Gammaproteobacteria	Proteobacteria	Gram-
ARG1002	Cluster462	GCF_000795955.1_AZPAE14720	NZ_JTWM01000052.1	99.9	58780	59775	REV	Pseudomonas_aeruginosa_group	Pseudomonas	Pseudomonadaceae	Pseudomonadales	Gammaproteobacteria	Proteobacteria	Gram-
ARG1002	Cluster462	GCF_000796245.1_AZPAE14721	NZ_JTWL01000119.1	99.9	4963	5958	REV	Pseudomonas_aeruginosa_group	Pseudomonas	Pseudomonadaceae	Pseudomonadales	Gammaproteobacteria	Proteobacteria	Gram-
ARG1002	Cluster462	GCF_000797025.1_AZPAE14719	NZ_JTWN01000083.1	99.9	2898	3893	FRW	Pseudomonas_aeruginosa_group	Pseudomonas	Pseudomonadaceae	Pseudomonadales	Gammaproteobacteria	Proteobacteria	Gram-
ARG1002	Cluster462	GCF_000797205.1_AZPAE14712	NZ_JTWU01000021.1	99.9	74524	75519	REV	Pseudomonas_aeruginosa_group	Pseudomonas	Pseudomonadaceae	Pseudomonadales	Gammaproteobacteria	Proteobacteria	Gram-
ARG1002	Cluster462	GCF_001452565.1_WH-SGI-V-07693	NZ_LLSN01000001.1	99.9	147157	148152	REV	Pseudomonas_aeruginosa_group	Pseudomonas	Pseudomonadaceae	Pseudomonadales	Gammaproteobacteria	Proteobacteria	Gram-
ARG1002	Cluster462	GCF_001050345.1_ASM105034v1	NZ_LFMW01000034.1	99.4	2205	3200	REV	Pseudomonas_sp._KG01	Pseudomonas	Pseudomonadaceae	Pseudomonadales	Gammaproteobacteria	Proteobacteria	Gram-
ARG1002	Cluster462	GCF_001320085.1_ASM132008v1	NZ_BCAU01000129.1	100	2137	3132	REV	Pseudomonas_sp._NBRC_111118	Pseudomonas	Pseudomonadaceae	Pseudomonadales	Gammaproteobacteria	Proteobacteria	Gram-
ARG1002	Cluster462	GCF_000272025.1_ASM27202v1	NZ_AKCV01000010.1	99.9	682	1677	REV	Ralstonia_sp._PBA	Ralstonia	Burkholderiaceae	Burkholderiales	Betaproteobacteria	Proteobacteria	Gram-
ARG1002	Cluster462	GCF_001242645.1_Salmonella_enterica_CVM_N45951_v1.0	NZ_LHHL01000089.1	100	1085	2080	REV	Salmonella_enterica	Salmonella	Enterobacteriaceae	Enterobacterales	Gammaproteobacteria	Proteobacteria	Gram-
ARG1002	Cluster462	GCF_001242785.1_Salmonella_enterica_CVM_N45956_v1.0	NZ_LHHQ01000128.1	100	978	1973	FRW	Salmonella_enterica	Salmonella	Enterobacteriaceae	Enterobacterales	Gammaproteobacteria	Proteobacteria	Gram-
ARG1002	Cluster462	GCF_001245935.1_Salmonella_enterica_CVM_N50450_v1.0	NZ_LHME01000032.1	100	978	1973	FRW	Salmonella_enterica	Salmonella	Enterobacteriaceae	Enterobacterales	Gammaproteobacteria	Proteobacteria	Gram-
ARG1002	Cluster462	GCF_001357935.1_10592_2_61	NZ_CGNS01000047.1	99.9	1138	2133	REV	Salmonella_enterica	Salmonella	Enterobacteriaceae	Enterobacterales	Gammaproteobacteria	Proteobacteria	Gram-
ARG1002	Cluster462	GCF_001475335.1_Salmonella_enterica_CVM_43815_v1.0	NZ_JYSG01000039.1	100	1762	2757	FRW	Salmonella_enterica	Salmonella	Enterobacteriaceae	Enterobacterales	Gammaproteobacteria	Proteobacteria	Gram-
ARG1002	Cluster462	GCF_001479305.1_Salmonella_enterica_CVM_N32042-SQ_v1.0	NZ_JYVT01000032.1	99.9	1845	2840	FRW	Salmonella_enterica	Salmonella	Enterobacteriaceae	Enterobacterales	Gammaproteobacteria	Proteobacteria	Gram-
ARG1002	Cluster462	GCF_001479995.1_Salmonella_enterica_CVM_N38893-SQ_v1.0	NZ_JYXR01000071.1	99.9	2703	3698	FRW	Salmonella_enterica	Salmonella	Enterobacteriaceae	Enterobacterales	Gammaproteobacteria	Proteobacteria	Gram-
ARG1002	Cluster462	GCF_001480535.1_Salmonella_enterica_CVM_N38910-SQ_v1.0	NZ_JYXV01000003.1	100	1610	2605	FRW	Salmonella_enterica	Salmonella	Enterobacteriaceae	Enterobacterales	Gammaproteobacteria	Proteobacteria	Gram-
ARG1002	Cluster462	GCF_001481335.1_Salmonella_enterica_CVM_N42528-SQ_v1.0	NZ_JZAJ01000005.1	100	1066	2061	FRW	Salmonella_enterica	Salmonella	Enterobacteriaceae	Enterobacterales	Gammaproteobacteria	Proteobacteria	Gram-
ARG1002	Cluster462	GCF_001566115.1_5275_1_10	NZ_CTGV01000040.1	100	2256	3251	FRW	Salmonella_enterica	Salmonella	Enterobacteriaceae	Enterobacterales	Gammaproteobacteria	Proteobacteria	Gram-
ARG1002	Cluster462	GCF_001566115.1_5275_1_10	NZ_CTGV01000048.1	100	849	1844	REV	Salmonella_enterica	Salmonella	Enterobacteriaceae	Enterobacterales	Gammaproteobacteria	Proteobacteria	Gram-
ARG1002	Cluster462	GCF_001594905.1_CFSAN033874_01.0	NZ_LVGF01000090.1	99.9	1144	2139	REV	Salmonella_enterica	Salmonella	Enterobacteriaceae	Enterobacterales	Gammaproteobacteria	Proteobacteria	Gram-
ARG1002	Cluster462	GCF_001594955.1_CFSAN033871_01.0	NZ_LVGI01000081.1	99.9	1142	2137	REV	Salmonella_enterica	Salmonella	Enterobacteriaceae	Enterobacterales	Gammaproteobacteria	Proteobacteria	Gram-
ARG1002	Cluster462	GCF_001595015.1_CFSAN033867_01.0	NZ_LVGL01000071.1	99.9	1144	2139	REV	Salmonella_enterica	Salmonella	Enterobacteriaceae	Enterobacterales	Gammaproteobacteria	Proteobacteria	Gram-
ARG1002	Cluster462	GCF_001595145.1_CFSAN033861_01.0	NZ_LVGR01000067.1	99.9	1527	2522	FRW	Salmonella_enterica	Salmonella	Enterobacteriaceae	Enterobacterales	Gammaproteobacteria	Proteobacteria	Gram-
ARG1002	Cluster462	GCF_001595275.1_CFSAN033852_01.0	NZ_LVGY01000077.1	99.9	1144	2139	REV	Salmonella_enterica	Salmonella	Enterobacteriaceae	Enterobacterales	Gammaproteobacteria	Proteobacteria	Gram-
ARG1002	Cluster462	GCF_001595315.1_CFSAN033850_01.0	NZ_LVHA01000072.1	99.9	1144	2139	REV	Salmonella_enterica	Salmonella	Enterobacteriaceae	Enterobacterales	Gammaproteobacteria	Proteobacteria	Gram-
ARG1002	Cluster462	GCF_001595355.1_CFSAN033848_01.0	NZ_LVHC01000073.1	99.9	1144	2139	REV	Salmonella_enterica	Salmonella	Enterobacteriaceae	Enterobacterales	Gammaproteobacteria	Proteobacteria	Gram-
ARG1002	Cluster462	GCF_001620135.1_ASM162013v1	NZ_CP014660.1	100	4296	5291	FRW	Salmonella_enterica	Salmonella	Enterobacteriaceae	Enterobacterales	Gammaproteobacteria	Proteobacteria	Gram-
ARG1002	Cluster462	GCF_001714645.1_ASM171464v1	NZ_MABI01000010.1	99.9	1144	2139	REV	Salmonella_enterica	Salmonella	Enterobacteriaceae	Enterobacterales	Gammaproteobacteria	Proteobacteria	Gram-
ARG1002	Cluster462	GCF_000160495.1_ASM16049v1	NZ_GG698600.1	99.9	1008	2003	REV	Selenomonas_sputigena	Selenomonas	Selenomonadaceae	Selenomonadales	Negativicutes	Firmicutes	Gram+
ARG1002	Cluster462	GCF_000600005.1_ASM60000v1	NZ_CP007446.1	100	754873	755868	REV	Snodgrassella_alvi	Snodgrassella	Neisseriaceae	Neisseriales	Betaproteobacteria	Proteobacteria	Gram-
ARG1002	Cluster462	GCF_000149015.1_ASM14901v1	NZ_GL538359.1	99.69	1761	2730	FRW	Staphylococcus_aureus	Staphylococcus	Staphylococcaceae	Bacillales	Bacilli	Firmicutes	Gram+
ARG1002	Cluster462	GCF_000177115.1_ASM17711v1	NZ_ADEY01000020.1	99.9	4523	5518	FRW	Staphylococcus_epidermidis	Staphylococcus	Staphylococcaceae	Bacillales	Bacilli	Firmicutes	Gram+
ARG1002	Cluster462	GCF_000877275.1_ASM87727v1	NZ_KN849104.1	99.9	397007	398002	FRW	Stenotrophomonas_maltophilia	Stenotrophomonas	Xanthomonadaceae	Xanthomonadales	Gammaproteobacteria	Proteobacteria	Gram-
ARG1002	Cluster462	GCF_001274785.1_ASM127478v1	NZ_LHPI01000014.1	99.8	1715	2710	FRW	Vibrio_oreintalis_group	Vibrio	Vibrionaceae	Vibrionales	Gammaproteobacteria	Proteobacteria	Gram-
ARG1004	Cluster575	GCF_000301335.1_ASM30133v1	NZ_AMHN01000060.1	99.3	8293	9285	REV	Acinetobacter_calcoaceticus_baumannii_complex	Acinetobacter	Moraxellaceae	Pseudomonadales	Gammaproteobacteria	Proteobacteria	Gram-
ARG1004	Cluster575	GCF_000972525.1_ASM97252v1	NZ_LAYM01000064.1	99.3	106	1098	REV	Acinetobacter_calcoaceticus_baumannii_complex	Acinetobacter	Moraxellaceae	Pseudomonadales	Gammaproteobacteria	Proteobacteria	Gram-
ARG1004	Cluster575	GCF_000972625.1_ASM97262v1	NZ_LAZK01000065.1	99.3	108	1100	REV	Acinetobacter_calcoaceticus_baumannii_complex	Acinetobacter	Moraxellaceae	Pseudomonadales	Gammaproteobacteria	Proteobacteria	Gram-
ARG1004	Cluster575	GCF_001441405.1_ASM144140v1	NZ_LLZE01000057.1	99.3	108	1100	REV	Acinetobacter_calcoaceticus_baumannii_complex	Acinetobacter	Moraxellaceae	Pseudomonadales	Gammaproteobacteria	Proteobacteria	Gram-
ARG1004	Cluster575	GCF_001441415.1_ASM144141v1	NZ_LLZF01000033.1	99.3	108	1100	REV	Acinetobacter_calcoaceticus_baumannii_complex	Acinetobacter	Moraxellaceae	Pseudomonadales	Gammaproteobacteria	Proteobacteria	Gram-
ARG1004	Cluster575	GCF_001441455.1_ASM144145v1	NZ_LMAM01000037.1	99.3	191	1183	FRW	Acinetobacter_calcoaceticus_baumannii_complex	Acinetobacter	Moraxellaceae	Pseudomonadales	Gammaproteobacteria	Proteobacteria	Gram-
ARG1004	Cluster575	GCF_001441485.1_ASM144148v1	NZ_LMAL01000036.1	99.3	108	1100	REV	Acinetobacter_calcoaceticus_baumannii_complex	Acinetobacter	Moraxellaceae	Pseudomonadales	Gammaproteobacteria	Proteobacteria	Gram-
ARG1004	Cluster575	GCF_001687125.1_ASM168712v1	NZ_CP016381.1	99.3	93114	94106	FRW	Aeromonas_hydrophila	Aeromonas	Aeromonadaceae	Aeromonadales	Gammaproteobacteria	Proteobacteria	Gram-
ARG1004	Cluster575	GCF_000958205.1_ASM95820v1	NZ_JZYG01000044.1	99.3	3774	4766	REV	Enterobacter_cloacae_complex	Enterobacter	Enterobacteriaceae	Enterobacterales	Gammaproteobacteria	Proteobacteria	Gram-
ARG1004	Cluster575	GCF_000957025.1_ASM95702v1	NZ_JZZC01000066.1	99.3	14	1006	FRW	Enterobacter_cloacae_complex	Enterobacter	Enterobacteriaceae	Enterobacterales	Gammaproteobacteria	Proteobacteria	Gram-
ARG1004	Cluster575	GCF_000957095.1_ASM95709v1	NZ_JZYZ01000065.1	99.3	12	1004	FRW	Enterobacter_cloacae_complex	Enterobacter	Enterobacteriaceae	Enterobacterales	Gammaproteobacteria	Proteobacteria	Gram-
ARG1004	Cluster575	GCF_001022345.1_ASM102234v1	NZ_LEDZ01000023.1	99.3	3346	4338	REV	Enterobacter_cloacae_complex	Enterobacter	Enterobacteriaceae	Enterobacterales	Gammaproteobacteria	Proteobacteria	Gram-
ARG1004	Cluster575	GCF_001022545.1_ASM102254v1	NZ_LEDS01000032.1	99.3	3600	4592	REV	Enterobacter_cloacae_complex	Enterobacter	Enterobacteriaceae	Enterobacterales	Gammaproteobacteria	Proteobacteria	Gram-
ARG1004	Cluster575	GCF_001518065.1_ASM151806v1	NZ_LRCD01000085.1	99.3	3600	4592	REV	Enterobacter_cloacae_complex	Enterobacter	Enterobacteriaceae	Enterobacterales	Gammaproteobacteria	Proteobacteria	Gram-
ARG1004	Cluster575	GCF_001526115.1_ASM152611v1	NZ_LRJS01000102.1	99.3	207	1199	REV	Enterobacter_cloacae_complex	Enterobacter	Enterobacteriaceae	Enterobacterales	Gammaproteobacteria	Proteobacteria	Gram-
ARG1004	Cluster575	GCF_001037845.1_Ente_cloa_complex_BIDMC100_V1	NZ_KQ089991.1	99.3	174903	175895	FRW	Enterobacter_cloacae_complex	Enterobacter	Enterobacteriaceae	Enterobacterales	Gammaproteobacteria	Proteobacteria	Gram-
ARG1004	Cluster575	GCF_001022685.1_ASM102268v1	NZ_LEDM01000066.1	99.3	3801	4793	REV	Enterobacter_sp._GN02600	Enterobacter	Enterobacteriaceae	Enterobacterales	Gammaproteobacteria	Proteobacteria	Gram-
ARG1004	Cluster575	GCF_000699265.1_4541-1	NZ_JDWU01000084.1	99.3	4977	5969	FRW	Escherichia_coli	Escherichia	Enterobacteriaceae	Enterobacterales	Gammaproteobacteria	Proteobacteria	Gram-
ARG1004	Cluster575	GCF_001519485.1_ASM151948v1	NZ_LQVU01000011.1	99.3	6431	7423	REV	Escherichia_coli	Escherichia	Enterobacteriaceae	Enterobacterales	Gammaproteobacteria	Proteobacteria	Gram-
ARG1004	Cluster575	GCF_000714655.1_ASM71465v1	NZ_CP008790.1	99.3	138983	139975	FRW	Klebsiella_oxytoca	Klebsiella	Enterobacteriaceae	Enterobacterales	Gammaproteobacteria	Proteobacteria	Gram-
ARG1004	Cluster575	GCF_000699325.1_4541-2	NZ_JDWO01000145.1	99.3	159047	160039	FRW	Klebsiella_pneumoniae	Klebsiella	Enterobacteriaceae	Enterobacterales	Gammaproteobacteria	Proteobacteria	Gram-
ARG1004	Cluster575	GCF_000699345.1_11227-1	NZ_JDWN01000068.1	99.3	3623	4615	REV	Klebsiella_pneumoniae	Klebsiella	Enterobacteriaceae	Enterobacterales	Gammaproteobacteria	Proteobacteria	Gram-
ARG1004	Cluster575	GCF_000699405.1_4006	NZ_JDWP01000065.1	99.3	125261	126253	FRW	Klebsiella_pneumoniae	Klebsiella	Enterobacteriaceae	Enterobacterales	Gammaproteobacteria	Proteobacteria	Gram-
ARG1004	Cluster575	GCF_000699425.1_7699	NZ_JDWM01000014.1	99.3	35	1027	FRW	Klebsiella_pneumoniae	Klebsiella	Enterobacteriaceae	Enterobacterales	Gammaproteobacteria	Proteobacteria	Gram-
ARG1004	Cluster575	GCF_000807515.1_ASM80751v2	NZ_CP010391.1	99.3	49890	50882	REV	Klebsiella_pneumoniae	Klebsiella	Enterobacteriaceae	Enterobacterales	Gammaproteobacteria	Proteobacteria	Gram-
ARG1004	Cluster575	GCF_000523395.1_10982.fasta	NZ_AKYX01000018.1	99.3	59	1051	FRW	Klebsiella_sp._10982	Klebsiella	Enterobacteriaceae	Enterobacterales	Gammaproteobacteria	Proteobacteria	Gram-
ARG1004	Cluster575	GCF_000752335.1_Morganella_morganii_F675	NZ_CCFB01000011.1	99.58	984	1939	REV	Morganella_morganii	Morganella	Morganellaceae	Enterobacterales	Gammaproteobacteria	Proteobacteria	Gram-
ARG1004	Cluster575	GCF_001450085.1_WH-SGI-V-07244	NZ_LLNP01000025.1	99.2	4129	5121	REV	Pseudomonas_aeruginosa_group	Pseudomonas	Pseudomonadaceae	Pseudomonadales	Gammaproteobacteria	Proteobacteria	Gram-
ARG1004	Cluster575	GCF_001450795.1_WH-SGI-V-07246	NZ_LLNR01000086.1	99.2	4129	5121	REV	Pseudomonas_aeruginosa_group	Pseudomonas	Pseudomonadaceae	Pseudomonadales	Gammaproteobacteria	Proteobacteria	Gram-
ARG1004	Cluster575	GCF_001451255.1_WH-SGI-V-07388	NZ_LLOM01000076.1	99.2	41999	42991	FRW	Pseudomonas_aeruginosa_group	Pseudomonas	Pseudomonadaceae	Pseudomonadales	Gammaproteobacteria	Proteobacteria	Gram-
ARG1004	Cluster575	GCF_001453015.1_WH-SGI-V-07263	NZ_LLTV01000026.1	99.3	803	1795	REV	Pseudomonas_aeruginosa_group	Pseudomonas	Pseudomonadaceae	Pseudomonadales	Gammaproteobacteria	Proteobacteria	Gram-
ARG1004	Cluster575	GCF_000330625.1_ASM33062v1	NZ_ANOT01000040.1	99.3	22005	22997	FRW	Salmonella_enterica	Salmonella	Enterobacteriaceae	Enterobacterales	Gammaproteobacteria	Proteobacteria	Gram-
ARG1004	Cluster575	GCF_000388635.1_24.H.04	NZ_CASR01000135.1	99.58	137	1093	REV	Salmonella_enterica	Salmonella	Enterobacteriaceae	Enterobacterales	Gammaproteobacteria	Proteobacteria	Gram-
ARG1004	Cluster575	GCF_000493675.1_DT104	NC_022569.1	99.3	4120489	4121481	FRW	Salmonella_enterica	Salmonella	Enterobacteriaceae	Enterobacterales	Gammaproteobacteria	Proteobacteria	Gram-
ARG1004	Cluster575	GCF_000636135.1_ASM63613v1	NZ_CP007581.1	99.3	4120489	4121481	FRW	Salmonella_enterica	Salmonella	Enterobacteriaceae	Enterobacterales	Gammaproteobacteria	Proteobacteria	Gram-
ARG1004	Cluster575	GCF_000688355.1_Salmonella_Aqua	NZ_AUXR01000010.1	99.3	152894	153886	REV	Salmonella_enterica	Salmonella	Enterobacteriaceae	Enterobacterales	Gammaproteobacteria	Proteobacteria	Gram-
ARG1004	Cluster575	GCF_001085145.1_8490_2_76	NZ_CQHJ01000043.1	99.3	377	1369	FRW	Salmonella_enterica	Salmonella	Enterobacteriaceae	Enterobacterales	Gammaproteobacteria	Proteobacteria	Gram-
ARG1004	Cluster575	GCF_001091445.1_8490_2_44	NZ_CQGS01000034.1	99.3	2558	3550	REV	Salmonella_enterica	Salmonella	Enterobacteriaceae	Enterobacterales	Gammaproteobacteria	Proteobacteria	Gram-
ARG1004	Cluster575	GCF_001093545.1_8490_2_60	NZ_CQGI01000024.1	99.3	55051	56043	REV	Salmonella_enterica	Salmonella	Enterobacteriaceae	Enterobacterales	Gammaproteobacteria	Proteobacteria	Gram-
ARG1004	Cluster575	GCF_001096565.1_8490_2_48	NZ_CQHU01000005.1	99.3	55051	56043	REV	Salmonella_enterica	Salmonella	Enterobacteriaceae	Enterobacterales	Gammaproteobacteria	Proteobacteria	Gram-
ARG1004	Cluster575	GCF_001097045.1_8490_2_94	NZ_CQHQ01000037.1	99.3	26	1018	FRW	Salmonella_enterica	Salmonella	Enterobacteriaceae	Enterobacterales	Gammaproteobacteria	Proteobacteria	Gram-
ARG1004	Cluster575	GCF_001102665.1_8490_2_49	NZ_CQGO01000026.1	99.3	30	1022	FRW	Salmonella_enterica	Salmonella	Enterobacteriaceae	Enterobacterales	Gammaproteobacteria	Proteobacteria	Gram-
ARG1004	Cluster575	GCF_001105145.1_8490_2_50	NZ_CQGG01000044.1	99.3	190	1182	REV	Salmonella_enterica	Salmonella	Enterobacteriaceae	Enterobacterales	Gammaproteobacteria	Proteobacteria	Gram-
ARG1004	Cluster575	GCF_001110745.1_8490_2_69	NZ_CQHF01000043.1	99.3	11	1003	FRW	Salmonella_enterica	Salmonella	Enterobacteriaceae	Enterobacterales	Gammaproteobacteria	Proteobacteria	Gram-
ARG1004	Cluster575	GCF_001111905.1_8490_2_68	NZ_CQHW01000034.1	99.3	193	1185	REV	Salmonella_enterica	Salmonella	Enterobacteriaceae	Enterobacterales	Gammaproteobacteria	Proteobacteria	Gram-
ARG1004	Cluster575	GCF_001120065.1_8490_2_59	NZ_CQGU01000004.1	99.3	269347	270339	FRW	Salmonella_enterica	Salmonella	Enterobacteriaceae	Enterobacterales	Gammaproteobacteria	Proteobacteria	Gram-
ARG1004	Cluster575	GCF_001120665.1_8490_2_91	NZ_CQGP01000040.1	99.3	181	1173	REV	Salmonella_enterica	Salmonella	Enterobacteriaceae	Enterobacterales	Gammaproteobacteria	Proteobacteria	Gram-
ARG1004	Cluster575	GCF_001127885.1_8490_2_71	NZ_CQGL01000043.1	99.3	6	998	FRW	Salmonella_enterica	Salmonella	Enterobacteriaceae	Enterobacterales	Gammaproteobacteria	Proteobacteria	Gram-
ARG1004	Cluster575	GCF_001130025.1_8490_2_93	NZ_CQHC01000034.1	99.3	7448	8440	FRW	Salmonella_enterica	Salmonella	Enterobacteriaceae	Enterobacterales	Gammaproteobacteria	Proteobacteria	Gram-
ARG1004	Cluster575	GCF_001130925.1_8490_2_77	NZ_CQGY01000042.1	99.3	17	1009	FRW	Salmonella_enterica	Salmonella	Enterobacteriaceae	Enterobacterales	Gammaproteobacteria	Proteobacteria	Gram-
ARG1004	Cluster575	GCF_001131525.1_8490_2_83	NZ_CQGK01000044.1	99.3	9	1001	FRW	Salmonella_enterica	Salmonella	Enterobacteriaceae	Enterobacterales	Gammaproteobacteria	Proteobacteria	Gram-
ARG1004	Cluster575	GCF_001135785.1_8490_2_63	NZ_CQGN01000051.1	99.3	187	1179	REV	Salmonella_enterica	Salmonella	Enterobacteriaceae	Enterobacterales	Gammaproteobacteria	Proteobacteria	Gram-
ARG1004	Cluster575	GCF_001137885.1_8490_2_64	NZ_CQGJ01000020.1	99.3	58840	59832	FRW	Salmonella_enterica	Salmonella	Enterobacteriaceae	Enterobacterales	Gammaproteobacteria	Proteobacteria	Gram-
ARG1004	Cluster575	GCF_001139325.1_8490_2_90	NZ_CQHD01000032.1	99.3	9284	10276	FRW	Salmonella_enterica	Salmonella	Enterobacteriaceae	Enterobacterales	Gammaproteobacteria	Proteobacteria	Gram-
ARG1004	Cluster575	GCF_001140725.1_8490_2_51	NZ_CQHE01000034.1	99.3	186	1178	REV	Salmonella_enterica	Salmonella	Enterobacteriaceae	Enterobacterales	Gammaproteobacteria	Proteobacteria	Gram-
ARG1004	Cluster575	GCF_001146465.1_8490_2_74	NZ_CQGX01000039.1	99.3	1091	2083	REV	Salmonella_enterica	Salmonella	Enterobacteriaceae	Enterobacterales	Gammaproteobacteria	Proteobacteria	Gram-
ARG1004	Cluster575	GCF_001153005.1_8490_2_84	NZ_CQHN01000041.1	99.3	16	1008	FRW	Salmonella_enterica	Salmonella	Enterobacteriaceae	Enterobacterales	Gammaproteobacteria	Proteobacteria	Gram-
ARG1004	Cluster575	GCF_001154285.1_8490_2_70	NZ_CQGT01000039.1	99.3	179	1171	REV	Salmonella_enterica	Salmonella	Enterobacteriaceae	Enterobacterales	Gammaproteobacteria	Proteobacteria	Gram-
ARG1004	Cluster575	GCF_001154585.1_8490_2_47	NZ_CQHH01000045.1	99.3	187	1179	REV	Salmonella_enterica	Salmonella	Enterobacteriaceae	Enterobacterales	Gammaproteobacteria	Proteobacteria	Gram-
ARG1004	Cluster575	GCF_001164125.1_8490_2_52	NZ_CQHB01000023.1	99.3	58832	59824	FRW	Salmonella_enterica	Salmonella	Enterobacteriaceae	Enterobacterales	Gammaproteobacteria	Proteobacteria	Gram-
ARG1004	Cluster575	GCF_001164765.1_8490_2_92	NZ_CQHR01000021.1	99.3	58832	59824	FRW	Salmonella_enterica	Salmonella	Enterobacteriaceae	Enterobacterales	Gammaproteobacteria	Proteobacteria	Gram-
ARG1004	Cluster575	GCF_001172145.1_8490_2_61	NZ_CQGV01000043.1	99.3	20	1012	FRW	Salmonella_enterica	Salmonella	Enterobacteriaceae	Enterobacterales	Gammaproteobacteria	Proteobacteria	Gram-
ARG1004	Cluster575	GCF_001214325.1_5388_1_7	NZ_CTAN01000028.1	99.3	174	1166	REV	Salmonella_enterica	Salmonella	Enterobacteriaceae	Enterobacterales	Gammaproteobacteria	Proteobacteria	Gram-
ARG1004	Cluster575	GCF_001214365.1_8080_3_11	NZ_CTBT01000053.1	99.3	178	1170	REV	Salmonella_enterica	Salmonella	Enterobacteriaceae	Enterobacterales	Gammaproteobacteria	Proteobacteria	Gram-
ARG1004	Cluster575	GCF_001214425.1_8036_3_65	NZ_CTBN01000061.1	99.3	172	1163	REV	Salmonella_enterica	Salmonella	Enterobacteriaceae	Enterobacterales	Gammaproteobacteria	Proteobacteria	Gram-
ARG1004	Cluster575	GCF_001214485.1_8036_3_68	NZ_CTCD01000056.1	99.3	172	1163	REV	Salmonella_enterica	Salmonella	Enterobacteriaceae	Enterobacterales	Gammaproteobacteria	Proteobacteria	Gram-
ARG1004	Cluster575	GCF_001214545.1_5299_6_9	NZ_CTCC01000086.1	99.3	8	1000	FRW	Salmonella_enterica	Salmonella	Enterobacteriaceae	Enterobacterales	Gammaproteobacteria	Proteobacteria	Gram-
ARG1004	Cluster575	GCF_001214745.1_5275_2_6	NZ_CTBU01000065.1	99.3	377	1369	FRW	Salmonella_enterica	Salmonella	Enterobacteriaceae	Enterobacterales	Gammaproteobacteria	Proteobacteria	Gram-
ARG1004	Cluster575	GCF_001214765.1_8080_3_54	NZ_CTBY01000045.1	99.3	180	1172	REV	Salmonella_enterica	Salmonella	Enterobacteriaceae	Enterobacterales	Gammaproteobacteria	Proteobacteria	Gram-
ARG1004	Cluster575	GCF_001214865.1_9065_1_3	NZ_CTBF01000057.1	99.58	1	958	FRW	Salmonella_enterica	Salmonella	Enterobacteriaceae	Enterobacterales	Gammaproteobacteria	Proteobacteria	Gram-
ARG1004	Cluster575	GCF_001214965.1_8080_3_86	NZ_CTBQ01000058.1	99.3	173	1165	REV	Salmonella_enterica	Salmonella	Enterobacteriaceae	Enterobacterales	Gammaproteobacteria	Proteobacteria	Gram-
ARG1004	Cluster575	GCF_001215145.1_8080_3_51	NZ_CTBS01000042.1	99.3	190	1182	REV	Salmonella_enterica	Salmonella	Enterobacteriaceae	Enterobacterales	Gammaproteobacteria	Proteobacteria	Gram-
ARG1004	Cluster575	GCF_001215365.1_8080_3_46	NZ_CTAO01000046.1	99.3	179	1171	REV	Salmonella_enterica	Salmonella	Enterobacteriaceae	Enterobacterales	Gammaproteobacteria	Proteobacteria	Gram-
ARG1004	Cluster575	GCF_001215405.1_5275_7_10	NZ_CTBM01000072.1	99.48	1	967	FRW	Salmonella_enterica	Salmonella	Enterobacteriaceae	Enterobacterales	Gammaproteobacteria	Proteobacteria	Gram-
ARG1004	Cluster575	GCF_001215505.1_8080_3_53	NZ_CTAJ01000047.1	99.3	190	1182	REV	Salmonella_enterica	Salmonella	Enterobacteriaceae	Enterobacterales	Gammaproteobacteria	Proteobacteria	Gram-
ARG1004	Cluster575	GCF_001215525.1_5275_1_9	NZ_CTBI01000063.1	99.48	158	1126	REV	Salmonella_enterica	Salmonella	Enterobacteriaceae	Enterobacterales	Gammaproteobacteria	Proteobacteria	Gram-
ARG1004	Cluster575	GCF_001215665.1_8080_3_65	NZ_CTAR01000047.1	99.3	185	1177	REV	Salmonella_enterica	Salmonella	Enterobacteriaceae	Enterobacterales	Gammaproteobacteria	Proteobacteria	Gram-
ARG1004	Cluster575	GCF_001215765.1_8080_3_20	NZ_CTAI01000047.1	99.3	191	1183	REV	Salmonella_enterica	Salmonella	Enterobacteriaceae	Enterobacterales	Gammaproteobacteria	Proteobacteria	Gram-
ARG1004	Cluster575	GCF_001215785.1_5275_1_8	NZ_CTBJ01000048.1	99.58	1	958	FRW	Salmonella_enterica	Salmonella	Enterobacteriaceae	Enterobacterales	Gammaproteobacteria	Proteobacteria	Gram-
ARG1004	Cluster575	GCF_001215865.1_8080_3_26	NZ_CTAX01000048.1	99.3	188	1180	REV	Salmonella_enterica	Salmonella	Enterobacteriaceae	Enterobacterales	Gammaproteobacteria	Proteobacteria	Gram-
ARG1004	Cluster575	GCF_001215885.1_5275_1_4	NZ_CTBX01000072.1	99.58	138	1095	REV	Salmonella_enterica	Salmonella	Enterobacteriaceae	Enterobacterales	Gammaproteobacteria	Proteobacteria	Gram-
ARG1004	Cluster575	GCF_001215985.1_5275_5_6	NZ_CTBK01000108.1	99.58	138	1095	REV	Salmonella_enterica	Salmonella	Enterobacteriaceae	Enterobacterales	Gammaproteobacteria	Proteobacteria	Gram-
ARG1004	Cluster575	GCF_001216085.1_8080_3_87	NZ_CTBB01000048.1	99.3	18	1010	FRW	Salmonella_enterica	Salmonella	Enterobacteriaceae	Enterobacterales	Gammaproteobacteria	Proteobacteria	Gram-
ARG1004	Cluster575	GCF_001216205.1_8036_3_76	NZ_CTAP01000058.1	99.3	172	1163	REV	Salmonella_enterica	Salmonella	Enterobacteriaceae	Enterobacterales	Gammaproteobacteria	Proteobacteria	Gram-
ARG1004	Cluster575	GCF_001216345.1_8080_3_30	NZ_CTAQ01000051.1	99.3	192	1184	REV	Salmonella_enterica	Salmonella	Enterobacteriaceae	Enterobacterales	Gammaproteobacteria	Proteobacteria	Gram-
ARG1004	Cluster575	GCF_001216385.1_8080_3_44	NZ_CTCJ01000049.1	99.3	186	1178	REV	Salmonella_enterica	Salmonella	Enterobacteriaceae	Enterobacterales	Gammaproteobacteria	Proteobacteria	Gram-
ARG1004	Cluster575	GCF_001216425.1_5275_7_7	NZ_CTAM01000068.1	99.58	1	958	FRW	Salmonella_enterica	Salmonella	Enterobacteriaceae	Enterobacterales	Gammaproteobacteria	Proteobacteria	Gram-
ARG1004	Cluster575	GCF_001216445.1_8036_3_52	NZ_CTBC01000060.1	99.3	3	995	FRW	Salmonella_enterica	Salmonella	Enterobacteriaceae	Enterobacterales	Gammaproteobacteria	Proteobacteria	Gram-
ARG1004	Cluster575	GCF_001216465.1_8036_3_69	NZ_CTAY01000060.1	99.3	1	992	FRW	Salmonella_enterica	Salmonella	Enterobacteriaceae	Enterobacterales	Gammaproteobacteria	Proteobacteria	Gram-
ARG1004	Cluster575	GCF_001216545.1_5285_6_8	NZ_CTAV01000053.1	99.3	173	1165	REV	Salmonella_enterica	Salmonella	Enterobacteriaceae	Enterobacterales	Gammaproteobacteria	Proteobacteria	Gram-
ARG1004	Cluster575	GCF_001216565.1_9066_1_6	NZ_CTCA01000062.1	99.3	32	1024	FRW	Salmonella_enterica	Salmonella	Enterobacteriaceae	Enterobacterales	Gammaproteobacteria	Proteobacteria	Gram-
ARG1004	Cluster575	GCF_001216585.1_5388_1_12	NZ_CTBA01000068.1	99.29	164	1153	REV	Salmonella_enterica	Salmonella	Enterobacteriaceae	Enterobacterales	Gammaproteobacteria	Proteobacteria	Gram-
ARG1004	Cluster575	GCF_001216605.1_5285_6_9	NZ_CTBH01000069.1	99.3	3	995	FRW	Salmonella_enterica	Salmonella	Enterobacteriaceae	Enterobacterales	Gammaproteobacteria	Proteobacteria	Gram-
ARG1004	Cluster575	GCF_001216705.1_5275_6_7	NZ_CTAG01000069.1	99.58	141	1098	REV	Salmonella_enterica	Salmonella	Enterobacteriaceae	Enterobacterales	Gammaproteobacteria	Proteobacteria	Gram-
ARG1004	Cluster575	GCF_001216765.1_8036_3_82	NZ_CTAW01000052.1	99.3	176	1168	REV	Salmonella_enterica	Salmonella	Enterobacteriaceae	Enterobacterales	Gammaproteobacteria	Proteobacteria	Gram-
ARG1004	Cluster575	GCF_001216785.1_8080_3_76	NZ_CTBZ01000045.1	99.3	29	1021	FRW	Salmonella_enterica	Salmonella	Enterobacteriaceae	Enterobacterales	Gammaproteobacteria	Proteobacteria	Gram-
ARG1004	Cluster575	GCF_001216985.1_5275_8_3	NZ_CTBW01000064.1	99.58	151	1108	REV	Salmonella_enterica	Salmonella	Enterobacteriaceae	Enterobacterales	Gammaproteobacteria	Proteobacteria	Gram-
ARG1004	Cluster575	GCF_001217085.1_5275_3_3	NZ_CTCE01000055.1	99.29	1	987	FRW	Salmonella_enterica	Salmonella	Enterobacteriaceae	Enterobacterales	Gammaproteobacteria	Proteobacteria	Gram-
ARG1004	Cluster575	GCF_001217205.1_8080_3_61	NZ_CTAU01000044.1	99.3	183	1175	REV	Salmonella_enterica	Salmonella	Enterobacteriaceae	Enterobacterales	Gammaproteobacteria	Proteobacteria	Gram-
ARG1004	Cluster575	GCF_001217265.1_5299_3_3	NZ_CTAL01000015.1	99.3	54743	55735	REV	Salmonella_enterica	Salmonella	Enterobacteriaceae	Enterobacterales	Gammaproteobacteria	Proteobacteria	Gram-
ARG1004	Cluster575	GCF_001217305.1_8080_3_24	NZ_CTAE01000050.1	99.3	29	1021	FRW	Salmonella_enterica	Salmonella	Enterobacteriaceae	Enterobacterales	Gammaproteobacteria	Proteobacteria	Gram-
ARG1004	Cluster575	GCF_001217345.1_5275_6_8	NZ_CTCI01000071.1	99.58	1	958	FRW	Salmonella_enterica	Salmonella	Enterobacteriaceae	Enterobacterales	Gammaproteobacteria	Proteobacteria	Gram-
ARG1004	Cluster575	GCF_001217385.1_5285_7_11	NZ_CTBV01000004.1	99.3	269270	270262	FRW	Salmonella_enterica	Salmonella	Enterobacteriaceae	Enterobacterales	Gammaproteobacteria	Proteobacteria	Gram-
ARG1004	Cluster575	GCF_001217425.1_5285_6_7	NZ_CTAS01000063.1	99.29	155	1138	REV	Salmonella_enterica	Salmonella	Enterobacteriaceae	Enterobacterales	Gammaproteobacteria	Proteobacteria	Gram-
ARG1004	Cluster575	GCF_001217445.1_5275_5_3	NZ_CTBO01000038.1	99.3	3	995	FRW	Salmonella_enterica	Salmonella	Enterobacteriaceae	Enterobacterales	Gammaproteobacteria	Proteobacteria	Gram-
ARG1004	Cluster575	GCF_001217545.1_8036_3_43	NZ_CTMH01000057.1	99.3	12	1004	FRW	Salmonella_enterica	Salmonella	Enterobacteriaceae	Enterobacterales	Gammaproteobacteria	Proteobacteria	Gram-
ARG1004	Cluster575	GCF_001217625.1_9065_1_11	NZ_CTLD01000041.1	99.3	7450	8442	FRW	Salmonella_enterica	Salmonella	Enterobacteriaceae	Enterobacterales	Gammaproteobacteria	Proteobacteria	Gram-
ARG1004	Cluster575	GCF_001217645.1_5275_3_10	NZ_CTOK01000063.1	99.29	172	1156	REV	Salmonella_enterica	Salmonella	Enterobacteriaceae	Enterobacterales	Gammaproteobacteria	Proteobacteria	Gram-
ARG1004	Cluster575	GCF_001217665.1_9065_1_8	NZ_CTFZ01000026.1	99.3	54728	55720	REV	Salmonella_enterica	Salmonella	Enterobacteriaceae	Enterobacterales	Gammaproteobacteria	Proteobacteria	Gram-
ARG1004	Cluster575	GCF_001217705.1_8036_3_62	NZ_CTQH01000059.1	99.3	1	992	FRW	Salmonella_enterica	Salmonella	Enterobacteriaceae	Enterobacterales	Gammaproteobacteria	Proteobacteria	Gram-
ARG1004	Cluster575	GCF_001217785.1_8080_3_47	NZ_CTLK01000056.1	99.3	14	1006	FRW	Salmonella_enterica	Salmonella	Enterobacteriaceae	Enterobacterales	Gammaproteobacteria	Proteobacteria	Gram-
ARG1004	Cluster575	GCF_001217825.1_5275_2_4	NZ_CTIG01000061.1	99.49	1091	2062	REV	Salmonella_enterica	Salmonella	Enterobacteriaceae	Enterobacterales	Gammaproteobacteria	Proteobacteria	Gram-
ARG1004	Cluster575	GCF_001217865.1_8080_3_17	NZ_CTGK01000051.1	99.3	186	1178	REV	Salmonella_enterica	Salmonella	Enterobacteriaceae	Enterobacterales	Gammaproteobacteria	Proteobacteria	Gram-
ARG1004	Cluster575	GCF_001217885.1_9066_1_11	NZ_CTJO01000064.1	99.3	6	998	FRW	Salmonella_enterica	Salmonella	Enterobacteriaceae	Enterobacterales	Gammaproteobacteria	Proteobacteria	Gram-
ARG1004	Cluster575	GCF_001217905.1_5275_7_3	NZ_CTJK01000076.1	99.49	3	974	FRW	Salmonella_enterica	Salmonella	Enterobacteriaceae	Enterobacterales	Gammaproteobacteria	Proteobacteria	Gram-
ARG1004	Cluster575	GCF_001217925.1_9065_1_6	NZ_CTPO01000042.1	99.3	8185	9177	REV	Salmonella_enterica	Salmonella	Enterobacteriaceae	Enterobacterales	Gammaproteobacteria	Proteobacteria	Gram-
ARG1004	Cluster575	GCF_001217945.1_8036_3_37	NZ_CTLF01000056.1	99.3	4	996	FRW	Salmonella_enterica	Salmonella	Enterobacteriaceae	Enterobacterales	Gammaproteobacteria	Proteobacteria	Gram-
ARG1004	Cluster575	GCF_001217965.1_9066_1_4	NZ_CTLM01000042.1	99.3	236	1228	REV	Salmonella_enterica	Salmonella	Enterobacteriaceae	Enterobacterales	Gammaproteobacteria	Proteobacteria	Gram-
ARG1004	Cluster575	GCF_001217985.1_8080_3_89	NZ_CTHM01000047.1	99.3	12	1004	FRW	Salmonella_enterica	Salmonella	Enterobacteriaceae	Enterobacterales	Gammaproteobacteria	Proteobacteria	Gram-
ARG1004	Cluster575	GCF_001218025.1_8080_3_49	NZ_CTLE01000045.1	99.3	7	999	FRW	Salmonella_enterica	Salmonella	Enterobacteriaceae	Enterobacterales	Gammaproteobacteria	Proteobacteria	Gram-
ARG1004	Cluster575	GCF_001218065.1_8080_3_2	NZ_CTII01000051.1	99.3	7	999	FRW	Salmonella_enterica	Salmonella	Enterobacteriaceae	Enterobacterales	Gammaproteobacteria	Proteobacteria	Gram-
ARG1004	Cluster575	GCF_001218085.1_5275_7_8	NZ_CTMC01000064.1	99.48	145	1111	REV	Salmonella_enterica	Salmonella	Enterobacteriaceae	Enterobacterales	Gammaproteobacteria	Proteobacteria	Gram-
ARG1004	Cluster575	GCF_001218105.1_5285_6_3	NZ_CTJS01000055.1	99.39	171	1149	REV	Salmonella_enterica	Salmonella	Enterobacteriaceae	Enterobacterales	Gammaproteobacteria	Proteobacteria	Gram-
ARG1004	Cluster575	GCF_001218125.1_5295_2_3	NZ_CTLH01000076.1	99.58	138	1095	REV	Salmonella_enterica	Salmonella	Enterobacteriaceae	Enterobacterales	Gammaproteobacteria	Proteobacteria	Gram-
ARG1004	Cluster575	GCF_001218145.1_5295_2_12	NZ_CTMD01000060.1	99.49	1	972	FRW	Salmonella_enterica	Salmonella	Enterobacteriaceae	Enterobacterales	Gammaproteobacteria	Proteobacteria	Gram-
ARG1004	Cluster575	GCF_001218225.1_8080_3_95	NZ_CTKI01000046.1	99.3	193	1185	REV	Salmonella_enterica	Salmonella	Enterobacteriaceae	Enterobacterales	Gammaproteobacteria	Proteobacteria	Gram-
ARG1004	Cluster575	GCF_001218265.1_8036_3_79	NZ_CTOO01000050.1	99.3	8	1000	FRW	Salmonella_enterica	Salmonella	Enterobacteriaceae	Enterobacterales	Gammaproteobacteria	Proteobacteria	Gram-
ARG1004	Cluster575	GCF_001218285.1_5285_6_12	NZ_CTGW01000108.1	99.49	157	1127	REV	Salmonella_enterica	Salmonella	Enterobacteriaceae	Enterobacterales	Gammaproteobacteria	Proteobacteria	Gram-
ARG1004	Cluster575	GCF_001218305.1_5299_6_3	NZ_CTGX01000039.1	99.3	3505	4497	REV	Salmonella_enterica	Salmonella	Enterobacteriaceae	Enterobacterales	Gammaproteobacteria	Proteobacteria	Gram-
ARG1004	Cluster575	GCF_001218365.1_8080_3_34	NZ_CTOE01000045.1	99.3	178	1170	REV	Salmonella_enterica	Salmonella	Enterobacteriaceae	Enterobacterales	Gammaproteobacteria	Proteobacteria	Gram-
ARG1004	Cluster575	GCF_001218385.1_5299_3_4	NZ_CTHX01000080.1	99.3	1	993	FRW	Salmonella_enterica	Salmonella	Enterobacteriaceae	Enterobacterales	Gammaproteobacteria	Proteobacteria	Gram-
ARG1004	Cluster575	GCF_001218405.1_5299_6_12	NZ_CTPM01000089.1	99.3	166	1158	REV	Salmonella_enterica	Salmonella	Enterobacteriaceae	Enterobacterales	Gammaproteobacteria	Proteobacteria	Gram-
ARG1004	Cluster575	GCF_001218425.1_8080_3_41	NZ_CTPZ01000047.1	99.3	180	1172	REV	Salmonella_enterica	Salmonella	Enterobacteriaceae	Enterobacterales	Gammaproteobacteria	Proteobacteria	Gram-
ARG1004	Cluster575	GCF_001218445.1_9066_1_5	NZ_CTLS01000041.1	99.3	8122	9114	REV	Salmonella_enterica	Salmonella	Enterobacteriaceae	Enterobacterales	Gammaproteobacteria	Proteobacteria	Gram-
ARG1004	Cluster575	GCF_001218465.1_8080_3_8	NZ_CTPF01000047.1	99.3	14	1006	FRW	Salmonella_enterica	Salmonella	Enterobacteriaceae	Enterobacterales	Gammaproteobacteria	Proteobacteria	Gram-
ARG1004	Cluster575	GCF_001218505.1_5285_7_7	NZ_CTHJ01000040.1	99.3	7424	8416	FRW	Salmonella_enterica	Salmonella	Enterobacteriaceae	Enterobacterales	Gammaproteobacteria	Proteobacteria	Gram-
ARG1004	Cluster575	GCF_001218565.1_8080_3_66	NZ_CTLJ01000050.1	99.3	20	1012	FRW	Salmonella_enterica	Salmonella	Enterobacteriaceae	Enterobacterales	Gammaproteobacteria	Proteobacteria	Gram-
ARG1004	Cluster575	GCF_001218585.1_5388_1_11	NZ_CTPB01000083.1	99.29	160	1149	REV	Salmonella_enterica	Salmonella	Enterobacteriaceae	Enterobacterales	Gammaproteobacteria	Proteobacteria	Gram-
ARG1004	Cluster575	GCF_001218665.1_8080_3_69	NZ_CTGQ01000051.1	99.3	192	1184	REV	Salmonella_enterica	Salmonella	Enterobacteriaceae	Enterobacterales	Gammaproteobacteria	Proteobacteria	Gram-
ARG1004	Cluster575	GCF_001218685.1_5299_3_6	NZ_CTGZ01000078.1	99.29	1	988	FRW	Salmonella_enterica	Salmonella	Enterobacteriaceae	Enterobacterales	Gammaproteobacteria	Proteobacteria	Gram-
ARG1004	Cluster575	GCF_001218725.1_5275_3_4	NZ_CTQK01000063.1	99.39	144	1119	REV	Salmonella_enterica	Salmonella	Enterobacteriaceae	Enterobacterales	Gammaproteobacteria	Proteobacteria	Gram-
ARG1004	Cluster575	GCF_001218765.1_5299_3_12	NZ_CTHY01000085.1	99.3	1	991	FRW	Salmonella_enterica	Salmonella	Enterobacteriaceae	Enterobacterales	Gammaproteobacteria	Proteobacteria	Gram-
ARG1004	Cluster575	GCF_001218785.1_8080_3_45	NZ_CTOY01000045.1	99.3	17	1009	FRW	Salmonella_enterica	Salmonella	Enterobacteriaceae	Enterobacterales	Gammaproteobacteria	Proteobacteria	Gram-
ARG1004	Cluster575	GCF_001218805.1_5285_7_3	NZ_CTNC01000062.1	99.3	377	1369	FRW	Salmonella_enterica	Salmonella	Enterobacteriaceae	Enterobacterales	Gammaproteobacteria	Proteobacteria	Gram-
ARG1004	Cluster575	GCF_001218825.1_8080_3_14	NZ_CTQO01000049.1	99.3	194	1186	REV	Salmonella_enterica	Salmonella	Enterobacteriaceae	Enterobacterales	Gammaproteobacteria	Proteobacteria	Gram-
ARG1004	Cluster575	GCF_001218845.1_5275_5_7	NZ_CTPY01000058.1	99.29	1	989	FRW	Salmonella_enterica	Salmonella	Enterobacteriaceae	Enterobacterales	Gammaproteobacteria	Proteobacteria	Gram-
ARG1004	Cluster575	GCF_001218865.1_5285_7_12	NZ_CTMO01000079.1	99.3	182	1174	REV	Salmonella_enterica	Salmonella	Enterobacteriaceae	Enterobacterales	Gammaproteobacteria	Proteobacteria	Gram-
ARG1004	Cluster575	GCF_001218885.1_8080_3_82	NZ_CTHL01000050.1	99.3	189	1181	REV	Salmonella_enterica	Salmonella	Enterobacteriaceae	Enterobacterales	Gammaproteobacteria	Proteobacteria	Gram-
ARG1004	Cluster575	GCF_001218925.1_5275_7_5	NZ_CTMY01000061.1	99.39	150	1125	REV	Salmonella_enterica	Salmonella	Enterobacteriaceae	Enterobacterales	Gammaproteobacteria	Proteobacteria	Gram-
ARG1004	Cluster575	GCF_001218965.1_5275_5_12	NZ_CTPW01000052.1	99.58	161	1123	REV	Salmonella_enterica	Salmonella	Enterobacteriaceae	Enterobacterales	Gammaproteobacteria	Proteobacteria	Gram-
ARG1004	Cluster575	GCF_001218985.1_8036_3_57	NZ_CTHW01000056.1	99.3	1	992	FRW	Salmonella_enterica	Salmonella	Enterobacteriaceae	Enterobacterales	Gammaproteobacteria	Proteobacteria	Gram-
ARG1004	Cluster575	GCF_001219005.1_8036_3_47	NZ_CTMG01000053.1	99.3	1	992	FRW	Salmonella_enterica	Salmonella	Enterobacteriaceae	Enterobacterales	Gammaproteobacteria	Proteobacteria	Gram-
ARG1004	Cluster575	GCF_001219025.1_8080_3_29	NZ_CTQP01000048.1	99.3	13	1005	FRW	Salmonella_enterica	Salmonella	Enterobacteriaceae	Enterobacterales	Gammaproteobacteria	Proteobacteria	Gram-
ARG1004	Cluster575	GCF_001219045.1_5275_6_6	NZ_CTPC01000056.1	99.48	1	968	FRW	Salmonella_enterica	Salmonella	Enterobacteriaceae	Enterobacterales	Gammaproteobacteria	Proteobacteria	Gram-
ARG1004	Cluster575	GCF_001219065.1_5285_7_9	NZ_CTNM01000060.1	99.3	175	1167	REV	Salmonella_enterica	Salmonella	Enterobacteriaceae	Enterobacterales	Gammaproteobacteria	Proteobacteria	Gram-
ARG1004	Cluster575	GCF_001219085.1_8036_3_58	NZ_CTPH01000050.1	99.3	9	1001	FRW	Salmonella_enterica	Salmonella	Enterobacteriaceae	Enterobacterales	Gammaproteobacteria	Proteobacteria	Gram-
ARG1004	Cluster575	GCF_001219105.1_5285_7_10	NZ_CTNY01000075.1	99.39	163	1141	REV	Salmonella_enterica	Salmonella	Enterobacteriaceae	Enterobacterales	Gammaproteobacteria	Proteobacteria	Gram-
ARG1004	Cluster575	GCF_001219165.1_5285_7_8	NZ_CTME01000061.1	99.3	3	995	FRW	Salmonella_enterica	Salmonella	Enterobacteriaceae	Enterobacterales	Gammaproteobacteria	Proteobacteria	Gram-
ARG1004	Cluster575	GCF_001219185.1_8036_3_55	NZ_CTQM01000061.1	99.3	172	1163	REV	Salmonella_enterica	Salmonella	Enterobacteriaceae	Enterobacterales	Gammaproteobacteria	Proteobacteria	Gram-
ARG1004	Cluster575	GCF_001219205.1_8036_3_48	NZ_CTFY01000049.1	99.3	179	1171	REV	Salmonella_enterica	Salmonella	Enterobacteriaceae	Enterobacterales	Gammaproteobacteria	Proteobacteria	Gram-
ARG1004	Cluster575	GCF_001219225.1_5275_3_1	NZ_CTKG01000057.1	99.48	160	1127	REV	Salmonella_enterica	Salmonella	Enterobacteriaceae	Enterobacterales	Gammaproteobacteria	Proteobacteria	Gram-
ARG1004	Cluster575	GCF_001219265.1_5275_2_5	NZ_CTQE01000056.1	99.29	1	987	FRW	Salmonella_enterica	Salmonella	Enterobacteriaceae	Enterobacterales	Gammaproteobacteria	Proteobacteria	Gram-
ARG1004	Cluster575	GCF_001219285.1_5388_1_2	NZ_CTQF01000070.1	99.3	177	1169	REV	Salmonella_enterica	Salmonella	Enterobacteriaceae	Enterobacterales	Gammaproteobacteria	Proteobacteria	Gram-
ARG1004	Cluster575	GCF_001219305.1_5275_7_4	NZ_CTOL01000053.1	99.49	160	1129	REV	Salmonella_enterica	Salmonella	Enterobacteriaceae	Enterobacterales	Gammaproteobacteria	Proteobacteria	Gram-
ARG1004	Cluster575	GCF_001219365.1_8080_3_56	NZ_CTOJ01000050.1	99.3	17	1009	FRW	Salmonella_enterica	Salmonella	Enterobacteriaceae	Enterobacterales	Gammaproteobacteria	Proteobacteria	Gram-
ARG1004	Cluster575	GCF_001219405.1_5275_8_7	NZ_CTPX01000065.1	99.58	1	958	FRW	Salmonella_enterica	Salmonella	Enterobacteriaceae	Enterobacterales	Gammaproteobacteria	Proteobacteria	Gram-
ARG1004	Cluster575	GCF_001219425.1_5275_6_5	NZ_CTJU01000068.1	99.58	3	965	FRW	Salmonella_enterica	Salmonella	Enterobacteriaceae	Enterobacterales	Gammaproteobacteria	Proteobacteria	Gram-
ARG1004	Cluster575	GCF_001219445.1_8036_3_74	NZ_CTQA01000051.1	99.3	176	1168	REV	Salmonella_enterica	Salmonella	Enterobacteriaceae	Enterobacterales	Gammaproteobacteria	Proteobacteria	Gram-
ARG1004	Cluster575	GCF_001219465.1_8080_3_92	NZ_CTJW01000039.1	99.3	187	1179	REV	Salmonella_enterica	Salmonella	Enterobacteriaceae	Enterobacterales	Gammaproteobacteria	Proteobacteria	Gram-
ARG1004	Cluster575	GCF_001219485.1_5275_6_4	NZ_CTHS01000053.1	99.3	377	1369	FRW	Salmonella_enterica	Salmonella	Enterobacteriaceae	Enterobacterales	Gammaproteobacteria	Proteobacteria	Gram-
ARG1004	Cluster575	GCF_001219525.1_9065_1_4	NZ_CTJN01000035.1	99.3	8192	9184	REV	Salmonella_enterica	Salmonella	Enterobacteriaceae	Enterobacterales	Gammaproteobacteria	Proteobacteria	Gram-
ARG1004	Cluster575	GCF_001219545.1_5275_3_7	NZ_CTMU01000069.1	99.49	151	1122	REV	Salmonella_enterica	Salmonella	Enterobacteriaceae	Enterobacterales	Gammaproteobacteria	Proteobacteria	Gram-
ARG1004	Cluster575	GCF_001219565.1_8080_3_74	NZ_CTOX01000047.1	99.3	184	1176	REV	Salmonella_enterica	Salmonella	Enterobacteriaceae	Enterobacterales	Gammaproteobacteria	Proteobacteria	Gram-
ARG1004	Cluster575	GCF_001219585.1_8080_3_5	NZ_CTIC01000049.1	99.3	20	1012	FRW	Salmonella_enterica	Salmonella	Enterobacteriaceae	Enterobacterales	Gammaproteobacteria	Proteobacteria	Gram-
ARG1004	Cluster575	GCF_001219645.1_5295_2_7	NZ_CTGB01000072.1	99.58	1	958	FRW	Salmonella_enterica	Salmonella	Enterobacteriaceae	Enterobacterales	Gammaproteobacteria	Proteobacteria	Gram-
ARG1004	Cluster575	GCF_001219705.1_8080_3_83	NZ_CTJT01000048.1	99.3	17	1009	FRW	Salmonella_enterica	Salmonella	Enterobacteriaceae	Enterobacterales	Gammaproteobacteria	Proteobacteria	Gram-
ARG1004	Cluster575	GCF_001219725.1_8080_3_35	NZ_CTHU01000046.1	99.3	6	998	FRW	Salmonella_enterica	Salmonella	Enterobacteriaceae	Enterobacterales	Gammaproteobacteria	Proteobacteria	Gram-
ARG1004	Cluster575	GCF_001219765.1_8080_3_57	NZ_CTQN01000050.1	99.3	15	1007	FRW	Salmonella_enterica	Salmonella	Enterobacteriaceae	Enterobacterales	Gammaproteobacteria	Proteobacteria	Gram-
ARG1004	Cluster575	GCF_001219805.1_8036_3_75	NZ_CTPS01000058.1	99.3	1	992	FRW	Salmonella_enterica	Salmonella	Enterobacteriaceae	Enterobacterales	Gammaproteobacteria	Proteobacteria	Gram-
ARG1004	Cluster575	GCF_001219845.1_5299_3_11	NZ_CTGS01000079.1	99.39	162	1140	REV	Salmonella_enterica	Salmonella	Enterobacteriaceae	Enterobacterales	Gammaproteobacteria	Proteobacteria	Gram-
ARG1004	Cluster575	GCF_001219865.1_5388_1_1	NZ_CTHE01000082.1	99.3	2	994	FRW	Salmonella_enterica	Salmonella	Enterobacteriaceae	Enterobacterales	Gammaproteobacteria	Proteobacteria	Gram-
ARG1004	Cluster575	GCF_001219885.1_8080_3_38	NZ_CTHD01000049.1	99.3	16	1008	FRW	Salmonella_enterica	Salmonella	Enterobacteriaceae	Enterobacterales	Gammaproteobacteria	Proteobacteria	Gram-
ARG1004	Cluster575	GCF_001219905.1_8036_3_54	NZ_CTNP01000051.1	99.3	174	1166	REV	Salmonella_enterica	Salmonella	Enterobacteriaceae	Enterobacterales	Gammaproteobacteria	Proteobacteria	Gram-
ARG1004	Cluster575	GCF_001219965.1_5299_3_5	NZ_CTNX01000073.1	99.3	169	1161	REV	Salmonella_enterica	Salmonella	Enterobacteriaceae	Enterobacterales	Gammaproteobacteria	Proteobacteria	Gram-
ARG1004	Cluster575	GCF_001219985.1_8080_3_6	NZ_CTMA01000048.1	99.3	186	1178	REV	Salmonella_enterica	Salmonella	Enterobacteriaceae	Enterobacterales	Gammaproteobacteria	Proteobacteria	Gram-
ARG1004	Cluster575	GCF_001220025.1_5275_8_8	NZ_CTNZ01000013.1	99.3	70424	71416	FRW	Salmonella_enterica	Salmonella	Enterobacteriaceae	Enterobacterales	Gammaproteobacteria	Proteobacteria	Gram-
ARG1004	Cluster575	GCF_001220065.1_5299_3_10	NZ_CTLP01000072.1	99.39	1	979	FRW	Salmonella_enterica	Salmonella	Enterobacteriaceae	Enterobacterales	Gammaproteobacteria	Proteobacteria	Gram-
ARG1004	Cluster575	GCF_001220105.1_8080_3_7	NZ_CTGE01000056.1	99.3	172	1164	REV	Salmonella_enterica	Salmonella	Enterobacteriaceae	Enterobacterales	Gammaproteobacteria	Proteobacteria	Gram-
ARG1004	Cluster575	GCF_001220125.1_8080_3_91	NZ_CTMF01000044.1	99.3	17	1009	FRW	Salmonella_enterica	Salmonella	Enterobacteriaceae	Enterobacterales	Gammaproteobacteria	Proteobacteria	Gram-
ARG1004	Cluster575	GCF_001220165.1_5275_2_7	NZ_CTHH01000075.1	99.58	138	1095	REV	Salmonella_enterica	Salmonella	Enterobacteriaceae	Enterobacterales	Gammaproteobacteria	Proteobacteria	Gram-
ARG1004	Cluster575	GCF_001220245.1_8080_3_96	NZ_CTJQ01000050.1	99.3	18	1010	FRW	Salmonella_enterica	Salmonella	Enterobacteriaceae	Enterobacterales	Gammaproteobacteria	Proteobacteria	Gram-
ARG1004	Cluster575	GCF_001220285.1_8080_3_88	NZ_CTNQ01000045.1	99.3	178	1170	REV	Salmonella_enterica	Salmonella	Enterobacteriaceae	Enterobacterales	Gammaproteobacteria	Proteobacteria	Gram-
ARG1004	Cluster575	GCF_001220305.1_8080_3_40	NZ_CTNT01000051.1	99.3	185	1177	REV	Salmonella_enterica	Salmonella	Enterobacteriaceae	Enterobacterales	Gammaproteobacteria	Proteobacteria	Gram-
ARG1004	Cluster575	GCF_001220325.1_8080_3_78	NZ_CTHR01000052.1	99.3	6	998	FRW	Salmonella_enterica	Salmonella	Enterobacteriaceae	Enterobacterales	Gammaproteobacteria	Proteobacteria	Gram-
ARG1004	Cluster575	GCF_001220345.1_8080_3_50	NZ_CTMK01000046.1	99.3	180	1172	REV	Salmonella_enterica	Salmonella	Enterobacteriaceae	Enterobacterales	Gammaproteobacteria	Proteobacteria	Gram-
ARG1004	Cluster575	GCF_001220405.1_9065_1_12	NZ_CTGL01000060.1	99.3	222	1214	REV	Salmonella_enterica	Salmonella	Enterobacteriaceae	Enterobacterales	Gammaproteobacteria	Proteobacteria	Gram-
ARG1004	Cluster575	GCF_001220445.1_8036_3_50	NZ_CTOQ01000060.1	99.3	1	992	FRW	Salmonella_enterica	Salmonella	Enterobacteriaceae	Enterobacterales	Gammaproteobacteria	Proteobacteria	Gram-
ARG1004	Cluster575	GCF_001220465.1_8036_3_80	NZ_CTLQ01000055.1	99.3	174	1166	REV	Salmonella_enterica	Salmonella	Enterobacteriaceae	Enterobacterales	Gammaproteobacteria	Proteobacteria	Gram-
ARG1004	Cluster575	GCF_001220505.1_8036_3_64	NZ_CTQZ01000057.1	99.3	172	1163	REV	Salmonella_enterica	Salmonella	Enterobacteriaceae	Enterobacterales	Gammaproteobacteria	Proteobacteria	Gram-
ARG1004	Cluster575	GCF_001220585.1_5299_6_7	NZ_CTNO01000051.1	99.3	7630	8622	REV	Salmonella_enterica	Salmonella	Enterobacteriaceae	Enterobacterales	Gammaproteobacteria	Proteobacteria	Gram-
ARG1004	Cluster575	GCF_001220585.1_5299_6_7	NZ_CTNO01000076.1	99.58	1	958	FRW	Salmonella_enterica	Salmonella	Enterobacteriaceae	Enterobacterales	Gammaproteobacteria	Proteobacteria	Gram-
ARG1004	Cluster575	GCF_001220645.1_8036_3_67	NZ_CTOS01000053.1	99.3	174	1166	REV	Salmonella_enterica	Salmonella	Enterobacteriaceae	Enterobacterales	Gammaproteobacteria	Proteobacteria	Gram-
ARG1004	Cluster575	GCF_001220665.1_5299_3_2	NZ_CTMI01000013.1	99.3	59195	60187	FRW	Salmonella_enterica	Salmonella	Enterobacteriaceae	Enterobacterales	Gammaproteobacteria	Proteobacteria	Gram-
ARG1004	Cluster575	GCF_001220685.1_8080_3_33	NZ_CTMX01000046.1	99.3	184	1176	REV	Salmonella_enterica	Salmonella	Enterobacteriaceae	Enterobacterales	Gammaproteobacteria	Proteobacteria	Gram-
ARG1004	Cluster575	GCF_001220705.1_5275_5_10	NZ_CTKZ01000054.1	99.3	160	1152	REV	Salmonella_enterica	Salmonella	Enterobacteriaceae	Enterobacterales	Gammaproteobacteria	Proteobacteria	Gram-
ARG1004	Cluster575	GCF_001220725.1_8080_3_94	NZ_CTOR01000039.1	99.3	14	1006	FRW	Salmonella_enterica	Salmonella	Enterobacteriaceae	Enterobacterales	Gammaproteobacteria	Proteobacteria	Gram-
ARG1004	Cluster575	GCF_001220785.1_8036_3_42	NZ_CTGF01000059.1	99.3	172	1163	REV	Salmonella_enterica	Salmonella	Enterobacteriaceae	Enterobacterales	Gammaproteobacteria	Proteobacteria	Gram-
ARG1004	Cluster575	GCF_001220865.1_5299_6_11	NZ_CTIB01000089.1	99.48	163	1128	REV	Salmonella_enterica	Salmonella	Enterobacteriaceae	Enterobacterales	Gammaproteobacteria	Proteobacteria	Gram-
ARG1004	Cluster575	GCF_001220885.1_8036_3_86	NZ_CTJY01000050.1	99.3	178	1170	REV	Salmonella_enterica	Salmonella	Enterobacteriaceae	Enterobacterales	Gammaproteobacteria	Proteobacteria	Gram-
ARG1004	Cluster575	GCF_001220925.1_8080_3_15	NZ_CTID01000056.1	99.3	19	1011	FRW	Salmonella_enterica	Salmonella	Enterobacteriaceae	Enterobacterales	Gammaproteobacteria	Proteobacteria	Gram-
ARG1004	Cluster575	GCF_001220945.1_8036_3_51	NZ_CTMZ01000056.1	99.3	172	1164	REV	Salmonella_enterica	Salmonella	Enterobacteriaceae	Enterobacterales	Gammaproteobacteria	Proteobacteria	Gram-
ARG1004	Cluster575	GCF_001220965.1_5275_3_9	NZ_CTPD01000042.1	99.39	1	979	FRW	Salmonella_enterica	Salmonella	Enterobacteriaceae	Enterobacterales	Gammaproteobacteria	Proteobacteria	Gram-
ARG1004	Cluster575	GCF_001221005.1_8080_3_48	NZ_CTNL01000048.1	99.3	176	1168	REV	Salmonella_enterica	Salmonella	Enterobacteriaceae	Enterobacterales	Gammaproteobacteria	Proteobacteria	Gram-
ARG1004	Cluster575	GCF_001221045.1_5285_6_4	NZ_CTHI01000086.1	99.3	1	991	FRW	Salmonella_enterica	Salmonella	Enterobacteriaceae	Enterobacterales	Gammaproteobacteria	Proteobacteria	Gram-
ARG1004	Cluster575	GCF_001221065.1_5299_6_4	NZ_CTQC01000073.1	99.3	177	1169	REV	Salmonella_enterica	Salmonella	Enterobacteriaceae	Enterobacterales	Gammaproteobacteria	Proteobacteria	Gram-
ARG1004	Cluster575	GCF_001221105.1_8036_3_53	NZ_CTPA01000067.1	99.3	1	992	FRW	Salmonella_enterica	Salmonella	Enterobacteriaceae	Enterobacterales	Gammaproteobacteria	Proteobacteria	Gram-
ARG1004	Cluster575	GCF_001221125.1_5275_8_5	NZ_CTGH01000060.1	99.3	1091	2083	REV	Salmonella_enterica	Salmonella	Enterobacteriaceae	Enterobacterales	Gammaproteobacteria	Proteobacteria	Gram-
ARG1004	Cluster575	GCF_001221185.1_8080_3_31	NZ_CTML01000039.1	99.3	7457	8449	FRW	Salmonella_enterica	Salmonella	Enterobacteriaceae	Enterobacterales	Gammaproteobacteria	Proteobacteria	Gram-
ARG1004	Cluster575	GCF_001221205.1_8080_3_67	NZ_CTLB01000052.1	99.3	192	1184	REV	Salmonella_enterica	Salmonella	Enterobacteriaceae	Enterobacterales	Gammaproteobacteria	Proteobacteria	Gram-
ARG1004	Cluster575	GCF_001221225.1_8036_3_71	NZ_CTMS01000051.1	99.3	183	1175	REV	Salmonella_enterica	Salmonella	Enterobacteriaceae	Enterobacterales	Gammaproteobacteria	Proteobacteria	Gram-
ARG1004	Cluster575	GCF_001221245.1_5285_7_4	NZ_CTPR01000063.1	99.58	141	1098	REV	Salmonella_enterica	Salmonella	Enterobacteriaceae	Enterobacterales	Gammaproteobacteria	Proteobacteria	Gram-
ARG1004	Cluster575	GCF_001221265.1_8080_3_39	NZ_CTNH01000034.1	99.3	7446	8438	FRW	Salmonella_enterica	Salmonella	Enterobacteriaceae	Enterobacterales	Gammaproteobacteria	Proteobacteria	Gram-
ARG1004	Cluster575	GCF_001221285.1_8080_3_19	NZ_CTJZ01000056.1	99.3	174	1166	REV	Salmonella_enterica	Salmonella	Enterobacteriaceae	Enterobacterales	Gammaproteobacteria	Proteobacteria	Gram-
ARG1004	Cluster575	GCF_001221305.1_5275_8_2	NZ_CTLG01000062.1	99.3	377	1369	FRW	Salmonella_enterica	Salmonella	Enterobacteriaceae	Enterobacterales	Gammaproteobacteria	Proteobacteria	Gram-
ARG1004	Cluster575	GCF_001221325.1_8080_3_16	NZ_CTHQ01000050.1	99.3	193	1185	REV	Salmonella_enterica	Salmonella	Enterobacteriaceae	Enterobacterales	Gammaproteobacteria	Proteobacteria	Gram-
ARG1004	Cluster575	GCF_001221365.1_8036_3_45	NZ_CTOZ01000059.1	99.3	1	992	FRW	Salmonella_enterica	Salmonella	Enterobacteriaceae	Enterobacterales	Gammaproteobacteria	Proteobacteria	Gram-
ARG1004	Cluster575	GCF_001221405.1_8036_3_41	NZ_CTQU01000057.1	99.3	1	992	FRW	Salmonella_enterica	Salmonella	Enterobacteriaceae	Enterobacterales	Gammaproteobacteria	Proteobacteria	Gram-
ARG1004	Cluster575	GCF_001221425.1_5275_5_9	NZ_CTMT01000060.1	99.3	148	1140	REV	Salmonella_enterica	Salmonella	Enterobacteriaceae	Enterobacterales	Gammaproteobacteria	Proteobacteria	Gram-
ARG1004	Cluster575	GCF_001221485.1_5275_6_1	NZ_CTJM01000063.1	99.3	138	1130	REV	Salmonella_enterica	Salmonella	Enterobacteriaceae	Enterobacterales	Gammaproteobacteria	Proteobacteria	Gram-
ARG1004	Cluster575	GCF_001221505.1_8036_3_56	NZ_CTMB01000055.1	99.3	1	992	FRW	Salmonella_enterica	Salmonella	Enterobacteriaceae	Enterobacterales	Gammaproteobacteria	Proteobacteria	Gram-
ARG1004	Cluster575	GCF_001221545.1_8080_3_80	NZ_CTKA01000047.1	99.3	181	1173	REV	Salmonella_enterica	Salmonella	Enterobacteriaceae	Enterobacterales	Gammaproteobacteria	Proteobacteria	Gram-
ARG1004	Cluster575	GCF_001221565.1_8036_3_85	NZ_CTHB01000050.1	99.3	177	1168	REV	Salmonella_enterica	Salmonella	Enterobacteriaceae	Enterobacterales	Gammaproteobacteria	Proteobacteria	Gram-
ARG1004	Cluster575	GCF_001221585.1_5275_7_9	NZ_CTFV01000063.1	99.49	151	1120	REV	Salmonella_enterica	Salmonella	Enterobacteriaceae	Enterobacterales	Gammaproteobacteria	Proteobacteria	Gram-
ARG1004	Cluster575	GCF_001221605.1_5299_6_10	NZ_CTHF01000078.1	99.39	169	1147	REV	Salmonella_enterica	Salmonella	Enterobacteriaceae	Enterobacterales	Gammaproteobacteria	Proteobacteria	Gram-
ARG1004	Cluster575	GCF_001221625.1_5275_6_11	NZ_CTQB01000031.1	99.58	1	958	FRW	Salmonella_enterica	Salmonella	Enterobacteriaceae	Enterobacterales	Gammaproteobacteria	Proteobacteria	Gram-
ARG1004	Cluster575	GCF_001221645.1_8080_3_22	NZ_CTLR01000049.1	99.3	185	1177	REV	Salmonella_enterica	Salmonella	Enterobacteriaceae	Enterobacterales	Gammaproteobacteria	Proteobacteria	Gram-
ARG1004	Cluster575	GCF_001221665.1_9065_1_2	NZ_CTLV01000025.1	99.3	7466	8458	FRW	Salmonella_enterica	Salmonella	Enterobacteriaceae	Enterobacterales	Gammaproteobacteria	Proteobacteria	Gram-
ARG1004	Cluster575	GCF_001221685.1_8080_3_64	NZ_CTOF01000049.1	99.3	194	1186	REV	Salmonella_enterica	Salmonella	Enterobacteriaceae	Enterobacterales	Gammaproteobacteria	Proteobacteria	Gram-
ARG1004	Cluster575	GCF_001221705.1_8080_3_93	NZ_CTQQ01000040.1	99.3	187	1179	REV	Salmonella_enterica	Salmonella	Enterobacteriaceae	Enterobacterales	Gammaproteobacteria	Proteobacteria	Gram-
ARG1004	Cluster575	GCF_001221725.1_5275_1_6	NZ_CTOI01000052.1	99.29	1	985	FRW	Salmonella_enterica	Salmonella	Enterobacteriaceae	Enterobacterales	Gammaproteobacteria	Proteobacteria	Gram-
ARG1004	Cluster575	GCF_001221805.1_5285_6_10	NZ_CTPE01000073.1	99.48	1	966	FRW	Salmonella_enterica	Salmonella	Enterobacteriaceae	Enterobacterales	Gammaproteobacteria	Proteobacteria	Gram-
ARG1004	Cluster575	GCF_001221845.1_8080_3_55	NZ_CTLZ01000048.1	99.3	194	1186	REV	Salmonella_enterica	Salmonella	Enterobacteriaceae	Enterobacterales	Gammaproteobacteria	Proteobacteria	Gram-
ARG1004	Cluster575	GCF_001221885.1_9065_1_1	NZ_CTIF01000043.1	99.3	146	1138	FRW	Salmonella_enterica	Salmonella	Enterobacteriaceae	Enterobacterales	Gammaproteobacteria	Proteobacteria	Gram-
ARG1004	Cluster575	GCF_001221925.1_8080_3_9	NZ_CTKC01000052.1	99.3	187	1179	REV	Salmonella_enterica	Salmonella	Enterobacteriaceae	Enterobacterales	Gammaproteobacteria	Proteobacteria	Gram-
ARG1004	Cluster575	GCF_001221945.1_8080_3_21	NZ_CTNU01000046.1	99.3	20	1012	FRW	Salmonella_enterica	Salmonella	Enterobacteriaceae	Enterobacterales	Gammaproteobacteria	Proteobacteria	Gram-
ARG1004	Cluster575	GCF_001221985.1_8036_3_70	NZ_CTQS01000054.1	99.3	4	996	FRW	Salmonella_enterica	Salmonella	Enterobacteriaceae	Enterobacterales	Gammaproteobacteria	Proteobacteria	Gram-
ARG1004	Cluster575	GCF_001222005.1_8036_3_63	NZ_CTOB01000056.1	99.3	1	992	FRW	Salmonella_enterica	Salmonella	Enterobacteriaceae	Enterobacterales	Gammaproteobacteria	Proteobacteria	Gram-
ARG1004	Cluster575	GCF_001222025.1_8080_3_42	NZ_CTIH01000047.1	99.3	15	1007	FRW	Salmonella_enterica	Salmonella	Enterobacteriaceae	Enterobacterales	Gammaproteobacteria	Proteobacteria	Gram-
ARG1004	Cluster575	GCF_001222085.1_8080_3_3	NZ_CTQR01000049.1	99.3	191	1183	REV	Salmonella_enterica	Salmonella	Enterobacteriaceae	Enterobacterales	Gammaproteobacteria	Proteobacteria	Gram-
ARG1004	Cluster575	GCF_001222145.1_5299_3_9	NZ_CTOT01000074.1	99.29	1	989	FRW	Salmonella_enterica	Salmonella	Enterobacteriaceae	Enterobacterales	Gammaproteobacteria	Proteobacteria	Gram-
ARG1004	Cluster575	GCF_001222165.1_8036_3_78	NZ_CTQY01000053.1	99.3	172	1164	REV	Salmonella_enterica	Salmonella	Enterobacteriaceae	Enterobacterales	Gammaproteobacteria	Proteobacteria	Gram-
ARG1004	Cluster575	GCF_001222205.1_5275_1_1	NZ_CTMQ01000076.1	99.58	1	958	FRW	Salmonella_enterica	Salmonella	Enterobacteriaceae	Enterobacterales	Gammaproteobacteria	Proteobacteria	Gram-
ARG1004	Cluster575	GCF_001222225.1_5275_5_11	NZ_CTPV01000063.1	99.58	154	1111	REV	Salmonella_enterica	Salmonella	Enterobacteriaceae	Enterobacterales	Gammaproteobacteria	Proteobacteria	Gram-
ARG1004	Cluster575	GCF_001222245.1_8080_3_52	NZ_CTGD01000049.1	99.3	180	1172	REV	Salmonella_enterica	Salmonella	Enterobacteriaceae	Enterobacterales	Gammaproteobacteria	Proteobacteria	Gram-
ARG1004	Cluster575	GCF_001222325.1_8080_3_73	NZ_CTIJ01000043.1	99.3	18	1010	FRW	Salmonella_enterica	Salmonella	Enterobacteriaceae	Enterobacterales	Gammaproteobacteria	Proteobacteria	Gram-
ARG1004	Cluster575	GCF_001222345.1_5285_6_5	NZ_CTOP01000082.1	99.29	1	985	FRW	Salmonella_enterica	Salmonella	Enterobacteriaceae	Enterobacterales	Gammaproteobacteria	Proteobacteria	Gram-
ARG1004	Cluster575	GCF_001222365.1_8080_3_85	NZ_CTMR01000047.1	99.3	15	1007	FRW	Salmonella_enterica	Salmonella	Enterobacteriaceae	Enterobacterales	Gammaproteobacteria	Proteobacteria	Gram-
ARG1004	Cluster575	GCF_001222405.1_8036_3_84	NZ_CTJP01000050.1	99.3	176	1168	REV	Salmonella_enterica	Salmonella	Enterobacteriaceae	Enterobacterales	Gammaproteobacteria	Proteobacteria	Gram-
ARG1004	Cluster575	GCF_001222485.1_5295_2_11	NZ_CTNS01000076.1	99.58	138	1095	REV	Salmonella_enterica	Salmonella	Enterobacteriaceae	Enterobacterales	Gammaproteobacteria	Proteobacteria	Gram-
ARG1004	Cluster575	GCF_001222525.1_8080_3_27	NZ_CTGM01000045.1	99.3	17	1009	FRW	Salmonella_enterica	Salmonella	Enterobacteriaceae	Enterobacterales	Gammaproteobacteria	Proteobacteria	Gram-
ARG1004	Cluster575	GCF_001222565.1_8036_3_40	NZ_CTLW01000058.1	99.3	1	992	FRW	Salmonella_enterica	Salmonella	Enterobacteriaceae	Enterobacterales	Gammaproteobacteria	Proteobacteria	Gram-
ARG1004	Cluster575	GCF_001222585.1_8080_3_18	NZ_CTJR01000051.1	99.3	187	1179	REV	Salmonella_enterica	Salmonella	Enterobacteriaceae	Enterobacterales	Gammaproteobacteria	Proteobacteria	Gram-
ARG1004	Cluster575	GCF_001222605.1_8080_3_63	NZ_CTQI01000048.1	99.3	14	1006	FRW	Salmonella_enterica	Salmonella	Enterobacteriaceae	Enterobacterales	Gammaproteobacteria	Proteobacteria	Gram-
ARG1004	Cluster575	GCF_001222625.1_5285_7_2	NZ_CTFX01000072.1	99.49	164	1134	REV	Salmonella_enterica	Salmonella	Enterobacteriaceae	Enterobacterales	Gammaproteobacteria	Proteobacteria	Gram-
ARG1004	Cluster575	GCF_001222645.1_5299_3_7	NZ_CTQG01000080.1	99.3	167	1158	REV	Salmonella_enterica	Salmonella	Enterobacteriaceae	Enterobacterales	Gammaproteobacteria	Proteobacteria	Gram-
ARG1004	Cluster575	GCF_001222665.1_8080_3_72	NZ_CTHP01000049.1	99.3	184	1176	REV	Salmonella_enterica	Salmonella	Enterobacteriaceae	Enterobacterales	Gammaproteobacteria	Proteobacteria	Gram-
ARG1004	Cluster575	GCF_001222725.1_8080_3_79	NZ_CTGY01000046.1	99.3	190	1182	REV	Salmonella_enterica	Salmonella	Enterobacteriaceae	Enterobacterales	Gammaproteobacteria	Proteobacteria	Gram-
ARG1004	Cluster575	GCF_001222765.1_5275_2_3	NZ_CTOH01000061.1	99.58	3	965	FRW	Salmonella_enterica	Salmonella	Enterobacteriaceae	Enterobacterales	Gammaproteobacteria	Proteobacteria	Gram-
ARG1004	Cluster575	GCF_001222825.1_8036_3_39	NZ_CTOU01000056.1	99.3	8	1000	FRW	Salmonella_enterica	Salmonella	Enterobacteriaceae	Enterobacterales	Gammaproteobacteria	Proteobacteria	Gram-
ARG1004	Cluster575	GCF_001222865.1_5275_6_12	NZ_CTMJ01000055.1	99.58	1	962	FRW	Salmonella_enterica	Salmonella	Enterobacteriaceae	Enterobacterales	Gammaproteobacteria	Proteobacteria	Gram-
ARG1004	Cluster575	GCF_001222905.1_5275_8_1	NZ_CTNF01000063.1	99.49	3	974	FRW	Salmonella_enterica	Salmonella	Enterobacteriaceae	Enterobacterales	Gammaproteobacteria	Proteobacteria	Gram-
ARG1004	Cluster575	GCF_001222965.1_8036_3_72	NZ_CTPI01000054.1	99.3	6	998	FRW	Salmonella_enterica	Salmonella	Enterobacteriaceae	Enterobacterales	Gammaproteobacteria	Proteobacteria	Gram-
ARG1004	Cluster575	GCF_001223025.1_5275_3_6	NZ_CTNW01000060.1	99.3	377	1369	FRW	Salmonella_enterica	Salmonella	Enterobacteriaceae	Enterobacterales	Gammaproteobacteria	Proteobacteria	Gram-
ARG1004	Cluster575	GCF_001223045.1_8080_3_1	NZ_CTNE01000058.1	99.3	14	1006	FRW	Salmonella_enterica	Salmonella	Enterobacteriaceae	Enterobacterales	Gammaproteobacteria	Proteobacteria	Gram-
ARG1004	Cluster575	GCF_001223085.1_8080_3_58	NZ_CTKD01000051.1	99.3	182	1174	REV	Salmonella_enterica	Salmonella	Enterobacteriaceae	Enterobacterales	Gammaproteobacteria	Proteobacteria	Gram-
ARG1004	Cluster575	GCF_001223125.1_8080_3_28	NZ_CTPT01000054.1	99.3	7	999	FRW	Salmonella_enterica	Salmonella	Enterobacteriaceae	Enterobacterales	Gammaproteobacteria	Proteobacteria	Gram-
ARG1004	Cluster575	GCF_001223165.1_8080_3_23	NZ_CTPK01000049.1	99.3	17	1009	FRW	Salmonella_enterica	Salmonella	Enterobacteriaceae	Enterobacterales	Gammaproteobacteria	Proteobacteria	Gram-
ARG1004	Cluster575	GCF_001223245.1_5285_6_11	NZ_CTLU01000059.1	99.49	3	974	FRW	Salmonella_enterica	Salmonella	Enterobacteriaceae	Enterobacterales	Gammaproteobacteria	Proteobacteria	Gram-
ARG1004	Cluster575	GCF_001223265.1_8036_3_77	NZ_CTHK01000057.1	99.3	172	1163	REV	Salmonella_enterica	Salmonella	Enterobacteriaceae	Enterobacterales	Gammaproteobacteria	Proteobacteria	Gram-
ARG1004	Cluster575	GCF_001223285.1_8080_3_90	NZ_CTNK01000048.1	99.3	22	1014	FRW	Salmonella_enterica	Salmonella	Enterobacteriaceae	Enterobacterales	Gammaproteobacteria	Proteobacteria	Gram-
ARG1004	Cluster575	GCF_001223305.1_5275_7_1	NZ_CTGT01000076.1	99.58	139	1097	REV	Salmonella_enterica	Salmonella	Enterobacteriaceae	Enterobacterales	Gammaproteobacteria	Proteobacteria	Gram-
ARG1004	Cluster575	GCF_001223325.1_5299_6_1	NZ_CTGJ01000113.1	99.58	151	1108	REV	Salmonella_enterica	Salmonella	Enterobacteriaceae	Enterobacterales	Gammaproteobacteria	Proteobacteria	Gram-
ARG1004	Cluster575	GCF_001223345.1_8036_3_73	NZ_CTHA01000052.1	99.3	2	994	FRW	Salmonella_enterica	Salmonella	Enterobacteriaceae	Enterobacterales	Gammaproteobacteria	Proteobacteria	Gram-
ARG1004	Cluster575	GCF_001223365.1_8080_3_70	NZ_CTPQ01000050.1	99.3	14	1006	FRW	Salmonella_enterica	Salmonella	Enterobacteriaceae	Enterobacterales	Gammaproteobacteria	Proteobacteria	Gram-
ARG1004	Cluster575	GCF_001223445.1_5275_6_9	NZ_CTLT01000059.1	99.3	1091	2083	REV	Salmonella_enterica	Salmonella	Enterobacteriaceae	Enterobacterales	Gammaproteobacteria	Proteobacteria	Gram-
ARG1004	Cluster575	GCF_001223465.1_5275_8_12	NZ_CTGR01000013.1	99.3	54713	55705	REV	Salmonella_enterica	Salmonella	Enterobacteriaceae	Enterobacterales	Gammaproteobacteria	Proteobacteria	Gram-
ARG1004	Cluster575	GCF_001223505.1_8036_3_81	NZ_CTIE01000027.1	99.3	1	992	FRW	Salmonella_enterica	Salmonella	Enterobacteriaceae	Enterobacterales	Gammaproteobacteria	Proteobacteria	Gram-
ARG1004	Cluster575	GCF_001223525.1_8080_3_81	NZ_CTHV01000050.1	99.3	14	1006	FRW	Salmonella_enterica	Salmonella	Enterobacteriaceae	Enterobacterales	Gammaproteobacteria	Proteobacteria	Gram-
ARG1004	Cluster575	GCF_001326135.1_8080_3_62	NZ_CVMK01000048.1	99.3	13	1005	FRW	Salmonella_enterica	Salmonella	Enterobacteriaceae	Enterobacterales	Gammaproteobacteria	Proteobacteria	Gram-
ARG1004	Cluster575	GCF_001326155.1_9066_1_10	NZ_CVKM01000045.1	99.3	7484	8476	FRW	Salmonella_enterica	Salmonella	Enterobacteriaceae	Enterobacterales	Gammaproteobacteria	Proteobacteria	Gram-
ARG1004	Cluster575	GCF_001326175.1_9066_1_9	NZ_CVKJ01000060.1	99.3	138	1130	REV	Salmonella_enterica	Salmonella	Enterobacteriaceae	Enterobacterales	Gammaproteobacteria	Proteobacteria	Gram-
ARG1004	Cluster575	GCF_001326235.1_9066_1_2	NZ_CVKK01000023.1	99.3	68149	69141	FRW	Salmonella_enterica	Salmonella	Enterobacteriaceae	Enterobacterales	Gammaproteobacteria	Proteobacteria	Gram-
ARG1004	Cluster575	GCF_001326275.1_5275_1_5	NZ_CVMH01000060.1	99.49	144	1114	REV	Salmonella_enterica	Salmonella	Enterobacteriaceae	Enterobacterales	Gammaproteobacteria	Proteobacteria	Gram-
ARG1004	Cluster575	GCF_001350075.1_8490_2_55	NZ_CGCS01000032.1	99.3	190	1182	REV	Salmonella_enterica	Salmonella	Enterobacteriaceae	Enterobacterales	Gammaproteobacteria	Proteobacteria	Gram-
ARG1004	Cluster575	GCF_001350095.1_8490_2_79	NZ_CVKC01000047.1	99.3	11	1003	FRW	Salmonella_enterica	Salmonella	Enterobacteriaceae	Enterobacterales	Gammaproteobacteria	Proteobacteria	Gram-
ARG1004	Cluster575	GCF_001350135.1_8490_2_85	NZ_CFLD01000032.1	99.3	195	1187	REV	Salmonella_enterica	Salmonella	Enterobacteriaceae	Enterobacterales	Gammaproteobacteria	Proteobacteria	Gram-
ARG1004	Cluster575	GCF_001350215.1_8490_2_66	NZ_CFNX01000042.1	99.3	184	1176	REV	Salmonella_enterica	Salmonella	Enterobacteriaceae	Enterobacterales	Gammaproteobacteria	Proteobacteria	Gram-
ARG1004	Cluster575	GCF_001350235.1_8490_2_81	NZ_CIJD01000047.1	99.3	185	1177	REV	Salmonella_enterica	Salmonella	Enterobacteriaceae	Enterobacterales	Gammaproteobacteria	Proteobacteria	Gram-
ARG1004	Cluster575	GCF_001350255.1_8490_2_72	NZ_CIJW01000037.1	99.3	27	1019	FRW	Salmonella_enterica	Salmonella	Enterobacteriaceae	Enterobacterales	Gammaproteobacteria	Proteobacteria	Gram-
ARG1004	Cluster575	GCF_001473885.1_Salmonella_enterica_CVM_43836_v1.0	NZ_JYTB01000071.1	99.3	58772	59764	FRW	Salmonella_enterica	Salmonella	Enterobacteriaceae	Enterobacterales	Gammaproteobacteria	Proteobacteria	Gram-
ARG1004	Cluster575	GCF_001474445.1_Salmonella_enterica_CVM_43777_v1.0	NZ_JYQU01000135.1	99.3	128	1120	REV	Salmonella_enterica	Salmonella	Enterobacteriaceae	Enterobacterales	Gammaproteobacteria	Proteobacteria	Gram-
ARG1004	Cluster575	GCF_001474515.1_Salmonella_enterica_CVM_43785_v1.0	NZ_JYRC01000039.1	99.3	58772	59764	FRW	Salmonella_enterica	Salmonella	Enterobacteriaceae	Enterobacterales	Gammaproteobacteria	Proteobacteria	Gram-
ARG1004	Cluster575	GCF_001565935.1_9066_1_12	NZ_CTOA01000043.1	99.3	8156	9148	REV	Salmonella_enterica	Salmonella	Enterobacteriaceae	Enterobacterales	Gammaproteobacteria	Proteobacteria	Gram-
ARG1004	Cluster575	GCF_001565955.1_5299_6_5	NZ_CTPN01000051.1	99.3	7027	8019	FRW	Salmonella_enterica	Salmonella	Enterobacteriaceae	Enterobacterales	Gammaproteobacteria	Proteobacteria	Gram-
ARG1004	Cluster575	GCF_001565955.1_5299_6_5	NZ_CTPN01000078.1	99.58	1	958	FRW	Salmonella_enterica	Salmonella	Enterobacteriaceae	Enterobacterales	Gammaproteobacteria	Proteobacteria	Gram-
ARG1004	Cluster575	GCF_001565975.1_8080_3_10	NZ_CTGG01000049.1	99.3	11	1003	FRW	Salmonella_enterica	Salmonella	Enterobacteriaceae	Enterobacterales	Gammaproteobacteria	Proteobacteria	Gram-
ARG1004	Cluster575	GCF_001565995.1_9065_1_9	NZ_CTLL01000038.1	99.3	7496	8488	FRW	Salmonella_enterica	Salmonella	Enterobacteriaceae	Enterobacterales	Gammaproteobacteria	Proteobacteria	Gram-
ARG1004	Cluster575	GCF_001566035.1_8080_3_37	NZ_CTHZ01000048.1	99.3	6	998	FRW	Salmonella_enterica	Salmonella	Enterobacteriaceae	Enterobacterales	Gammaproteobacteria	Proteobacteria	Gram-
ARG1004	Cluster575	GCF_001566055.1_5275_1_2	NZ_CTOV01000066.1	99.58	138	1095	REV	Salmonella_enterica	Salmonella	Enterobacteriaceae	Enterobacterales	Gammaproteobacteria	Proteobacteria	Gram-
ARG1004	Cluster575	GCF_001566095.1_8080_3_59	NZ_CTGA01000048.1	99.3	12	1004	FRW	Salmonella_enterica	Salmonella	Enterobacteriaceae	Enterobacterales	Gammaproteobacteria	Proteobacteria	Gram-
ARG1004	Cluster575	GCF_001566155.1_8080_3_32	NZ_CTIK01000043.1	99.3	5	997	FRW	Salmonella_enterica	Salmonella	Enterobacteriaceae	Enterobacterales	Gammaproteobacteria	Proteobacteria	Gram-
ARG1004	Cluster575	GCF_001566175.1_5275_7_2	NZ_CTGC01000074.1	99.58	1	958	FRW	Salmonella_enterica	Salmonella	Enterobacteriaceae	Enterobacterales	Gammaproteobacteria	Proteobacteria	Gram-
ARG1004	Cluster575	GCF_001576255.1_ASM157625v1	NZ_CP014358.1	99.3	4120439	4121431	FRW	Salmonella_enterica	Salmonella	Enterobacteriaceae	Enterobacterales	Gammaproteobacteria	Proteobacteria	Gram-
ARG1004	Cluster575	GCF_001617585.1_ASM161758v1	NZ_CP012985.1	99.3	4145119	4146111	FRW	Salmonella_enterica	Salmonella	Enterobacteriaceae	Enterobacterales	Gammaproteobacteria	Proteobacteria	Gram-
ARG1004	Cluster575	GCF_001623685.1_ASM162368v1	NZ_CP014967.1	99.3	38993	39985	REV	Salmonella_enterica	Salmonella	Enterobacteriaceae	Enterobacterales	Gammaproteobacteria	Proteobacteria	Gram-
ARG1004	Cluster575	GCF_001623725.1_ASM162372v1	NZ_CP014969.1	99.3	48453	49445	REV	Salmonella_enterica	Salmonella	Enterobacteriaceae	Enterobacterales	Gammaproteobacteria	Proteobacteria	Gram-
ARG1004	Cluster575	GCF_001623805.1_ASM162380v1	NZ_CP014975.1	99.3	38993	39985	REV	Salmonella_enterica	Salmonella	Enterobacteriaceae	Enterobacterales	Gammaproteobacteria	Proteobacteria	Gram-
ARG1004	Cluster575	GCF_001623825.1_ASM162382v1	NZ_CP014979.1	99.3	38993	39985	REV	Salmonella_enterica	Salmonella	Enterobacteriaceae	Enterobacterales	Gammaproteobacteria	Proteobacteria	Gram-
ARG1004	Cluster575	GCF_001692065.1_ASM169206v1	NZ_MATJ01000018.1	99.3	63	1055	FRW	Salmonella_enterica	Salmonella	Enterobacteriaceae	Enterobacterales	Gammaproteobacteria	Proteobacteria	Gram-
ARG1004	Cluster575	GCF_001714545.1_ASM171454v1	NZ_LYZK01000029.1	99.3	235	1227	REV	Salmonella_enterica	Salmonella	Enterobacteriaceae	Enterobacterales	Gammaproteobacteria	Proteobacteria	Gram-
ARG1004	Cluster575	GCF_000279285.1_ASM27928v1	NZ_ALED01000019.1	99.3	99411	100403	FRW	Vibrio_cholerae	Vibrio	Vibrionaceae	Vibrionales	Gammaproteobacteria	Proteobacteria	Gram-
ARG1004	Cluster575	GCF_000302835.1_ASM30283v1	NZ_JH941993.1	99.3	1	992	FRW	Vibrio_cholerae	Vibrio	Vibrionaceae	Vibrionales	Gammaproteobacteria	Proteobacteria	Gram-
ARG1004	Cluster575	GCF_000302855.1_ASM30285v1	NZ_JH942177.1	99.29	1	990	FRW	Vibrio_cholerae	Vibrio	Vibrionaceae	Vibrionales	Gammaproteobacteria	Proteobacteria	Gram-
ARG1004	Cluster575	GCF_000302875.1_ASM30287v1	NZ_JH942700.1	99.3	172	1163	REV	Vibrio_cholerae	Vibrio	Vibrionaceae	Vibrionales	Gammaproteobacteria	Proteobacteria	Gram-
ARG1004	Cluster575	GCF_000302895.1_ASM30289v1	NZ_JH942374.1	99.29	1	982	FRW	Vibrio_cholerae	Vibrio	Vibrionaceae	Vibrionales	Gammaproteobacteria	Proteobacteria	Gram-
ARG1004	Cluster575	GCF_000304775.1_ASM30477v1	NZ_AJRO01000001.1	99.3	7593	8585	FRW	Vibrio_cholerae	Vibrio	Vibrionaceae	Vibrionales	Gammaproteobacteria	Proteobacteria	Gram-
ARG1004	Cluster575	GCF_000304795.1_ASM30479v1	NZ_AJRU01000001.1	99.3	33533	34525	FRW	Vibrio_cholerae	Vibrio	Vibrionaceae	Vibrionales	Gammaproteobacteria	Proteobacteria	Gram-
ARG1004	Cluster575	GCF_000305015.2_ASM30501v2	NZ_JH967255.1	99.3	18	1010	FRW	Vibrio_cholerae	Vibrio	Vibrionaceae	Vibrionales	Gammaproteobacteria	Proteobacteria	Gram-
ARG1004	Cluster575	GCF_000305055.2_ASM30505v2	NZ_JH967439.1	99.3	14	1006	FRW	Vibrio_cholerae	Vibrio	Vibrionaceae	Vibrionales	Gammaproteobacteria	Proteobacteria	Gram-
ARG1004	Cluster575	GCF_000305195.2_ASM30519v2	NZ_JH967296.1	99.3	2	994	FRW	Vibrio_cholerae	Vibrio	Vibrionaceae	Vibrionales	Gammaproteobacteria	Proteobacteria	Gram-
ARG1004	Cluster575	GCF_000305525.2_ASM30552v2	NZ_JH973445.1	99.3	176	1168	REV	Vibrio_cholerae	Vibrio	Vibrionaceae	Vibrionales	Gammaproteobacteria	Proteobacteria	Gram-
ARG1004	Cluster575	GCF_000305545.2_ASM30554v2	NZ_JH973626.1	99.3	2	994	FRW	Vibrio_cholerae	Vibrio	Vibrionaceae	Vibrionales	Gammaproteobacteria	Proteobacteria	Gram-
ARG1004	Cluster575	GCF_000305645.2_ASM30564v2	NZ_JH973929.1	99.29	1	990	FRW	Vibrio_cholerae	Vibrio	Vibrionaceae	Vibrionales	Gammaproteobacteria	Proteobacteria	Gram-
ARG1004	Cluster575	GCF_000327225.3_ASM32722v3	NZ_KB453788.1	99.3	4	996	FRW	Vibrio_cholerae	Vibrio	Vibrionaceae	Vibrionales	Gammaproteobacteria	Proteobacteria	Gram-
ARG1004	Cluster575	GCF_000474965.1_vcoHC36A1	NZ_AXDR01000001.1	99.3	69557	70549	FRW	Vibrio_cholerae	Vibrio	Vibrionaceae	Vibrionales	Gammaproteobacteria	Proteobacteria	Gram-
ARG1011	Cluster698	GCF_000743885.1_ASM74388v1	NZ_JOJU01000046.1	97.35	178	1159	FRW	Acetobacter_malorum	Acetobacter	Acetobacteraceae	Rhodospirillales	Alphaproteobacteria	Proteobacteria	Gram-
ARG1011	Cluster698	GCF_000301815.1_ASM30181v1	NZ_AMJK01000099.1	100	2821	3806	REV	Acinetobacter_schindleri	Acinetobacter	Moraxellaceae	Pseudomonadales	Gammaproteobacteria	Proteobacteria	Gram-
ARG1011	Cluster698	GCF_000368625.1_Acin_schi_CIP107287_V1	NZ_KB849571.1	100	5148	6133	REV	Acinetobacter_schindleri	Acinetobacter	Moraxellaceae	Pseudomonadales	Gammaproteobacteria	Proteobacteria	Gram-
ARG1011	Cluster698	GCF_001485065.1_ASM148506v1	NZ_BCMD01000039.1	100	10402	11387	REV	Acinetobacter_schindleri	Acinetobacter	Moraxellaceae	Pseudomonadales	Gammaproteobacteria	Proteobacteria	Gram-
ARG1011	Cluster698	GCF_001643015.1_ASM164301v1	NZ_CP015623.1	100	142708	143693	FRW	Corynebacterium_sp._JZ16	Corynebacterium	Corynebacteriaceae	Corynebacteriales	Actinobacteria	Actinobacteria	Gram+
ARG1011	Cluster698	GCF_001643015.1_ASM164301v1	NZ_CP015624.1	100	9987	10972	FRW	Corynebacterium_sp._JZ16	Corynebacterium	Corynebacteriaceae	Corynebacteriales	Actinobacteria	Actinobacteria	Gram+
ARG1011	Cluster698	GCF_000802765.1_SPADES_assembly_of_Enterobacter_cloacae_ND17	NZ_JUHZ01000041.1	97.35	54574	55555	REV	_Enterobacter__aerogenes	Klebsiella	Enterobacteriaceae	Enterobacterales	Gammaproteobacteria	Proteobacteria	Gram-
ARG1011	Cluster698	GCF_000812425.1_ASM81242v1	NZ_JWPV01000067.1	100	6948	7933	FRW	Enterobacter_cloacae_complex	Enterobacter	Enterobacteriaceae	Enterobacterales	Gammaproteobacteria	Proteobacteria	Gram-
ARG1011	Cluster698	GCF_000966005.1_ASM96600v1	NZ_JZKO01000137.1	100	424	1409	FRW	Enterobacter_cloacae_complex	Enterobacter	Enterobacteriaceae	Enterobacterales	Gammaproteobacteria	Proteobacteria	Gram-
ARG1011	Cluster698	GCF_000805795.1_ASM80579v1	NZ_JSZC01000016.1	100	147982	148967	REV	Enterobacter_cloacae_complex	Enterobacter	Enterobacteriaceae	Enterobacterales	Gammaproteobacteria	Proteobacteria	Gram-
ARG1011	Cluster698	GCF_000564975.1_version_1.0_of_Enterobacter_cloacae_subsp._cloacae_SY-70_Genome_sequencing	NZ_JALR01000079.1	100	11452	12437	REV	Enterobacter_cloacae_complex	Enterobacter	Enterobacteriaceae	Enterobacterales	Gammaproteobacteria	Proteobacteria	Gram-
ARG1011	Cluster698	GCF_000803045.1_ASM80304v1	NZ_JSBO01000042.1	100	1992	2977	FRW	Enterobacter_cloacae_complex	Enterobacter	Enterobacteriaceae	Enterobacterales	Gammaproteobacteria	Proteobacteria	Gram-
ARG1011	Cluster698	GCF_000958095.1_ASM95809v1	NZ_JZYW01000042.1	100	11378	12363	FRW	Enterobacter_cloacae_complex	Enterobacter	Enterobacteriaceae	Enterobacterales	Gammaproteobacteria	Proteobacteria	Gram-
ARG1011	Cluster698	GCF_001022735.1_ASM102273v1	NZ_LEDK01000008.1	99.9	44089	45074	FRW	Enterobacter_cloacae_complex	Enterobacter	Enterobacteriaceae	Enterobacterales	Gammaproteobacteria	Proteobacteria	Gram-
ARG1011	Cluster698	GCF_001022885.1_ASM102288v1	NZ_LEDD01000023.1	97.35	7543	8524	REV	Enterobacter_cloacae_complex	Enterobacter	Enterobacteriaceae	Enterobacterales	Gammaproteobacteria	Proteobacteria	Gram-
ARG1011	Cluster698	GCF_001472175.1_SMART_389.v1	NZ_LPQG01000032.1	100	1234	2219	REV	Enterobacter_cloacae_complex	Enterobacter	Enterobacteriaceae	Enterobacterales	Gammaproteobacteria	Proteobacteria	Gram-
ARG1011	Cluster698	GCF_001472255.1_SMART_409.v1	NZ_LPQD01000033.1	100	1730	2715	FRW	Enterobacter_cloacae_complex	Enterobacter	Enterobacteriaceae	Enterobacterales	Gammaproteobacteria	Proteobacteria	Gram-
ARG1011	Cluster698	GCF_001472295.1_SMART_448.v1	NZ_LPQA01000028.1	100	9091	10076	FRW	Enterobacter_cloacae_complex	Enterobacter	Enterobacteriaceae	Enterobacterales	Gammaproteobacteria	Proteobacteria	Gram-
ARG1011	Cluster698	GCF_001472795.1_SMART_834.v1	NZ_LPPB01000029.1	100	1234	2219	REV	Enterobacter_cloacae_complex	Enterobacter	Enterobacteriaceae	Enterobacterales	Gammaproteobacteria	Proteobacteria	Gram-
ARG1011	Cluster698	GCF_001518515.1_ASM151851v1	NZ_LRBZ01000013.1	100	22661	23646	FRW	Enterobacter_cloacae_complex	Enterobacter	Enterobacteriaceae	Enterobacterales	Gammaproteobacteria	Proteobacteria	Gram-
ARG1011	Cluster698	GCF_001526025.1_ASM152602v1	NZ_LRJO01000018.1	100	26216	27201	FRW	Enterobacter_cloacae_complex	Enterobacter	Enterobacteriaceae	Enterobacterales	Gammaproteobacteria	Proteobacteria	Gram-
ARG1011	Cluster698	GCF_001631125.1_ASM163112v1	NZ_LVUH01000093.1	100	24333	25318	FRW	Enterobacter_cloacae_complex	Enterobacter	Enterobacteriaceae	Enterobacterales	Gammaproteobacteria	Proteobacteria	Gram-
ARG1011	Cluster698	GCF_001631685.1_ASM163168v1	NZ_LVTU01000117.1	100	21984	22969	FRW	Enterobacter_cloacae_complex	Enterobacter	Enterobacteriaceae	Enterobacterales	Gammaproteobacteria	Proteobacteria	Gram-
ARG1011	Cluster698	GCF_001022995.1_ASM102299v1	NZ_LECY01000002.1	100	53800	54785	REV	Enterobacter_cloacae_complex	Enterobacter	Enterobacteriaceae	Enterobacterales	Gammaproteobacteria	Proteobacteria	Gram-
ARG1011	Cluster698	GCF_001023295.1_ASM102329v1	NZ_LEEL01000021.1	100	4189	5174	REV	Enterobacter_cloacae_complex	Enterobacter	Enterobacteriaceae	Enterobacterales	Gammaproteobacteria	Proteobacteria	Gram-
ARG1011	Cluster698	GCF_000798855.1_ZOR0014.1	NZ_JTLF01000252.1	97.35	21065	22046	REV	Enterobacter_sp._ZOR0014	Enterobacter	Enterobacteriaceae	Enterobacterales	Gammaproteobacteria	Proteobacteria	Gram-
ARG1011	Cluster698	GCF_000179155.1_ASM17915v1	NZ_ADWU01000057.1	97.15	7584	8564	REV	Escherichia_coli	Escherichia	Enterobacteriaceae	Enterobacterales	Gammaproteobacteria	Proteobacteria	Gram-
ARG1011	Cluster698	GCF_000190835.1_ASM19083v1	NZ_GL871807.1	97.25	1392836	1393816	REV	Escherichia_coli	Escherichia	Enterobacteriaceae	Enterobacterales	Gammaproteobacteria	Proteobacteria	Gram-
ARG1011	Cluster698	GCF_000191015.1_ASM19101v1	NZ_GL872260.1	100	12981	13966	FRW	Escherichia_coli	Escherichia	Enterobacteriaceae	Enterobacterales	Gammaproteobacteria	Proteobacteria	Gram-
ARG1011	Cluster698	GCF_000194235.1_ASM19423v2	NZ_AEZL02000004.1	97.35	101448	102429	FRW	Escherichia_coli	Escherichia	Enterobacteriaceae	Enterobacterales	Gammaproteobacteria	Proteobacteria	Gram-
ARG1011	Cluster698	GCF_000194255.1_ASM19425v1	NZ_GL878028.1	97.25	480191	481171	FRW	Escherichia_coli	Escherichia	Enterobacteriaceae	Enterobacterales	Gammaproteobacteria	Proteobacteria	Gram-
ARG1011	Cluster698	GCF_000194295.2_ASM19429v2	NZ_AEZP02000001.1	97.35	62199	63180	REV	Escherichia_coli	Escherichia	Enterobacteriaceae	Enterobacterales	Gammaproteobacteria	Proteobacteria	Gram-
ARG1011	Cluster698	GCF_000249715.1_ASM24971v2	NZ_AIGB01000108.1	99.9	69313	70297	REV	Escherichia_coli	Escherichia	Enterobacteriaceae	Enterobacterales	Gammaproteobacteria	Proteobacteria	Gram-
ARG1011	Cluster698	GCF_000249835.1_ASM24983v2	NZ_AIGH01000083.1	99.9	9218	10202	REV	Escherichia_coli	Escherichia	Enterobacteriaceae	Enterobacterales	Gammaproteobacteria	Proteobacteria	Gram-
ARG1011	Cluster698	GCF_000302715.1_ASM30271v1	NZ_AMTP01000037.1	97.35	9001	9982	REV	Escherichia_coli	Escherichia	Enterobacteriaceae	Enterobacterales	Gammaproteobacteria	Proteobacteria	Gram-
ARG1011	Cluster698	GCF_000335015.2_ASM33501v2	NZ_AOEF01000088.1	97.53	7543	8553	FRW	Escherichia_coli	Escherichia	Enterobacteriaceae	Enterobacterales	Gammaproteobacteria	Proteobacteria	Gram-
ARG1011	Cluster698	GCF_000335195.2_ASM33519v2	NZ_AOET01000135.1	97.53	4752	5762	FRW	Escherichia_coli	Escherichia	Enterobacteriaceae	Enterobacterales	Gammaproteobacteria	Proteobacteria	Gram-
ARG1011	Cluster698	GCF_000351705.1_Esch_coli_KTE76_V1	NZ_KB732812.1	100	126775	127760	FRW	Escherichia_coli	Escherichia	Enterobacteriaceae	Enterobacterales	Gammaproteobacteria	Proteobacteria	Gram-
ARG1011	Cluster698	GCF_000355115.2_ASM35511v2	NZ_AQEJ01000016.1	100	189221	190206	REV	Escherichia_coli	Escherichia	Enterobacteriaceae	Enterobacterales	Gammaproteobacteria	Proteobacteria	Gram-
ARG1011	Cluster698	GCF_000408225.1_Esch_coli_KTE221_V1	NZ_KE136970.1	97.25	402525	403506	FRW	Escherichia_coli	Escherichia	Enterobacteriaceae	Enterobacterales	Gammaproteobacteria	Proteobacteria	Gram-
ARG1011	Cluster698	GCF_000408585.1_Esch_coli_KTE102_V1	NZ_KE137161.1	100	124778	125763	FRW	Escherichia_coli	Escherichia	Enterobacteriaceae	Enterobacterales	Gammaproteobacteria	Proteobacteria	Gram-
ARG1011	Cluster698	GCF_000456045.1_Esch_coli_HVH_3_4-7276001_V1	NZ_KE698816.1	97.25	11060	12041	FRW	Escherichia_coli	Escherichia	Enterobacteriaceae	Enterobacterales	Gammaproteobacteria	Proteobacteria	Gram-
ARG1011	Cluster698	GCF_000457245.1_Esch_coli_HVH_88_4-5854636_V1	NZ_KE699624.1	100	85977	86962	REV	Escherichia_coli	Escherichia	Enterobacteriaceae	Enterobacterales	Gammaproteobacteria	Proteobacteria	Gram-
ARG1011	Cluster698	GCF_000458605.1_Esch_coli_HVH_172_4-3248542_V1	NZ_KE700531.1	100	29721	30706	REV	Escherichia_coli	Escherichia	Enterobacteriaceae	Enterobacterales	Gammaproteobacteria	Proteobacteria	Gram-
ARG1011	Cluster698	GCF_000459575.1_Esch_coli_KOEGE_7_16a_V1	NZ_KE701204.1	100	90086	91071	FRW	Escherichia_coli	Escherichia	Enterobacteriaceae	Enterobacterales	Gammaproteobacteria	Proteobacteria	Gram-
ARG1011	Cluster698	GCF_000460275.1_Esch_coli_UMEA_3139-1_V1	NZ_KE701651.1	100	81432	82417	FRW	Escherichia_coli	Escherichia	Enterobacteriaceae	Enterobacterales	Gammaproteobacteria	Proteobacteria	Gram-
ARG1011	Cluster698	GCF_000460675.1_Esch_coli_UMEA_3190-1_V1	NZ_KE701922.1	100	53039	54024	REV	Escherichia_coli	Escherichia	Enterobacteriaceae	Enterobacterales	Gammaproteobacteria	Proteobacteria	Gram-
ARG1011	Cluster698	GCF_000529355.1_IS25v1	NZ_CBWG010000116.1	99.9	4312	5297	REV	Escherichia_coli	Escherichia	Enterobacteriaceae	Enterobacterales	Gammaproteobacteria	Proteobacteria	Gram-
ARG1011	Cluster698	GCF_000599725.2_a5_miseq_linux_20140113	NZ_JFFJ01000029.1	97.25	7035	8016	REV	Escherichia_coli	Escherichia	Enterobacteriaceae	Enterobacterales	Gammaproteobacteria	Proteobacteria	Gram-
ARG1011	Cluster698	GCF_000616135.2_Ec2011C-3216	NZ_JHLZ01000020.1	100	64326	65311	REV	Escherichia_coli	Escherichia	Enterobacteriaceae	Enterobacterales	Gammaproteobacteria	Proteobacteria	Gram-
ARG1011	Cluster698	GCF_000617305.2_Ec06-3256	NZ_JHNQ01000258.1	97.35	45	1026	FRW	Escherichia_coli	Escherichia	Enterobacteriaceae	Enterobacterales	Gammaproteobacteria	Proteobacteria	Gram-
ARG1011	Cluster698	GCF_000619725.2_Ec2009C-3227	NZ_JHHF01000066.1	100	968	1953	REV	Escherichia_coli	Escherichia	Enterobacteriaceae	Enterobacterales	Gammaproteobacteria	Proteobacteria	Gram-
ARG1011	Cluster698	GCF_000632615.2_Ec2010C-3053	NZ_JHFZ01000042.1	100	18046	19031	FRW	Escherichia_coli	Escherichia	Enterobacteriaceae	Enterobacterales	Gammaproteobacteria	Proteobacteria	Gram-
ARG1011	Cluster698	GCF_000632675.2_Ec2011C-3453	NZ_JHLU01000010.1	100	13767	14752	REV	Escherichia_coli	Escherichia	Enterobacteriaceae	Enterobacterales	Gammaproteobacteria	Proteobacteria	Gram-
ARG1011	Cluster698	GCF_000689315.1_IS9	NZ_CBWC010000110.1	100	1306	2291	FRW	Escherichia_coli	Escherichia	Enterobacteriaceae	Enterobacterales	Gammaproteobacteria	Proteobacteria	Gram-
ARG1011	Cluster698	GCF_000692795.1_Esch_coli_UCI_51_V1	NZ_KK736523.1	97.43	22167	23177	FRW	Escherichia_coli	Escherichia	Enterobacteriaceae	Enterobacterales	Gammaproteobacteria	Proteobacteria	Gram-
ARG1011	Cluster698	GCF_000714895.1_JA03_HGAP2	NZ_JMIZ01000008.1	97.25	2233455	2234436	FRW	Escherichia_coli	Escherichia	Enterobacteriaceae	Enterobacterales	Gammaproteobacteria	Proteobacteria	Gram-
ARG1011	Cluster698	GCF_000776535.1_ASM77653v1	NZ_JSGB01000023.1	100	883	1868	REV	Escherichia_coli	Escherichia	Enterobacteriaceae	Enterobacterales	Gammaproteobacteria	Proteobacteria	Gram-
ARG1011	Cluster698	GCF_000781755.1_ASM78175v1	NZ_JSQS01000037.1	97.35	91	1072	FRW	Escherichia_coli	Escherichia	Enterobacteriaceae	Enterobacterales	Gammaproteobacteria	Proteobacteria	Gram-
ARG1011	Cluster698	GCF_000797755.1_Escherichia_coli_CVM_N33443PS_v._1.0	NZ_JUDP01000166.1	97.35	967	1948	REV	Escherichia_coli	Escherichia	Enterobacteriaceae	Enterobacterales	Gammaproteobacteria	Proteobacteria	Gram-
ARG1011	Cluster698	GCF_000798515.1_Escherichia_coli_CVM_N33561PS_v._1.0	NZ_JUDN01000104.1	100	5604	6589	REV	Escherichia_coli	Escherichia	Enterobacteriaceae	Enterobacterales	Gammaproteobacteria	Proteobacteria	Gram-
ARG1011	Cluster698	GCF_000819305.1_Escherichia_coli_CVM_N36099PS_v1.0	NZ_JWZD01000120.1	97.53	5778	6788	FRW	Escherichia_coli	Escherichia	Enterobacteriaceae	Enterobacterales	Gammaproteobacteria	Proteobacteria	Gram-
ARG1011	Cluster698	GCF_000829985.1_ASM82998v1	NZ_CP009166.1	97.35	1198736	1199717	FRW	Escherichia_coli	Escherichia	Enterobacteriaceae	Enterobacterales	Gammaproteobacteria	Proteobacteria	Gram-
ARG1011	Cluster698	GCF_000835055.1_734_3	NZ_JPQX01000081.1	100	6714	7699	REV	Escherichia_coli	Escherichia	Enterobacteriaceae	Enterobacterales	Gammaproteobacteria	Proteobacteria	Gram-
ARG1011	Cluster698	GCF_000941935.1_FHI82	NZ_LM996773.1	100	16734	17719	REV	Escherichia_coli	Escherichia	Enterobacteriaceae	Enterobacterales	Gammaproteobacteria	Proteobacteria	Gram-
ARG1011	Cluster698	GCF_000948715.1_ASM94871v1	NZ_JXVQ01000151.1	100	3119	4104	FRW	Escherichia_coli	Escherichia	Enterobacteriaceae	Enterobacterales	Gammaproteobacteria	Proteobacteria	Gram-
ARG1011	Cluster698	GCF_000948785.1_ASM94878v1	NZ_JXVT01000078.1	97.35	171	1152	FRW	Escherichia_coli	Escherichia	Enterobacteriaceae	Enterobacterales	Gammaproteobacteria	Proteobacteria	Gram-
ARG1011	Cluster698	GCF_000965565.1_ASM96556v1	NZ_JZDY01000037.1	99.9	9284	10269	FRW	Escherichia_coli	Escherichia	Enterobacteriaceae	Enterobacterales	Gammaproteobacteria	Proteobacteria	Gram-
ARG1011	Cluster698	GCF_000966935.1_ASM96693v1	NZ_JYKT01000084.1	97.35	81689	82670	FRW	Escherichia_coli	Escherichia	Enterobacteriaceae	Enterobacterales	Gammaproteobacteria	Proteobacteria	Gram-
ARG1011	Cluster698	GCF_001039225.1_ASM103922v1	NZ_LDXB01000014.1	100	19068	20053	FRW	Escherichia_coli	Escherichia	Enterobacteriaceae	Enterobacterales	Gammaproteobacteria	Proteobacteria	Gram-
ARG1011	Cluster698	GCF_001420955.1_ASM142095v1	NZ_CP013027.1	97.35	137046	138027	FRW	Escherichia_coli	Escherichia	Enterobacteriaceae	Enterobacterales	Gammaproteobacteria	Proteobacteria	Gram-
ARG1011	Cluster698	GCF_001455035.2_EC22593v3	NZ_LMBK01000588.1	99.9	1589	2573	FRW	Escherichia_coli	Escherichia	Enterobacteriaceae	Enterobacterales	Gammaproteobacteria	Proteobacteria	Gram-
ARG1011	Cluster698	GCF_001455035.2_EC22593v3	NZ_LMBK01000199.1	100	1481	2466	FRW	Escherichia_coli	Escherichia	Enterobacteriaceae	Enterobacterales	Gammaproteobacteria	Proteobacteria	Gram-
ARG1011	Cluster698	GCF_001519275.1_ASM151927v1	NZ_LQSJ01000040.1	97.25	2020	3001	REV	Escherichia_coli	Escherichia	Enterobacteriaceae	Enterobacterales	Gammaproteobacteria	Proteobacteria	Gram-
ARG1011	Cluster698	GCF_001521115.1_ASM152111v1	NZ_LQWC01000010.1	100	2498	3483	FRW	Escherichia_coli	Escherichia	Enterobacteriaceae	Enterobacterales	Gammaproteobacteria	Proteobacteria	Gram-
ARG1011	Cluster698	GCF_001521215.1_ASM152121v1	NZ_LQSV01000163.1	100	8819	9804	REV	Escherichia_coli	Escherichia	Enterobacteriaceae	Enterobacterales	Gammaproteobacteria	Proteobacteria	Gram-
ARG1011	Cluster698	GCF_001562345.1_ASM156234v1	NZ_LORD01000075.1	97.15	8551	9532	REV	Escherichia_coli	Escherichia	Enterobacteriaceae	Enterobacterales	Gammaproteobacteria	Proteobacteria	Gram-
ARG1011	Cluster698	GCF_001563715.1_ASM156371v1	NZ_CP014090.1	100	17139	18124	REV	Escherichia_coli	Escherichia	Enterobacteriaceae	Enterobacterales	Gammaproteobacteria	Proteobacteria	Gram-
ARG1011	Cluster698	GCF_001571485.1_ASM157148v1	NZ_LPTV01000079.1	100	41865	42850	REV	Escherichia_coli	Escherichia	Enterobacteriaceae	Enterobacterales	Gammaproteobacteria	Proteobacteria	Gram-
ARG1011	Cluster698	GCF_001571495.1_ASM157149v1	NZ_LPTU01000223.1	100	41428	42413	REV	Escherichia_coli	Escherichia	Enterobacteriaceae	Enterobacterales	Gammaproteobacteria	Proteobacteria	Gram-
ARG1011	Cluster698	GCF_001572485.1_ASM157248v1	NZ_LPZA01000158.1	97.35	859	1840	REV	Escherichia_coli	Escherichia	Enterobacteriaceae	Enterobacterales	Gammaproteobacteria	Proteobacteria	Gram-
ARG1011	Cluster698	GCF_001575855.1_ASM157585v1	NZ_LONP01000022.1	100	16301	17286	REV	Escherichia_coli	Escherichia	Enterobacteriaceae	Enterobacterales	Gammaproteobacteria	Proteobacteria	Gram-
ARG1011	Cluster698	GCF_001575915.1_ASM157591v1	NZ_LONR01000006.1	100	97289	98274	FRW	Escherichia_coli	Escherichia	Enterobacteriaceae	Enterobacterales	Gammaproteobacteria	Proteobacteria	Gram-
ARG1011	Cluster698	GCF_001576375.1_ASM157637v1	NZ_LOOX01000016.1	100	68442	69427	FRW	Escherichia_coli	Escherichia	Enterobacteriaceae	Enterobacterales	Gammaproteobacteria	Proteobacteria	Gram-
ARG1011	Cluster698	GCF_001607125.1_ASM160712v1	NZ_LOGY01000043.1	97.35	24	1005	FRW	Escherichia_coli	Escherichia	Enterobacteriaceae	Enterobacterales	Gammaproteobacteria	Proteobacteria	Gram-
ARG1011	Cluster698	GCF_001608055.1_ASM160805v1	NZ_LOCU01000018.1	100	3325	4310	REV	Escherichia_coli	Escherichia	Enterobacteriaceae	Enterobacterales	Gammaproteobacteria	Proteobacteria	Gram-
ARG1011	Cluster698	GCF_001614375.1_ASM161437v1	NZ_LVLK01000354.1	97.35	30415	31396	FRW	Escherichia_coli	Escherichia	Enterobacteriaceae	Enterobacterales	Gammaproteobacteria	Proteobacteria	Gram-
ARG1011	Cluster698	GCF_001614635.1_ASM161463v1	NZ_LVLW01000037.1	99.7	1221	2206	FRW	Escherichia_coli	Escherichia	Enterobacteriaceae	Enterobacterales	Gammaproteobacteria	Proteobacteria	Gram-
ARG1011	Cluster698	GCF_001650275.1_ASM165027v1	NZ_CP015833.1	99.8	130328	131314	REV	Escherichia_coli	Escherichia	Enterobacteriaceae	Enterobacterales	Gammaproteobacteria	Proteobacteria	Gram-
ARG1011	Cluster698	GCF_001651925.1_ASM165192v1	NZ_CP015846.1	97.35	1135002	1135983	FRW	Escherichia_coli	Escherichia	Enterobacteriaceae	Enterobacterales	Gammaproteobacteria	Proteobacteria	Gram-
ARG1011	Cluster698	GCF_001651945.1_ASM165194v1	NZ_CP015842.1	97.35	1135006	1135987	FRW	Escherichia_coli	Escherichia	Enterobacteriaceae	Enterobacterales	Gammaproteobacteria	Proteobacteria	Gram-
ARG1011	Cluster698	GCF_001651965.1_ASM165196v1	NZ_CP015843.1	97.35	1135012	1135993	FRW	Escherichia_coli	Escherichia	Enterobacteriaceae	Enterobacterales	Gammaproteobacteria	Proteobacteria	Gram-
ARG1011	Cluster698	GCF_001693635.1_ASM169363v1	NZ_CP016546.1	97.15	3234291	3235272	REV	Escherichia_coli	Escherichia	Enterobacteriaceae	Enterobacterales	Gammaproteobacteria	Proteobacteria	Gram-
ARG1011	Cluster698	GCF_001695515.1_ASM169551v1	NZ_CP016625.1	97.35	1159750	1160731	FRW	Escherichia_coli	Escherichia	Enterobacteriaceae	Enterobacterales	Gammaproteobacteria	Proteobacteria	Gram-
ARG1011	Cluster698	GCF_000026225.1_ASM2622v1	NC_011743.1	97.35	47682	48663	FRW	Escherichia_fergusonii	Escherichia	Enterobacteriaceae	Enterobacterales	Gammaproteobacteria	Proteobacteria	Gram-
ARG1011	Cluster698	GCF_000968885.2_ASM96888v2	NZ_JZWP02000003.1	97.35	231	1212	FRW	Escherichia_fergusonii	Escherichia	Enterobacteriaceae	Enterobacterales	Gammaproteobacteria	Proteobacteria	Gram-
ARG1011	Cluster698	GCF_000238795.1_ASM23879v2	NZ_AFNK01000027.1	97.25	200	1180	FRW	Haemophilus_sputorum	Haemophilus	Pasteurellaceae	Pasteurellales	Gammaproteobacteria	Proteobacteria	Gram-
ARG1011	Cluster698	GCF_000300835.1_K1_1	NZ_JH930401.1	99.9	83007	83992	FRW	Klebsiella_pneumoniae	Klebsiella	Enterobacteriaceae	Enterobacterales	Gammaproteobacteria	Proteobacteria	Gram-
ARG1011	Cluster698	GCF_000499865.1_KpQ15	NZ_AWOM01000055.1	99.9	3349	4334	FRW	Klebsiella_pneumoniae	Klebsiella	Enterobacteriaceae	Enterobacterales	Gammaproteobacteria	Proteobacteria	Gram-
ARG1011	Cluster698	GCF_000499885.1_KpQ24	NZ_AWON01000116.1	99.9	1066	2051	FRW	Klebsiella_pneumoniae	Klebsiella	Enterobacteriaceae	Enterobacterales	Gammaproteobacteria	Proteobacteria	Gram-
ARG1011	Cluster698	GCF_000763925.1_CDPH5262-4	NZ_JQDY01000043.1	100	2807	3792	FRW	Klebsiella_pneumoniae	Klebsiella	Enterobacteriaceae	Enterobacterales	Gammaproteobacteria	Proteobacteria	Gram-
ARG1011	Cluster698	GCF_000763935.1_CDPH3823-4	NZ_JQDX01000040.1	100	2807	3792	FRW	Klebsiella_pneumoniae	Klebsiella	Enterobacteriaceae	Enterobacterales	Gammaproteobacteria	Proteobacteria	Gram-
ARG1011	Cluster698	GCF_000764635.1_ASM76463v1	NZ_JRQE01000002.1	100	29043	30028	REV	Klebsiella_pneumoniae	Klebsiella	Enterobacteriaceae	Enterobacterales	Gammaproteobacteria	Proteobacteria	Gram-
ARG1011	Cluster698	GCF_000822285.1_54BG	NZ_CCHD01000047.1	100	2976	3961	FRW	Klebsiella_pneumoniae	Klebsiella	Enterobacteriaceae	Enterobacterales	Gammaproteobacteria	Proteobacteria	Gram-
ARG1011	Cluster698	GCF_000822325.1_56BG	NZ_CCHE01000079.1	100	1524	2509	REV	Klebsiella_pneumoniae	Klebsiella	Enterobacteriaceae	Enterobacterales	Gammaproteobacteria	Proteobacteria	Gram-
ARG1011	Cluster698	GCF_000822345.1_57BG	NZ_CCHF01000088.1	100	2998	3983	FRW	Klebsiella_pneumoniae	Klebsiella	Enterobacteriaceae	Enterobacterales	Gammaproteobacteria	Proteobacteria	Gram-
ARG1011	Cluster698	GCF_000822405.1_62BG	NZ_CCHJ01000300.1	100	4206	5191	REV	Klebsiella_pneumoniae	Klebsiella	Enterobacteriaceae	Enterobacterales	Gammaproteobacteria	Proteobacteria	Gram-
ARG1011	Cluster698	GCF_000956385.1_CDPH3707-4	NZ_JQCX01000041.1	100	2807	3792	FRW	Klebsiella_pneumoniae	Klebsiella	Enterobacteriaceae	Enterobacterales	Gammaproteobacteria	Proteobacteria	Gram-
ARG1011	Cluster698	GCF_000956395.1_CDPH_3020-4	NZ_JQCW01000043.1	100	2807	3792	FRW	Klebsiella_pneumoniae	Klebsiella	Enterobacteriaceae	Enterobacterales	Gammaproteobacteria	Proteobacteria	Gram-
ARG1011	Cluster698	GCF_000958945.1_matepair3	NZ_LAFW01000013.1	100	1698	2683	REV	Klebsiella_pneumoniae	Klebsiella	Enterobacteriaceae	Enterobacterales	Gammaproteobacteria	Proteobacteria	Gram-
ARG1011	Cluster698	GCF_000958955.1_matepair02	NZ_LAFX01000012.1	100	1339	2324	REV	Klebsiella_pneumoniae	Klebsiella	Enterobacteriaceae	Enterobacterales	Gammaproteobacteria	Proteobacteria	Gram-
ARG1011	Cluster698	GCF_000958965.1_matepair4	NZ_LAFU01000012.1	100	1698	2683	REV	Klebsiella_pneumoniae	Klebsiella	Enterobacteriaceae	Enterobacterales	Gammaproteobacteria	Proteobacteria	Gram-
ARG1011	Cluster698	GCF_000958975.1_matepair01	NZ_LAFV01000014.1	100	1698	2683	REV	Klebsiella_pneumoniae	Klebsiella	Enterobacteriaceae	Enterobacterales	Gammaproteobacteria	Proteobacteria	Gram-
ARG1011	Cluster698	GCF_001033465.1_Kleb_pneu_MGH82_V1	NZ_KQ089359.1	100	29930	30915	FRW	Klebsiella_pneumoniae	Klebsiella	Enterobacteriaceae	Enterobacterales	Gammaproteobacteria	Proteobacteria	Gram-
ARG1011	Cluster698	GCF_001033585.1_Kleb_pneu_MGH93_V1	NZ_KQ089409.1	100	87267	88252	FRW	Klebsiella_pneumoniae	Klebsiella	Enterobacteriaceae	Enterobacterales	Gammaproteobacteria	Proteobacteria	Gram-
ARG1011	Cluster698	GCF_001034285.1_Kleb_pneu_UCI92_V1	NZ_KQ089716.1	97.35	148828	149809	REV	Klebsiella_pneumoniae	Klebsiella	Enterobacteriaceae	Enterobacterales	Gammaproteobacteria	Proteobacteria	Gram-
ARG1011	Cluster698	GCF_001462825.1_ASM146282v1	NZ_LNHE01000043.1	100	2948	3933	REV	Klebsiella_pneumoniae	Klebsiella	Enterobacteriaceae	Enterobacterales	Gammaproteobacteria	Proteobacteria	Gram-
ARG1011	Cluster698	GCF_001463525.1_ASM146352v1	NZ_LNIT01000039.1	97.35	38504	39485	REV	Klebsiella_pneumoniae	Klebsiella	Enterobacteriaceae	Enterobacterales	Gammaproteobacteria	Proteobacteria	Gram-
ARG1011	Cluster698	GCF_900084605.1_11983_8_84	NZ_FLCM01000016.1	100	3167	4152	REV	Klebsiella_pneumoniae	Klebsiella	Enterobacteriaceae	Enterobacterales	Gammaproteobacteria	Proteobacteria	Gram-
ARG1011	Cluster698	GCF_900084935.1_12045_6_52	NZ_FLDU01000026.1	100	1013	1998	REV	Klebsiella_pneumoniae	Klebsiella	Enterobacteriaceae	Enterobacterales	Gammaproteobacteria	Proteobacteria	Gram-
ARG1011	Cluster698	GCF_900085005.1_12045_6_66	NZ_FLEB01000028.1	100	6553	7538	REV	Klebsiella_pneumoniae	Klebsiella	Enterobacteriaceae	Enterobacterales	Gammaproteobacteria	Proteobacteria	Gram-
ARG1011	Cluster698	GCF_900085085.1_12045_6_76	NZ_FLEJ01000025.1	100	1395	2380	FRW	Klebsiella_pneumoniae	Klebsiella	Enterobacteriaceae	Enterobacterales	Gammaproteobacteria	Proteobacteria	Gram-
ARG1011	Cluster698	GCF_900085225.1_12045_6_96	NZ_FLEX01000034.1	100	1384	2369	FRW	Klebsiella_pneumoniae	Klebsiella	Enterobacteriaceae	Enterobacterales	Gammaproteobacteria	Proteobacteria	Gram-
ARG1011	Cluster698	GCF_900085245.1_12045_7_4	NZ_FLFA01000040.1	100	1081	2066	REV	Klebsiella_pneumoniae	Klebsiella	Enterobacteriaceae	Enterobacterales	Gammaproteobacteria	Proteobacteria	Gram-
ARG1011	Cluster698	GCF_900085765.1_12045_7_86	NZ_FLGZ01000028.1	100	2807	3792	FRW	Klebsiella_pneumoniae	Klebsiella	Enterobacteriaceae	Enterobacterales	Gammaproteobacteria	Proteobacteria	Gram-
ARG1011	Cluster698	GCF_900085775.1_12045_7_87	NZ_FLHB01000031.1	100	4115	5100	REV	Klebsiella_pneumoniae	Klebsiella	Enterobacteriaceae	Enterobacterales	Gammaproteobacteria	Proteobacteria	Gram-
ARG1011	Cluster698	GCF_900085835.1_12045_7_91	NZ_FLHF01000032.1	100	1375	2360	FRW	Klebsiella_pneumoniae	Klebsiella	Enterobacteriaceae	Enterobacterales	Gammaproteobacteria	Proteobacteria	Gram-
ARG1011	Cluster698	GCF_900085975.1_12082_2_18	NZ_FLHX01000030.1	100	4109	5094	REV	Klebsiella_pneumoniae	Klebsiella	Enterobacteriaceae	Enterobacterales	Gammaproteobacteria	Proteobacteria	Gram-
ARG1011	Cluster698	GCF_900086135.1_12082_4_79	NZ_FLIL01000025.1	100	7738	8723	FRW	Klebsiella_pneumoniae	Klebsiella	Enterobacteriaceae	Enterobacterales	Gammaproteobacteria	Proteobacteria	Gram-
ARG1011	Cluster698	GCF_900086145.1_12082_4_81	NZ_FLIN01000042.1	100	1760	2745	REV	Klebsiella_pneumoniae	Klebsiella	Enterobacteriaceae	Enterobacterales	Gammaproteobacteria	Proteobacteria	Gram-
ARG1011	Cluster698	GCF_900086345.1_12082_5_5	NZ_FLJG01000032.1	100	1381	2366	FRW	Klebsiella_pneumoniae	Klebsiella	Enterobacteriaceae	Enterobacterales	Gammaproteobacteria	Proteobacteria	Gram-
ARG1011	Cluster698	GCF_900086425.1_12082_5_14	NZ_FLJO01000033.1	100	1085	2070	REV	Klebsiella_pneumoniae	Klebsiella	Enterobacteriaceae	Enterobacterales	Gammaproteobacteria	Proteobacteria	Gram-
ARG1011	Cluster698	GCF_900092865.1_18090_8_72	NZ_FLWW01000017.1	100	1799	2784	FRW	Klebsiella_pneumoniae	Klebsiella	Enterobacteriaceae	Enterobacterales	Gammaproteobacteria	Proteobacteria	Gram-
ARG1011	Cluster698	GCF_900092955.1_18090_8_74	NZ_FLWD01000015.1	100	21545	22530	REV	Klebsiella_pneumoniae	Klebsiella	Enterobacteriaceae	Enterobacterales	Gammaproteobacteria	Proteobacteria	Gram-
ARG1011	Cluster698	GCF_000017205.1_ASM1720v1	NC_009656.1	100	5502903	5503888	FRW	Pseudomonas_aeruginosa_group	Pseudomonas	Pseudomonadaceae	Pseudomonadales	Gammaproteobacteria	Proteobacteria	Gram-
ARG1011	Cluster698	GCF_000020705.1_ASM2070v1	NC_011083.1	100	1519369	1520354	FRW	Salmonella_enterica	Salmonella	Enterobacteriaceae	Enterobacterales	Gammaproteobacteria	Proteobacteria	Gram-
ARG1011	Cluster698	GCF_000020745.1_ASM2074v1	NC_011092.1	100	72693	73678	REV	Salmonella_enterica	Salmonella	Enterobacteriaceae	Enterobacterales	Gammaproteobacteria	Proteobacteria	Gram-
ARG1011	Cluster698	GCF_000170195.2_ASM17019v2	NC_011076.1	99.9	2984	3969	REV	Salmonella_enterica	Salmonella	Enterobacteriaceae	Enterobacterales	Gammaproteobacteria	Proteobacteria	Gram-
ARG1011	Cluster698	GCF_000171515.1_ASM17151v1	NZ_ABFG01000001.1	100	94855	95840	FRW	Salmonella_enterica	Salmonella	Enterobacteriaceae	Enterobacterales	Gammaproteobacteria	Proteobacteria	Gram-
ARG1011	Cluster698	GCF_000280395.1_ASM28039v1	NZ_ALEY01000027.1	100	19254	20239	REV	Salmonella_enterica	Salmonella	Enterobacteriaceae	Enterobacterales	Gammaproteobacteria	Proteobacteria	Gram-
ARG1011	Cluster698	GCF_000388295.1_06.O.05	NZ_CATL01000067.1	100	15117	16102	REV	Salmonella_enterica	Salmonella	Enterobacteriaceae	Enterobacterales	Gammaproteobacteria	Proteobacteria	Gram-
ARG1011	Cluster698	GCF_000414745.2_ASM41474v2	NZ_KE348744.1	100	1185	2170	FRW	Salmonella_enterica	Salmonella	Enterobacteriaceae	Enterobacterales	Gammaproteobacteria	Proteobacteria	Gram-
ARG1011	Cluster698	GCF_000486065.1_ASM48606v1	NZ_AMMX01000046.1	97.35	4935	5916	REV	Salmonella_enterica	Salmonella	Enterobacteriaceae	Enterobacterales	Gammaproteobacteria	Proteobacteria	Gram-
ARG1011	Cluster698	GCF_000486165.1_ASM48616v1	NZ_AOXF01000005.1	99.8	5497	6481	FRW	Salmonella_enterica	Salmonella	Enterobacteriaceae	Enterobacterales	Gammaproteobacteria	Proteobacteria	Gram-
ARG1011	Cluster698	GCF_000603285.1_ASM60328v1	NZ_AMLR01000010.1	97.35	84117	85098	REV	Salmonella_enterica	Salmonella	Enterobacteriaceae	Enterobacterales	Gammaproteobacteria	Proteobacteria	Gram-
ARG1011	Cluster698	GCF_001213345.1_4074_2_10	NZ_CSTH01000019.1	97.35	105205	106186	REV	Salmonella_enterica	Salmonella	Enterobacteriaceae	Enterobacterales	Gammaproteobacteria	Proteobacteria	Gram-
ARG1011	Cluster698	GCF_001218845.1_5275_5_7	NZ_CTPY01000013.1	99.9	112978	113963	REV	Salmonella_enterica	Salmonella	Enterobacteriaceae	Enterobacterales	Gammaproteobacteria	Proteobacteria	Gram-
ARG1011	Cluster698	GCF_001241055.1_Salmonella_enterica_CVM_N43836_v1.0	NZ_LHFA01000060.1	100	673	1658	FRW	Salmonella_enterica	Salmonella	Enterobacteriaceae	Enterobacterales	Gammaproteobacteria	Proteobacteria	Gram-
ARG1011	Cluster698	GCF_001241115.1_Salmonella_enterica_CVM_N44694_v1.0	NZ_LHFC01000036.1	100	3318	4303	REV	Salmonella_enterica	Salmonella	Enterobacteriaceae	Enterobacterales	Gammaproteobacteria	Proteobacteria	Gram-
ARG1011	Cluster698	GCF_001242005.1_Salmonella_enterica_CVM_N45411_v1.0	NZ_LHGM01000016.1	100	673	1658	FRW	Salmonella_enterica	Salmonella	Enterobacteriaceae	Enterobacterales	Gammaproteobacteria	Proteobacteria	Gram-
ARG1011	Cluster698	GCF_001242445.1_Salmonella_enterica_CVM_N45940_v1.0	NZ_LHHD01000041.1	100	3318	4303	REV	Salmonella_enterica	Salmonella	Enterobacteriaceae	Enterobacterales	Gammaproteobacteria	Proteobacteria	Gram-
ARG1011	Cluster698	GCF_001243355.1_Salmonella_enterica_CVM_N46842_v1.0	NZ_LHIP01000044.1	100	672	1657	FRW	Salmonella_enterica	Salmonella	Enterobacteriaceae	Enterobacterales	Gammaproteobacteria	Proteobacteria	Gram-
ARG1011	Cluster698	GCF_001243705.1_Salmonella_enterica_CVM_N46859_v1.0	NZ_LHJE01000048.1	100	672	1657	FRW	Salmonella_enterica	Salmonella	Enterobacteriaceae	Enterobacterales	Gammaproteobacteria	Proteobacteria	Gram-
ARG1011	Cluster698	GCF_001244185.1_Salmonella_enterica_CVM_N47730_v1.0	NZ_LHJW01000008.1	99.8	3577	4562	REV	Salmonella_enterica	Salmonella	Enterobacteriaceae	Enterobacterales	Gammaproteobacteria	Proteobacteria	Gram-
ARG1011	Cluster698	GCF_001245215.1_Salmonella_enterica_CVM_N48712_v1.0	NZ_LHLD01000127.1	100	3318	4303	REV	Salmonella_enterica	Salmonella	Enterobacteriaceae	Enterobacterales	Gammaproteobacteria	Proteobacteria	Gram-
ARG1011	Cluster698	GCF_001245555.1_Salmonella_enterica_CVM_N50436_v1.0	NZ_LHLS01000037.1	100	3318	4303	REV	Salmonella_enterica	Salmonella	Enterobacteriaceae	Enterobacterales	Gammaproteobacteria	Proteobacteria	Gram-
ARG1011	Cluster698	GCF_001246355.1_Salmonella_enterica_CVM_N51260_v1.0	NZ_LHMY01000042.1	100	3318	4303	REV	Salmonella_enterica	Salmonella	Enterobacteriaceae	Enterobacterales	Gammaproteobacteria	Proteobacteria	Gram-
ARG1011	Cluster698	GCF_001246435.1_Salmonella_enterica_CVM_N51262_v1.0	NZ_LHNA01000029.1	100	673	1658	FRW	Salmonella_enterica	Salmonella	Enterobacteriaceae	Enterobacterales	Gammaproteobacteria	Proteobacteria	Gram-
ARG1011	Cluster698	GCF_001246475.1_Salmonella_enterica_CVM_N51263_v1.0	NZ_LHNB01000047.1	100	673	1658	FRW	Salmonella_enterica	Salmonella	Enterobacteriaceae	Enterobacterales	Gammaproteobacteria	Proteobacteria	Gram-
ARG1011	Cluster698	GCF_001246485.1_Salmonella_enterica_CVM_N51265_v1.0	NZ_LHND01000036.1	100	3579	4564	REV	Salmonella_enterica	Salmonella	Enterobacteriaceae	Enterobacterales	Gammaproteobacteria	Proteobacteria	Gram-
ARG1011	Cluster698	GCF_001246495.1_Salmonella_enterica_CVM_N51264_v1.0	NZ_LHNC01000032.1	100	672	1657	FRW	Salmonella_enterica	Salmonella	Enterobacteriaceae	Enterobacterales	Gammaproteobacteria	Proteobacteria	Gram-
ARG1011	Cluster698	GCF_001246765.1_Salmonella_enterica_CVM_N51279_v1.0	NZ_LHNO01000059.1	100	673	1658	FRW	Salmonella_enterica	Salmonella	Enterobacteriaceae	Enterobacterales	Gammaproteobacteria	Proteobacteria	Gram-
ARG1011	Cluster698	GCF_001247205.1_Salmonella_enterica_CVM_N51300_v1.0	NZ_LHOG01000035.1	100	20936	21921	REV	Salmonella_enterica	Salmonella	Enterobacteriaceae	Enterobacterales	Gammaproteobacteria	Proteobacteria	Gram-
ARG1011	Cluster698	GCF_001271405.1_Salmonella_enterica_CVM_N43475_v1.0	NZ_LIMK01000051.1	100	8193	9178	REV	Salmonella_enterica	Salmonella	Enterobacteriaceae	Enterobacterales	Gammaproteobacteria	Proteobacteria	Gram-
ARG1011	Cluster698	GCF_001448685.1_ASM144868v1	NZ_LHSV01000002.1	100	4093	5078	REV	Salmonella_enterica	Salmonella	Enterobacteriaceae	Enterobacterales	Gammaproteobacteria	Proteobacteria	Gram-
ARG1011	Cluster698	GCF_001474005.1_Salmonella_enterica_CVM_43746_v1.0	NZ_JYPP01000106.1	97.35	6227	7208	REV	Salmonella_enterica	Salmonella	Enterobacteriaceae	Enterobacterales	Gammaproteobacteria	Proteobacteria	Gram-
ARG1011	Cluster698	GCF_001474335.1_Salmonella_enterica_CVM_43770_v1.0	NZ_JYQN01000057.1	100	965	1950	REV	Salmonella_enterica	Salmonella	Enterobacteriaceae	Enterobacterales	Gammaproteobacteria	Proteobacteria	Gram-
ARG1011	Cluster698	GCF_001474445.1_Salmonella_enterica_CVM_43777_v1.0	NZ_JYQU01000103.1	97.35	198	1179	REV	Salmonella_enterica	Salmonella	Enterobacteriaceae	Enterobacterales	Gammaproteobacteria	Proteobacteria	Gram-
ARG1011	Cluster698	GCF_001475105.1_Salmonella_enterica_CVM_43841_v1.0	NZ_JYTG01000052.1	100	3318	4303	REV	Salmonella_enterica	Salmonella	Enterobacteriaceae	Enterobacterales	Gammaproteobacteria	Proteobacteria	Gram-
ARG1011	Cluster698	GCF_001475515.1_ASM147551v1	NZ_LNCZ01000114.1	100	6838	7823	FRW	Salmonella_enterica	Salmonella	Enterobacteriaceae	Enterobacterales	Gammaproteobacteria	Proteobacteria	Gram-
ARG1011	Cluster698	GCF_001477755.1_Salmonella_enterica_CVM_N29317-SQ_v1.0	NZ_JYTR01000075.1	100	127	1112	REV	Salmonella_enterica	Salmonella	Enterobacteriaceae	Enterobacterales	Gammaproteobacteria	Proteobacteria	Gram-
ARG1011	Cluster698	GCF_001477835.1_Salmonella_enterica_CVM_N29339-R_v1.0	NZ_JYTV01000056.1	97.35	6228	7209	REV	Salmonella_enterica	Salmonella	Enterobacteriaceae	Enterobacterales	Gammaproteobacteria	Proteobacteria	Gram-
ARG1011	Cluster698	GCF_001477965.1_Salmonella_enterica_CVM_N30645-SQ_v1.0	NZ_JYUN01000045.1	100	3318	4303	REV	Salmonella_enterica	Salmonella	Enterobacteriaceae	Enterobacterales	Gammaproteobacteria	Proteobacteria	Gram-
ARG1011	Cluster698	GCF_001478285.1_Salmonella_enterica_CVM_N37950-SQ_v1.0	NZ_JYWT01000045.1	100	1651	2636	FRW	Salmonella_enterica	Salmonella	Enterobacteriaceae	Enterobacterales	Gammaproteobacteria	Proteobacteria	Gram-
ARG1011	Cluster698	GCF_001478525.1_Salmonella_enterica_CVM_N41900-SQ_v1.0	NZ_JYZA01000098.1	97.25	532	1513	FRW	Salmonella_enterica	Salmonella	Enterobacteriaceae	Enterobacterales	Gammaproteobacteria	Proteobacteria	Gram-
ARG1011	Cluster698	GCF_001478885.1_Salmonella_enterica_CVM_N30655-SQ_v1.0	NZ_JYUP01000050.1	100	20936	21921	REV	Salmonella_enterica	Salmonella	Enterobacteriaceae	Enterobacterales	Gammaproteobacteria	Proteobacteria	Gram-
ARG1011	Cluster698	GCF_001479005.1_Salmonella_enterica_CVM_N30685-SQ_v1.0	NZ_JYUX01000066.1	97.35	6229	7210	REV	Salmonella_enterica	Salmonella	Enterobacteriaceae	Enterobacterales	Gammaproteobacteria	Proteobacteria	Gram-
ARG1011	Cluster698	GCF_001479565.1_Salmonella_enterica_CVM_N32788-R_v1.0	NZ_JYWK01000068.1	100	506	1491	FRW	Salmonella_enterica	Salmonella	Enterobacteriaceae	Enterobacterales	Gammaproteobacteria	Proteobacteria	Gram-
ARG1011	Cluster698	GCF_001479605.1_Salmonella_enterica_CVM_N37910-SQ_v1.0	NZ_JYWM01000089.1	100	673	1658	FRW	Salmonella_enterica	Salmonella	Enterobacteriaceae	Enterobacterales	Gammaproteobacteria	Proteobacteria	Gram-
ARG1011	Cluster698	GCF_001479865.1_Salmonella_enterica_CVM_N38861-SQ_v1.0	NZ_JYXF01000039.1	100	3318	4303	REV	Salmonella_enterica	Salmonella	Enterobacteriaceae	Enterobacterales	Gammaproteobacteria	Proteobacteria	Gram-
ARG1011	Cluster698	GCF_001479885.1_Salmonella_enterica_CVM_N38869-SQ_v1.0	NZ_JYXI01000053.1	100	673	1658	FRW	Salmonella_enterica	Salmonella	Enterobacteriaceae	Enterobacterales	Gammaproteobacteria	Proteobacteria	Gram-
ARG1011	Cluster698	GCF_001480085.1_Salmonella_enterica_CVM_N38921-SQ_v1.0	NZ_JYXY01000046.1	100	20940	21925	REV	Salmonella_enterica	Salmonella	Enterobacteriaceae	Enterobacterales	Gammaproteobacteria	Proteobacteria	Gram-
ARG1011	Cluster698	GCF_001480245.1_Salmonella_enterica_CVM_N40387-SQ_v1.0	NZ_JYYN01000023.1	100	4515	5500	REV	Salmonella_enterica	Salmonella	Enterobacteriaceae	Enterobacterales	Gammaproteobacteria	Proteobacteria	Gram-
ARG1011	Cluster698	GCF_001480605.1_Salmonella_enterica_CVM_N42468_v1.0	NZ_JYZS01000046.1	100	673	1658	FRW	Salmonella_enterica	Salmonella	Enterobacteriaceae	Enterobacterales	Gammaproteobacteria	Proteobacteria	Gram-
ARG1011	Cluster698	GCF_001570305.1_ASM157030v1	NZ_BCPL01000087.1	99.8	49622	50607	FRW	Salmonella_enterica	Salmonella	Enterobacteriaceae	Enterobacterales	Gammaproteobacteria	Proteobacteria	Gram-
ARG1011	Cluster698	GCF_001587835.1_CFSAN033892_01.0	NZ_LUIY01000027.1	100	51402	52387	REV	Salmonella_enterica	Salmonella	Enterobacteriaceae	Enterobacterales	Gammaproteobacteria	Proteobacteria	Gram-
ARG1011	Cluster698	GCF_001588075.1_CFSAN033917_01.0	NZ_LUIG01000137.1	100	1958	2943	FRW	Salmonella_enterica	Salmonella	Enterobacteriaceae	Enterobacterales	Gammaproteobacteria	Proteobacteria	Gram-
ARG1011	Cluster698	GCF_001588155.1_CFSAN033911_01.0	NZ_LUIK01000122.1	100	1959	2944	FRW	Salmonella_enterica	Salmonella	Enterobacteriaceae	Enterobacterales	Gammaproteobacteria	Proteobacteria	Gram-
ARG1011	Cluster698	GCF_001588255.1_CFSAN033905_01.0	NZ_LUIP01000023.1	100	58844	59829	REV	Salmonella_enterica	Salmonella	Enterobacteriaceae	Enterobacterales	Gammaproteobacteria	Proteobacteria	Gram-
ARG1011	Cluster698	GCF_001588355.1_CFSAN033899_01.0	NZ_LUIU01000021.1	100	61888	62873	REV	Salmonella_enterica	Salmonella	Enterobacteriaceae	Enterobacterales	Gammaproteobacteria	Proteobacteria	Gram-
ARG1011	Cluster698	GCF_001588365.1_CFSAN033898_01.0	NZ_LUIV01000021.1	100	60540	61525	REV	Salmonella_enterica	Salmonella	Enterobacteriaceae	Enterobacterales	Gammaproteobacteria	Proteobacteria	Gram-
ARG1011	Cluster698	GCF_001588435.1_CFSAN033889_01.0	NZ_LUIZ01000011.1	100	125353	126338	REV	Salmonella_enterica	Salmonella	Enterobacteriaceae	Enterobacterales	Gammaproteobacteria	Proteobacteria	Gram-
ARG1011	Cluster698	GCF_001594515.1_CFSAN033920_01.0	NZ_LVFM01000032.1	100	29273	30258	REV	Salmonella_enterica	Salmonella	Enterobacteriaceae	Enterobacterales	Gammaproteobacteria	Proteobacteria	Gram-
ARG1011	Cluster698	GCF_001594595.1_CFSAN033901_01.0	NZ_LVFQ01000027.1	100	65901	66886	REV	Salmonella_enterica	Salmonella	Enterobacteriaceae	Enterobacterales	Gammaproteobacteria	Proteobacteria	Gram-
ARG1011	Cluster698	GCF_001594665.1_CFSAN033893_01.0	NZ_LVFT01000028.1	100	66167	67152	REV	Salmonella_enterica	Salmonella	Enterobacteriaceae	Enterobacterales	Gammaproteobacteria	Proteobacteria	Gram-
ARG1011	Cluster698	GCF_001594695.1_CFSAN033890_01.0	NZ_LVFV01000015.1	100	111513	112498	REV	Salmonella_enterica	Salmonella	Enterobacteriaceae	Enterobacterales	Gammaproteobacteria	Proteobacteria	Gram-
ARG1011	Cluster698	GCF_001594715.1_CFSAN033888_01.0	NZ_LVFW01000013.1	100	128725	129710	REV	Salmonella_enterica	Salmonella	Enterobacteriaceae	Enterobacterales	Gammaproteobacteria	Proteobacteria	Gram-
ARG1011	Cluster698	GCF_001594985.1_CFSAN033870_01.0	NZ_LVGJ01000012.1	100	128725	129710	REV	Salmonella_enterica	Salmonella	Enterobacteriaceae	Enterobacterales	Gammaproteobacteria	Proteobacteria	Gram-
ARG1011	Cluster698	GCF_001713905.1_ASM171390v1	NZ_LIMB01000016.1	100	32320	33305	FRW	Salmonella_enterica	Salmonella	Enterobacteriaceae	Enterobacterales	Gammaproteobacteria	Proteobacteria	Gram-
ARG1011	Cluster698	GCF_001714025.1_ASM171402v1	NZ_LILO01000027.1	100	923	1908	FRW	Salmonella_enterica	Salmonella	Enterobacteriaceae	Enterobacterales	Gammaproteobacteria	Proteobacteria	Gram-
ARG1011	Cluster698	GCF_001714065.1_ASM171406v1	NZ_LIMC01000022.1	100	44099	45084	REV	Salmonella_enterica	Salmonella	Enterobacteriaceae	Enterobacterales	Gammaproteobacteria	Proteobacteria	Gram-
ARG1011	Cluster698	GCF_001714165.1_ASM171416v1	NZ_LIOS01000022.1	100	43634	44619	REV	Salmonella_enterica	Salmonella	Enterobacteriaceae	Enterobacterales	Gammaproteobacteria	Proteobacteria	Gram-
ARG1011	Cluster698	GCF_001714175.1_ASM171417v1	NZ_LIOY01000008.1	100	923	1908	FRW	Salmonella_enterica	Salmonella	Enterobacteriaceae	Enterobacterales	Gammaproteobacteria	Proteobacteria	Gram-
ARG1011	Cluster698	GCF_001714225.1_ASM171422v1	NZ_LIPA01000018.1	100	923	1908	FRW	Salmonella_enterica	Salmonella	Enterobacteriaceae	Enterobacterales	Gammaproteobacteria	Proteobacteria	Gram-
ARG1011	Cluster698	GCF_001714245.1_ASM171424v1	NZ_LIOW01000022.1	100	75505	76490	REV	Salmonella_enterica	Salmonella	Enterobacteriaceae	Enterobacterales	Gammaproteobacteria	Proteobacteria	Gram-
ARG1011	Cluster698	GCF_001714255.1_ASM171425v1	NZ_LIOX01000021.1	100	75142	76127	REV	Salmonella_enterica	Salmonella	Enterobacteriaceae	Enterobacterales	Gammaproteobacteria	Proteobacteria	Gram-
ARG1011	Cluster698	GCF_001714265.1_ASM171426v1	NZ_LIOV01000019.1	100	924	1909	FRW	Salmonella_enterica	Salmonella	Enterobacteriaceae	Enterobacterales	Gammaproteobacteria	Proteobacteria	Gram-
ARG1011	Cluster698	GCF_001714305.1_ASM171430v1	NZ_LIOU01000021.1	100	974	1959	FRW	Salmonella_enterica	Salmonella	Enterobacteriaceae	Enterobacterales	Gammaproteobacteria	Proteobacteria	Gram-
ARG1011	Cluster698	GCF_001714325.1_ASM171432v1	NZ_LIOT01000005.1	100	69485	70470	REV	Salmonella_enterica	Salmonella	Enterobacteriaceae	Enterobacterales	Gammaproteobacteria	Proteobacteria	Gram-
ARG1011	Cluster698	GCF_001061275.1_ASM106127v1	NZ_JVYF01000536.1	99.79	5587	6543	FRW	Shigella_boydii	Shigella	Enterobacteriaceae	Enterobacterales	Gammaproteobacteria	Proteobacteria	Gram-
ARG1011	Cluster698	GCF_001061295.1_ASM106129v1	NZ_JVYE01000323.1	99.79	849	1805	REV	Shigella_boydii	Shigella	Enterobacteriaceae	Enterobacterales	Gammaproteobacteria	Proteobacteria	Gram-
ARG1011	Cluster698	GCF_001252475.1_8290_4_7	NZ_CXKZ01000112.1	100	11127	12112	FRW	Shigella_sonnei	Shigella	Enterobacteriaceae	Enterobacterales	Gammaproteobacteria	Proteobacteria	Gram-
ARG1011	Cluster698	GCF_001255015.1_8290_4_6	NZ_CXKX01000123.1	100	1223	2208	REV	Shigella_sonnei	Shigella	Enterobacteriaceae	Enterobacterales	Gammaproteobacteria	Proteobacteria	Gram-
ARG1011	Cluster698	GCF_001110725.1_5139_3_3	NZ_CPUY01000030.1	97.53	22035	23045	REV	Yersinia_pseudotuberculosis_complex	Yersinia	Yersiniaceae	Enterobacterales	Gammaproteobacteria	Proteobacteria	Gram-
ARG1027	Cluster713	GCF_000364325.1_Atop_minu_V1	NZ_KB822533.1	99.9	1208147	1209119	FRW	Atopobium_minutum	Atopobium	Atopobiaceae	Coriobacteriales	Coriobacteriia	Actinobacteria	Gram+
ARG1027	Cluster713	GCF_000371505.1_Clos_clos_90A8_V1	NZ_KB850981.1	100	176804	177776	REV	_Clostridium__clostridioforme	Lachnoclostridium	Lachnospiraceae	Clostridiales	Clostridia	Firmicutes	Gram+
ARG1027	Cluster713	GCF_000007785.1_ASM778v1	NC_004668.1	95.26	2213989	2214959	REV	Enterococcus_faecalis	Enterococcus	Enterococcaceae	Lactobacillales	Bacilli	Firmicutes	Gram+
ARG1027	Cluster713	GCF_000157315.1_ASM15731v1	NZ_GG692928.1	95.26	242056	243026	REV	Enterococcus_faecalis	Enterococcus	Enterococcaceae	Lactobacillales	Bacilli	Firmicutes	Gram+
ARG1027	Cluster713	GCF_000159255.1_ASM15925v1	NZ_GG668924.1	100	92324	93296	FRW	Enterococcus_faecalis	Enterococcus	Enterococcaceae	Lactobacillales	Bacilli	Firmicutes	Gram+
ARG1027	Cluster713	GCF_000294005.2_ASM29400v2	NZ_JH805877.1	100	92117	93089	FRW	Enterococcus_faecalis	Enterococcus	Enterococcaceae	Lactobacillales	Bacilli	Firmicutes	Gram+
ARG1027	Cluster713	GCF_000294025.2_ASM29402v2	NZ_JH806046.1	100	92081	93053	FRW	Enterococcus_faecalis	Enterococcus	Enterococcaceae	Lactobacillales	Bacilli	Firmicutes	Gram+
ARG1027	Cluster713	GCF_000294045.1_ASM29404v1	NZ_JH806271.1	100	92081	93053	FRW	Enterococcus_faecalis	Enterococcus	Enterococcaceae	Lactobacillales	Bacilli	Firmicutes	Gram+
ARG1027	Cluster713	GCF_000294065.2_ASM29406v2	NZ_JH806343.1	100	92117	93089	FRW	Enterococcus_faecalis	Enterococcus	Enterococcaceae	Lactobacillales	Bacilli	Firmicutes	Gram+
ARG1027	Cluster713	GCF_000294085.2_ASM29408v2	NZ_JH806463.1	100	92119	93091	FRW	Enterococcus_faecalis	Enterococcus	Enterococcaceae	Lactobacillales	Bacilli	Firmicutes	Gram+
ARG1027	Cluster713	GCF_000294105.2_ASM29410v2	NZ_JH806193.1	100	62154	63126	FRW	Enterococcus_faecalis	Enterococcus	Enterococcaceae	Lactobacillales	Bacilli	Firmicutes	Gram+
ARG1027	Cluster713	GCF_000294145.2_ASM29414v2	NZ_JH805830.1	100	83200	84172	FRW	Enterococcus_faecalis	Enterococcus	Enterococcaceae	Lactobacillales	Bacilli	Firmicutes	Gram+
ARG1027	Cluster713	GCF_000294165.2_ASM29416v2	NZ_JH805708.1	100	19988	20960	REV	Enterococcus_faecalis	Enterococcus	Enterococcaceae	Lactobacillales	Bacilli	Firmicutes	Gram+
ARG1027	Cluster713	GCF_000294185.2_ASM29418v2	NZ_JH805461.1	100	20016	20988	REV	Enterococcus_faecalis	Enterococcus	Enterococcaceae	Lactobacillales	Bacilli	Firmicutes	Gram+
ARG1027	Cluster713	GCF_000294205.2_ASM29420v2	NZ_JH805298.1	100	62178	63150	FRW	Enterococcus_faecalis	Enterococcus	Enterococcaceae	Lactobacillales	Bacilli	Firmicutes	Gram+
ARG1027	Cluster713	GCF_000294225.2_ASM29422v2	NZ_JH805516.1	100	20022	20994	REV	Enterococcus_faecalis	Enterococcus	Enterococcaceae	Lactobacillales	Bacilli	Firmicutes	Gram+
ARG1027	Cluster713	GCF_000294265.2_ASM29426v2	NZ_JH805108.1	100	23985	24957	REV	Enterococcus_faecalis	Enterococcus	Enterococcaceae	Lactobacillales	Bacilli	Firmicutes	Gram+
ARG1027	Cluster713	GCF_000294305.2_ASM29430v2	NZ_JH805033.1	100	20022	20994	REV	Enterococcus_faecalis	Enterococcus	Enterococcaceae	Lactobacillales	Bacilli	Firmicutes	Gram+
ARG1027	Cluster713	GCF_000392755.1_Ente_faec_SF6375_V1	NZ_KB944538.1	95.26	363088	364058	REV	Enterococcus_faecalis	Enterococcus	Enterococcaceae	Lactobacillales	Bacilli	Firmicutes	Gram+
ARG1027	Cluster713	GCF_000392775.1_Ente_faec_599951_V1	NZ_KB944543.1	95.26	462671	463641	FRW	Enterococcus_faecalis	Enterococcus	Enterococcaceae	Lactobacillales	Bacilli	Firmicutes	Gram+
ARG1027	Cluster713	GCF_000392815.1_Ente_faec_79-3_V1	NZ_KB944562.1	100	13788	14760	REV	Enterococcus_faecalis	Enterococcus	Enterococcaceae	Lactobacillales	Bacilli	Firmicutes	Gram+
ARG1027	Cluster713	GCF_000394095.1_Ente_faec_SF24413_V1	NZ_KB946369.1	95.26	1066227	1067197	REV	Enterococcus_faecalis	Enterococcus	Enterococcaceae	Lactobacillales	Bacilli	Firmicutes	Gram+
ARG1027	Cluster713	GCF_000394115.1_Ente_faec_SF26630_V1	NZ_KB946401.1	95.26	272177	273147	REV	Enterococcus_faecalis	Enterococcus	Enterococcaceae	Lactobacillales	Bacilli	Firmicutes	Gram+
ARG1027	Cluster713	GCF_000394175.1_Ente_faec_V587_V1	NZ_KB946433.1	95.26	1191381	1192351	REV	Enterococcus_faecalis	Enterococcus	Enterococcaceae	Lactobacillales	Bacilli	Firmicutes	Gram+
ARG1027	Cluster713	GCF_000395365.1_Ente_faec_SF5039_V1	NZ_KB947470.1	95.26	264823	265793	REV	Enterococcus_faecalis	Enterococcus	Enterococcaceae	Lactobacillales	Bacilli	Firmicutes	Gram+
ARG1027	Cluster713	GCF_000407045.1_Ente_faec_V583_V1	NZ_KE136402.1	95.26	1250049	1251019	FRW	Enterococcus_faecalis	Enterococcus	Enterococcaceae	Lactobacillales	Bacilli	Firmicutes	Gram+
ARG1027	Cluster713	GCF_000407305.1_Ente_faec_V583_V2	NZ_KE136528.1	95.26	1191127	1192097	REV	Enterococcus_faecalis	Enterococcus	Enterococcaceae	Lactobacillales	Bacilli	Firmicutes	Gram+
ARG1027	Cluster713	GCF_001639005.2_ASM163900v2	NZ_LXID01000037.1	100	279764	280736	REV	Enterococcus_faecalis	Enterococcus	Enterococcaceae	Lactobacillales	Bacilli	Firmicutes	Gram+
ARG1027	Cluster713	GCF_000160315.2_EFCM_C68_V3	NZ_ACJQ02000002.1	99.9	93643	94615	FRW	Enterococcus_faecium	Enterococcus	Enterococcaceae	Lactobacillales	Bacilli	Firmicutes	Gram+
ARG1027	Cluster713	GCF_000250945.1_ASM25094v1	NC_017022.1	99.9	2840397	2841369	REV	Enterococcus_faecium	Enterococcus	Enterococcaceae	Lactobacillales	Bacilli	Firmicutes	Gram+
ARG1027	Cluster713	GCF_000295515.2_ASM29551v2	NZ_JH814162.1	99.9	59280	60252	FRW	Enterococcus_faecium	Enterococcus	Enterococcaceae	Lactobacillales	Bacilli	Firmicutes	Gram+
ARG1027	Cluster713	GCF_000321665.1_Ente_faec_E1133_V1	NZ_KB029522.1	99.9	471508	472480	FRW	Enterococcus_faecium	Enterococcus	Enterococcaceae	Lactobacillales	Bacilli	Firmicutes	Gram+
ARG1027	Cluster713	GCF_000442045.1_EfmE155_v1.0	NZ_AUWX01000187.1	95.26	1765	2735	FRW	Enterococcus_faecium	Enterococcus	Enterococcaceae	Lactobacillales	Bacilli	Firmicutes	Gram+
ARG1027	Cluster713	GCF_000444405.1_ASM44440v1	NC_021994.1	99.9	773954	774926	FRW	Enterococcus_faecium	Enterococcus	Enterococcaceae	Lactobacillales	Bacilli	Firmicutes	Gram+
ARG1027	Cluster713	GCF_000477575.1_EfmE525_v1.0	NZ_AUWV01000199.1	99.9	1759	2731	FRW	Enterococcus_faecium	Enterococcus	Enterococcaceae	Lactobacillales	Bacilli	Firmicutes	Gram+
ARG1027	Cluster713	GCF_000632295.1_VRE0576_1.0	NZ_JAAK01000004.1	100	1979	2951	REV	Enterococcus_faecium	Enterococcus	Enterococcaceae	Lactobacillales	Bacilli	Firmicutes	Gram+
ARG1027	Cluster713	GCF_000632315.1_VRE1044_1.0	NZ_JAAL01000036.1	100	12808	13780	REV	Enterococcus_faecium	Enterococcus	Enterococcaceae	Lactobacillales	Bacilli	Firmicutes	Gram+
ARG1027	Cluster713	GCF_000632335.1_VRE1261_1.0	NZ_JAAM01000049.1	100	12107	13079	FRW	Enterococcus_faecium	Enterococcus	Enterococcaceae	Lactobacillales	Bacilli	Firmicutes	Gram+
ARG1027	Cluster713	GCF_001412695.1_ASM141269v1	NZ_CP013009.1	100	127165	128137	REV	Enterococcus_faecium	Enterococcus	Enterococcaceae	Lactobacillales	Bacilli	Firmicutes	Gram+
ARG1027	Cluster713	GCF_001542895.1_ASM154289v1	NZ_LNDL01000107.1	99.9	36823	37795	FRW	Enterococcus_faecium	Enterococcus	Enterococcaceae	Lactobacillales	Bacilli	Firmicutes	Gram+
ARG1027	Cluster713	GCF_001543555.1_ASM154355v1	NZ_LRAS01000209.1	99.9	69746	70718	FRW	Enterococcus_faecium	Enterococcus	Enterococcaceae	Lactobacillales	Bacilli	Firmicutes	Gram+
ARG1027	Cluster713	GCF_001543565.1_ASM154356v1	NZ_LRAV01000164.1	99.9	15722	16694	REV	Enterococcus_faecium	Enterococcus	Enterococcaceae	Lactobacillales	Bacilli	Firmicutes	Gram+
ARG1027	Cluster713	GCF_001543575.1_ASM154357v1	NZ_LRAU01000119.1	99.9	83133	84105	REV	Enterococcus_faecium	Enterococcus	Enterococcaceae	Lactobacillales	Bacilli	Firmicutes	Gram+
ARG1027	Cluster713	GCF_001543585.1_ASM154358v1	NZ_LRAT01000066.1	99.9	69797	70769	FRW	Enterococcus_faecium	Enterococcus	Enterococcaceae	Lactobacillales	Bacilli	Firmicutes	Gram+
ARG1027	Cluster713	GCF_001543635.1_ASM154363v1	NZ_LRAW01000183.1	99.9	69749	70721	FRW	Enterococcus_faecium	Enterococcus	Enterococcaceae	Lactobacillales	Bacilli	Firmicutes	Gram+
ARG1027	Cluster713	GCF_001543645.1_ASM154364v1	NZ_LRBA01000022.1	99.9	95436	96408	REV	Enterococcus_faecium	Enterococcus	Enterococcaceae	Lactobacillales	Bacilli	Firmicutes	Gram+
ARG1027	Cluster713	GCF_001543665.1_ASM154366v1	NZ_LRAX01000163.1	99.9	83081	84053	FRW	Enterococcus_faecium	Enterococcus	Enterococcaceae	Lactobacillales	Bacilli	Firmicutes	Gram+
ARG1027	Cluster713	GCF_001543675.1_ASM154367v1	NZ_LRAY01000090.1	99.9	4986	5958	REV	Enterococcus_faecium	Enterococcus	Enterococcaceae	Lactobacillales	Bacilli	Firmicutes	Gram+
ARG1027	Cluster713	GCF_001543715.1_ASM154371v1	NZ_LRAZ01000038.1	99.9	74318	75290	FRW	Enterococcus_faecium	Enterococcus	Enterococcaceae	Lactobacillales	Bacilli	Firmicutes	Gram+
ARG1027	Cluster713	GCF_001543735.1_ASM154373v1	NZ_LRBD01000019.1	99.9	68873	69845	REV	Enterococcus_faecium	Enterococcus	Enterococcaceae	Lactobacillales	Bacilli	Firmicutes	Gram+
ARG1027	Cluster713	GCF_001543745.1_ASM154374v1	NZ_LRBE01000026.1	99.9	83126	84098	REV	Enterococcus_faecium	Enterococcus	Enterococcaceae	Lactobacillales	Bacilli	Firmicutes	Gram+
ARG1027	Cluster713	GCF_001543765.1_ASM154376v1	NZ_LRBB01000040.1	99.9	95512	96484	REV	Enterococcus_faecium	Enterococcus	Enterococcaceae	Lactobacillales	Bacilli	Firmicutes	Gram+
ARG1027	Cluster713	GCF_001543795.1_ASM154379v1	NZ_LRBC01000022.1	99.9	69752	70724	FRW	Enterococcus_faecium	Enterococcus	Enterococcaceae	Lactobacillales	Bacilli	Firmicutes	Gram+
ARG1027	Cluster713	GCF_001543825.1_ASM154382v1	NZ_LRAQ01000090.1	99.9	59216	60188	FRW	Enterococcus_faecium	Enterococcus	Enterococcaceae	Lactobacillales	Bacilli	Firmicutes	Gram+
ARG1027	Cluster713	GCF_001543835.1_ASM154383v1	NZ_LRAR01000234.1	99.9	83058	84030	FRW	Enterococcus_faecium	Enterococcus	Enterococcaceae	Lactobacillales	Bacilli	Firmicutes	Gram+
ARG1027	Cluster713	GCF_001544055.1_ASM154405v1	NZ_LRHK01000001.1	99.9	2395323	2396295	FRW	Enterococcus_faecium	Enterococcus	Enterococcaceae	Lactobacillales	Bacilli	Firmicutes	Gram+
ARG1027	Cluster713	GCF_001545535.1_ASM154553v1	NZ_LNLJ01000001.1	100	16769	17741	REV	Enterococcus_faecium	Enterococcus	Enterococcaceae	Lactobacillales	Bacilli	Firmicutes	Gram+
ARG1027	Cluster713	GCF_001545545.1_ASM154554v1	NZ_LNLO01000208.1	100	45004	45976	FRW	Enterococcus_faecium	Enterococcus	Enterococcaceae	Lactobacillales	Bacilli	Firmicutes	Gram+
ARG1027	Cluster713	GCF_001545555.1_ASM154555v1	NZ_LNLM01000210.1	99.9	41896	42868	FRW	Enterococcus_faecium	Enterococcus	Enterococcaceae	Lactobacillales	Bacilli	Firmicutes	Gram+
ARG1027	Cluster713	GCF_001545595.1_ASM154559v1	NZ_LNLK01000242.1	100	20405	21377	FRW	Enterococcus_faecium	Enterococcus	Enterococcaceae	Lactobacillales	Bacilli	Firmicutes	Gram+
ARG1027	Cluster713	GCF_001545605.1_ASM154560v1	NZ_LNLP01000116.1	100	82843	83815	FRW	Enterococcus_faecium	Enterococcus	Enterococcaceae	Lactobacillales	Bacilli	Firmicutes	Gram+
ARG1027	Cluster713	GCF_001545615.1_ASM154561v1	NZ_LNLN01000135.1	99.9	6793	7765	REV	Enterococcus_faecium	Enterococcus	Enterococcaceae	Lactobacillales	Bacilli	Firmicutes	Gram+
ARG1027	Cluster713	GCF_001545655.1_ASM154565v1	NZ_LNLX01000112.1	100	28308	29280	REV	Enterococcus_faecium	Enterococcus	Enterococcaceae	Lactobacillales	Bacilli	Firmicutes	Gram+
ARG1027	Cluster713	GCF_001545675.1_ASM154567v1	NZ_LNMC01000132.1	100	32435	33407	FRW	Enterococcus_faecium	Enterococcus	Enterococcaceae	Lactobacillales	Bacilli	Firmicutes	Gram+
ARG1027	Cluster713	GCF_001545685.1_ASM154568v1	NZ_LNLY01000058.1	99.9	2263	3235	REV	Enterococcus_faecium	Enterococcus	Enterococcaceae	Lactobacillales	Bacilli	Firmicutes	Gram+
ARG1027	Cluster713	GCF_001545715.1_ASM154571v1	NZ_LNLL01000013.1	100	16633	17605	REV	Enterococcus_faecium	Enterococcus	Enterococcaceae	Lactobacillales	Bacilli	Firmicutes	Gram+
ARG1027	Cluster713	GCF_001545725.1_ASM154572v1	NZ_LNLR01000001.1	100	32594	33566	FRW	Enterococcus_faecium	Enterococcus	Enterococcaceae	Lactobacillales	Bacilli	Firmicutes	Gram+
ARG1027	Cluster713	GCF_001545745.1_ASM154574v1	NZ_LNLT01000035.1	100	32489	33461	FRW	Enterococcus_faecium	Enterococcus	Enterococcaceae	Lactobacillales	Bacilli	Firmicutes	Gram+
ARG1027	Cluster713	GCF_001545775.1_ASM154577v1	NZ_LNLS01000060.1	99.9	31576	32548	FRW	Enterococcus_faecium	Enterococcus	Enterococcaceae	Lactobacillales	Bacilli	Firmicutes	Gram+
ARG1027	Cluster713	GCF_001545785.1_ASM154578v1	NZ_LNLZ01000075.1	100	32397	33369	FRW	Enterococcus_faecium	Enterococcus	Enterococcaceae	Lactobacillales	Bacilli	Firmicutes	Gram+
ARG1027	Cluster713	GCF_001545795.1_ASM154579v1	NZ_LNLV01000001.1	100	56461	57433	FRW	Enterococcus_faecium	Enterococcus	Enterococcaceae	Lactobacillales	Bacilli	Firmicutes	Gram+
ARG1027	Cluster713	GCF_001545835.1_ASM154583v1	NZ_LNLG01000140.1	100	39296	40268	FRW	Enterococcus_faecium	Enterococcus	Enterococcaceae	Lactobacillales	Bacilli	Firmicutes	Gram+
ARG1027	Cluster713	GCF_001545845.1_ASM154584v1	NZ_LNLF01000185.1	100	10070	11042	REV	Enterococcus_faecium	Enterococcus	Enterococcaceae	Lactobacillales	Bacilli	Firmicutes	Gram+
ARG1027	Cluster713	GCF_001545895.1_ASM154589v1	NZ_LNMB01000235.1	100	45234	46206	FRW	Enterococcus_faecium	Enterococcus	Enterococcaceae	Lactobacillales	Bacilli	Firmicutes	Gram+
ARG1027	Cluster713	GCF_001545985.1_ASM154598v1	NZ_LNLA01000105.1	100	8259	9231	REV	Enterococcus_faecium	Enterococcus	Enterococcaceae	Lactobacillales	Bacilli	Firmicutes	Gram+
ARG1027	Cluster713	GCF_001546995.1_ASM154699v1	NZ_LNLB01000064.1	100	2035	3007	REV	Enterococcus_faecium	Enterococcus	Enterococcaceae	Lactobacillales	Bacilli	Firmicutes	Gram+
ARG1027	Cluster713	GCF_001547015.1_ASM154701v1	NZ_LNMI01000074.1	100	6404	7376	REV	Enterococcus_faecium	Enterococcus	Enterococcaceae	Lactobacillales	Bacilli	Firmicutes	Gram+
ARG1027	Cluster713	GCF_001547025.1_ASM154702v1	NZ_LNMJ01000072.1	100	36263	37235	FRW	Enterococcus_faecium	Enterococcus	Enterococcaceae	Lactobacillales	Bacilli	Firmicutes	Gram+
ARG1027	Cluster713	GCF_001547045.1_ASM154704v1	NZ_LNMK01000107.1	100	32365	33337	FRW	Enterococcus_faecium	Enterococcus	Enterococcaceae	Lactobacillales	Bacilli	Firmicutes	Gram+
ARG1027	Cluster713	GCF_001547075.1_ASM154707v1	NZ_LNLQ01000001.1	100	81581	82553	REV	Enterococcus_faecium	Enterococcus	Enterococcaceae	Lactobacillales	Bacilli	Firmicutes	Gram+
ARG1027	Cluster713	GCF_001547095.1_ASM154709v1	NZ_LNLU01000179.1	100	2837	3809	REV	Enterococcus_faecium	Enterococcus	Enterococcaceae	Lactobacillales	Bacilli	Firmicutes	Gram+
ARG1027	Cluster713	GCF_001547105.1_ASM154710v1	NZ_LNMD01000183.1	100	4387	5359	REV	Enterococcus_faecium	Enterococcus	Enterococcaceae	Lactobacillales	Bacilli	Firmicutes	Gram+
ARG1027	Cluster713	GCF_001547115.1_ASM154711v1	NZ_LNME01000089.1	100	11506	12478	REV	Enterococcus_faecium	Enterococcus	Enterococcaceae	Lactobacillales	Bacilli	Firmicutes	Gram+
ARG1027	Cluster713	GCF_001547155.1_ASM154715v1	NZ_LNMF01000053.1	100	37307	38279	FRW	Enterococcus_faecium	Enterococcus	Enterococcaceae	Lactobacillales	Bacilli	Firmicutes	Gram+
ARG1027	Cluster713	GCF_001547185.1_ASM154718v1	NZ_LNMH01000001.1	100	120991	121963	REV	Enterococcus_faecium	Enterococcus	Enterococcaceae	Lactobacillales	Bacilli	Firmicutes	Gram+
ARG1027	Cluster713	GCF_001547195.1_ASM154719v1	NZ_LNLW01000113.1	100	2158	3130	REV	Enterococcus_faecium	Enterococcus	Enterococcaceae	Lactobacillales	Bacilli	Firmicutes	Gram+
ARG1027	Cluster713	GCF_001547235.1_ASM154723v1	NZ_LNML01000145.1	100	71298	72270	FRW	Enterococcus_faecium	Enterococcus	Enterococcaceae	Lactobacillales	Bacilli	Firmicutes	Gram+
ARG1027	Cluster713	GCF_001547255.1_ASM154725v1	NZ_LNMP01000085.1	100	34303	35275	REV	Enterococcus_faecium	Enterococcus	Enterococcaceae	Lactobacillales	Bacilli	Firmicutes	Gram+
ARG1027	Cluster713	GCF_001547315.1_ASM154731v1	NZ_LNMR01000116.1	100	2318	3290	REV	Enterococcus_faecium	Enterococcus	Enterococcaceae	Lactobacillales	Bacilli	Firmicutes	Gram+
ARG1027	Cluster713	GCF_001547335.1_ASM154733v1	NZ_LNLD01000001.1	100	60697	61669	FRW	Enterococcus_faecium	Enterococcus	Enterococcaceae	Lactobacillales	Bacilli	Firmicutes	Gram+
ARG1027	Cluster713	GCF_001547395.1_ASM154739v1	NZ_LNMN01000138.1	100	11344	12316	REV	Enterococcus_faecium	Enterococcus	Enterococcaceae	Lactobacillales	Bacilli	Firmicutes	Gram+
ARG1027	Cluster713	GCF_001547425.1_ASM154742v1	NZ_LNMM01000112.1	100	60244	61216	FRW	Enterococcus_faecium	Enterococcus	Enterococcaceae	Lactobacillales	Bacilli	Firmicutes	Gram+
ARG1027	Cluster713	GCF_001547445.1_ASM154744v1	NZ_LNMO01000088.1	100	32396	33368	FRW	Enterococcus_faecium	Enterococcus	Enterococcaceae	Lactobacillales	Bacilli	Firmicutes	Gram+
ARG1027	Cluster713	GCF_001547555.1_ASM154755v1	NZ_LNLC01000124.1	100	7904	8876	REV	Enterococcus_faecium	Enterococcus	Enterococcaceae	Lactobacillales	Bacilli	Firmicutes	Gram+
ARG1027	Cluster713	GCF_001562895.1_ASM156289v1	NZ_LNOW01000014.1	99.9	13372	14344	REV	Enterococcus_faecium	Enterococcus	Enterococcaceae	Lactobacillales	Bacilli	Firmicutes	Gram+
ARG1027	Cluster713	GCF_001562905.1_ASM156290v1	NZ_LNOY01000143.1	100	40229	41201	FRW	Enterococcus_faecium	Enterococcus	Enterococcaceae	Lactobacillales	Bacilli	Firmicutes	Gram+
ARG1027	Cluster713	GCF_001562915.1_ASM156291v1	NZ_LNOU01000025.1	100	7212	8184	REV	Enterococcus_faecium	Enterococcus	Enterococcaceae	Lactobacillales	Bacilli	Firmicutes	Gram+
ARG1027	Cluster713	GCF_001562925.1_ASM156292v1	NZ_LNOX01000089.1	100	15532	16504	REV	Enterococcus_faecium	Enterococcus	Enterococcaceae	Lactobacillales	Bacilli	Firmicutes	Gram+
ARG1027	Cluster713	GCF_001562975.1_ASM156297v1	NZ_LNOT01000039.1	100	8257	9229	REV	Enterococcus_faecium	Enterococcus	Enterococcaceae	Lactobacillales	Bacilli	Firmicutes	Gram+
ARG1027	Cluster713	GCF_001562995.1_ASM156299v1	NZ_LNOZ01000038.1	100	6913	7885	REV	Enterococcus_faecium	Enterococcus	Enterococcaceae	Lactobacillales	Bacilli	Firmicutes	Gram+
ARG1027	Cluster713	GCF_001563005.1_ASM156300v1	NZ_LNPB01000038.1	100	49848	50820	FRW	Enterococcus_faecium	Enterococcus	Enterococcaceae	Lactobacillales	Bacilli	Firmicutes	Gram+
ARG1027	Cluster713	GCF_001563065.1_ASM156306v1	NZ_LNOV01000117.1	100	30602	31574	REV	Enterococcus_faecium	Enterococcus	Enterococcaceae	Lactobacillales	Bacilli	Firmicutes	Gram+
ARG1027	Cluster713	GCF_001582105.1_ASM158210v1	NZ_LPUE01000001.1	99.9	130489	131461	REV	Enterococcus_faecium	Enterococcus	Enterococcaceae	Lactobacillales	Bacilli	Firmicutes	Gram+
ARG1029	Cluster715	GCF_000753985.1_ASM75398v1	NZ_BBLJ01000085.1	99.07	3344	4308	REV	Acinetobacter_bereziniae	Acinetobacter	Moraxellaceae	Pseudomonadales	Gammaproteobacteria	Proteobacteria	Gram-
ARG1029	Cluster715	GCF_000196395.1_ASM19639v1	NC_009349.1	99.07	91504	92468	REV	Aeromonas_salmonicida	Aeromonas	Aeromonadaceae	Aeromonadales	Gammaproteobacteria	Proteobacteria	Gram-
ARG1029	Cluster715	GCF_000245735.1_ASM24573v2	NZ_AHTH01000021.1	99.07	8949	9913	REV	Alishewanella_jeotgali	Alishewanella	Alteromonadaceae	Alteromonadales	Gammaproteobacteria	Proteobacteria	Gram-
ARG1029	Cluster715	GCF_000534775.1_Ente_cloa_complex_MGH_2_V2	NZ_KI973323.1	99.07	58029	58993	REV	Enterobacter_cloacae_complex	Enterobacter	Enterobacteriaceae	Enterobacterales	Gammaproteobacteria	Proteobacteria	Gram-
ARG1029	Cluster715	GCF_001022015.1_ASM102201v1	NZ_CP011571.1	99.07	70668	71632	REV	Enterobacter_cloacae_complex	Enterobacter	Enterobacteriaceae	Enterobacterales	Gammaproteobacteria	Proteobacteria	Gram-
ARG1029	Cluster715	GCF_001022055.1_ASM102205v1	NZ_CP011583.1	99.07	84226	85187	REV	Enterobacter_cloacae_complex	Enterobacter	Enterobacteriaceae	Enterobacterales	Gammaproteobacteria	Proteobacteria	Gram-
ARG1029	Cluster715	GCF_001022075.1_ASM102207v1	NZ_CP011580.1	99.07	38676	39640	FRW	Enterobacter_cloacae_complex	Enterobacter	Enterobacteriaceae	Enterobacterales	Gammaproteobacteria	Proteobacteria	Gram-
ARG1029	Cluster715	GCF_001022255.1_ASM102225v1	NZ_CP011649.1	99.07	38676	39640	FRW	Enterobacter_cloacae_complex	Enterobacter	Enterobacteriaceae	Enterobacterales	Gammaproteobacteria	Proteobacteria	Gram-
ARG1029	Cluster715	GCF_001316615.1_ASM131661v1	NZ_LJDV01000111.1	99.07	186	1150	FRW	Enterobacter_cloacae_complex	Enterobacter	Enterobacteriaceae	Enterobacterales	Gammaproteobacteria	Proteobacteria	Gram-
ARG1029	Cluster715	GCF_001316705.1_ASM131670v1	NZ_LJED01000148.1	99.07	299	1263	FRW	Enterobacter_cloacae_complex	Enterobacter	Enterobacteriaceae	Enterobacterales	Gammaproteobacteria	Proteobacteria	Gram-
ARG1029	Cluster715	GCF_001472895.1_SMART_886.v1	NZ_LPOW01000081.1	99.07	994	1958	FRW	Enterobacter_cloacae_complex	Enterobacter	Enterobacteriaceae	Enterobacterales	Gammaproteobacteria	Proteobacteria	Gram-
ARG1029	Cluster715	GCF_001473155.1_SMART_1094.v1	NZ_LPOJ01000127.1	99.07	203	1167	REV	Enterobacter_cloacae_complex	Enterobacter	Enterobacteriaceae	Enterobacterales	Gammaproteobacteria	Proteobacteria	Gram-
ARG1029	Cluster715	GCF_900075005.1_11983_7_76	NZ_FJXC01000021.1	99.59	11910	12877	REV	Enterobacter_cloacae_complex	Enterobacter	Enterobacteriaceae	Enterobacterales	Gammaproteobacteria	Proteobacteria	Gram-
ARG1029	Cluster715	GCF_900075265.1_12045_4_83	NZ_FJXE01000023.1	99.59	20204	21171	FRW	Enterobacter_cloacae_complex	Enterobacter	Enterobacteriaceae	Enterobacterales	Gammaproteobacteria	Proteobacteria	Gram-
ARG1029	Cluster715	GCF_900075775.1_11983_6_44	NZ_FJZD01000020.1	99.59	11907	12874	REV	Enterobacter_cloacae_complex	Enterobacter	Enterobacteriaceae	Enterobacterales	Gammaproteobacteria	Proteobacteria	Gram-
ARG1029	Cluster715	GCF_900076295.1_12082_4_54	NZ_FKBD01000043.1	99.07	208	1172	REV	Enterobacter_cloacae_complex	Enterobacter	Enterobacteriaceae	Enterobacterales	Gammaproteobacteria	Proteobacteria	Gram-
ARG1029	Cluster715	GCF_900076805.1_12045_4_18	NZ_FKBW01000019.1	99.59	11923	12890	REV	Enterobacter_cloacae_complex	Enterobacter	Enterobacteriaceae	Enterobacterales	Gammaproteobacteria	Proteobacteria	Gram-
ARG1029	Cluster715	GCF_900076835.1_12045_4_20	NZ_FKCK01000021.1	99.59	11979	12946	REV	Enterobacter_cloacae_complex	Enterobacter	Enterobacteriaceae	Enterobacterales	Gammaproteobacteria	Proteobacteria	Gram-
ARG1029	Cluster715	GCF_900076855.1_12045_4_21	NZ_FKCE01000018.1	99.59	11923	12890	REV	Enterobacter_cloacae_complex	Enterobacter	Enterobacteriaceae	Enterobacterales	Gammaproteobacteria	Proteobacteria	Gram-
ARG1029	Cluster715	GCF_900076995.1_12045_4_33	NZ_FKDS01000023.1	99.59	11943	12910	REV	Enterobacter_cloacae_complex	Enterobacter	Enterobacteriaceae	Enterobacterales	Gammaproteobacteria	Proteobacteria	Gram-
ARG1029	Cluster715	GCF_900077805.1_11983_7_18	NZ_FKGS01000012.1	99.07	8697	9661	FRW	Enterobacter_cloacae_complex	Enterobacter	Enterobacteriaceae	Enterobacterales	Gammaproteobacteria	Proteobacteria	Gram-
ARG1029	Cluster715	GCF_900077955.1_11983_7_28	NZ_FKHF01000027.1	99.59	11931	12898	REV	Enterobacter_cloacae_complex	Enterobacter	Enterobacteriaceae	Enterobacterales	Gammaproteobacteria	Proteobacteria	Gram-
ARG1029	Cluster715	GCF_000807425.2_ASM80742v4	NZ_CP012168.1	99.07	144322	145286	FRW	Enterobacter_cloacae_complex	Enterobacter	Enterobacteriaceae	Enterobacterales	Gammaproteobacteria	Proteobacteria	Gram-
ARG1029	Cluster715	GCF_001472075.1_SMART_291.v1	NZ_LPQL01000065.1	98.97	384	1347	REV	Enterobacter_cloacae_complex	Enterobacter	Enterobacteriaceae	Enterobacterales	Gammaproteobacteria	Proteobacteria	Gram-
ARG1029	Cluster715	GCF_001473075.1_SMART_1057.v1	NZ_LPON01000039.1	98.97	994	1958	FRW	Enterobacter_cloacae_complex	Enterobacter	Enterobacteriaceae	Enterobacterales	Gammaproteobacteria	Proteobacteria	Gram-
ARG1029	Cluster715	GCF_001475425.1_SMART_1109.v1	NZ_LPOG01000005.1	99.07	7924	8888	REV	Enterobacter_cloacae_complex	Enterobacter	Enterobacteriaceae	Enterobacterales	Gammaproteobacteria	Proteobacteria	Gram-
ARG1029	Cluster715	GCF_001631835.1_ASM163183v1	NZ_LVUO01000060.1	99.59	5232	6199	REV	Enterobacter_cloacae_complex	Enterobacter	Enterobacteriaceae	Enterobacterales	Gammaproteobacteria	Proteobacteria	Gram-
ARG1029	Cluster715	GCF_000534555.1_Ente_cloa_complex_MGH_15_V1	NZ_KI973219.1	97.47	97849	98829	FRW	Enterobacter_cloacae_complex	Enterobacter	Enterobacteriaceae	Enterobacterales	Gammaproteobacteria	Proteobacteria	Gram-
ARG1029	Cluster715	GCF_000014845.1_ASM1484v1	NC_009838.1	99.07	96447	97411	FRW	Escherichia_coli	Escherichia	Enterobacteriaceae	Enterobacterales	Gammaproteobacteria	Proteobacteria	Gram-
ARG1029	Cluster715	GCF_000027125.1_ASM2712v1	NC_017626.1	99.59	4359693	4360660	FRW	Escherichia_coli	Escherichia	Enterobacteriaceae	Enterobacterales	Gammaproteobacteria	Proteobacteria	Gram-
ARG1029	Cluster715	GCF_000179095.1_ASM17909v1	NZ_ADWR01000067.1	97.33	86	1053	FRW	Escherichia_coli	Escherichia	Enterobacteriaceae	Enterobacterales	Gammaproteobacteria	Proteobacteria	Gram-
ARG1029	Cluster715	GCF_000194235.1_ASM19423v2	NZ_AEZL02000020.1	99.07	4442	5406	FRW	Escherichia_coli	Escherichia	Enterobacteriaceae	Enterobacterales	Gammaproteobacteria	Proteobacteria	Gram-
ARG1029	Cluster715	GCF_000225225.1_ASM22522v2	NZ_AFEA01000036.1	99.59	402	1369	REV	Escherichia_coli	Escherichia	Enterobacteriaceae	Enterobacterales	Gammaproteobacteria	Proteobacteria	Gram-
ARG1029	Cluster715	GCF_000225225.1_ASM22522v2	NZ_AFEA01000026.1	99.59	402	1369	REV	Escherichia_coli	Escherichia	Enterobacteriaceae	Enterobacterales	Gammaproteobacteria	Proteobacteria	Gram-
ARG1029	Cluster715	GCF_000249235.1_ASM24923v2	NZ_AIFD01000070.1	99.59	456	1423	REV	Escherichia_coli	Escherichia	Enterobacteriaceae	Enterobacterales	Gammaproteobacteria	Proteobacteria	Gram-
ARG1029	Cluster715	GCF_000249835.1_ASM24983v2	NZ_AIGH01000091.1	99.38	2626	3593	REV	Escherichia_coli	Escherichia	Enterobacteriaceae	Enterobacterales	Gammaproteobacteria	Proteobacteria	Gram-
ARG1029	Cluster715	GCF_000250455.1_ASM25045v2	NZ_AIHM01000009.1	99.59	19715	20682	REV	Escherichia_coli	Escherichia	Enterobacteriaceae	Enterobacterales	Gammaproteobacteria	Proteobacteria	Gram-
ARG1029	Cluster715	GCF_000351045.1_Esch_coli_KTE201_V1	NZ_KB732476.1	99.59	78742	79709	FRW	Escherichia_coli	Escherichia	Enterobacteriaceae	Enterobacterales	Gammaproteobacteria	Proteobacteria	Gram-
ARG1029	Cluster715	GCF_000353105.1_Esch_coli_KTE218_V1	NZ_KB733214.1	99.59	52041	53008	REV	Escherichia_coli	Escherichia	Enterobacteriaceae	Enterobacterales	Gammaproteobacteria	Proteobacteria	Gram-
ARG1029	Cluster715	GCF_000456105.1_Esch_coli_HVH_6_3-8296502_V1	NZ_KE698849.1	99.59	96468	97435	REV	Escherichia_coli	Escherichia	Enterobacteriaceae	Enterobacterales	Gammaproteobacteria	Proteobacteria	Gram-
ARG1029	Cluster715	GCF_000456125.1_Esch_coli_HVH_7_4-7315031_V1	NZ_KE698867.1	99.59	35751	36718	REV	Escherichia_coli	Escherichia	Enterobacteriaceae	Enterobacterales	Gammaproteobacteria	Proteobacteria	Gram-
ARG1029	Cluster715	GCF_000456905.1_Esch_coli_HVH_61_4-2736020_V1	NZ_KE699364.1	99.59	38116	39083	REV	Escherichia_coli	Escherichia	Enterobacteriaceae	Enterobacterales	Gammaproteobacteria	Proteobacteria	Gram-
ARG1029	Cluster715	GCF_000457085.1_Esch_coli_HVH_77_4-2605759_V1	NZ_KE699476.1	99.49	34265	35232	REV	Escherichia_coli	Escherichia	Enterobacteriaceae	Enterobacterales	Gammaproteobacteria	Proteobacteria	Gram-
ARG1029	Cluster715	GCF_000457245.1_Esch_coli_HVH_88_4-5854636_V1	NZ_KE699624.1	99.59	76433	77400	REV	Escherichia_coli	Escherichia	Enterobacteriaceae	Enterobacterales	Gammaproteobacteria	Proteobacteria	Gram-
ARG1029	Cluster715	GCF_000457405.1_Esch_coli_HVH_100_4-2850729_V1	NZ_KE699701.1	99.59	1046752	1047719	REV	Escherichia_coli	Escherichia	Enterobacteriaceae	Enterobacterales	Gammaproteobacteria	Proteobacteria	Gram-
ARG1029	Cluster715	GCF_000457675.1_Esch_coli_HVH_116_4-6879942_V1	NZ_KE699886.1	99.59	53879	54846	FRW	Escherichia_coli	Escherichia	Enterobacteriaceae	Enterobacterales	Gammaproteobacteria	Proteobacteria	Gram-
ARG1029	Cluster715	GCF_000457775.1_Esch_coli_HVH_121_4-6877826_V1	NZ_KE699957.1	99.59	37673	38640	REV	Escherichia_coli	Escherichia	Enterobacteriaceae	Enterobacterales	Gammaproteobacteria	Proteobacteria	Gram-
ARG1029	Cluster715	GCF_000458335.1_Esch_coli_HVH_156_4-3206505_V1	NZ_KE700356.1	99.59	22629	23596	FRW	Escherichia_coli	Escherichia	Enterobacteriaceae	Enterobacterales	Gammaproteobacteria	Proteobacteria	Gram-
ARG1029	Cluster715	GCF_000458415.1_Esch_coli_HVH_160_4-5695937_V1	NZ_KE700410.1	99.59	89952	90919	FRW	Escherichia_coli	Escherichia	Enterobacteriaceae	Enterobacterales	Gammaproteobacteria	Proteobacteria	Gram-
ARG1029	Cluster715	GCF_000492235.1_Esch_coli_BIDMC_39_V1	NZ_KI535378.1	99.38	68228	69195	FRW	Escherichia_coli	Escherichia	Enterobacteriaceae	Enterobacterales	Gammaproteobacteria	Proteobacteria	Gram-
ARG1029	Cluster715	GCF_000617985.2_EcK1516	NZ_JHJE01000060.1	99.59	8041	9008	REV	Escherichia_coli	Escherichia	Enterobacteriaceae	Enterobacterales	Gammaproteobacteria	Proteobacteria	Gram-
ARG1029	Cluster715	GCF_000692855.1_Esch_coli_UCI_58_V1	NZ_KK736555.1	99.38	85600	86567	REV	Escherichia_coli	Escherichia	Enterobacteriaceae	Enterobacterales	Gammaproteobacteria	Proteobacteria	Gram-
ARG1029	Cluster715	GCF_000703245.1_Ec07-4255	NZ_JASP01000012.1	99.59	2073	3040	FRW	Escherichia_coli	Escherichia	Enterobacteriaceae	Enterobacterales	Gammaproteobacteria	Proteobacteria	Gram-
ARG1029	Cluster715	GCF_000704525.1_ASM70452v1	NZ_JNRE01000033.1	99.59	33115	34082	FRW	Escherichia_coli	Escherichia	Enterobacteriaceae	Enterobacterales	Gammaproteobacteria	Proteobacteria	Gram-
ARG1029	Cluster715	GCF_000711515.1_ASM71151v1	NZ_JONB01000053.1	99.59	16672	17639	REV	Escherichia_coli	Escherichia	Enterobacteriaceae	Enterobacterales	Gammaproteobacteria	Proteobacteria	Gram-
ARG1029	Cluster715	GCF_000711565.1_ASM71156v1	NZ_JONA01000045.1	99.59	65041	66008	REV	Escherichia_coli	Escherichia	Enterobacteriaceae	Enterobacterales	Gammaproteobacteria	Proteobacteria	Gram-
ARG1029	Cluster715	GCF_000780115.1_ASM78011v1	NZ_JSMO01000074.1	99.59	19013	19980	REV	Escherichia_coli	Escherichia	Enterobacteriaceae	Enterobacterales	Gammaproteobacteria	Proteobacteria	Gram-
ARG1029	Cluster715	GCF_000781595.1_ASM78159v1	NZ_JSQL01000062.1	99.07	4166	5130	FRW	Escherichia_coli	Escherichia	Enterobacteriaceae	Enterobacterales	Gammaproteobacteria	Proteobacteria	Gram-
ARG1029	Cluster715	GCF_000785795.1_ASM78579v1	NZ_JRQA01000005.1	99.07	178081	179045	FRW	Escherichia_coli	Escherichia	Enterobacteriaceae	Enterobacterales	Gammaproteobacteria	Proteobacteria	Gram-
ARG1029	Cluster715	GCF_000819305.1_Escherichia_coli_CVM_N36099PS_v1.0	NZ_JWZD01000123.1	99.07	9566	10530	REV	Escherichia_coli	Escherichia	Enterobacteriaceae	Enterobacterales	Gammaproteobacteria	Proteobacteria	Gram-
ARG1029	Cluster715	GCF_000819645.1_ASM81964v1	NZ_CP010315.1	99.59	1713103	1714070	FRW	Escherichia_coli	Escherichia	Enterobacteriaceae	Enterobacterales	Gammaproteobacteria	Proteobacteria	Gram-
ARG1029	Cluster715	GCF_000826805.1_ASM82680v1	NZ_JRRG01000023.1	99.07	12230	13194	FRW	Escherichia_coli	Escherichia	Enterobacteriaceae	Enterobacterales	Gammaproteobacteria	Proteobacteria	Gram-
ARG1029	Cluster715	GCF_000948565.1_ASM94856v1	NZ_JXWA01000030.1	99.59	40545	41512	REV	Escherichia_coli	Escherichia	Enterobacteriaceae	Enterobacterales	Gammaproteobacteria	Proteobacteria	Gram-
ARG1029	Cluster715	GCF_001030355.1_Esch_coli_BWH50_V1	NZ_KQ087675.1	97.43	63833	64800	FRW	Escherichia_coli	Escherichia	Enterobacteriaceae	Enterobacterales	Gammaproteobacteria	Proteobacteria	Gram-
ARG1029	Cluster715	GCF_001269065.1_1.EC2729.1	NZ_CXXB01000040.1	99.38	12986	13953	REV	Escherichia_coli	Escherichia	Enterobacteriaceae	Enterobacterales	Gammaproteobacteria	Proteobacteria	Gram-
ARG1029	Cluster715	GCF_001519195.1_ASM151919v1	NZ_LQRU01000168.1	99.59	15865	16832	FRW	Escherichia_coli	Escherichia	Enterobacteriaceae	Enterobacterales	Gammaproteobacteria	Proteobacteria	Gram-
ARG1029	Cluster715	GCF_001521695.1_ASM152169v1	NZ_LQWB01000130.1	99.38	18	985	REV	Escherichia_coli	Escherichia	Enterobacteriaceae	Enterobacterales	Gammaproteobacteria	Proteobacteria	Gram-
ARG1029	Cluster715	GCF_001559635.1_ASM155963v1	NZ_CP014269.1	99.59	1599122	1600089	REV	Escherichia_coli	Escherichia	Enterobacteriaceae	Enterobacterales	Gammaproteobacteria	Proteobacteria	Gram-
ARG1029	Cluster715	GCF_001559675.1_ASM155967v1	NZ_CP014272.1	99.59	920842	921809	REV	Escherichia_coli	Escherichia	Enterobacteriaceae	Enterobacterales	Gammaproteobacteria	Proteobacteria	Gram-
ARG1029	Cluster715	GCF_001571755.1_ASM157175v1	NZ_LRXX01000005.1	99.59	8284	9251	REV	Escherichia_coli	Escherichia	Enterobacteriaceae	Enterobacterales	Gammaproteobacteria	Proteobacteria	Gram-
ARG1029	Cluster715	GCF_001607415.1_ASM160741v1	NZ_LNZK01000020.1	99.59	29907	30874	REV	Escherichia_coli	Escherichia	Enterobacteriaceae	Enterobacterales	Gammaproteobacteria	Proteobacteria	Gram-
ARG1029	Cluster715	GCF_001607605.1_ASM160760v1	NZ_LOIK01000075.1	99.59	24802	25769	REV	Escherichia_coli	Escherichia	Enterobacteriaceae	Enterobacterales	Gammaproteobacteria	Proteobacteria	Gram-
ARG1029	Cluster715	GCF_001621085.1_ASM162108v1	NZ_LVRM01000036.1	99.38	22435	23402	FRW	Escherichia_coli	Escherichia	Enterobacteriaceae	Enterobacterales	Gammaproteobacteria	Proteobacteria	Gram-
ARG1029	Cluster715	GCF_001676985.1_ASM167698v1	NZ_MADL01000079.1	97.43	583	1550	FRW	Escherichia_coli	Escherichia	Enterobacteriaceae	Enterobacterales	Gammaproteobacteria	Proteobacteria	Gram-
ARG1029	Cluster715	GCF_001704035.1_ASM170403v1	NZ_LYML01000094.1	99.59	252	1219	REV	Escherichia_coli	Escherichia	Enterobacteriaceae	Enterobacterales	Gammaproteobacteria	Proteobacteria	Gram-
ARG1029	Cluster715	GCF_000191665.1_ecmda7	NZ_CM001143.1	99.38	22001	22968	REV	Escherichia_fergusonii	Escherichia	Enterobacteriaceae	Enterobacterales	Gammaproteobacteria	Proteobacteria	Gram-
ARG1029	Cluster715	GCF_001541235.1_ASM154123v1	NZ_LMTR01000041.1	99.59	602	1569	FRW	Hyphomicrobium_sulfonivorans	Hyphomicrobium	Hyphomicrobiaceae	Rhizobiales	Alphaproteobacteria	Proteobacteria	Gram-
ARG1029	Cluster715	GCF_001078195.1_Kleb_oxyt_10-5244_V1	NZ_KQ235776.1	99.28	12701	13665	FRW	Klebsiella_oxytoca	Klebsiella	Enterobacteriaceae	Enterobacterales	Gammaproteobacteria	Proteobacteria	Gram-
ARG1029	Cluster715	GCF_900083615.1_11983_8_91	NZ_FKZK01000005.1	99.07	42289	43253	REV	Klebsiella_oxytoca	Klebsiella	Enterobacteriaceae	Enterobacterales	Gammaproteobacteria	Proteobacteria	Gram-
ARG1029	Cluster715	GCF_900083895.1_12045_6_44	NZ_FKYU01000056.1	99.59	11087	12054	FRW	Klebsiella_oxytoca	Klebsiella	Enterobacteriaceae	Enterobacterales	Gammaproteobacteria	Proteobacteria	Gram-
ARG1029	Cluster715	GCF_900083995.1_12045_6_74	NZ_FLAA01000036.1	99.59	6470	7437	REV	Klebsiella_oxytoca	Klebsiella	Enterobacteriaceae	Enterobacterales	Gammaproteobacteria	Proteobacteria	Gram-
ARG1029	Cluster715	GCF_001704235.1_ASM170423v1	NZ_CP016810.1	99.07	48742	49706	FRW	Klebsiella_pneumoniae	Klebsiella	Enterobacteriaceae	Enterobacterales	Gammaproteobacteria	Proteobacteria	Gram-
ARG1029	Cluster715	GCF_900085275.1_12045_7_10	NZ_FLFC01000031.1	99.28	10676	11640	FRW	Klebsiella_pneumoniae	Klebsiella	Enterobacteriaceae	Enterobacterales	Gammaproteobacteria	Proteobacteria	Gram-
ARG1029	Cluster715	GCF_900085695.1_12045_7_79	NZ_FLGS01000043.1	99.28	123	1087	REV	Klebsiella_pneumoniae	Klebsiella	Enterobacteriaceae	Enterobacterales	Gammaproteobacteria	Proteobacteria	Gram-
ARG1029	Cluster715	GCF_900085935.1_12082_2_13	NZ_FLHR01000025.1	99.28	5664	6628	FRW	Klebsiella_pneumoniae	Klebsiella	Enterobacteriaceae	Enterobacterales	Gammaproteobacteria	Proteobacteria	Gram-
ARG1029	Cluster715	GCF_900086445.1_12082_5_15	NZ_FLJP01000028.1	99.07	26944	27908	FRW	Klebsiella_pneumoniae	Klebsiella	Enterobacteriaceae	Enterobacterales	Gammaproteobacteria	Proteobacteria	Gram-
ARG1029	Cluster715	GCF_000612905.1_KPSB59_PRJEB5158	NZ_CBZM010000397.1	99.07	5332	6296	FRW	Klebsiella_quasipneumoniae	Klebsiella	Enterobacteriaceae	Enterobacterales	Gammaproteobacteria	Proteobacteria	Gram-
ARG1029	Cluster715	GCF_000751755.1_KQQSB11_PRJEB6037	NZ_CCDF01000039.1	99.07	40029	40993	FRW	Klebsiella_quasipneumoniae	Klebsiella	Enterobacteriaceae	Enterobacterales	Gammaproteobacteria	Proteobacteria	Gram-
ARG1029	Cluster715	GCF_001444925.1_ASM144492v1	NZ_LJZL01000129.1	99.07	7137	8101	REV	Pseudomonas_aeruginosa_group	Pseudomonas	Pseudomonadaceae	Pseudomonadales	Gammaproteobacteria	Proteobacteria	Gram-
ARG1029	Cluster715	GCF_001601585.1_ASM160158v1	NZ_LOHI01000029.1	99.18	1726	2690	REV	Pseudomonas_aeruginosa_group	Pseudomonas	Pseudomonadaceae	Pseudomonadales	Gammaproteobacteria	Proteobacteria	Gram-
ARG1029	Cluster715	GCF_000756775.1_PRJEB6478_assembly_1	NZ_CCSF01000001.1	99.07	2431521	2432485	FRW	Pseudomonas_sp._20_BN	Pseudomonas	Pseudomonadaceae	Pseudomonadales	Gammaproteobacteria	Proteobacteria	Gram-
ARG1029	Cluster715	GCF_000499645.1_IRBG74	NC_022545.1	99.59	1312288	1313255	FRW	Rhizobium_sp._IRBG74	Rhizobium	Rhizobiaceae	Rhizobiales	Alphaproteobacteria	Proteobacteria	Gram-
ARG1029	Cluster715	GCF_000016045.1_ASM1604v1	NC_009140.1	97.63	125931	126895	FRW	Salmonella_enterica	Salmonella	Enterobacteriaceae	Enterobacterales	Gammaproteobacteria	Proteobacteria	Gram-
ARG1029	Cluster715	GCF_000256625.1_ASM25662v1	NZ_AJGW01000024.1	99.18	9702	10666	FRW	Salmonella_enterica	Salmonella	Enterobacteriaceae	Enterobacterales	Gammaproteobacteria	Proteobacteria	Gram-
ARG1029	Cluster715	GCF_000284755.1_ASM28475v1	NZ_AJGX01000033.1	99.18	921	1885	REV	Salmonella_enterica	Salmonella	Enterobacteriaceae	Enterobacterales	Gammaproteobacteria	Proteobacteria	Gram-
ARG1029	Cluster715	GCF_000284775.1_ASM28477v1	NZ_AJGY01000105.1	99.18	28926	29890	FRW	Salmonella_enterica	Salmonella	Enterobacteriaceae	Enterobacterales	Gammaproteobacteria	Proteobacteria	Gram-
ARG1029	Cluster715	GCF_000284795.1_ASM28479v1	NZ_AJGZ01000043.1	99.07	8673	9636	FRW	Salmonella_enterica	Salmonella	Enterobacteriaceae	Enterobacterales	Gammaproteobacteria	Proteobacteria	Gram-
ARG1029	Cluster715	GCF_000414745.2_ASM41474v2	NZ_KE348854.1	99.59	11953	12920	REV	Salmonella_enterica	Salmonella	Enterobacteriaceae	Enterobacterales	Gammaproteobacteria	Proteobacteria	Gram-
ARG1029	Cluster715	GCF_000430085.2_ASM43008v2	NC_021813.2	99.59	82358	83325	FRW	Salmonella_enterica	Salmonella	Enterobacteriaceae	Enterobacterales	Gammaproteobacteria	Proteobacteria	Gram-
ARG1029	Cluster715	GCF_000430105.1_ASM43010v1	NC_021811.1	99.18	81208	82172	REV	Salmonella_enterica	Salmonella	Enterobacteriaceae	Enterobacterales	Gammaproteobacteria	Proteobacteria	Gram-
ARG1029	Cluster715	GCF_000486085.1_ASM48608v1	NZ_AMMY01000029.1	99.59	71319	72286	FRW	Salmonella_enterica	Salmonella	Enterobacteriaceae	Enterobacterales	Gammaproteobacteria	Proteobacteria	Gram-
ARG1029	Cluster715	GCF_000506925.1_SI119944	NZ_ASRF01000099.1	99.49	1242	2209	FRW	Salmonella_enterica	Salmonella	Enterobacteriaceae	Enterobacterales	Gammaproteobacteria	Proteobacteria	Gram-
ARG1029	Cluster715	GCF_000601395.1_SEEH1536_1.0	NZ_AKYN01000099.1	99.38	1998	2965	FRW	Salmonella_enterica	Salmonella	Enterobacteriaceae	Enterobacterales	Gammaproteobacteria	Proteobacteria	Gram-
ARG1029	Cluster715	GCF_000603385.1_ASM60338v1	NZ_AMMJ01000122.1	99.07	20771	21735	REV	Salmonella_enterica	Salmonella	Enterobacteriaceae	Enterobacterales	Gammaproteobacteria	Proteobacteria	Gram-
ARG1029	Cluster715	GCF_000603445.1_ASM60344v1	NZ_AMMT01000239.1	99.38	33449	34416	REV	Salmonella_enterica	Salmonella	Enterobacteriaceae	Enterobacterales	Gammaproteobacteria	Proteobacteria	Gram-
ARG1029	Cluster715	GCF_000603485.1_ASM60348v1	NZ_AMMW01000113.1	99.38	20030	20997	FRW	Salmonella_enterica	Salmonella	Enterobacteriaceae	Enterobacterales	Gammaproteobacteria	Proteobacteria	Gram-
ARG1029	Cluster715	GCF_000603505.1_ASM60350v1	NZ_AMMZ01000023.1	99.59	71299	72266	FRW	Salmonella_enterica	Salmonella	Enterobacteriaceae	Enterobacterales	Gammaproteobacteria	Proteobacteria	Gram-
ARG1029	Cluster715	GCF_000603525.1_ASM60352v1	NZ_AMNA01000008.1	99.38	38149	39116	REV	Salmonella_enterica	Salmonella	Enterobacteriaceae	Enterobacterales	Gammaproteobacteria	Proteobacteria	Gram-
ARG1029	Cluster715	GCF_000603545.1_ASM60354v1	NZ_AMNC01000021.1	99.18	4439	5403	REV	Salmonella_enterica	Salmonella	Enterobacteriaceae	Enterobacterales	Gammaproteobacteria	Proteobacteria	Gram-
ARG1029	Cluster715	GCF_000603585.1_ASM60358v1	NZ_AMNE01000027.1	99.59	71304	72271	FRW	Salmonella_enterica	Salmonella	Enterobacteriaceae	Enterobacterales	Gammaproteobacteria	Proteobacteria	Gram-
ARG1029	Cluster715	GCF_000603605.1_ASM60360v1	NZ_AMNF01000003.1	99.18	4438	5402	REV	Salmonella_enterica	Salmonella	Enterobacteriaceae	Enterobacterales	Gammaproteobacteria	Proteobacteria	Gram-
ARG1029	Cluster715	GCF_000603625.1_ASM60362v1	NZ_AMNG01000049.1	99.18	7915	8879	FRW	Salmonella_enterica	Salmonella	Enterobacteriaceae	Enterobacterales	Gammaproteobacteria	Proteobacteria	Gram-
ARG1029	Cluster715	GCF_000603645.1_ASM60364v1	NZ_AMNH01000014.1	99.07	28853	29816	FRW	Salmonella_enterica	Salmonella	Enterobacteriaceae	Enterobacterales	Gammaproteobacteria	Proteobacteria	Gram-
ARG1029	Cluster715	GCF_000603665.1_ASM60366v1	NZ_AMNI01000008.1	99.18	28856	29820	FRW	Salmonella_enterica	Salmonella	Enterobacteriaceae	Enterobacterales	Gammaproteobacteria	Proteobacteria	Gram-
ARG1029	Cluster715	GCF_000603685.1_ASM60368v1	NZ_AMNJ01000009.1	99.18	28871	29835	FRW	Salmonella_enterica	Salmonella	Enterobacteriaceae	Enterobacterales	Gammaproteobacteria	Proteobacteria	Gram-
ARG1029	Cluster715	GCF_000603705.1_ASM60370v1	NZ_AMNK01000089.1	99.38	2252	3219	FRW	Salmonella_enterica	Salmonella	Enterobacteriaceae	Enterobacterales	Gammaproteobacteria	Proteobacteria	Gram-
ARG1029	Cluster715	GCF_000603765.1_ASM60376v1	NZ_AMNN01000081.1	99.38	33449	34416	REV	Salmonella_enterica	Salmonella	Enterobacteriaceae	Enterobacterales	Gammaproteobacteria	Proteobacteria	Gram-
ARG1029	Cluster715	GCF_000603785.1_ASM60378v1	NZ_AMNO01000010.1	99.49	33466	34434	REV	Salmonella_enterica	Salmonella	Enterobacteriaceae	Enterobacterales	Gammaproteobacteria	Proteobacteria	Gram-
ARG1029	Cluster715	GCF_000603805.1_ASM60380v1	NZ_AMNP01000229.1	99.38	2561	3528	REV	Salmonella_enterica	Salmonella	Enterobacteriaceae	Enterobacterales	Gammaproteobacteria	Proteobacteria	Gram-
ARG1029	Cluster715	GCF_000603865.1_ASM60386v1	NZ_AMNS01000165.1	99.18	8169	9133	FRW	Salmonella_enterica	Salmonella	Enterobacteriaceae	Enterobacterales	Gammaproteobacteria	Proteobacteria	Gram-
ARG1029	Cluster715	GCF_000603885.1_ASM60388v1	NZ_AMNT01000150.1	99.18	3878	4842	REV	Salmonella_enterica	Salmonella	Enterobacteriaceae	Enterobacterales	Gammaproteobacteria	Proteobacteria	Gram-
ARG1029	Cluster715	GCF_000603905.1_ASM60390v1	NZ_AMNU01000090.1	99.18	2348	3312	FRW	Salmonella_enterica	Salmonella	Enterobacteriaceae	Enterobacterales	Gammaproteobacteria	Proteobacteria	Gram-
ARG1029	Cluster715	GCF_000751335.1_Salmonella_enterica_subsp._enterica_strain_100TC3	NZ_CCMR01000005.1	99.07	9051	10015	REV	Salmonella_enterica	Salmonella	Enterobacteriaceae	Enterobacterales	Gammaproteobacteria	Proteobacteria	Gram-
ARG1029	Cluster715	GCF_000812595.1_ASM81259v1	NZ_JRXC01000027.1	99.49	1309	2276	FRW	Salmonella_enterica	Salmonella	Enterobacteriaceae	Enterobacterales	Gammaproteobacteria	Proteobacteria	Gram-
ARG1029	Cluster715	GCF_000828595.1_ASM82859v1	NZ_AP014566.1	99.59	38182	39149	REV	Salmonella_enterica	Salmonella	Enterobacteriaceae	Enterobacterales	Gammaproteobacteria	Proteobacteria	Gram-
ARG1029	Cluster715	GCF_000962205.1_ASM96220v1	NZ_AMMI01000063.1	99.49	33466	34432	REV	Salmonella_enterica	Salmonella	Enterobacteriaceae	Enterobacterales	Gammaproteobacteria	Proteobacteria	Gram-
ARG1029	Cluster715	GCF_000962315.1_ASM96231v1	NZ_AMMS01000217.1	99.59	21652	22619	REV	Salmonella_enterica	Salmonella	Enterobacteriaceae	Enterobacterales	Gammaproteobacteria	Proteobacteria	Gram-
ARG1029	Cluster715	GCF_000962655.1_ASM96265v1	NZ_AMOD01000052.1	99.49	22659	23626	REV	Salmonella_enterica	Salmonella	Enterobacteriaceae	Enterobacterales	Gammaproteobacteria	Proteobacteria	Gram-
ARG1029	Cluster715	GCF_001077835.1_ASM107783v1	NZ_CP012039.1	99.59	33462	34429	REV	Salmonella_enterica	Salmonella	Enterobacteriaceae	Enterobacterales	Gammaproteobacteria	Proteobacteria	Gram-
ARG1029	Cluster715	GCF_001117145.1_10593_2_2	NZ_CJKH01000037.1	99.59	13683	14650	REV	Salmonella_enterica	Salmonella	Enterobacteriaceae	Enterobacterales	Gammaproteobacteria	Proteobacteria	Gram-
ARG1029	Cluster715	GCF_001157185.1_10209_5_13	NZ_CIUT01000039.1	99.59	2283	3250	REV	Salmonella_enterica	Salmonella	Enterobacteriaceae	Enterobacterales	Gammaproteobacteria	Proteobacteria	Gram-
ARG1029	Cluster715	GCF_001163165.1_10593_2_29	NZ_CJKM01000044.1	99.59	2273	3240	REV	Salmonella_enterica	Salmonella	Enterobacteriaceae	Enterobacterales	Gammaproteobacteria	Proteobacteria	Gram-
ARG1029	Cluster715	GCF_001240145.1_Salmonella_enterica_CVM_N43453_v1.0	NZ_LHDQ01000038.1	99.18	4458	5422	REV	Salmonella_enterica	Salmonella	Enterobacteriaceae	Enterobacterales	Gammaproteobacteria	Proteobacteria	Gram-
ARG1029	Cluster715	GCF_001240635.1_Salmonella_enterica_CVM_N43480_v1.0	NZ_LHEK01000001.1	99.18	28871	29835	FRW	Salmonella_enterica	Salmonella	Enterobacteriaceae	Enterobacterales	Gammaproteobacteria	Proteobacteria	Gram-
ARG1029	Cluster715	GCF_001241275.1_Salmonella_enterica_CVM_N44701-R_v1.0	NZ_LHFJ01000004.1	99.59	71804	72771	FRW	Salmonella_enterica	Salmonella	Enterobacteriaceae	Enterobacterales	Gammaproteobacteria	Proteobacteria	Gram-
ARG1029	Cluster715	GCF_001241505.1_Salmonella_enterica_CVM_N44712_v1.0	NZ_LHFS01000005.1	99.38	73906	74873	FRW	Salmonella_enterica	Salmonella	Enterobacteriaceae	Enterobacterales	Gammaproteobacteria	Proteobacteria	Gram-
ARG1029	Cluster715	GCF_001241625.1_Salmonella_enterica_CVM_N45392_v1.0	NZ_LHFX01000050.1	99.18	28873	29837	FRW	Salmonella_enterica	Salmonella	Enterobacteriaceae	Enterobacterales	Gammaproteobacteria	Proteobacteria	Gram-
ARG1029	Cluster715	GCF_001241845.1_Salmonella_enterica_CVM_N45401_v1.0	NZ_LHGF01000053.1	99.18	8678	9642	FRW	Salmonella_enterica	Salmonella	Enterobacteriaceae	Enterobacterales	Gammaproteobacteria	Proteobacteria	Gram-
ARG1029	Cluster715	GCF_001242115.1_Salmonella_enterica_CVM_N45926_v1.0	NZ_LHGQ01000014.1	99.49	4458	5425	REV	Salmonella_enterica	Salmonella	Enterobacteriaceae	Enterobacterales	Gammaproteobacteria	Proteobacteria	Gram-
ARG1029	Cluster715	GCF_001242195.1_Salmonella_enterica_CVM_N45930_v1.0	NZ_LHGU01000013.1	99.18	172	1136	REV	Salmonella_enterica	Salmonella	Enterobacteriaceae	Enterobacterales	Gammaproteobacteria	Proteobacteria	Gram-
ARG1029	Cluster715	GCF_001242575.1_Salmonella_enterica_CVM_N45949_v1.0	NZ_LHHJ01000009.1	99.07	300720	301684	REV	Salmonella_enterica	Salmonella	Enterobacteriaceae	Enterobacterales	Gammaproteobacteria	Proteobacteria	Gram-
ARG1029	Cluster715	GCF_001242675.1_Salmonella_enterica_CVM_N45954_v1.0	NZ_LHHO01000001.1	99.18	170	1134	REV	Salmonella_enterica	Salmonella	Enterobacteriaceae	Enterobacterales	Gammaproteobacteria	Proteobacteria	Gram-
ARG1029	Cluster715	GCF_001242865.1_Salmonella_enterica_CVM_N46812_v1.0	NZ_LHHU01000020.1	99.59	33464	34431	REV	Salmonella_enterica	Salmonella	Enterobacteriaceae	Enterobacterales	Gammaproteobacteria	Proteobacteria	Gram-
ARG1029	Cluster715	GCF_001242885.1_Salmonella_enterica_CVM_N46811_v1.0	NZ_LHHT01000006.1	99.38	71319	72286	FRW	Salmonella_enterica	Salmonella	Enterobacteriaceae	Enterobacterales	Gammaproteobacteria	Proteobacteria	Gram-
ARG1029	Cluster715	GCF_001242985.1_Salmonella_enterica_CVM_N46819_v1.0	NZ_LHHZ01000022.1	99.07	14400	15364	REV	Salmonella_enterica	Salmonella	Enterobacteriaceae	Enterobacterales	Gammaproteobacteria	Proteobacteria	Gram-
ARG1029	Cluster715	GCF_001243445.1_Salmonella_enterica_CVM_N46846-R_v1.0	NZ_LHIS01000008.1	99.38	34014	34981	REV	Salmonella_enterica	Salmonella	Enterobacteriaceae	Enterobacterales	Gammaproteobacteria	Proteobacteria	Gram-
ARG1029	Cluster715	GCF_001243455.1_Salmonella_enterica_CVM_N46847-R_v1.0	NZ_LHIT01000013.1	99.38	5228	6195	FRW	Salmonella_enterica	Salmonella	Enterobacteriaceae	Enterobacterales	Gammaproteobacteria	Proteobacteria	Gram-
ARG1029	Cluster715	GCF_001243585.1_Salmonella_enterica_CVM_N46853_v1.0	NZ_LHIY01000031.1	99.18	28873	29837	FRW	Salmonella_enterica	Salmonella	Enterobacteriaceae	Enterobacterales	Gammaproteobacteria	Proteobacteria	Gram-
ARG1029	Cluster715	GCF_001243775.1_Salmonella_enterica_CVM_N47713_v1.0	NZ_LHJH01000019.1	99.38	72659	73626	FRW	Salmonella_enterica	Salmonella	Enterobacteriaceae	Enterobacterales	Gammaproteobacteria	Proteobacteria	Gram-
ARG1029	Cluster715	GCF_001244055.1_Salmonella_enterica_CVM_N47724_v1.0	NZ_LHJR01000013.1	99.49	8841	9808	FRW	Salmonella_enterica	Salmonella	Enterobacteriaceae	Enterobacterales	Gammaproteobacteria	Proteobacteria	Gram-
ARG1029	Cluster715	GCF_001244095.1_Salmonella_enterica_CVM_N47725_v1.0	NZ_LHJS01000017.1	99.49	8679	9646	FRW	Salmonella_enterica	Salmonella	Enterobacteriaceae	Enterobacterales	Gammaproteobacteria	Proteobacteria	Gram-
ARG1029	Cluster715	GCF_001244225.1_Salmonella_enterica_CVM_N48578_v1.0	NZ_LHJY01000013.1	99.38	25281	26248	REV	Salmonella_enterica	Salmonella	Enterobacteriaceae	Enterobacterales	Gammaproteobacteria	Proteobacteria	Gram-
ARG1029	Cluster715	GCF_001244325.1_Salmonella_enterica_CVM_N48678_v1.0	NZ_LHKB01000032.1	99.38	33459	34426	REV	Salmonella_enterica	Salmonella	Enterobacteriaceae	Enterobacterales	Gammaproteobacteria	Proteobacteria	Gram-
ARG1029	Cluster715	GCF_001244465.1_Salmonella_enterica_CVM_N48683_v1.0	NZ_LHKF01000019.1	99.38	8467	9434	FRW	Salmonella_enterica	Salmonella	Enterobacteriaceae	Enterobacterales	Gammaproteobacteria	Proteobacteria	Gram-
ARG1029	Cluster715	GCF_001244695.1_Salmonella_enterica_CVM_N48690_v1.0	NZ_LHKL01000056.1	99.59	27820	28787	REV	Salmonella_enterica	Salmonella	Enterobacteriaceae	Enterobacterales	Gammaproteobacteria	Proteobacteria	Gram-
ARG1029	Cluster715	GCF_001244905.1_Salmonella_enterica_CVM_N48695_v1.0	NZ_LHKQ01000071.1	99.38	5210	6177	FRW	Salmonella_enterica	Salmonella	Enterobacteriaceae	Enterobacterales	Gammaproteobacteria	Proteobacteria	Gram-
ARG1029	Cluster715	GCF_001245005.1_Salmonella_enterica_CVM_N48699_v1.0	NZ_LHKU01000036.1	99.59	8383	9350	FRW	Salmonella_enterica	Salmonella	Enterobacteriaceae	Enterobacterales	Gammaproteobacteria	Proteobacteria	Gram-
ARG1029	Cluster715	GCF_001245965.1_Salmonella_enterica_CVM_N51244_v1.0	NZ_LHMI01000012.1	99.59	77386	78353	FRW	Salmonella_enterica	Salmonella	Enterobacteriaceae	Enterobacterales	Gammaproteobacteria	Proteobacteria	Gram-
ARG1029	Cluster715	GCF_001246295.1_Salmonella_enterica_CVM_N51258_v1.0	NZ_LHMW01000015.1	99.38	33464	34431	REV	Salmonella_enterica	Salmonella	Enterobacteriaceae	Enterobacterales	Gammaproteobacteria	Proteobacteria	Gram-
ARG1029	Cluster715	GCF_001246765.1_Salmonella_enterica_CVM_N51279_v1.0	NZ_LHNO01000042.1	99.49	4457	5424	REV	Salmonella_enterica	Salmonella	Enterobacteriaceae	Enterobacterales	Gammaproteobacteria	Proteobacteria	Gram-
ARG1029	Cluster715	GCF_001246805.1_Salmonella_enterica_CVM_N51281_v1.0	NZ_LHNQ01000029.1	99.59	37862	38829	REV	Salmonella_enterica	Salmonella	Enterobacteriaceae	Enterobacterales	Gammaproteobacteria	Proteobacteria	Gram-
ARG1029	Cluster715	GCF_001271555.1_Salmonella_enterica_CVM_N45393_v1.0	NZ_LIMW01000012.1	99.18	28873	29837	FRW	Salmonella_enterica	Salmonella	Enterobacteriaceae	Enterobacterales	Gammaproteobacteria	Proteobacteria	Gram-
ARG1029	Cluster715	GCF_001276825.1_ASM127682v1	NZ_JZTU01000053.1	99.59	11203	12170	REV	Salmonella_enterica	Salmonella	Enterobacteriaceae	Enterobacterales	Gammaproteobacteria	Proteobacteria	Gram-
ARG1029	Cluster715	GCF_001357915.1_10592_2_37	NZ_CHMA01000041.1	99.59	2264	3231	REV	Salmonella_enterica	Salmonella	Enterobacteriaceae	Enterobacterales	Gammaproteobacteria	Proteobacteria	Gram-
ARG1029	Cluster715	GCF_001358075.1_10593_2_48	NZ_CVGR01000042.1	99.59	2255	3222	REV	Salmonella_enterica	Salmonella	Enterobacteriaceae	Enterobacterales	Gammaproteobacteria	Proteobacteria	Gram-
ARG1029	Cluster715	GCF_001358095.1_10593_2_36	NZ_CVGP01000035.1	99.59	27813	28780	FRW	Salmonella_enterica	Salmonella	Enterobacteriaceae	Enterobacterales	Gammaproteobacteria	Proteobacteria	Gram-
ARG1029	Cluster715	GCF_001441245.1_ASM144124v1	NZ_CP012931.1	99.59	171614	172581	FRW	Salmonella_enterica	Salmonella	Enterobacteriaceae	Enterobacterales	Gammaproteobacteria	Proteobacteria	Gram-
ARG1029	Cluster715	GCF_001447095.1_ASM144709v1	NZ_CP013224.1	99.38	39884	40851	REV	Salmonella_enterica	Salmonella	Enterobacteriaceae	Enterobacterales	Gammaproteobacteria	Proteobacteria	Gram-
ARG1029	Cluster715	GCF_001447115.1_ASM144711v1	NZ_CP013221.1	99.38	71326	72293	FRW	Salmonella_enterica	Salmonella	Enterobacteriaceae	Enterobacterales	Gammaproteobacteria	Proteobacteria	Gram-
ARG1029	Cluster715	GCF_001448475.1_ASM144847v1	NZ_LHSR01000019.1	99.38	4120	5087	FRW	Salmonella_enterica	Salmonella	Enterobacteriaceae	Enterobacterales	Gammaproteobacteria	Proteobacteria	Gram-
ARG1029	Cluster715	GCF_001473345.1_Salmonella_enterica_CVM_43745_v1.0	NZ_JYPO01000069.1	99.38	6636	7603	REV	Salmonella_enterica	Salmonella	Enterobacteriaceae	Enterobacterales	Gammaproteobacteria	Proteobacteria	Gram-
ARG1029	Cluster715	GCF_001473425.1_Salmonella_enterica_CVM_43765_v1.0	NZ_JYQI01000041.1	99.49	33725	34692	REV	Salmonella_enterica	Salmonella	Enterobacteriaceae	Enterobacterales	Gammaproteobacteria	Proteobacteria	Gram-
ARG1029	Cluster715	GCF_001473705.1_Salmonella_enterica_CVM_43807_v1.0	NZ_JYRY01000034.1	99.18	28873	29837	FRW	Salmonella_enterica	Salmonella	Enterobacteriaceae	Enterobacterales	Gammaproteobacteria	Proteobacteria	Gram-
ARG1029	Cluster715	GCF_001473865.1_Salmonella_enterica_CVM_43832_v1.0	NZ_JYSX01000004.1	99.59	5228	6195	FRW	Salmonella_enterica	Salmonella	Enterobacteriaceae	Enterobacterales	Gammaproteobacteria	Proteobacteria	Gram-
ARG1029	Cluster715	GCF_001474065.1_Salmonella_enterica_CVM_43750_v1.0	NZ_JYPT01000011.1	99.59	33464	34431	REV	Salmonella_enterica	Salmonella	Enterobacteriaceae	Enterobacterales	Gammaproteobacteria	Proteobacteria	Gram-
ARG1029	Cluster715	GCF_001474165.1_Salmonella_enterica_CVM_43758_v1.0	NZ_JYQB01000033.1	99.38	2268	3235	FRW	Salmonella_enterica	Salmonella	Enterobacteriaceae	Enterobacterales	Gammaproteobacteria	Proteobacteria	Gram-
ARG1029	Cluster715	GCF_001474325.1_Salmonella_enterica_CVM_43769_v1.0	NZ_JYQM01000029.1	98.56	1369	2333	FRW	Salmonella_enterica	Salmonella	Enterobacteriaceae	Enterobacterales	Gammaproteobacteria	Proteobacteria	Gram-
ARG1029	Cluster715	GCF_001474355.1_Salmonella_enterica_CVM_43771_v1.0	NZ_JYQO01000010.1	98.97	6631	7595	REV	Salmonella_enterica	Salmonella	Enterobacteriaceae	Enterobacterales	Gammaproteobacteria	Proteobacteria	Gram-
ARG1029	Cluster715	GCF_001474385.1_Salmonella_enterica_CVM_43773_v1.0	NZ_JYQQ01000021.1	99.49	1241	2208	FRW	Salmonella_enterica	Salmonella	Enterobacteriaceae	Enterobacterales	Gammaproteobacteria	Proteobacteria	Gram-
ARG1029	Cluster715	GCF_001474445.1_Salmonella_enterica_CVM_43777_v1.0	NZ_JYQU01000061.1	99.49	173	1140	REV	Salmonella_enterica	Salmonella	Enterobacteriaceae	Enterobacterales	Gammaproteobacteria	Proteobacteria	Gram-
ARG1029	Cluster715	GCF_001474835.1_Salmonella_enterica_CVM_43813_v1.0	NZ_JYSE01000009.1	99.38	72655	73622	FRW	Salmonella_enterica	Salmonella	Enterobacteriaceae	Enterobacterales	Gammaproteobacteria	Proteobacteria	Gram-
ARG1029	Cluster715	GCF_001474985.1_Salmonella_enterica_CVM_43829_v1.0	NZ_JYSU01000005.1	99.38	33462	34429	REV	Salmonella_enterica	Salmonella	Enterobacteriaceae	Enterobacterales	Gammaproteobacteria	Proteobacteria	Gram-
ARG1029	Cluster715	GCF_001475165.1_Salmonella_enterica_CVM_43845_v1.0	NZ_JYTK01000026.1	99.49	5673	6640	FRW	Salmonella_enterica	Salmonella	Enterobacteriaceae	Enterobacterales	Gammaproteobacteria	Proteobacteria	Gram-
ARG1029	Cluster715	GCF_001475175.1_Salmonella_enterica_CVM_43846_v1.0	NZ_JYTL01000027.1	99.59	12985	13952	REV	Salmonella_enterica	Salmonella	Enterobacteriaceae	Enterobacterales	Gammaproteobacteria	Proteobacteria	Gram-
ARG1029	Cluster715	GCF_001475215.1_Salmonella_enterica_CVM_43811_v1.0	NZ_JYSC01000031.1	99.18	172	1136	REV	Salmonella_enterica	Salmonella	Enterobacteriaceae	Enterobacterales	Gammaproteobacteria	Proteobacteria	Gram-
ARG1029	Cluster715	GCF_001475225.1_Salmonella_enterica_CVM_43820_v1.0	NZ_JYSL01000043.1	99.59	25961	26928	REV	Salmonella_enterica	Salmonella	Enterobacteriaceae	Enterobacterales	Gammaproteobacteria	Proteobacteria	Gram-
ARG1029	Cluster715	GCF_001477755.1_Salmonella_enterica_CVM_N29317-SQ_v1.0	NZ_JYTR01000053.1	99.49	3009	3976	FRW	Salmonella_enterica	Salmonella	Enterobacteriaceae	Enterobacterales	Gammaproteobacteria	Proteobacteria	Gram-
ARG1029	Cluster715	GCF_001477805.1_Salmonella_enterica_CVM_N29338-SQ_v1.0	NZ_JYTU01000023.1	99.49	29903	30870	FRW	Salmonella_enterica	Salmonella	Enterobacteriaceae	Enterobacterales	Gammaproteobacteria	Proteobacteria	Gram-
ARG1029	Cluster715	GCF_001478085.1_Salmonella_enterica_CVM_N30705-R_v1.0	NZ_JYVB01000017.1	99.59	33468	34435	REV	Salmonella_enterica	Salmonella	Enterobacteriaceae	Enterobacterales	Gammaproteobacteria	Proteobacteria	Gram-
ARG1029	Cluster715	GCF_001478155.1_Salmonella_enterica_CVM_N31414-SQ_v1.0	NZ_JYVN01000050.1	99.38	33464	34431	REV	Salmonella_enterica	Salmonella	Enterobacteriaceae	Enterobacterales	Gammaproteobacteria	Proteobacteria	Gram-
ARG1029	Cluster715	GCF_001478185.1_Salmonella_enterica_CVM_N32052-SQ_v1.0	NZ_JYVX01000005.1	99.18	4458	5422	REV	Salmonella_enterica	Salmonella	Enterobacteriaceae	Enterobacterales	Gammaproteobacteria	Proteobacteria	Gram-
ARG1029	Cluster715	GCF_001478225.1_Salmonella_enterica_CVM_N32750-SQ_v1.0	NZ_JYWC01000019.1	99.49	28196	29163	FRW	Salmonella_enterica	Salmonella	Enterobacteriaceae	Enterobacterales	Gammaproteobacteria	Proteobacteria	Gram-
ARG1029	Cluster715	GCF_001478285.1_Salmonella_enterica_CVM_N37950-SQ_v1.0	NZ_JYWT01000045.1	98.56	16280	17244	FRW	Salmonella_enterica	Salmonella	Enterobacteriaceae	Enterobacterales	Gammaproteobacteria	Proteobacteria	Gram-
ARG1029	Cluster715	GCF_001478355.1_Salmonella_enterica_CVM_N38876-SQ_v1.0	NZ_JYXM01000016.1	99.49	4281	5248	REV	Salmonella_enterica	Salmonella	Enterobacteriaceae	Enterobacterales	Gammaproteobacteria	Proteobacteria	Gram-
ARG1029	Cluster715	GCF_001478425.1_Salmonella_enterica_CVM_N38925-SQ_v1.0	NZ_JYXZ01000029.1	99.59	33468	34435	REV	Salmonella_enterica	Salmonella	Enterobacteriaceae	Enterobacterales	Gammaproteobacteria	Proteobacteria	Gram-
ARG1029	Cluster715	GCF_001478445.1_Salmonella_enterica_CVM_N38944-SQ_v1.0	NZ_JYYC01000037.1	99.38	5228	6195	FRW	Salmonella_enterica	Salmonella	Enterobacteriaceae	Enterobacterales	Gammaproteobacteria	Proteobacteria	Gram-
ARG1029	Cluster715	GCF_001478505.1_Salmonella_enterica_CVM_N41746-SQ_v1.0	NZ_JYYX01000027.1	99.18	28873	29837	FRW	Salmonella_enterica	Salmonella	Enterobacteriaceae	Enterobacterales	Gammaproteobacteria	Proteobacteria	Gram-
ARG1029	Cluster715	GCF_001478535.1_Salmonella_enterica_CVM_N41909-SQ_v1.0	NZ_JYZD01000002.1	99.38	5227	6194	FRW	Salmonella_enterica	Salmonella	Enterobacteriaceae	Enterobacterales	Gammaproteobacteria	Proteobacteria	Gram-
ARG1029	Cluster715	GCF_001478685.1_Salmonella_enterica_CVM_N29357-SQ_v1.0	NZ_JYUA01000023.1	99.38	30344	31311	FRW	Salmonella_enterica	Salmonella	Enterobacteriaceae	Enterobacterales	Gammaproteobacteria	Proteobacteria	Gram-
ARG1029	Cluster715	GCF_001478705.1_Salmonella_enterica_CVM_N29362-R_v1.0	NZ_JYUC01000022.1	99.18	4458	5422	REV	Salmonella_enterica	Salmonella	Enterobacteriaceae	Enterobacterales	Gammaproteobacteria	Proteobacteria	Gram-
ARG1029	Cluster715	GCF_001478765.1_Salmonella_enterica_CVM_N29377-SQ_v1.0	NZ_JYUG01000018.1	99.49	29903	30870	FRW	Salmonella_enterica	Salmonella	Enterobacteriaceae	Enterobacterales	Gammaproteobacteria	Proteobacteria	Gram-
ARG1029	Cluster715	GCF_001478785.1_Salmonella_enterica_CVM_N29379-SQ_v1.0	NZ_JYUI01000048.1	99.07	1201	2165	REV	Salmonella_enterica	Salmonella	Enterobacteriaceae	Enterobacterales	Gammaproteobacteria	Proteobacteria	Gram-
ARG1029	Cluster715	GCF_001478965.1_Salmonella_enterica_CVM_N30677-SQ_v1.0	NZ_JYUU01000023.1	99.38	76170	77137	FRW	Salmonella_enterica	Salmonella	Enterobacteriaceae	Enterobacterales	Gammaproteobacteria	Proteobacteria	Gram-
ARG1029	Cluster715	GCF_001479085.1_Salmonella_enterica_CVM_N31394-SQ_v1.0	NZ_JYVF01000058.1	99.49	4459	5426	REV	Salmonella_enterica	Salmonella	Enterobacteriaceae	Enterobacterales	Gammaproteobacteria	Proteobacteria	Gram-
ARG1029	Cluster715	GCF_001479265.1_Salmonella_enterica_CVM_N31844-SQ_v1.0	NZ_JYVR01000050.1	99.07	9816	10780	REV	Salmonella_enterica	Salmonella	Enterobacteriaceae	Enterobacterales	Gammaproteobacteria	Proteobacteria	Gram-
ARG1029	Cluster715	GCF_001479275.1_Salmonella_enterica_CVM_N31846-SQ_v1.0	NZ_JYVS01000037.1	99.38	5228	6195	FRW	Salmonella_enterica	Salmonella	Enterobacteriaceae	Enterobacterales	Gammaproteobacteria	Proteobacteria	Gram-
ARG1029	Cluster715	GCF_001479385.1_Salmonella_enterica_CVM_N32053-SQ_v1.0	NZ_JYVY01000009.1	99.38	71372	72339	FRW	Salmonella_enterica	Salmonella	Enterobacteriaceae	Enterobacterales	Gammaproteobacteria	Proteobacteria	Gram-
ARG1029	Cluster715	GCF_001479435.1_Salmonella_enterica_CVM_N32754-SQ_v1.0	NZ_JYWD01000035.1	99.18	28873	29837	FRW	Salmonella_enterica	Salmonella	Enterobacteriaceae	Enterobacterales	Gammaproteobacteria	Proteobacteria	Gram-
ARG1029	Cluster715	GCF_001479585.1_Salmonella_enterica_CVM_N37907-SQ_v1.0	NZ_JYWL01000014.1	99.18	28871	29835	FRW	Salmonella_enterica	Salmonella	Enterobacteriaceae	Enterobacterales	Gammaproteobacteria	Proteobacteria	Gram-
ARG1029	Cluster715	GCF_001479605.1_Salmonella_enterica_CVM_N37910-SQ_v1.0	NZ_JYWM01000051.1	99.38	33463	34430	REV	Salmonella_enterica	Salmonella	Enterobacteriaceae	Enterobacterales	Gammaproteobacteria	Proteobacteria	Gram-
ARG1029	Cluster715	GCF_001479905.1_Salmonella_enterica_CVM_N38870-SQ_v1.0	NZ_JYXJ01000034.1	99.49	4281	5248	REV	Salmonella_enterica	Salmonella	Enterobacteriaceae	Enterobacterales	Gammaproteobacteria	Proteobacteria	Gram-
ARG1029	Cluster715	GCF_001479995.1_Salmonella_enterica_CVM_N38893-SQ_v1.0	NZ_JYXR01000016.1	99.07	9905	10869	REV	Salmonella_enterica	Salmonella	Enterobacteriaceae	Enterobacterales	Gammaproteobacteria	Proteobacteria	Gram-
ARG1029	Cluster715	GCF_001480245.1_Salmonella_enterica_CVM_N40387-SQ_v1.0	NZ_JYYN01000014.1	99.59	6742	7709	FRW	Salmonella_enterica	Salmonella	Enterobacteriaceae	Enterobacterales	Gammaproteobacteria	Proteobacteria	Gram-
ARG1029	Cluster715	GCF_001480265.1_Salmonella_enterica_CVM_N40416-SQ_v1.0	NZ_JYYR01000052.1	99.28	33464	34431	REV	Salmonella_enterica	Salmonella	Enterobacteriaceae	Enterobacterales	Gammaproteobacteria	Proteobacteria	Gram-
ARG1029	Cluster715	GCF_001480485.1_Salmonella_enterica_CVM_N42450-SQ_v1.0	NZ_JYZN01000057.1	99.38	33464	34431	REV	Salmonella_enterica	Salmonella	Enterobacteriaceae	Enterobacterales	Gammaproteobacteria	Proteobacteria	Gram-
ARG1029	Cluster715	GCF_001480605.1_Salmonella_enterica_CVM_N42468_v1.0	NZ_JYZS01000027.1	99.38	35152	36119	REV	Salmonella_enterica	Salmonella	Enterobacteriaceae	Enterobacterales	Gammaproteobacteria	Proteobacteria	Gram-
ARG1029	Cluster715	GCF_001480635.1_Salmonella_enterica_CVM_N42469_v1.0	NZ_JYZT01000044.1	99.38	25358	26325	FRW	Salmonella_enterica	Salmonella	Enterobacteriaceae	Enterobacterales	Gammaproteobacteria	Proteobacteria	Gram-
ARG1029	Cluster715	GCF_001480665.1_Salmonella_enterica_CVM_N42482_v1.0	NZ_JYZZ01000047.1	99.59	13713	14680	REV	Salmonella_enterica	Salmonella	Enterobacteriaceae	Enterobacterales	Gammaproteobacteria	Proteobacteria	Gram-
ARG1029	Cluster715	GCF_001480795.1_Salmonella_enterica_CVM_N38229-SQ_v1.0	NZ_JYWU01000034.1	99.59	33464	34431	REV	Salmonella_enterica	Salmonella	Enterobacteriaceae	Enterobacterales	Gammaproteobacteria	Proteobacteria	Gram-
ARG1029	Cluster715	GCF_001480835.1_Salmonella_enterica_CVM_N38874-SQ_v1.0	NZ_JYXL01000017.1	99.38	30352	31319	FRW	Salmonella_enterica	Salmonella	Enterobacteriaceae	Enterobacterales	Gammaproteobacteria	Proteobacteria	Gram-
ARG1029	Cluster715	GCF_001481095.1_Salmonella_enterica_CVM_N42472_v1.0	NZ_JYZU01000031.1	99.18	172	1136	REV	Salmonella_enterica	Salmonella	Enterobacteriaceae	Enterobacterales	Gammaproteobacteria	Proteobacteria	Gram-
ARG1029	Cluster715	GCF_001481155.1_Salmonella_enterica_CVM_N42487-R_v1.0	NZ_JZAA01000040.1	99.07	26308	27272	FRW	Salmonella_enterica	Salmonella	Enterobacteriaceae	Enterobacterales	Gammaproteobacteria	Proteobacteria	Gram-
ARG1029	Cluster715	GCF_001481235.1_Salmonella_enterica_CVM_N42518-SQ_v1.0	NZ_JZAH01000080.1	99.07	2066	3030	FRW	Salmonella_enterica	Salmonella	Enterobacteriaceae	Enterobacterales	Gammaproteobacteria	Proteobacteria	Gram-
ARG1029	Cluster715	GCF_001588235.1_CFSAN033906_01.0	NZ_LUIO01000124.1	97.63	2492	3459	REV	Salmonella_enterica	Salmonella	Enterobacteriaceae	Enterobacterales	Gammaproteobacteria	Proteobacteria	Gram-
ARG1029	Cluster715	GCF_001594585.1_CFSAN033907_01.0	NZ_LVFP01000047.1	97.63	3228	4195	REV	Salmonella_enterica	Salmonella	Enterobacteriaceae	Enterobacterales	Gammaproteobacteria	Proteobacteria	Gram-
ARG1029	Cluster715	GCF_001647955.1_ASM164795v1	NZ_LSZD01000199.1	99.59	6665	7632	REV	Salmonella_enterica	Salmonella	Enterobacteriaceae	Enterobacterales	Gammaproteobacteria	Proteobacteria	Gram-
ARG1029	Cluster715	GCF_001692655.1_ASM169265v1	NZ_CP016585.1	99.38	9583	10550	REV	Salmonella_enterica	Salmonella	Enterobacteriaceae	Enterobacterales	Gammaproteobacteria	Proteobacteria	Gram-
ARG1029	Cluster715	GCF_000300895.1_ASM30089v1	NZ_AMSV01000049.1	99.59	92704	93671	REV	Serratia_plymuthica	Serratia	Yersiniaceae	Enterobacterales	Gammaproteobacteria	Proteobacteria	Gram-
ARG1029	Cluster715	GCF_000566025.1_ASM56602v1	NZ_AZPG01000216.1	99.59	7100	8067	FRW	Shigella_flexneri	Shigella	Enterobacteriaceae	Enterobacterales	Gammaproteobacteria	Proteobacteria	Gram-
ARG1029	Cluster715	GCF_001249535.1_8489_2_82	NZ_CXLZ01000062.1	99.59	12754	13721	FRW	Shigella_sonnei	Shigella	Enterobacteriaceae	Enterobacterales	Gammaproteobacteria	Proteobacteria	Gram-
ARG1029	Cluster715	GCF_001249735.1_8489_2_86	NZ_CXMA01000045.1	99.59	19379	20346	FRW	Shigella_sonnei	Shigella	Enterobacteriaceae	Enterobacterales	Gammaproteobacteria	Proteobacteria	Gram-
ARG1029	Cluster715	GCF_001250835.1_5236_1_9	NZ_CXBQ01000122.1	99.59	6784	7751	FRW	Shigella_sonnei	Shigella	Enterobacteriaceae	Enterobacterales	Gammaproteobacteria	Proteobacteria	Gram-
ARG1029	Cluster715	GCF_001255335.1_8489_2_94	NZ_CXML01000097.1	99.59	11108	12075	REV	Shigella_sonnei	Shigella	Enterobacteriaceae	Enterobacterales	Gammaproteobacteria	Proteobacteria	Gram-
ARG1029	Cluster715	GCF_001255875.1_5236_1_3	NZ_CXBP01000185.1	99.59	6782	7749	FRW	Shigella_sonnei	Shigella	Enterobacteriaceae	Enterobacterales	Gammaproteobacteria	Proteobacteria	Gram-
ARG1029	Cluster715	GCF_001257935.1_5236_1_1	NZ_CXBJ01000178.1	99.59	338	1305	REV	Shigella_sonnei	Shigella	Enterobacteriaceae	Enterobacterales	Gammaproteobacteria	Proteobacteria	Gram-
ARG1029	Cluster715	GCF_000153965.1_ASM15396v1	NZ_DS178148.1	98.66	26712	27674	REV	Vibrio_cholerae	Vibrio	Vibrionaceae	Vibrionales	Gammaproteobacteria	Proteobacteria	Gram-
ARG1029	Cluster715	GCF_000338075.1_G4222_chroI_and_II	NZ_CM001785.1	98.66	793595	794557	REV	Vibrio_cholerae	Vibrio	Vibrionaceae	Vibrionales	Gammaproteobacteria	Proteobacteria	Gram-
ARG1029	Cluster715	GCF_000348145.2_ASM34814v2	NZ_KB663106.1	98.66	28008	28970	REV	Vibrio_cholerae	Vibrio	Vibrionaceae	Vibrionales	Gammaproteobacteria	Proteobacteria	Gram-
ARG1029	Cluster715	GCF_000736765.1_GFC_10	NZ_JIDK01000013.1	99.07	35884	36848	REV	Vibrio_cholerae	Vibrio	Vibrionaceae	Vibrionales	Gammaproteobacteria	Proteobacteria	Gram-
ARG1029	Cluster715	GCF_001186645.1_ASM118664v1	NZ_LGNN01000025.1	98.66	75038	76000	FRW	Vibrio_cholerae	Vibrio	Vibrionaceae	Vibrionales	Gammaproteobacteria	Proteobacteria	Gram-
ARG1029	Cluster715	GCF_001247835.1_5174_7_1	NZ_CWNK01000011.1	98.66	74738	75700	FRW	Vibrio_cholerae	Vibrio	Vibrionaceae	Vibrionales	Gammaproteobacteria	Proteobacteria	Gram-
ARG1029	Cluster715	GCF_001248465.1_4056_2_4	NZ_CWPH01000016.1	98.66	19952	20914	FRW	Vibrio_cholerae	Vibrio	Vibrionaceae	Vibrionales	Gammaproteobacteria	Proteobacteria	Gram-
ARG1029	Cluster715	GCF_001253035.1_5174_5_1	NZ_CWRJ01000010.1	98.66	27971	28933	REV	Vibrio_cholerae	Vibrio	Vibrionaceae	Vibrionales	Gammaproteobacteria	Proteobacteria	Gram-
ARG1029	Cluster715	GCF_001260295.1_5174_6_10	NZ_CWRR01000012.1	98.66	27965	28927	REV	Vibrio_cholerae	Vibrio	Vibrionaceae	Vibrionales	Gammaproteobacteria	Proteobacteria	Gram-
ARG1029	Cluster715	GCF_001281665.1_ASM128166v1	NZ_LJFI01000016.1	98.66	75127	76089	FRW	Vibrio_cholerae	Vibrio	Vibrionaceae	Vibrionales	Gammaproteobacteria	Proteobacteria	Gram-
ARG1029	Cluster715	GCF_001517845.1_ASM151784v1	NZ_LRAF01000023.1	98.66	614	1576	FRW	Vibrio_cholerae	Vibrio	Vibrionaceae	Vibrionales	Gammaproteobacteria	Proteobacteria	Gram-
ARG1029	Cluster715	GCF_001517855.1_ASM151785v1	NZ_LRAG01000014.1	98.66	28025	28987	REV	Vibrio_cholerae	Vibrio	Vibrionaceae	Vibrionales	Gammaproteobacteria	Proteobacteria	Gram-
ARG1029	Cluster715	GCF_001639085.1_ASM163908v1	NZ_LQYD01000015.1	98.66	74788	75750	FRW	Vibrio_cholerae	Vibrio	Vibrionaceae	Vibrionales	Gammaproteobacteria	Proteobacteria	Gram-
ARG1034	Cluster720	GCF_001299315.1_11861_6_73	NZ_CYUC01000021.1	100	20209	21178	REV	Achromobacter_sp._ATCC35328	Achromobacter	Alcaligenaceae	Burkholderiales	Betaproteobacteria	Proteobacteria	Gram-
ARG1034	Cluster720	GCF_000005845.2_ASM584v2	NC_000913.3	100	2367071	2368040	FRW	Escherichia_coli	Escherichia	Enterobacteriaceae	Enterobacterales	Gammaproteobacteria	Proteobacteria	Gram-
ARG1034	Cluster720	GCF_000006665.1_ASM666v1	NC_002655.2	99.18	3167540	3168509	FRW	Escherichia_coli	Escherichia	Enterobacteriaceae	Enterobacterales	Gammaproteobacteria	Proteobacteria	Gram-
ARG1034	Cluster720	GCF_000007445.1_ASM744v1	NC_004431.1	97.63	2653453	2654422	FRW	Escherichia_coli	Escherichia	Enterobacteriaceae	Enterobacterales	Gammaproteobacteria	Proteobacteria	Gram-
ARG1034	Cluster720	GCF_000008865.1_ASM886v1	NC_002695.1	99.18	3097584	3098553	FRW	Escherichia_coli	Escherichia	Enterobacteriaceae	Enterobacterales	Gammaproteobacteria	Proteobacteria	Gram-
ARG1034	Cluster720	GCF_000009565.1_ASM956v1	NC_012892.2	100	2257239	2258208	FRW	Escherichia_coli	Escherichia	Enterobacteriaceae	Enterobacterales	Gammaproteobacteria	Proteobacteria	Gram-
ARG1034	Cluster720	GCF_000010245.2_ASM1024v1	NC_007779.1	100	2371741	2372710	FRW	Escherichia_coli	Escherichia	Enterobacteriaceae	Enterobacterales	Gammaproteobacteria	Proteobacteria	Gram-
ARG1034	Cluster720	GCF_000010385.1_ASM1038v1	NC_011415.1	99.28	2608568	2609537	FRW	Escherichia_coli	Escherichia	Enterobacteriaceae	Enterobacterales	Gammaproteobacteria	Proteobacteria	Gram-
ARG1034	Cluster720	GCF_000010485.1_ASM1048v1	NC_013654.1	97.63	2313857	2314826	FRW	Escherichia_coli	Escherichia	Enterobacteriaceae	Enterobacterales	Gammaproteobacteria	Proteobacteria	Gram-
ARG1034	Cluster720	GCF_000010745.1_ASM1074v1	NC_013353.1	99.38	2765531	2766500	FRW	Escherichia_coli	Escherichia	Enterobacteriaceae	Enterobacterales	Gammaproteobacteria	Proteobacteria	Gram-
ARG1034	Cluster720	GCF_000010765.1_ASM1076v1	NC_013364.1	99.38	2946318	2947287	FRW	Escherichia_coli	Escherichia	Enterobacteriaceae	Enterobacterales	Gammaproteobacteria	Proteobacteria	Gram-
ARG1034	Cluster720	GCF_000013265.1_ASM1326v1	NC_007946.1	97.42	2503091	2504060	FRW	Escherichia_coli	Escherichia	Enterobacteriaceae	Enterobacterales	Gammaproteobacteria	Proteobacteria	Gram-
ARG1034	Cluster720	GCF_000013305.1_ASM1330v1	NC_008253.1	97.63	2403881	2404850	FRW	Escherichia_coli	Escherichia	Enterobacteriaceae	Enterobacterales	Gammaproteobacteria	Proteobacteria	Gram-
ARG1034	Cluster720	GCF_000014845.1_ASM1484v1	NC_008563.1	97.42	2475781	2476750	FRW	Escherichia_coli	Escherichia	Enterobacteriaceae	Enterobacterales	Gammaproteobacteria	Proteobacteria	Gram-
ARG1034	Cluster720	GCF_000017745.1_ASM1774v1	NC_009801.1	99.38	2541928	2542897	FRW	Escherichia_coli	Escherichia	Enterobacteriaceae	Enterobacterales	Gammaproteobacteria	Proteobacteria	Gram-
ARG1034	Cluster720	GCF_000017765.1_ASM1776v1	NC_009800.1	99.59	2407858	2408827	FRW	Escherichia_coli	Escherichia	Enterobacteriaceae	Enterobacterales	Gammaproteobacteria	Proteobacteria	Gram-
ARG1034	Cluster720	GCF_000017985.1_ASM1798v1	NC_012967.1	100	2313584	2314553	FRW	Escherichia_coli	Escherichia	Enterobacteriaceae	Enterobacterales	Gammaproteobacteria	Proteobacteria	Gram-
ARG1034	Cluster720	GCF_000019385.1_ASM1938v1	NC_010468.1	100	1528480	1529449	REV	Escherichia_coli	Escherichia	Enterobacteriaceae	Enterobacterales	Gammaproteobacteria	Proteobacteria	Gram-
ARG1034	Cluster720	GCF_000019425.1_ASM1942v1	NC_010473.1	100	2456081	2457050	FRW	Escherichia_coli	Escherichia	Enterobacteriaceae	Enterobacterales	Gammaproteobacteria	Proteobacteria	Gram-
ARG1034	Cluster720	GCF_000019645.1_ASM1964v1	NC_010498.1	97.94	2456450	2457419	FRW	Escherichia_coli	Escherichia	Enterobacteriaceae	Enterobacterales	Gammaproteobacteria	Proteobacteria	Gram-
ARG1034	Cluster720	GCF_000021125.1_ASM2112v1	NC_011353.1	99.07	3138946	3139915	FRW	Escherichia_coli	Escherichia	Enterobacteriaceae	Enterobacterales	Gammaproteobacteria	Proteobacteria	Gram-
ARG1034	Cluster720	GCF_000022225.1_ASM2222v1	NC_013008.1	99.07	3093817	3094786	FRW	Escherichia_coli	Escherichia	Enterobacteriaceae	Enterobacterales	Gammaproteobacteria	Proteobacteria	Gram-
ARG1034	Cluster720	GCF_000022345.1_ASM2234v1	NC_012759.1	100	2250898	2251867	FRW	Escherichia_coli	Escherichia	Enterobacteriaceae	Enterobacterales	Gammaproteobacteria	Proteobacteria	Gram-
ARG1034	Cluster720	GCF_000022665.1_ASM2266v1	NC_012971.2	100	2257245	2258214	FRW	Escherichia_coli	Escherichia	Enterobacteriaceae	Enterobacterales	Gammaproteobacteria	Proteobacteria	Gram-
ARG1034	Cluster720	GCF_000023365.1_ASM2336v1	NC_017625.1	100	1508932	1509901	REV	Escherichia_coli	Escherichia	Enterobacteriaceae	Enterobacterales	Gammaproteobacteria	Proteobacteria	Gram-
ARG1034	Cluster720	GCF_000023665.1_ASM2366v1	NC_012947.1	100	1481690	1482659	REV	Escherichia_coli	Escherichia	Enterobacteriaceae	Enterobacterales	Gammaproteobacteria	Proteobacteria	Gram-
ARG1034	Cluster720	GCF_000025165.1_ASM2516v1	NC_013941.1	99.18	2838478	2839447	FRW	Escherichia_coli	Escherichia	Enterobacteriaceae	Enterobacterales	Gammaproteobacteria	Proteobacteria	Gram-
ARG1034	Cluster720	GCF_000025745.1_ASM2574v1	NC_017628.1	97.42	2581262	2582231	FRW	Escherichia_coli	Escherichia	Enterobacteriaceae	Enterobacterales	Gammaproteobacteria	Proteobacteria	Gram-
ARG1034	Cluster720	GCF_000026245.1_ASM2624v1	NC_011748.1	99.48	2569094	2570063	FRW	Escherichia_coli	Escherichia	Enterobacteriaceae	Enterobacterales	Gammaproteobacteria	Proteobacteria	Gram-
ARG1034	Cluster720	GCF_000026265.1_ASM2626v1	NC_011741.1	99.18	2414016	2414985	FRW	Escherichia_coli	Escherichia	Enterobacteriaceae	Enterobacterales	Gammaproteobacteria	Proteobacteria	Gram-
ARG1034	Cluster720	GCF_000026305.1_ASM2630v1	NC_011745.1	97.63	2657204	2658173	FRW	Escherichia_coli	Escherichia	Enterobacteriaceae	Enterobacterales	Gammaproteobacteria	Proteobacteria	Gram-
ARG1034	Cluster720	GCF_000026325.1_ASM2632v1	NC_011751.1	98.04	2670503	2671472	FRW	Escherichia_coli	Escherichia	Enterobacteriaceae	Enterobacterales	Gammaproteobacteria	Proteobacteria	Gram-
ARG1034	Cluster720	GCF_000026345.1_ASM2634v1	NC_011750.1	96.7	2486085	2487054	FRW	Escherichia_coli	Escherichia	Enterobacteriaceae	Enterobacterales	Gammaproteobacteria	Proteobacteria	Gram-
ARG1034	Cluster720	GCF_000026545.1_ASM2654v1	NC_011601.1	97.73	2494076	2495045	FRW	Escherichia_coli	Escherichia	Enterobacteriaceae	Enterobacterales	Gammaproteobacteria	Proteobacteria	Gram-
ARG1034	Cluster720	GCF_000027125.1_ASM2712v1	NC_017626.1	98.35	2641445	2642414	FRW	Escherichia_coli	Escherichia	Enterobacteriaceae	Enterobacterales	Gammaproteobacteria	Proteobacteria	Gram-
ARG1034	Cluster720	GCF_000091005.1_ASM9100v1	NC_013361.1	99.38	3167334	3168303	FRW	Escherichia_coli	Escherichia	Enterobacteriaceae	Enterobacterales	Gammaproteobacteria	Proteobacteria	Gram-
ARG1034	Cluster720	GCF_000147855.2_ASM14785v3	NC_016902.1	99.69	1581747	1582716	REV	Escherichia_coli	Escherichia	Enterobacteriaceae	Enterobacterales	Gammaproteobacteria	Proteobacteria	Gram-
ARG1034	Cluster720	GCF_000148365.1_ASM14836v1	NC_017631.1	97.63	2624214	2625183	FRW	Escherichia_coli	Escherichia	Enterobacteriaceae	Enterobacterales	Gammaproteobacteria	Proteobacteria	Gram-
ARG1034	Cluster720	GCF_000148605.1_ASM14860v1	NC_017632.1	97.42	1138349	1139318	REV	Escherichia_coli	Escherichia	Enterobacteriaceae	Enterobacterales	Gammaproteobacteria	Proteobacteria	Gram-
ARG1034	Cluster720	GCF_000159295.1_ASM15929v1	NZ_GG669105.1	97.63	288749	289718	FRW	Escherichia_coli	Escherichia	Enterobacteriaceae	Enterobacterales	Gammaproteobacteria	Proteobacteria	Gram-
ARG1034	Cluster720	GCF_000163195.1_ASM16319v1	NZ_GG749328.1	98.56	1634295	1635264	FRW	Escherichia_coli	Escherichia	Enterobacteriaceae	Enterobacterales	Gammaproteobacteria	Proteobacteria	Gram-
ARG1034	Cluster720	GCF_000163215.1_ASM16321v1	NZ_GG774912.1	98.04	1233263	1234232	FRW	Escherichia_coli	Escherichia	Enterobacteriaceae	Enterobacterales	Gammaproteobacteria	Proteobacteria	Gram-
ARG1034	Cluster720	GCF_000163235.1_ASM16323v1	NZ_GG749219.1	98.04	1160784	1161753	FRW	Escherichia_coli	Escherichia	Enterobacteriaceae	Enterobacterales	Gammaproteobacteria	Proteobacteria	Gram-
ARG1034	Cluster720	GCF_000166555.1_ASM16655v2	NZ_AELB01000002.1	99.48	295979	296948	FRW	Escherichia_coli	Escherichia	Enterobacteriaceae	Enterobacterales	Gammaproteobacteria	Proteobacteria	Gram-
ARG1034	Cluster720	GCF_000166575.1_ASM16657v2	NZ_AELC01000012.1	99.48	166132	167101	FRW	Escherichia_coli	Escherichia	Enterobacteriaceae	Enterobacterales	Gammaproteobacteria	Proteobacteria	Gram-
ARG1034	Cluster720	GCF_000166595.1_ASM16659v2	NZ_AELD01000010.1	99.59	31971	32940	REV	Escherichia_coli	Escherichia	Enterobacteriaceae	Enterobacterales	Gammaproteobacteria	Proteobacteria	Gram-
ARG1034	Cluster720	GCF_000166615.1_ASM16661v2	NZ_AELE01000017.1	99.59	33909	34878	REV	Escherichia_coli	Escherichia	Enterobacteriaceae	Enterobacterales	Gammaproteobacteria	Proteobacteria	Gram-
ARG1034	Cluster720	GCF_000167815.1_ASM16781v1	NZ_AAJT02000015.1	99.48	49693	50662	REV	Escherichia_coli	Escherichia	Enterobacteriaceae	Enterobacterales	Gammaproteobacteria	Proteobacteria	Gram-
ARG1034	Cluster720	GCF_000167835.1_ASM16783v1	NZ_AAJU02000001.1	97.63	388239	389208	FRW	Escherichia_coli	Escherichia	Enterobacteriaceae	Enterobacterales	Gammaproteobacteria	Proteobacteria	Gram-
ARG1034	Cluster720	GCF_000167855.1_ASM16785v1	NZ_AAJV02000003.1	99.38	146106	147075	FRW	Escherichia_coli	Escherichia	Enterobacteriaceae	Enterobacterales	Gammaproteobacteria	Proteobacteria	Gram-
ARG1034	Cluster720	GCF_000167875.1_ASM16787v1	NZ_AAJW02000006.1	99.38	91206	92175	FRW	Escherichia_coli	Escherichia	Enterobacteriaceae	Enterobacterales	Gammaproteobacteria	Proteobacteria	Gram-
ARG1034	Cluster720	GCF_000167915.2_ASM16791v2	NZ_AAKB02000001.1	100	3677476	3678445	REV	Escherichia_coli	Escherichia	Enterobacteriaceae	Enterobacterales	Gammaproteobacteria	Proteobacteria	Gram-
ARG1034	Cluster720	GCF_000171915.1_ASM17191v1	NZ_ABHO01000002.1	99.07	215741	216710	REV	Escherichia_coli	Escherichia	Enterobacteriaceae	Enterobacterales	Gammaproteobacteria	Proteobacteria	Gram-
ARG1034	Cluster720	GCF_000171935.1_ASM17193v1	NZ_ABHP01000016.1	99.07	100949	101918	FRW	Escherichia_coli	Escherichia	Enterobacteriaceae	Enterobacterales	Gammaproteobacteria	Proteobacteria	Gram-
ARG1034	Cluster720	GCF_000171955.1_ASM17195v1	NZ_ABHQ01000004.1	99.07	139320	140289	FRW	Escherichia_coli	Escherichia	Enterobacteriaceae	Enterobacterales	Gammaproteobacteria	Proteobacteria	Gram-
ARG1034	Cluster720	GCF_000176535.2_ASM17653v2	NZ_GL883782.1	100	2148142	2149111	FRW	Escherichia_coli	Escherichia	Enterobacteriaceae	Enterobacterales	Gammaproteobacteria	Proteobacteria	Gram-
ARG1034	Cluster720	GCF_000176555.2_ASM17655v2	NZ_GL883912.1	97.63	509709	510678	FRW	Escherichia_coli	Escherichia	Enterobacteriaceae	Enterobacterales	Gammaproteobacteria	Proteobacteria	Gram-
ARG1034	Cluster720	GCF_000176575.2_ASM17657v2	NZ_GL884129.1	98.35	311868	312837	FRW	Escherichia_coli	Escherichia	Enterobacteriaceae	Enterobacterales	Gammaproteobacteria	Proteobacteria	Gram-
ARG1034	Cluster720	GCF_000176595.2_ASM17659v2	NZ_GL884168.1	97.94	2122872	2123841	FRW	Escherichia_coli	Escherichia	Enterobacteriaceae	Enterobacterales	Gammaproteobacteria	Proteobacteria	Gram-
ARG1034	Cluster720	GCF_000176615.2_ASM17661v2	NZ_GL884220.1	98.45	930484	931453	FRW	Escherichia_coli	Escherichia	Enterobacteriaceae	Enterobacterales	Gammaproteobacteria	Proteobacteria	Gram-
ARG1034	Cluster720	GCF_000176635.2_ASM17663v2	NZ_GL884282.1	99.38	698824	699793	FRW	Escherichia_coli	Escherichia	Enterobacteriaceae	Enterobacterales	Gammaproteobacteria	Proteobacteria	Gram-
ARG1034	Cluster720	GCF_000176675.2_ASM17667v2	NZ_GL884455.1	99.38	860662	861631	FRW	Escherichia_coli	Escherichia	Enterobacteriaceae	Enterobacterales	Gammaproteobacteria	Proteobacteria	Gram-
ARG1034	Cluster720	GCF_000179095.1_ASM17909v1	NZ_ADWR01000059.1	99.38	21459	22428	FRW	Escherichia_coli	Escherichia	Enterobacteriaceae	Enterobacterales	Gammaproteobacteria	Proteobacteria	Gram-
ARG1034	Cluster720	GCF_000179115.1_ASM17911v1	NZ_ADWS01000001.1	99.48	298409	299378	FRW	Escherichia_coli	Escherichia	Enterobacteriaceae	Enterobacterales	Gammaproteobacteria	Proteobacteria	Gram-
ARG1034	Cluster720	GCF_000179135.1_ASM17913v1	NZ_ADWT01000011.1	99.59	75163	76132	REV	Escherichia_coli	Escherichia	Enterobacteriaceae	Enterobacterales	Gammaproteobacteria	Proteobacteria	Gram-
ARG1034	Cluster720	GCF_000179155.1_ASM17915v1	NZ_ADWU01000011.1	99.38	15679	16648	FRW	Escherichia_coli	Escherichia	Enterobacteriaceae	Enterobacterales	Gammaproteobacteria	Proteobacteria	Gram-
ARG1034	Cluster720	GCF_000179795.1_ASM17979v1	NZ_AEFA01000017.1	97.84	325751	326720	REV	Escherichia_coli	Escherichia	Enterobacteriaceae	Enterobacterales	Gammaproteobacteria	Proteobacteria	Gram-
ARG1034	Cluster720	GCF_000181735.1_ASM18173v1	NZ_ABHK02000001.1	99.07	413164	414133	FRW	Escherichia_coli	Escherichia	Enterobacteriaceae	Enterobacterales	Gammaproteobacteria	Proteobacteria	Gram-
ARG1034	Cluster720	GCF_000181755.1_ASM18175v1	NZ_ABHL02000001.1	99.07	281595	282564	FRW	Escherichia_coli	Escherichia	Enterobacteriaceae	Enterobacterales	Gammaproteobacteria	Proteobacteria	Gram-
ARG1034	Cluster720	GCF_000181775.1_ASM18177v1	NZ_ABHM02000001.1	99.07	1401320	1402289	FRW	Escherichia_coli	Escherichia	Enterobacteriaceae	Enterobacterales	Gammaproteobacteria	Proteobacteria	Gram-
ARG1034	Cluster720	GCF_000183005.1_ASM18300v1	NZ_ADUL01000068.1	97.73	185799	186768	FRW	Escherichia_coli	Escherichia	Enterobacteriaceae	Enterobacterales	Gammaproteobacteria	Proteobacteria	Gram-
ARG1034	Cluster720	GCF_000183345.1_ASM18334v1	NC_017634.1	97.53	2389044	2390013	FRW	Escherichia_coli	Escherichia	Enterobacteriaceae	Enterobacterales	Gammaproteobacteria	Proteobacteria	Gram-
ARG1034	Cluster720	GCF_000184185.1_ASM18418v1	NC_017635.1	99.69	2523141	2524110	FRW	Escherichia_coli	Escherichia	Enterobacteriaceae	Enterobacterales	Gammaproteobacteria	Proteobacteria	Gram-
ARG1034	Cluster720	GCF_000184765.1_ASM18476v2	NZ_ADUM01000115.1	100	178032	179001	FRW	Escherichia_coli	Escherichia	Enterobacteriaceae	Enterobacterales	Gammaproteobacteria	Proteobacteria	Gram-
ARG1034	Cluster720	GCF_000188755.1_ASM18875v2	NZ_ADUN01000058.1	99.38	728	1697	FRW	Escherichia_coli	Escherichia	Enterobacteriaceae	Enterobacterales	Gammaproteobacteria	Proteobacteria	Gram-
ARG1034	Cluster720	GCF_000188775.1_ASM18877v2	NZ_ADUO01000072.1	99.38	10205	11174	FRW	Escherichia_coli	Escherichia	Enterobacteriaceae	Enterobacterales	Gammaproteobacteria	Proteobacteria	Gram-
ARG1034	Cluster720	GCF_000188835.1_ASM18883v2	NZ_ADUQ01000080.1	99.38	147361	148330	REV	Escherichia_coli	Escherichia	Enterobacteriaceae	Enterobacterales	Gammaproteobacteria	Proteobacteria	Gram-
ARG1034	Cluster720	GCF_000188855.1_ASM18885v2	NZ_ADUR01000048.1	99.59	11043	12012	REV	Escherichia_coli	Escherichia	Enterobacteriaceae	Enterobacterales	Gammaproteobacteria	Proteobacteria	Gram-
ARG1034	Cluster720	GCF_000188875.1_ASM18887v2	NZ_ADUS01000040.1	97.84	140318	141287	REV	Escherichia_coli	Escherichia	Enterobacteriaceae	Enterobacterales	Gammaproteobacteria	Proteobacteria	Gram-
ARG1034	Cluster720	GCF_000190795.1_ASM19079v1	NZ_GL871743.1	99.69	375100	376069	REV	Escherichia_coli	Escherichia	Enterobacteriaceae	Enterobacterales	Gammaproteobacteria	Proteobacteria	Gram-
ARG1034	Cluster720	GCF_000190835.1_ASM19083v1	NZ_GL871809.1	100	399684	400653	REV	Escherichia_coli	Escherichia	Enterobacteriaceae	Enterobacterales	Gammaproteobacteria	Proteobacteria	Gram-
ARG1034	Cluster720	GCF_000190895.1_ASM19089v1	NZ_GL871893.1	97.42	859093	860062	FRW	Escherichia_coli	Escherichia	Enterobacteriaceae	Enterobacterales	Gammaproteobacteria	Proteobacteria	Gram-
ARG1034	Cluster720	GCF_000190915.1_ASM19091v1	NZ_GL871980.1	97.42	308163	309132	FRW	Escherichia_coli	Escherichia	Enterobacteriaceae	Enterobacterales	Gammaproteobacteria	Proteobacteria	Gram-
ARG1034	Cluster720	GCF_000190955.1_ASM19095v1	NZ_GL872041.1	96.49	768452	769421	FRW	Escherichia_coli	Escherichia	Enterobacteriaceae	Enterobacterales	Gammaproteobacteria	Proteobacteria	Gram-
ARG1034	Cluster720	GCF_000191015.1_ASM19101v1	NZ_GL872249.1	100	2122275	2123244	FRW	Escherichia_coli	Escherichia	Enterobacteriaceae	Enterobacterales	Gammaproteobacteria	Proteobacteria	Gram-
ARG1034	Cluster720	GCF_000192665.1_ASM19266v2	NZ_AERP01000033.1	99.18	196067	197036	FRW	Escherichia_coli	Escherichia	Enterobacteriaceae	Enterobacterales	Gammaproteobacteria	Proteobacteria	Gram-
ARG1034	Cluster720	GCF_000192685.1_ASM19268v2	NZ_AERR01000043.1	99.18	177490	178459	FRW	Escherichia_coli	Escherichia	Enterobacteriaceae	Enterobacterales	Gammaproteobacteria	Proteobacteria	Gram-
ARG1034	Cluster720	GCF_000193955.1_ASM19395v2	NZ_AERQ01000006.1	99.18	152539	153508	REV	Escherichia_coli	Escherichia	Enterobacteriaceae	Enterobacterales	Gammaproteobacteria	Proteobacteria	Gram-
ARG1034	Cluster720	GCF_000193975.1_ASM19397v2	NZ_AERT01000014.1	97.73	232953	233922	FRW	Escherichia_coli	Escherichia	Enterobacteriaceae	Enterobacterales	Gammaproteobacteria	Proteobacteria	Gram-
ARG1034	Cluster720	GCF_000193995.1_ASM19399v2	NZ_AERU01000022.1	99.38	159056	160025	FRW	Escherichia_coli	Escherichia	Enterobacteriaceae	Enterobacterales	Gammaproteobacteria	Proteobacteria	Gram-
ARG1034	Cluster720	GCF_000194175.1_ASM19417v2	NZ_AEZI02000018.1	96.49	432470	433439	REV	Escherichia_coli	Escherichia	Enterobacteriaceae	Enterobacterales	Gammaproteobacteria	Proteobacteria	Gram-
ARG1034	Cluster720	GCF_000194215.1_ASM19421v2	NZ_AEZJ02000012.1	99.59	210002	210971	FRW	Escherichia_coli	Escherichia	Enterobacteriaceae	Enterobacterales	Gammaproteobacteria	Proteobacteria	Gram-
ARG1034	Cluster720	GCF_000194235.1_ASM19423v2	NZ_AEZL02000015.1	97.84	140631	141600	REV	Escherichia_coli	Escherichia	Enterobacteriaceae	Enterobacterales	Gammaproteobacteria	Proteobacteria	Gram-
ARG1034	Cluster720	GCF_000194255.1_ASM19425v1	NZ_GL878028.1	99.38	3704074	3705043	FRW	Escherichia_coli	Escherichia	Enterobacteriaceae	Enterobacterales	Gammaproteobacteria	Proteobacteria	Gram-
ARG1034	Cluster720	GCF_000194295.2_ASM19429v2	NZ_AEZP02000003.1	99.38	362575	363544	REV	Escherichia_coli	Escherichia	Enterobacteriaceae	Enterobacterales	Gammaproteobacteria	Proteobacteria	Gram-
ARG1034	Cluster720	GCF_000194335.1_ASM19433v2	NZ_AEZU02000028.1	99.38	380361	381330	FRW	Escherichia_coli	Escherichia	Enterobacteriaceae	Enterobacterales	Gammaproteobacteria	Proteobacteria	Gram-
ARG1034	Cluster720	GCF_000194355.1_ASM19435v2	NZ_AEZV02000049.1	99.38	95890	96859	REV	Escherichia_coli	Escherichia	Enterobacteriaceae	Enterobacterales	Gammaproteobacteria	Proteobacteria	Gram-
ARG1034	Cluster720	GCF_000194395.1_ASM19439v2	NZ_AEZX02000014.1	99.38	435514	436483	REV	Escherichia_coli	Escherichia	Enterobacteriaceae	Enterobacterales	Gammaproteobacteria	Proteobacteria	Gram-
ARG1034	Cluster720	GCF_000194415.1_ASM19441v2	NZ_AEZO02000012.1	99.48	315171	316140	FRW	Escherichia_coli	Escherichia	Enterobacteriaceae	Enterobacterales	Gammaproteobacteria	Proteobacteria	Gram-
ARG1034	Cluster720	GCF_000194435.1_ASM19443v2	NZ_AEZR02000028.1	99.38	318711	319680	REV	Escherichia_coli	Escherichia	Enterobacteriaceae	Enterobacterales	Gammaproteobacteria	Proteobacteria	Gram-
ARG1034	Cluster720	GCF_000194475.2_ASM19447v2	NZ_AEZY02000025.1	97.84	932871	933840	FRW	Escherichia_coli	Escherichia	Enterobacteriaceae	Enterobacterales	Gammaproteobacteria	Proteobacteria	Gram-
ARG1034	Cluster720	GCF_000194495.1_ASM19449v2	NZ_AFAA02000036.1	99.38	79354	80323	REV	Escherichia_coli	Escherichia	Enterobacteriaceae	Enterobacterales	Gammaproteobacteria	Proteobacteria	Gram-
ARG1034	Cluster720	GCF_000194535.1_ASM19453v2	NZ_AFAB02000086.1	100	190482	191451	FRW	Escherichia_coli	Escherichia	Enterobacteriaceae	Enterobacterales	Gammaproteobacteria	Proteobacteria	Gram-
ARG1034	Cluster720	GCF_000194555.1_ASM19455v2	NZ_AFAD02000009.1	100	810168	811137	FRW	Escherichia_coli	Escherichia	Enterobacteriaceae	Enterobacterales	Gammaproteobacteria	Proteobacteria	Gram-
ARG1034	Cluster720	GCF_000194575.1_ASM19457v2	NZ_AEXD01000016.1	96.49	155536	156505	FRW	Escherichia_coli	Escherichia	Enterobacteriaceae	Enterobacterales	Gammaproteobacteria	Proteobacteria	Gram-
ARG1034	Cluster720	GCF_000194645.1_ASM19464v2	NZ_AFAE02000015.1	100	244478	245447	REV	Escherichia_coli	Escherichia	Enterobacteriaceae	Enterobacterales	Gammaproteobacteria	Proteobacteria	Gram-
ARG1034	Cluster720	GCF_000194665.1_ASM19466v2	NZ_AFAF02000002.1	97.84	2377783	2378752	REV	Escherichia_coli	Escherichia	Enterobacteriaceae	Enterobacterales	Gammaproteobacteria	Proteobacteria	Gram-
ARG1034	Cluster720	GCF_000194685.1_ASM19468v2	NZ_AFAG02000004.1	97.84	229433	230402	FRW	Escherichia_coli	Escherichia	Enterobacteriaceae	Enterobacterales	Gammaproteobacteria	Proteobacteria	Gram-
ARG1034	Cluster720	GCF_000194705.1_ASM19470v2	NZ_AFAH02000003.1	100	872808	873777	FRW	Escherichia_coli	Escherichia	Enterobacteriaceae	Enterobacterales	Gammaproteobacteria	Proteobacteria	Gram-
ARG1034	Cluster720	GCF_000194725.1_ASM19472v2	NZ_AFAI02000051.1	99.38	490979	491948	REV	Escherichia_coli	Escherichia	Enterobacteriaceae	Enterobacterales	Gammaproteobacteria	Proteobacteria	Gram-
ARG1034	Cluster720	GCF_000210475.1_ASM21047v1	NC_017633.1	100	2592668	2593637	FRW	Escherichia_coli	Escherichia	Enterobacteriaceae	Enterobacterales	Gammaproteobacteria	Proteobacteria	Gram-
ARG1034	Cluster720	GCF_000211395.1_ASM21139v1	NZ_AFET01000001.1	97.63	2493141	2494110	FRW	Escherichia_coli	Escherichia	Enterobacteriaceae	Enterobacterales	Gammaproteobacteria	Proteobacteria	Gram-
ARG1034	Cluster720	GCF_000212715.2_ASM21271v2	NC_017641.1	100	2719425	2720394	FRW	Escherichia_coli	Escherichia	Enterobacteriaceae	Enterobacterales	Gammaproteobacteria	Proteobacteria	Gram-
ARG1034	Cluster720	GCF_000214765.1_ASM21476v2	NC_017644.1	97.63	2382316	2383285	FRW	Escherichia_coli	Escherichia	Enterobacteriaceae	Enterobacterales	Gammaproteobacteria	Proteobacteria	Gram-
ARG1034	Cluster720	GCF_000215145.1_ASM21514v2	NZ_AEZK02000026.1	99.18	1072794	1073763	FRW	Escherichia_coli	Escherichia	Enterobacteriaceae	Enterobacterales	Gammaproteobacteria	Proteobacteria	Gram-
ARG1034	Cluster720	GCF_000215205.1_ASM21520v2	NZ_AEZS02000010.1	99.28	356767	357736	FRW	Escherichia_coli	Escherichia	Enterobacteriaceae	Enterobacterales	Gammaproteobacteria	Proteobacteria	Gram-
ARG1034	Cluster720	GCF_000215225.1_ASM21522v2	NZ_AEZT02000024.1	99.38	133691	134660	REV	Escherichia_coli	Escherichia	Enterobacteriaceae	Enterobacterales	Gammaproteobacteria	Proteobacteria	Gram-
ARG1034	Cluster720	GCF_000215245.1_ASM21524v2	NZ_AEZW02000001.1	99.38	1001520	1002489	FRW	Escherichia_coli	Escherichia	Enterobacteriaceae	Enterobacterales	Gammaproteobacteria	Proteobacteria	Gram-
ARG1034	Cluster720	GCF_000215265.1_ASM21526v2	NZ_AEZZ02000024.1	99.48	339843	340812	REV	Escherichia_coli	Escherichia	Enterobacteriaceae	Enterobacterales	Gammaproteobacteria	Proteobacteria	Gram-
ARG1034	Cluster720	GCF_000215285.1_ASM21528v2	NZ_AFAC02000012.1	99.38	191977	192946	FRW	Escherichia_coli	Escherichia	Enterobacteriaceae	Enterobacterales	Gammaproteobacteria	Proteobacteria	Gram-
ARG1034	Cluster720	GCF_000217695.1_ASM21769v2	NZ_AFOG01000446.1	99.48	13487	14456	FRW	Escherichia_coli	Escherichia	Enterobacteriaceae	Enterobacterales	Gammaproteobacteria	Proteobacteria	Gram-
ARG1034	Cluster720	GCF_000219515.2_ASM21951v3	NZ_CP006632.1	97.84	2473820	2474789	FRW	Escherichia_coli	Escherichia	Enterobacteriaceae	Enterobacterales	Gammaproteobacteria	Proteobacteria	Gram-
ARG1034	Cluster720	GCF_000220005.1_ASM22000v2	NZ_AGTD01000001.1	100	2744116	2745085	FRW	Escherichia_coli	Escherichia	Enterobacteriaceae	Enterobacterales	Gammaproteobacteria	Proteobacteria	Gram-
ARG1034	Cluster720	GCF_000222505.1_ASM22250v2	NZ_AFSO01000012.1	99.48	436730	437699	FRW	Escherichia_coli	Escherichia	Enterobacteriaceae	Enterobacterales	Gammaproteobacteria	Proteobacteria	Gram-
ARG1034	Cluster720	GCF_000223015.1_ASM22301v2	NZ_AFWO01000054.1	99.48	13434	14403	FRW	Escherichia_coli	Escherichia	Enterobacteriaceae	Enterobacterales	Gammaproteobacteria	Proteobacteria	Gram-
ARG1034	Cluster720	GCF_000223035.1_ASM22303v2	NZ_AFWP01000053.1	99.48	76808	77777	REV	Escherichia_coli	Escherichia	Enterobacteriaceae	Enterobacterales	Gammaproteobacteria	Proteobacteria	Gram-
ARG1034	Cluster720	GCF_000225025.1_ASM22502v2	NZ_AFDQ01000025.1	99.38	422588	423557	FRW	Escherichia_coli	Escherichia	Enterobacteriaceae	Enterobacterales	Gammaproteobacteria	Proteobacteria	Gram-
ARG1034	Cluster720	GCF_000225045.1_ASM22504v2	NZ_AFDR01000019.1	98.04	81829	82798	FRW	Escherichia_coli	Escherichia	Enterobacteriaceae	Enterobacterales	Gammaproteobacteria	Proteobacteria	Gram-
ARG1034	Cluster720	GCF_000225065.1_ASM22506v2	NZ_AFDS01000061.1	99.38	353018	353987	FRW	Escherichia_coli	Escherichia	Enterobacteriaceae	Enterobacterales	Gammaproteobacteria	Proteobacteria	Gram-
ARG1034	Cluster720	GCF_000225165.1_ASM22516v2	NZ_AFDX01000027.1	100	282458	283427	FRW	Escherichia_coli	Escherichia	Enterobacteriaceae	Enterobacterales	Gammaproteobacteria	Proteobacteria	Gram-
ARG1034	Cluster720	GCF_000225205.1_ASM22520v2	NZ_AFDZ01000019.1	98.97	78500	79469	FRW	Escherichia_coli	Escherichia	Enterobacteriaceae	Enterobacterales	Gammaproteobacteria	Proteobacteria	Gram-
ARG1034	Cluster720	GCF_000225225.1_ASM22522v2	NZ_AFEA01000012.1	100	177151	178120	FRW	Escherichia_coli	Escherichia	Enterobacteriaceae	Enterobacterales	Gammaproteobacteria	Proteobacteria	Gram-
ARG1034	Cluster720	GCF_000225245.1_ASM22524v2	NZ_AFEB01000044.1	99.59	76351	77320	FRW	Escherichia_coli	Escherichia	Enterobacteriaceae	Enterobacterales	Gammaproteobacteria	Proteobacteria	Gram-
ARG1034	Cluster720	GCF_000227625.1_ASM22762v1	NC_017646.1	96.7	2678748	2679717	FRW	Escherichia_coli	Escherichia	Enterobacteriaceae	Enterobacterales	Gammaproteobacteria	Proteobacteria	Gram-
ARG1034	Cluster720	GCF_000233875.1_ASM23387v1	NC_017651.1	97.63	2590783	2591752	FRW	Escherichia_coli	Escherichia	Enterobacteriaceae	Enterobacterales	Gammaproteobacteria	Proteobacteria	Gram-
ARG1034	Cluster720	GCF_000233895.1_ASM23389v1	NC_017652.1	97.63	2590783	2591752	FRW	Escherichia_coli	Escherichia	Enterobacteriaceae	Enterobacterales	Gammaproteobacteria	Proteobacteria	Gram-
ARG1034	Cluster720	GCF_000235045.1_Esch_coli_11-4632_C5_V2	NZ_JH377984.1	99.48	3069031	3070000	FRW	Escherichia_coli	Escherichia	Enterobacteriaceae	Enterobacterales	Gammaproteobacteria	Proteobacteria	Gram-
ARG1034	Cluster720	GCF_000235065.1_Esch_coli_11-4632_C4_V2	NZ_JH377990.1	99.48	467582	468551	FRW	Escherichia_coli	Escherichia	Enterobacteriaceae	Enterobacterales	Gammaproteobacteria	Proteobacteria	Gram-
ARG1034	Cluster720	GCF_000235085.1_Esch_coli_11-4632_C3_V2	NZ_JH377997.1	99.48	464604	465573	FRW	Escherichia_coli	Escherichia	Enterobacteriaceae	Enterobacterales	Gammaproteobacteria	Proteobacteria	Gram-
ARG1034	Cluster720	GCF_000235105.1_Esch_coli_11-4632_C2_V2	NZ_JH378007.1	99.48	3079345	3080314	FRW	Escherichia_coli	Escherichia	Enterobacteriaceae	Enterobacterales	Gammaproteobacteria	Proteobacteria	Gram-
ARG1034	Cluster720	GCF_000235125.1_Esch_coli_11-4632_C1_V2	NZ_JH378017.1	99.48	3051421	3052390	FRW	Escherichia_coli	Escherichia	Enterobacteriaceae	Enterobacterales	Gammaproteobacteria	Proteobacteria	Gram-
ARG1034	Cluster720	GCF_000235145.1_Esch_coli_11-4623_V2	NZ_JH378021.1	99.48	1591243	1592212	FRW	Escherichia_coli	Escherichia	Enterobacteriaceae	Enterobacterales	Gammaproteobacteria	Proteobacteria	Gram-
ARG1034	Cluster720	GCF_000235165.1_Esch_coli_11-4522_V2	NZ_JH378029.1	99.48	864237	865206	FRW	Escherichia_coli	Escherichia	Enterobacteriaceae	Enterobacterales	Gammaproteobacteria	Proteobacteria	Gram-
ARG1034	Cluster720	GCF_000235185.1_Esch_coli_11-4404_V2	NZ_JH378037.1	99.48	845236	846205	FRW	Escherichia_coli	Escherichia	Enterobacteriaceae	Enterobacterales	Gammaproteobacteria	Proteobacteria	Gram-
ARG1034	Cluster720	GCF_000235205.1_Esch_coli_11-3677_V2	NZ_JH378052.1	99.48	467868	468837	FRW	Escherichia_coli	Escherichia	Enterobacteriaceae	Enterobacterales	Gammaproteobacteria	Proteobacteria	Gram-
ARG1034	Cluster720	GCF_000235245.1_Esch_coli_04-8351_V2	NZ_JH378072.1	99.48	1543113	1544082	FRW	Escherichia_coli	Escherichia	Enterobacteriaceae	Enterobacterales	Gammaproteobacteria	Proteobacteria	Gram-
ARG1034	Cluster720	GCF_000235265.1_Esch_coli_C236-11_V2	NZ_JH378079.1	99.48	3062698	3063667	FRW	Escherichia_coli	Escherichia	Enterobacteriaceae	Enterobacterales	Gammaproteobacteria	Proteobacteria	Gram-
ARG1034	Cluster720	GCF_000235285.1_Esch_coli_C227-11_V2	NZ_JH378088.1	99.48	466982	467951	FRW	Escherichia_coli	Escherichia	Enterobacteriaceae	Enterobacterales	Gammaproteobacteria	Proteobacteria	Gram-
ARG1034	Cluster720	GCF_000241975.1_Esch_coli_H397_V1	NZ_JH590471.1	97.42	368403	369372	REV	Escherichia_coli	Escherichia	Enterobacteriaceae	Enterobacterales	Gammaproteobacteria	Proteobacteria	Gram-
ARG1034	Cluster720	GCF_000241995.1_Esch_coli_E101_V1	NZ_JH590518.1	99.18	92747	93716	REV	Escherichia_coli	Escherichia	Enterobacteriaceae	Enterobacterales	Gammaproteobacteria	Proteobacteria	Gram-
ARG1034	Cluster720	GCF_000242015.1_Esch_coli_B093_V1	NZ_JH590654.1	98.04	115356	116325	REV	Escherichia_coli	Escherichia	Enterobacteriaceae	Enterobacterales	Gammaproteobacteria	Proteobacteria	Gram-
ARG1034	Cluster720	GCF_000242035.1_Esch_coli_H494_V1	NZ_JH590605.1	99.69	372398	373367	REV	Escherichia_coli	Escherichia	Enterobacteriaceae	Enterobacterales	Gammaproteobacteria	Proteobacteria	Gram-
ARG1034	Cluster720	GCF_000242055.1_Esch_coli_TA124_V1	NZ_JH590768.1	98.14	153077	154046	REV	Escherichia_coli	Escherichia	Enterobacteriaceae	Enterobacterales	Gammaproteobacteria	Proteobacteria	Gram-
ARG1034	Cluster720	GCF_000245515.1_ASM24551v1	NC_017656.1	99.18	2848626	2849595	FRW	Escherichia_coli	Escherichia	Enterobacteriaceae	Enterobacterales	Gammaproteobacteria	Proteobacteria	Gram-
ARG1034	Cluster720	GCF_000249055.1_ASM24905v2	NZ_AIEV01000038.1	97.73	168276	169245	FRW	Escherichia_coli	Escherichia	Enterobacteriaceae	Enterobacterales	Gammaproteobacteria	Proteobacteria	Gram-
ARG1034	Cluster720	GCF_000249075.1_ASM24907v2	NZ_AIEW01000041.1	97.73	166585	167554	FRW	Escherichia_coli	Escherichia	Enterobacteriaceae	Enterobacterales	Gammaproteobacteria	Proteobacteria	Gram-
ARG1034	Cluster720	GCF_000249095.1_ASM24909v2	NZ_AIEX01000047.1	97.73	169998	170967	FRW	Escherichia_coli	Escherichia	Enterobacteriaceae	Enterobacterales	Gammaproteobacteria	Proteobacteria	Gram-
ARG1034	Cluster720	GCF_000249115.1_ASM24911v2	NZ_AIEY01000046.1	97.73	32889	33858	FRW	Escherichia_coli	Escherichia	Enterobacteriaceae	Enterobacterales	Gammaproteobacteria	Proteobacteria	Gram-
ARG1034	Cluster720	GCF_000249135.1_ASM24913v2	NZ_AIEZ01000022.1	97.73	169703	170672	FRW	Escherichia_coli	Escherichia	Enterobacteriaceae	Enterobacterales	Gammaproteobacteria	Proteobacteria	Gram-
ARG1034	Cluster720	GCF_000249175.1_ASM24917v2	NZ_AFJB01000021.1	97.73	179210	180179	FRW	Escherichia_coli	Escherichia	Enterobacteriaceae	Enterobacterales	Gammaproteobacteria	Proteobacteria	Gram-
ARG1034	Cluster720	GCF_000249195.1_ASM24919v2	NZ_AIFB01000042.1	97.73	172408	173377	FRW	Escherichia_coli	Escherichia	Enterobacteriaceae	Enterobacterales	Gammaproteobacteria	Proteobacteria	Gram-
ARG1034	Cluster720	GCF_000249235.1_ASM24923v2	NZ_AIFD01000036.1	97.73	169612	170581	FRW	Escherichia_coli	Escherichia	Enterobacteriaceae	Enterobacterales	Gammaproteobacteria	Proteobacteria	Gram-
ARG1034	Cluster720	GCF_000249275.1_ASM24927v2	NZ_AIFF01000052.1	99.18	166391	167360	FRW	Escherichia_coli	Escherichia	Enterobacteriaceae	Enterobacterales	Gammaproteobacteria	Proteobacteria	Gram-
ARG1034	Cluster720	GCF_000249295.1_ASM24929v2	NZ_AIFG01000057.1	99.18	76341	77310	FRW	Escherichia_coli	Escherichia	Enterobacteriaceae	Enterobacterales	Gammaproteobacteria	Proteobacteria	Gram-
ARG1034	Cluster720	GCF_000249335.1_ASM24933v2	NZ_AIFI01000059.1	99.18	76335	77304	FRW	Escherichia_coli	Escherichia	Enterobacteriaceae	Enterobacterales	Gammaproteobacteria	Proteobacteria	Gram-
ARG1034	Cluster720	GCF_000249355.1_ASM24935v2	NZ_AIFJ01000065.1	99.28	76643	77612	FRW	Escherichia_coli	Escherichia	Enterobacteriaceae	Enterobacterales	Gammaproteobacteria	Proteobacteria	Gram-
ARG1034	Cluster720	GCF_000249395.1_ASM24939v2	NZ_AIFL01000063.1	99.07	76346	77315	FRW	Escherichia_coli	Escherichia	Enterobacteriaceae	Enterobacterales	Gammaproteobacteria	Proteobacteria	Gram-
ARG1034	Cluster720	GCF_000249415.1_ASM24941v2	NZ_AIFM01000038.1	99.18	76350	77319	FRW	Escherichia_coli	Escherichia	Enterobacteriaceae	Enterobacterales	Gammaproteobacteria	Proteobacteria	Gram-
ARG1034	Cluster720	GCF_000249435.1_ASM24943v2	NZ_AIFN01000061.1	99.18	75033	76002	FRW	Escherichia_coli	Escherichia	Enterobacteriaceae	Enterobacterales	Gammaproteobacteria	Proteobacteria	Gram-
ARG1034	Cluster720	GCF_000249455.1_ASM24945v2	NZ_AIFO01000050.1	99.18	178714	179683	FRW	Escherichia_coli	Escherichia	Enterobacteriaceae	Enterobacterales	Gammaproteobacteria	Proteobacteria	Gram-
ARG1034	Cluster720	GCF_000249475.1_ASM24947v2	NZ_AIFP01000054.1	99.18	75034	76003	FRW	Escherichia_coli	Escherichia	Enterobacteriaceae	Enterobacterales	Gammaproteobacteria	Proteobacteria	Gram-
ARG1034	Cluster720	GCF_000249495.1_ASM24949v2	NZ_AIFQ01000020.1	99.28	39609	40578	FRW	Escherichia_coli	Escherichia	Enterobacteriaceae	Enterobacterales	Gammaproteobacteria	Proteobacteria	Gram-
ARG1034	Cluster720	GCF_000249515.1_ASM24951v2	NZ_AIFR01000033.1	99.28	39311	40280	FRW	Escherichia_coli	Escherichia	Enterobacteriaceae	Enterobacterales	Gammaproteobacteria	Proteobacteria	Gram-
ARG1034	Cluster720	GCF_000249535.1_ASM24953v2	NZ_AIFS01000030.1	99.18	76491	77460	FRW	Escherichia_coli	Escherichia	Enterobacteriaceae	Enterobacterales	Gammaproteobacteria	Proteobacteria	Gram-
ARG1034	Cluster720	GCF_000249555.1_ASM24955v2	NZ_AIFT01000023.1	99.18	76480	77449	FRW	Escherichia_coli	Escherichia	Enterobacteriaceae	Enterobacterales	Gammaproteobacteria	Proteobacteria	Gram-
ARG1034	Cluster720	GCF_000249575.1_ASM24957v2	NZ_AIFU01000015.1	99.28	162047	163016	FRW	Escherichia_coli	Escherichia	Enterobacteriaceae	Enterobacterales	Gammaproteobacteria	Proteobacteria	Gram-
ARG1034	Cluster720	GCF_000249595.1_ASM24959v2	NZ_AIFV01000023.1	100	81052	82021	FRW	Escherichia_coli	Escherichia	Enterobacteriaceae	Enterobacterales	Gammaproteobacteria	Proteobacteria	Gram-
ARG1034	Cluster720	GCF_000249615.1_ASM24961v2	NZ_AIFW01000037.1	99.9	250135	251104	FRW	Escherichia_coli	Escherichia	Enterobacteriaceae	Enterobacterales	Gammaproteobacteria	Proteobacteria	Gram-
ARG1034	Cluster720	GCF_000249675.1_ASM24967v2	NZ_AIFZ01000025.1	100	725274	726243	FRW	Escherichia_coli	Escherichia	Enterobacteriaceae	Enterobacterales	Gammaproteobacteria	Proteobacteria	Gram-
ARG1034	Cluster720	GCF_000249695.1_ASM24969v2	NZ_AIGA01000042.1	99.59	200006	200975	FRW	Escherichia_coli	Escherichia	Enterobacteriaceae	Enterobacterales	Gammaproteobacteria	Proteobacteria	Gram-
ARG1034	Cluster720	GCF_000249715.1_ASM24971v2	NZ_AIGB01000026.1	100	19674	20643	FRW	Escherichia_coli	Escherichia	Enterobacteriaceae	Enterobacterales	Gammaproteobacteria	Proteobacteria	Gram-
ARG1034	Cluster720	GCF_000249755.1_ASM24975v2	NZ_AIGD01000013.1	99.59	262420	263389	FRW	Escherichia_coli	Escherichia	Enterobacteriaceae	Enterobacterales	Gammaproteobacteria	Proteobacteria	Gram-
ARG1034	Cluster720	GCF_000249775.1_ASM24977v2	NZ_AIGE01000023.1	99.59	77821	78790	FRW	Escherichia_coli	Escherichia	Enterobacteriaceae	Enterobacterales	Gammaproteobacteria	Proteobacteria	Gram-
ARG1034	Cluster720	GCF_000249815.1_ASM24981v2	NZ_AIGG01000051.1	99.38	31934	32903	FRW	Escherichia_coli	Escherichia	Enterobacteriaceae	Enterobacterales	Gammaproteobacteria	Proteobacteria	Gram-
ARG1034	Cluster720	GCF_000249835.1_ASM24983v2	NZ_AIGH01000055.1	99.38	34242	35211	FRW	Escherichia_coli	Escherichia	Enterobacteriaceae	Enterobacterales	Gammaproteobacteria	Proteobacteria	Gram-
ARG1034	Cluster720	GCF_000249855.1_ASM24985v2	NZ_AIGI01000036.1	99.38	38496	39465	FRW	Escherichia_coli	Escherichia	Enterobacteriaceae	Enterobacterales	Gammaproteobacteria	Proteobacteria	Gram-
ARG1034	Cluster720	GCF_000249875.1_ASM24987v2	NZ_AIGJ01000052.1	99.38	41390	42359	FRW	Escherichia_coli	Escherichia	Enterobacteriaceae	Enterobacterales	Gammaproteobacteria	Proteobacteria	Gram-
ARG1034	Cluster720	GCF_000249895.1_ASM24989v2	NZ_AIGK01000045.1	99.38	54393	55362	FRW	Escherichia_coli	Escherichia	Enterobacteriaceae	Enterobacterales	Gammaproteobacteria	Proteobacteria	Gram-
ARG1034	Cluster720	GCF_000249915.1_ASM24991v2	NZ_AIGL01000044.1	99.18	55220	56189	FRW	Escherichia_coli	Escherichia	Enterobacteriaceae	Enterobacterales	Gammaproteobacteria	Proteobacteria	Gram-
ARG1034	Cluster720	GCF_000249935.1_ASM24993v2	NZ_AIGM01000040.1	99.18	29695	30664	FRW	Escherichia_coli	Escherichia	Enterobacteriaceae	Enterobacterales	Gammaproteobacteria	Proteobacteria	Gram-
ARG1034	Cluster720	GCF_000249955.1_ASM24995v2	NZ_AIGN01000050.1	99.18	57694	58663	FRW	Escherichia_coli	Escherichia	Enterobacteriaceae	Enterobacterales	Gammaproteobacteria	Proteobacteria	Gram-
ARG1034	Cluster720	GCF_000249975.1_ASM24997v2	NZ_AIGO01000039.1	99.38	59968	60937	FRW	Escherichia_coli	Escherichia	Enterobacteriaceae	Enterobacterales	Gammaproteobacteria	Proteobacteria	Gram-
ARG1034	Cluster720	GCF_000250075.1_ASM25007v2	NZ_AIGT01000027.1	99.38	134093	135062	FRW	Escherichia_coli	Escherichia	Enterobacteriaceae	Enterobacterales	Gammaproteobacteria	Proteobacteria	Gram-
ARG1034	Cluster720	GCF_000250095.1_ASM25009v2	NZ_AIGU01000053.1	99.38	53071	54040	FRW	Escherichia_coli	Escherichia	Enterobacteriaceae	Enterobacterales	Gammaproteobacteria	Proteobacteria	Gram-
ARG1034	Cluster720	GCF_000250115.1_ASM25011v2	NZ_AIGV01000042.1	99.38	241584	242553	FRW	Escherichia_coli	Escherichia	Enterobacteriaceae	Enterobacterales	Gammaproteobacteria	Proteobacteria	Gram-
ARG1034	Cluster720	GCF_000250135.1_ASM25013v2	NZ_AIGW01000031.1	99.38	805992	806961	FRW	Escherichia_coli	Escherichia	Enterobacteriaceae	Enterobacterales	Gammaproteobacteria	Proteobacteria	Gram-
ARG1034	Cluster720	GCF_000250155.1_ASM25015v2	NZ_AIGX01000028.1	99.38	373933	374902	FRW	Escherichia_coli	Escherichia	Enterobacteriaceae	Enterobacterales	Gammaproteobacteria	Proteobacteria	Gram-
ARG1034	Cluster720	GCF_000250175.1_ASM25017v2	NZ_AIGY01000039.1	99.38	13620	14589	FRW	Escherichia_coli	Escherichia	Enterobacteriaceae	Enterobacterales	Gammaproteobacteria	Proteobacteria	Gram-
ARG1034	Cluster720	GCF_000250195.1_ASM25019v2	NZ_AIGZ01000019.1	99.38	355415	356384	FRW	Escherichia_coli	Escherichia	Enterobacteriaceae	Enterobacterales	Gammaproteobacteria	Proteobacteria	Gram-
ARG1034	Cluster720	GCF_000250215.1_ASM25021v2	NZ_AIHA01000031.1	99.38	157768	158737	FRW	Escherichia_coli	Escherichia	Enterobacteriaceae	Enterobacterales	Gammaproteobacteria	Proteobacteria	Gram-
ARG1034	Cluster720	GCF_000250235.1_ASM25023v2	NZ_AIHB01000059.1	99.38	157374	158343	FRW	Escherichia_coli	Escherichia	Enterobacteriaceae	Enterobacterales	Gammaproteobacteria	Proteobacteria	Gram-
ARG1034	Cluster720	GCF_000250255.1_ASM25025v2	NZ_AIHC01000069.1	99.38	155835	156804	FRW	Escherichia_coli	Escherichia	Enterobacteriaceae	Enterobacterales	Gammaproteobacteria	Proteobacteria	Gram-
ARG1034	Cluster720	GCF_000250275.1_ASM25027v2	NZ_AIHD01000049.1	99.38	156712	157681	FRW	Escherichia_coli	Escherichia	Enterobacteriaceae	Enterobacterales	Gammaproteobacteria	Proteobacteria	Gram-
ARG1034	Cluster720	GCF_000250295.1_ASM25029v2	NZ_AIHE01000029.1	99.38	139179	140148	FRW	Escherichia_coli	Escherichia	Enterobacteriaceae	Enterobacterales	Gammaproteobacteria	Proteobacteria	Gram-
ARG1034	Cluster720	GCF_000250315.1_ASM25031v2	NZ_AIHF01000021.1	99.38	44751	45720	FRW	Escherichia_coli	Escherichia	Enterobacteriaceae	Enterobacterales	Gammaproteobacteria	Proteobacteria	Gram-
ARG1034	Cluster720	GCF_000250335.1_ASM25033v2	NZ_AIHG01000019.1	99.38	234451	235420	FRW	Escherichia_coli	Escherichia	Enterobacteriaceae	Enterobacterales	Gammaproteobacteria	Proteobacteria	Gram-
ARG1034	Cluster720	GCF_000250355.1_ASM25035v2	NZ_AIHH01000046.1	99.38	69020	69989	FRW	Escherichia_coli	Escherichia	Enterobacteriaceae	Enterobacterales	Gammaproteobacteria	Proteobacteria	Gram-
ARG1034	Cluster720	GCF_000250375.1_ASM25037v2	NZ_AIHI01000017.1	99.38	72986	73955	FRW	Escherichia_coli	Escherichia	Enterobacteriaceae	Enterobacterales	Gammaproteobacteria	Proteobacteria	Gram-
ARG1034	Cluster720	GCF_000250395.1_ASM25039v2	NZ_AIHJ01000030.1	99.38	69762	70731	FRW	Escherichia_coli	Escherichia	Enterobacteriaceae	Enterobacterales	Gammaproteobacteria	Proteobacteria	Gram-
ARG1034	Cluster720	GCF_000250415.1_ASM25041v2	NZ_AIHK01000017.1	99.38	225462	226431	FRW	Escherichia_coli	Escherichia	Enterobacteriaceae	Enterobacterales	Gammaproteobacteria	Proteobacteria	Gram-
ARG1034	Cluster720	GCF_000250435.1_ASM25043v2	NZ_AIHL01000065.1	99.38	87262	88231	FRW	Escherichia_coli	Escherichia	Enterobacteriaceae	Enterobacterales	Gammaproteobacteria	Proteobacteria	Gram-
ARG1034	Cluster720	GCF_000250455.1_ASM25045v2	NZ_AIHM01000053.1	99.38	214604	215573	FRW	Escherichia_coli	Escherichia	Enterobacteriaceae	Enterobacterales	Gammaproteobacteria	Proteobacteria	Gram-
ARG1034	Cluster720	GCF_000250475.1_ASM25047v2	NZ_AIHN01000049.1	99.38	302296	303265	FRW	Escherichia_coli	Escherichia	Enterobacteriaceae	Enterobacterales	Gammaproteobacteria	Proteobacteria	Gram-
ARG1034	Cluster720	GCF_000250495.1_ASM25049v2	NZ_AIHO01000038.1	99.38	271079	272048	FRW	Escherichia_coli	Escherichia	Enterobacteriaceae	Enterobacterales	Gammaproteobacteria	Proteobacteria	Gram-
ARG1034	Cluster720	GCF_000250515.1_ASM25051v2	NZ_AIHP01000021.1	99.38	296532	297501	FRW	Escherichia_coli	Escherichia	Enterobacteriaceae	Enterobacterales	Gammaproteobacteria	Proteobacteria	Gram-
ARG1034	Cluster720	GCF_000250535.1_ASM25053v2	NZ_AIHQ01000019.1	99.38	491042	492011	FRW	Escherichia_coli	Escherichia	Enterobacteriaceae	Enterobacterales	Gammaproteobacteria	Proteobacteria	Gram-
ARG1034	Cluster720	GCF_000250555.1_ASM25055v2	NZ_AIHR01000021.1	99.38	411476	412445	FRW	Escherichia_coli	Escherichia	Enterobacteriaceae	Enterobacterales	Gammaproteobacteria	Proteobacteria	Gram-
ARG1034	Cluster720	GCF_000250575.1_ASM25057v2	NZ_AIHS01000026.1	99.38	271646	272615	FRW	Escherichia_coli	Escherichia	Enterobacteriaceae	Enterobacterales	Gammaproteobacteria	Proteobacteria	Gram-
ARG1034	Cluster720	GCF_000257275.1_ASM25727v1	NC_017663.1	100	2555519	2556488	FRW	Escherichia_coli	Escherichia	Enterobacteriaceae	Enterobacterales	Gammaproteobacteria	Proteobacteria	Gram-
ARG1034	Cluster720	GCF_000258025.1_ASM25802v1	NC_017660.1	99.69	2432069	2433038	REV	Escherichia_coli	Escherichia	Enterobacteriaceae	Enterobacterales	Gammaproteobacteria	Proteobacteria	Gram-
ARG1034	Cluster720	GCF_000258145.1_ASM25814v1	NC_017664.1	99.69	2519718	2520687	FRW	Escherichia_coli	Escherichia	Enterobacteriaceae	Enterobacterales	Gammaproteobacteria	Proteobacteria	Gram-
ARG1034	Cluster720	GCF_000258225.1_ASM25822v1	NZ_AGIA01000050.1	99.48	54709	55678	REV	Escherichia_coli	Escherichia	Enterobacteriaceae	Enterobacterales	Gammaproteobacteria	Proteobacteria	Gram-
ARG1034	Cluster720	GCF_000258635.1_ASM25863v1	NZ_JH648165.1	99.48	2530246	2531215	FRW	Escherichia_coli	Escherichia	Enterobacteriaceae	Enterobacterales	Gammaproteobacteria	Proteobacteria	Gram-
ARG1034	Cluster720	GCF_000258785.1_EscCol1.0	NZ_AJLU01000015.1	99.18	144148	145117	FRW	Escherichia_coli	Escherichia	Enterobacteriaceae	Enterobacterales	Gammaproteobacteria	Proteobacteria	Gram-
ARG1034	Cluster720	GCF_000258865.1_ASM25886v1	NZ_AICK01000009.1	100	354481	355450	REV	Escherichia_coli	Escherichia	Enterobacteriaceae	Enterobacterales	Gammaproteobacteria	Proteobacteria	Gram-
ARG1034	Cluster720	GCF_000259385.1_NCCP15647_1.0	NZ_AJMB01000042.1	99.48	75403	76372	FRW	Escherichia_coli	Escherichia	Enterobacteriaceae	Enterobacterales	Gammaproteobacteria	Proteobacteria	Gram-
ARG1034	Cluster720	GCF_000260475.1_NCCP15658v1.0	NZ_AJMD01000032.1	99.07	166233	167202	FRW	Escherichia_coli	Escherichia	Enterobacteriaceae	Enterobacterales	Gammaproteobacteria	Proteobacteria	Gram-
ARG1034	Cluster720	GCF_000261145.1_Esch_coli_M919_V2	NZ_JH659573.1	100	508597	509566	REV	Escherichia_coli	Escherichia	Enterobacteriaceae	Enterobacterales	Gammaproteobacteria	Proteobacteria	Gram-
ARG1034	Cluster720	GCF_000261385.1_Esch_coli_B799_V1	NZ_JH768571.1	99.28	784832	785801	FRW	Escherichia_coli	Escherichia	Enterobacteriaceae	Enterobacterales	Gammaproteobacteria	Proteobacteria	Gram-
ARG1034	Cluster720	GCF_000261405.1_Esch_coli_H730_V1	NZ_JH768586.1	100	753735	754704	REV	Escherichia_coli	Escherichia	Enterobacteriaceae	Enterobacterales	Gammaproteobacteria	Proteobacteria	Gram-
ARG1034	Cluster720	GCF_000262125.1_ASM26212v1	NC_017906.1	99.18	3025669	3026638	FRW	Escherichia_coli	Escherichia	Enterobacteriaceae	Enterobacterales	Gammaproteobacteria	Proteobacteria	Gram-
ARG1034	Cluster720	GCF_000263935.1_ASM26393v1	NZ_AJVS01000223.1	99.38	16499	17468	FRW	Escherichia_coli	Escherichia	Enterobacteriaceae	Enterobacterales	Gammaproteobacteria	Proteobacteria	Gram-
ARG1034	Cluster720	GCF_000263955.1_ASM26395v1	NZ_AJVT01000068.1	99.38	18773	19742	REV	Escherichia_coli	Escherichia	Enterobacteriaceae	Enterobacterales	Gammaproteobacteria	Proteobacteria	Gram-
ARG1034	Cluster720	GCF_000264095.1_ASM26409v1	NZ_AJWO01000088.1	97.84	14294	15263	FRW	Escherichia_coli	Escherichia	Enterobacteriaceae	Enterobacterales	Gammaproteobacteria	Proteobacteria	Gram-
ARG1034	Cluster720	GCF_000264175.1_ASM26417v1	NZ_AJWU01000254.1	97.42	771	1740	FRW	Escherichia_coli	Escherichia	Enterobacteriaceae	Enterobacterales	Gammaproteobacteria	Proteobacteria	Gram-
ARG1034	Cluster720	GCF_000264195.1_ASM26419v1	NZ_AJWP01000213.1	98.04	2460	3429	REV	Escherichia_coli	Escherichia	Enterobacteriaceae	Enterobacterales	Gammaproteobacteria	Proteobacteria	Gram-
ARG1034	Cluster720	GCF_000264235.1_ASM26423v1	NZ_AJWV01000109.1	99.38	49500	50469	FRW	Escherichia_coli	Escherichia	Enterobacteriaceae	Enterobacterales	Gammaproteobacteria	Proteobacteria	Gram-
ARG1034	Cluster720	GCF_000267025.1_ASM26702v1	NZ_AKMN01000046.1	99.18	158094	159063	FRW	Escherichia_coli	Escherichia	Enterobacteriaceae	Enterobacterales	Gammaproteobacteria	Proteobacteria	Gram-
ARG1034	Cluster720	GCF_000267045.1_ASM26704v1	NZ_AKMO01000040.1	99.18	175905	176874	FRW	Escherichia_coli	Escherichia	Enterobacteriaceae	Enterobacterales	Gammaproteobacteria	Proteobacteria	Gram-
ARG1034	Cluster720	GCF_000267085.1_ASM26708v1	NZ_AKLI01000054.1	99.18	193960	194929	FRW	Escherichia_coli	Escherichia	Enterobacteriaceae	Enterobacterales	Gammaproteobacteria	Proteobacteria	Gram-
ARG1034	Cluster720	GCF_000267105.1_ASM26710v1	NZ_AKLQ01000052.1	99.18	156395	157364	FRW	Escherichia_coli	Escherichia	Enterobacteriaceae	Enterobacterales	Gammaproteobacteria	Proteobacteria	Gram-
ARG1034	Cluster720	GCF_000267145.1_ASM26714v1	NZ_AKLV01000032.1	99.18	172150	173119	FRW	Escherichia_coli	Escherichia	Enterobacteriaceae	Enterobacterales	Gammaproteobacteria	Proteobacteria	Gram-
ARG1034	Cluster720	GCF_000267165.1_ASM26716v1	NZ_AKLW01000052.1	99.18	160772	161741	FRW	Escherichia_coli	Escherichia	Enterobacteriaceae	Enterobacterales	Gammaproteobacteria	Proteobacteria	Gram-
ARG1034	Cluster720	GCF_000267185.1_ASM26718v1	NZ_AKMA01000040.1	99.07	167547	168516	FRW	Escherichia_coli	Escherichia	Enterobacteriaceae	Enterobacterales	Gammaproteobacteria	Proteobacteria	Gram-
ARG1034	Cluster720	GCF_000268125.1_ASM26812v1	NZ_AKNH01000044.1	99.59	83434	84403	FRW	Escherichia_coli	Escherichia	Enterobacteriaceae	Enterobacterales	Gammaproteobacteria	Proteobacteria	Gram-
ARG1034	Cluster720	GCF_000268205.1_ASM26820v1	NZ_AKNI01000030.1	99.38	354614	355583	FRW	Escherichia_coli	Escherichia	Enterobacteriaceae	Enterobacterales	Gammaproteobacteria	Proteobacteria	Gram-
ARG1034	Cluster720	GCF_000269645.1_PB_Esch_coli_MG12655_V1	NZ_AKBV01000001.1	100	2136464	2137433	FRW	Escherichia_coli	Escherichia	Enterobacteriaceae	Enterobacterales	Gammaproteobacteria	Proteobacteria	Gram-
ARG1034	Cluster720	GCF_000270105.1_ASM27010v1	NC_017638.1	100	2351952	2352921	FRW	Escherichia_coli	Escherichia	Enterobacteriaceae	Enterobacterales	Gammaproteobacteria	Proteobacteria	Gram-
ARG1034	Cluster720	GCF_000273425.1_Esch_coli_MG12655_V1	NZ_AKVX01000001.1	100	2364499	2365468	FRW	Escherichia_coli	Escherichia	Enterobacteriaceae	Enterobacterales	Gammaproteobacteria	Proteobacteria	Gram-
ARG1034	Cluster720	GCF_000276745.1_EC_O111_H8_CVM9602_v01	NZ_AKAV01000214.1	99.38	25962	26931	FRW	Escherichia_coli	Escherichia	Enterobacteriaceae	Enterobacterales	Gammaproteobacteria	Proteobacteria	Gram-
ARG1034	Cluster720	GCF_000276785.1_EC_O26_H11_CVM10224_1.0	NZ_AKBB01000013.1	99.38	79658	80627	REV	Escherichia_coli	Escherichia	Enterobacteriaceae	Enterobacterales	Gammaproteobacteria	Proteobacteria	Gram-
ARG1034	Cluster720	GCF_000276845.1_EC_O26_H11_CVM10030_1.0	NZ_AKBA01000101.1	99.38	53729	54698	REV	Escherichia_coli	Escherichia	Enterobacteriaceae	Enterobacterales	Gammaproteobacteria	Proteobacteria	Gram-
ARG1034	Cluster720	GCF_000276865.1_EC_O111_CVM9455_1.0	NZ_AKAX01000223.1	99.38	34113	35082	FRW	Escherichia_coli	Escherichia	Enterobacteriaceae	Enterobacterales	Gammaproteobacteria	Proteobacteria	Gram-
ARG1034	Cluster720	GCF_000276885.1_EC_O26_H11_CVM9952_1.0	NZ_AKBC01000290.1	99.38	29852	30821	FRW	Escherichia_coli	Escherichia	Enterobacteriaceae	Enterobacterales	Gammaproteobacteria	Proteobacteria	Gram-
ARG1034	Cluster720	GCF_000276945.1_EC_O26_H11_CVM10021_1.0	NZ_AKAZ01000423.1	99.38	120972	121941	REV	Escherichia_coli	Escherichia	Enterobacteriaceae	Enterobacterales	Gammaproteobacteria	Proteobacteria	Gram-
ARG1034	Cluster720	GCF_000281775.1_ASM28177v1	NZ_AFEX01000031.1	99.38	403612	404581	FRW	Escherichia_coli	Escherichia	Enterobacteriaceae	Enterobacterales	Gammaproteobacteria	Proteobacteria	Gram-
ARG1034	Cluster720	GCF_000284495.1_ASM28449v1	NC_011993.1	97.53	2381205	2382174	FRW	Escherichia_coli	Escherichia	Enterobacteriaceae	Enterobacterales	Gammaproteobacteria	Proteobacteria	Gram-
ARG1034	Cluster720	GCF_000285375.1_ASM28537v1	NZ_HE572566.1	97.42	3936503	3937472	REV	Escherichia_coli	Escherichia	Enterobacteriaceae	Enterobacterales	Gammaproteobacteria	Proteobacteria	Gram-
ARG1034	Cluster720	GCF_000285655.3_EC958.v1	NZ_HG941718.1	97.63	2563931	2564900	FRW	Escherichia_coli	Escherichia	Enterobacteriaceae	Enterobacterales	Gammaproteobacteria	Proteobacteria	Gram-
ARG1034	Cluster720	GCF_000295775.2_ASM29577v2	NZ_ALIN02000011.1	97.53	269689	270658	FRW	Escherichia_coli	Escherichia	Enterobacteriaceae	Enterobacterales	Gammaproteobacteria	Proteobacteria	Gram-
ARG1034	Cluster720	GCF_000299255.1_ASM29925v1	NC_018650.1	99.48	1687186	1688155	REV	Escherichia_coli	Escherichia	Enterobacteriaceae	Enterobacterales	Gammaproteobacteria	Proteobacteria	Gram-
ARG1034	Cluster720	GCF_000299455.1_ASM29945v1	NC_018658.1	99.48	1699922	1700891	REV	Escherichia_coli	Escherichia	Enterobacteriaceae	Enterobacterales	Gammaproteobacteria	Proteobacteria	Gram-
ARG1034	Cluster720	GCF_000299475.1_ASM29947v1	NC_018661.1	99.48	1694876	1695845	REV	Escherichia_coli	Escherichia	Enterobacteriaceae	Enterobacterales	Gammaproteobacteria	Proteobacteria	Gram-
ARG1034	Cluster720	GCF_000302715.1_ASM30271v1	NZ_AMTP01000101.1	99.18	157998	158967	FRW	Escherichia_coli	Escherichia	Enterobacteriaceae	Enterobacterales	Gammaproteobacteria	Proteobacteria	Gram-
ARG1034	Cluster720	GCF_000302735.1_ASM30273v1	NZ_AMTQ01000053.1	99.18	159480	160449	FRW	Escherichia_coli	Escherichia	Enterobacteriaceae	Enterobacterales	Gammaproteobacteria	Proteobacteria	Gram-
ARG1034	Cluster720	GCF_000304075.2_ASM30407v2	NZ_JH954549.1	100	127172	128141	FRW	Escherichia_coli	Escherichia	Enterobacteriaceae	Enterobacterales	Gammaproteobacteria	Proteobacteria	Gram-
ARG1034	Cluster720	GCF_000304135.2_ASM30413v2	NZ_JH953810.1	99.59	164835	165804	FRW	Escherichia_coli	Escherichia	Enterobacteriaceae	Enterobacterales	Gammaproteobacteria	Proteobacteria	Gram-
ARG1034	Cluster720	GCF_000304255.1_ECAD30.1	NZ_AMSK01000002.1	100	23480	24449	FRW	Escherichia_coli	Escherichia	Enterobacteriaceae	Enterobacterales	Gammaproteobacteria	Proteobacteria	Gram-
ARG1034	Cluster720	GCF_000307205.1_ASM30720v1	NZ_HE962388.1	99.59	2409605	2410574	FRW	Escherichia_coli	Escherichia	Enterobacteriaceae	Enterobacterales	Gammaproteobacteria	Proteobacteria	Gram-
ARG1034	Cluster720	GCF_000313445.1_CFSAN001632_1.0	NZ_AMXQ01000231.1	99.38	142328	143297	REV	Escherichia_coli	Escherichia	Enterobacteriaceae	Enterobacterales	Gammaproteobacteria	Proteobacteria	Gram-
ARG1034	Cluster720	GCF_000317395.1_genome_assembly_of_LCT-EC59_strain_of_E.coli	NZ_KB000001.1	97.63	383556	384525	FRW	Escherichia_coli	Escherichia	Enterobacteriaceae	Enterobacterales	Gammaproteobacteria	Proteobacteria	Gram-
ARG1034	Cluster720	GCF_000319835.1_Esch_coli_11-02318_V1	NZ_KB021608.1	99.48	13534	14503	FRW	Escherichia_coli	Escherichia	Enterobacteriaceae	Enterobacterales	Gammaproteobacteria	Proteobacteria	Gram-
ARG1034	Cluster720	GCF_000319935.1_Esch_coli_Ec11-5604_V1	NZ_KB021537.1	99.48	468668	469637	FRW	Escherichia_coli	Escherichia	Enterobacteriaceae	Enterobacterales	Gammaproteobacteria	Proteobacteria	Gram-
ARG1034	Cluster720	GCF_000319975.1_Esch_coli_Ec11-4987_V1	NZ_KB021522.1	99.48	850457	851426	FRW	Escherichia_coli	Escherichia	Enterobacteriaceae	Enterobacterales	Gammaproteobacteria	Proteobacteria	Gram-
ARG1034	Cluster720	GCF_000320015.1_Esch_coli_11-02033-1_V1	NZ_AMVS01000002.1	99.48	13682	14651	FRW	Escherichia_coli	Escherichia	Enterobacteriaceae	Enterobacterales	Gammaproteobacteria	Proteobacteria	Gram-
ARG1034	Cluster720	GCF_000320035.1_Esch_coli_11-02092_V1	NZ_AMVT01000031.1	99.48	13534	14503	FRW	Escherichia_coli	Escherichia	Enterobacteriaceae	Enterobacterales	Gammaproteobacteria	Proteobacteria	Gram-
ARG1034	Cluster720	GCF_000320075.1_Esch_coli_11-02093_V1	NZ_AMVU01000036.1	99.48	13682	14651	FRW	Escherichia_coli	Escherichia	Enterobacteriaceae	Enterobacterales	Gammaproteobacteria	Proteobacteria	Gram-
ARG1034	Cluster720	GCF_000320095.1_Esch_coli_11-02281_V1	NZ_AMVV01000046.1	99.48	13682	14651	FRW	Escherichia_coli	Escherichia	Enterobacteriaceae	Enterobacterales	Gammaproteobacteria	Proteobacteria	Gram-
ARG1034	Cluster720	GCF_000320115.1_Esch_coli_11-02913_V1	NZ_AMVX01000036.1	99.48	13534	14503	FRW	Escherichia_coli	Escherichia	Enterobacteriaceae	Enterobacterales	Gammaproteobacteria	Proteobacteria	Gram-
ARG1034	Cluster720	GCF_000320135.1_Esch_coli_11-03439_V1	NZ_AMVY01000039.1	99.48	13534	14503	FRW	Escherichia_coli	Escherichia	Enterobacteriaceae	Enterobacterales	Gammaproteobacteria	Proteobacteria	Gram-
ARG1034	Cluster720	GCF_000320155.1_Esch_coli_11-03943_V1	NZ_AMWA01000040.1	99.48	13682	14651	FRW	Escherichia_coli	Escherichia	Enterobacteriaceae	Enterobacterales	Gammaproteobacteria	Proteobacteria	Gram-
ARG1034	Cluster720	GCF_000320175.1_Esch_coli_11-04080_V1	NZ_AMVZ01000041.1	99.48	13682	14651	FRW	Escherichia_coli	Escherichia	Enterobacteriaceae	Enterobacterales	Gammaproteobacteria	Proteobacteria	Gram-
ARG1034	Cluster720	GCF_000320195.1_Esch_coli_Ec11-4988_V1	NZ_KB021496.1	99.48	466402	467371	FRW	Escherichia_coli	Escherichia	Enterobacteriaceae	Enterobacterales	Gammaproteobacteria	Proteobacteria	Gram-
ARG1034	Cluster720	GCF_000320215.1_Esch_coli_Ec11-5603_V1	NZ_KB021482.1	99.48	3073157	3074126	FRW	Escherichia_coli	Escherichia	Enterobacteriaceae	Enterobacterales	Gammaproteobacteria	Proteobacteria	Gram-
ARG1034	Cluster720	GCF_000320235.1_Esch_coli_Ec11-6006_V1	NZ_KB021468.1	99.48	490998	491967	FRW	Escherichia_coli	Escherichia	Enterobacteriaceae	Enterobacterales	Gammaproteobacteria	Proteobacteria	Gram-
ARG1034	Cluster720	GCF_000320255.1_Esch_coli_Ec12-0465_V1	NZ_KB021461.1	99.48	485019	485988	FRW	Escherichia_coli	Escherichia	Enterobacteriaceae	Enterobacterales	Gammaproteobacteria	Proteobacteria	Gram-
ARG1034	Cluster720	GCF_000320275.1_Esch_coli_Ec12-0466_V1	NZ_KB021452.1	99.48	468965	469934	FRW	Escherichia_coli	Escherichia	Enterobacteriaceae	Enterobacterales	Gammaproteobacteria	Proteobacteria	Gram-
ARG1034	Cluster720	GCF_000333195.1_ASM33319v1	NZ_CAPL01000059.1	100	61981	62950	FRW	Escherichia_coli	Escherichia	Enterobacteriaceae	Enterobacterales	Gammaproteobacteria	Proteobacteria	Gram-
ARG1034	Cluster720	GCF_000335015.2_ASM33501v2	NZ_AOEF01000128.1	99.18	138138	139107	FRW	Escherichia_coli	Escherichia	Enterobacteriaceae	Enterobacterales	Gammaproteobacteria	Proteobacteria	Gram-
ARG1034	Cluster720	GCF_000335075.2_ASM33507v2	NZ_AOEM01000114.1	99.07	7679	8648	FRW	Escherichia_coli	Escherichia	Enterobacteriaceae	Enterobacterales	Gammaproteobacteria	Proteobacteria	Gram-
ARG1034	Cluster720	GCF_000335135.1_ASM33513v1	NZ_AOEQ01000115.1	99.18	153486	154455	FRW	Escherichia_coli	Escherichia	Enterobacteriaceae	Enterobacterales	Gammaproteobacteria	Proteobacteria	Gram-
ARG1034	Cluster720	GCF_000335195.2_ASM33519v2	NZ_AOET01000088.1	99.18	149460	150429	FRW	Escherichia_coli	Escherichia	Enterobacteriaceae	Enterobacterales	Gammaproteobacteria	Proteobacteria	Gram-
ARG1034	Cluster720	GCF_000335455.2_ASM33545v2	NZ_AOEO01000094.1	99.18	7654	8623	FRW	Escherichia_coli	Escherichia	Enterobacteriaceae	Enterobacterales	Gammaproteobacteria	Proteobacteria	Gram-
ARG1034	Cluster720	GCF_000340255.1_S17	NZ_AOGN01000066.1	100	6196	7165	FRW	Escherichia_coli	Escherichia	Enterobacteriaceae	Enterobacterales	Gammaproteobacteria	Proteobacteria	Gram-
ARG1034	Cluster720	GCF_000350025.2_C48_93_IrSpV01	NZ_AHAX01000038.1	100	165131	166100	FRW	Escherichia_coli	Escherichia	Enterobacteriaceae	Enterobacterales	Gammaproteobacteria	Proteobacteria	Gram-
ARG1034	Cluster720	GCF_000350045.2_C43_90_IrSpV01	NZ_AHAW01000040.1	100	271132	272101	FRW	Escherichia_coli	Escherichia	Enterobacteriaceae	Enterobacterales	Gammaproteobacteria	Proteobacteria	Gram-
ARG1034	Cluster720	GCF_000350185.1_ASM35018v1	NC_020518.1	100	1937438	1938407	FRW	Escherichia_coli	Escherichia	Enterobacteriaceae	Enterobacterales	Gammaproteobacteria	Proteobacteria	Gram-
ARG1034	Cluster720	GCF_000350625.1_Esch_coli_KTE2_V1	NZ_KB732215.1	98.04	1109808	1110777	FRW	Escherichia_coli	Escherichia	Enterobacteriaceae	Enterobacterales	Gammaproteobacteria	Proteobacteria	Gram-
ARG1034	Cluster720	GCF_000350645.1_Esch_coli_KTE4_V1	NZ_KB732222.1	97.42	1016219	1017188	FRW	Escherichia_coli	Escherichia	Enterobacteriaceae	Enterobacterales	Gammaproteobacteria	Proteobacteria	Gram-
ARG1034	Cluster720	GCF_000350665.1_Esch_coli_KTE5_V1	NZ_KB732233.1	97.42	1093413	1094382	FRW	Escherichia_coli	Escherichia	Enterobacteriaceae	Enterobacterales	Gammaproteobacteria	Proteobacteria	Gram-
ARG1034	Cluster720	GCF_000350725.1_Esch_coli_KTE12_V1	NZ_KB732268.1	99.38	285264	286233	FRW	Escherichia_coli	Escherichia	Enterobacteriaceae	Enterobacterales	Gammaproteobacteria	Proteobacteria	Gram-
ARG1034	Cluster720	GCF_000350745.1_Esch_coli_KTE15_V1	NZ_KB732276.1	97.84	1366801	1367770	FRW	Escherichia_coli	Escherichia	Enterobacteriaceae	Enterobacterales	Gammaproteobacteria	Proteobacteria	Gram-
ARG1034	Cluster720	GCF_000350765.1_Esch_coli_KTE16_V1	NZ_KB732288.1	97.84	2328393	2329362	FRW	Escherichia_coli	Escherichia	Enterobacteriaceae	Enterobacterales	Gammaproteobacteria	Proteobacteria	Gram-
ARG1034	Cluster720	GCF_000350785.1_Esch_coli_KTE21_V1	NZ_KB732300.1	98.04	388575	389544	FRW	Escherichia_coli	Escherichia	Enterobacteriaceae	Enterobacterales	Gammaproteobacteria	Proteobacteria	Gram-
ARG1034	Cluster720	GCF_000350805.1_Esch_coli_KTE25_V1	NZ_KB732326.1	97.63	3014154	3015123	FRW	Escherichia_coli	Escherichia	Enterobacteriaceae	Enterobacterales	Gammaproteobacteria	Proteobacteria	Gram-
ARG1034	Cluster720	GCF_000350825.1_Esch_coli_KTE26_V1	NZ_KB732336.1	98.04	1249578	1250547	FRW	Escherichia_coli	Escherichia	Enterobacteriaceae	Enterobacterales	Gammaproteobacteria	Proteobacteria	Gram-
ARG1034	Cluster720	GCF_000350845.1_Esch_coli_KTE28_V1	NZ_KB732349.1	97.63	784826	785795	FRW	Escherichia_coli	Escherichia	Enterobacteriaceae	Enterobacterales	Gammaproteobacteria	Proteobacteria	Gram-
ARG1034	Cluster720	GCF_000350865.1_Esch_coli_KTE39_V1	NZ_KB732360.1	97.63	293357	294326	FRW	Escherichia_coli	Escherichia	Enterobacteriaceae	Enterobacterales	Gammaproteobacteria	Proteobacteria	Gram-
ARG1034	Cluster720	GCF_000350885.1_Esch_coli_KTE44_V1	NZ_KB732384.1	100	196977	197946	FRW	Escherichia_coli	Escherichia	Enterobacteriaceae	Enterobacterales	Gammaproteobacteria	Proteobacteria	Gram-
ARG1034	Cluster720	GCF_000350905.1_Esch_coli_KTE178_V1	NZ_KB732395.1	97.63	1263336	1264305	FRW	Escherichia_coli	Escherichia	Enterobacteriaceae	Enterobacterales	Gammaproteobacteria	Proteobacteria	Gram-
ARG1034	Cluster720	GCF_000350925.1_Esch_coli_KTE181_V1	NZ_KB732403.1	98.04	1358679	1359648	FRW	Escherichia_coli	Escherichia	Enterobacteriaceae	Enterobacterales	Gammaproteobacteria	Proteobacteria	Gram-
ARG1034	Cluster720	GCF_000350945.1_Esch_coli_KTE187_V1	NZ_KB732413.1	97.63	287235	288204	FRW	Escherichia_coli	Escherichia	Enterobacteriaceae	Enterobacterales	Gammaproteobacteria	Proteobacteria	Gram-
ARG1034	Cluster720	GCF_000350965.1_Esch_coli_KTE188_V1	NZ_KB732422.1	97.63	290359	291328	FRW	Escherichia_coli	Escherichia	Enterobacteriaceae	Enterobacterales	Gammaproteobacteria	Proteobacteria	Gram-
ARG1034	Cluster720	GCF_000350985.1_Esch_coli_KTE189_V1	NZ_KB732437.1	97.53	1211144	1212113	FRW	Escherichia_coli	Escherichia	Enterobacteriaceae	Enterobacterales	Gammaproteobacteria	Proteobacteria	Gram-
ARG1034	Cluster720	GCF_000351005.1_Esch_coli_KTE191_V1	NZ_KB732446.1	97.53	865883	866852	FRW	Escherichia_coli	Escherichia	Enterobacteriaceae	Enterobacterales	Gammaproteobacteria	Proteobacteria	Gram-
ARG1034	Cluster720	GCF_000351025.1_Esch_coli_KTE193_V1	NZ_KB732454.1	98.97	1035142	1036111	FRW	Escherichia_coli	Escherichia	Enterobacteriaceae	Enterobacterales	Gammaproteobacteria	Proteobacteria	Gram-
ARG1034	Cluster720	GCF_000351045.1_Esch_coli_KTE201_V1	NZ_KB732483.1	97.63	305273	306242	FRW	Escherichia_coli	Escherichia	Enterobacteriaceae	Enterobacterales	Gammaproteobacteria	Proteobacteria	Gram-
ARG1034	Cluster720	GCF_000351065.1_Esch_coli_KTE204_V1	NZ_KB732465.1	98.04	301123	302092	FRW	Escherichia_coli	Escherichia	Enterobacteriaceae	Enterobacterales	Gammaproteobacteria	Proteobacteria	Gram-
ARG1034	Cluster720	GCF_000351085.1_Esch_coli_KTE205_V1	NZ_KB732486.1	97.73	1162779	1163748	FRW	Escherichia_coli	Escherichia	Enterobacteriaceae	Enterobacterales	Gammaproteobacteria	Proteobacteria	Gram-
ARG1034	Cluster720	GCF_000351105.1_Esch_coli_KTE206_V1	NZ_KB732494.1	97.63	2153998	2154967	FRW	Escherichia_coli	Escherichia	Enterobacteriaceae	Enterobacterales	Gammaproteobacteria	Proteobacteria	Gram-
ARG1034	Cluster720	GCF_000351125.1_Esch_coli_KTE208_V1	NZ_KB732511.1	98.04	185978	186947	FRW	Escherichia_coli	Escherichia	Enterobacteriaceae	Enterobacterales	Gammaproteobacteria	Proteobacteria	Gram-
ARG1034	Cluster720	GCF_000351145.1_Esch_coli_KTE210_V1	NZ_KB732522.1	99.48	2889847	2890816	FRW	Escherichia_coli	Escherichia	Enterobacteriaceae	Enterobacterales	Gammaproteobacteria	Proteobacteria	Gram-
ARG1034	Cluster720	GCF_000351205.1_Esch_coli_KTE214_V1	NZ_KB732541.1	97.63	290284	291253	FRW	Escherichia_coli	Escherichia	Enterobacteriaceae	Enterobacterales	Gammaproteobacteria	Proteobacteria	Gram-
ARG1034	Cluster720	GCF_000351225.1_Esch_coli_KTE216_V1	NZ_KB732557.1	97.63	1221574	1222543	FRW	Escherichia_coli	Escherichia	Enterobacteriaceae	Enterobacterales	Gammaproteobacteria	Proteobacteria	Gram-
ARG1034	Cluster720	GCF_000351285.1_Esch_coli_KTE228_V1	NZ_KB732574.1	98.04	1219297	1220266	FRW	Escherichia_coli	Escherichia	Enterobacteriaceae	Enterobacterales	Gammaproteobacteria	Proteobacteria	Gram-
ARG1034	Cluster720	GCF_000351305.1_Esch_coli_KTE230_V1	NZ_KB732592.1	97.63	290348	291317	FRW	Escherichia_coli	Escherichia	Enterobacteriaceae	Enterobacterales	Gammaproteobacteria	Proteobacteria	Gram-
ARG1034	Cluster720	GCF_000351325.1_Esch_coli_KTE233_V1	NZ_KB732580.1	99.59	294685	295654	FRW	Escherichia_coli	Escherichia	Enterobacteriaceae	Enterobacterales	Gammaproteobacteria	Proteobacteria	Gram-
ARG1034	Cluster720	GCF_000351365.1_Esch_coli_KTE235_V1	NZ_KB732610.1	98.04	1245984	1246953	FRW	Escherichia_coli	Escherichia	Enterobacteriaceae	Enterobacterales	Gammaproteobacteria	Proteobacteria	Gram-
ARG1034	Cluster720	GCF_000351405.1_Esch_coli_KTE237_V1	NZ_KB733385.1	98.14	508277	509246	FRW	Escherichia_coli	Escherichia	Enterobacteriaceae	Enterobacterales	Gammaproteobacteria	Proteobacteria	Gram-
ARG1034	Cluster720	GCF_000351425.1_Esch_coli_KTE47_V1	NZ_KB732635.1	97.84	334191	335160	FRW	Escherichia_coli	Escherichia	Enterobacteriaceae	Enterobacterales	Gammaproteobacteria	Proteobacteria	Gram-
ARG1034	Cluster720	GCF_000351465.1_Esch_coli_KTE51_V1	NZ_KB732675.1	100	177653	178622	FRW	Escherichia_coli	Escherichia	Enterobacteriaceae	Enterobacterales	Gammaproteobacteria	Proteobacteria	Gram-
ARG1034	Cluster720	GCF_000351485.1_Esch_coli_KTE53_V1	NZ_KB732687.1	97.63	1270093	1271062	FRW	Escherichia_coli	Escherichia	Enterobacteriaceae	Enterobacterales	Gammaproteobacteria	Proteobacteria	Gram-
ARG1034	Cluster720	GCF_000351505.1_Esch_coli_KTE55_V1	NZ_KB732697.1	97.42	1086328	1087297	FRW	Escherichia_coli	Escherichia	Enterobacteriaceae	Enterobacterales	Gammaproteobacteria	Proteobacteria	Gram-
ARG1034	Cluster720	GCF_000351525.1_Esch_coli_KTE56_V1	NZ_KB732702.1	100	301790	302759	FRW	Escherichia_coli	Escherichia	Enterobacteriaceae	Enterobacterales	Gammaproteobacteria	Proteobacteria	Gram-
ARG1034	Cluster720	GCF_000351545.1_Esch_coli_KTE57_V1	NZ_KB732714.1	97.73	1166244	1167213	FRW	Escherichia_coli	Escherichia	Enterobacteriaceae	Enterobacterales	Gammaproteobacteria	Proteobacteria	Gram-
ARG1034	Cluster720	GCF_000351565.1_Esch_coli_KTE58_V1	NZ_KB732739.1	97.42	3018027	3018996	FRW	Escherichia_coli	Escherichia	Enterobacteriaceae	Enterobacterales	Gammaproteobacteria	Proteobacteria	Gram-
ARG1034	Cluster720	GCF_000351585.1_Esch_coli_KTE60_V1	NZ_KB732719.1	97.63	298454	299423	FRW	Escherichia_coli	Escherichia	Enterobacteriaceae	Enterobacterales	Gammaproteobacteria	Proteobacteria	Gram-
ARG1034	Cluster720	GCF_000351605.1_Esch_coli_KTE62_V1	NZ_KB732751.1	97.32	1147628	1148597	FRW	Escherichia_coli	Escherichia	Enterobacteriaceae	Enterobacterales	Gammaproteobacteria	Proteobacteria	Gram-
ARG1034	Cluster720	GCF_000351625.1_Esch_coli_KTE66_V1	NZ_KB732762.1	97.94	2752460	2753429	FRW	Escherichia_coli	Escherichia	Enterobacteriaceae	Enterobacterales	Gammaproteobacteria	Proteobacteria	Gram-
ARG1034	Cluster720	GCF_000351645.1_Esch_coli_KTE67_V1	NZ_KB732771.1	97.63	1395935	1396904	FRW	Escherichia_coli	Escherichia	Enterobacteriaceae	Enterobacterales	Gammaproteobacteria	Proteobacteria	Gram-
ARG1034	Cluster720	GCF_000351665.1_Esch_coli_KTE72_V1	NZ_KB733397.1	97.84	1218331	1219300	FRW	Escherichia_coli	Escherichia	Enterobacteriaceae	Enterobacterales	Gammaproteobacteria	Proteobacteria	Gram-
ARG1034	Cluster720	GCF_000351685.1_Esch_coli_KTE75_V1	NZ_KB732777.1	98.76	64360	65329	FRW	Escherichia_coli	Escherichia	Enterobacteriaceae	Enterobacterales	Gammaproteobacteria	Proteobacteria	Gram-
ARG1034	Cluster720	GCF_000351705.1_Esch_coli_KTE76_V1	NZ_KB732814.1	98.14	342345	343314	FRW	Escherichia_coli	Escherichia	Enterobacteriaceae	Enterobacterales	Gammaproteobacteria	Proteobacteria	Gram-
ARG1034	Cluster720	GCF_000351745.1_Esch_coli_KTE80_V1	NZ_KB732831.1	98.04	1117156	1118125	FRW	Escherichia_coli	Escherichia	Enterobacteriaceae	Enterobacterales	Gammaproteobacteria	Proteobacteria	Gram-
ARG1034	Cluster720	GCF_000351765.1_Esch_coli_KTE81_V1	NZ_KB732854.1	100	3091045	3092014	FRW	Escherichia_coli	Escherichia	Enterobacteriaceae	Enterobacterales	Gammaproteobacteria	Proteobacteria	Gram-
ARG1034	Cluster720	GCF_000351785.1_Esch_coli_KTE83_V1	NZ_KB733414.1	98.04	1349990	1350959	FRW	Escherichia_coli	Escherichia	Enterobacteriaceae	Enterobacterales	Gammaproteobacteria	Proteobacteria	Gram-
ARG1034	Cluster720	GCF_000351805.1_Esch_coli_KTE86_V1	NZ_KB732872.1	97.84	1217806	1218775	FRW	Escherichia_coli	Escherichia	Enterobacteriaceae	Enterobacterales	Gammaproteobacteria	Proteobacteria	Gram-
ARG1034	Cluster720	GCF_000351825.1_Esch_coli_KTE87_V1	NZ_KB732882.1	97.63	302314	303283	FRW	Escherichia_coli	Escherichia	Enterobacteriaceae	Enterobacterales	Gammaproteobacteria	Proteobacteria	Gram-
ARG1034	Cluster720	GCF_000351845.1_Esch_coli_KTE93_V1	NZ_KB732897.1	97.84	1212646	1213615	FRW	Escherichia_coli	Escherichia	Enterobacteriaceae	Enterobacterales	Gammaproteobacteria	Proteobacteria	Gram-
ARG1034	Cluster720	GCF_000351865.1_Esch_coli_KTE111_V1	NZ_KB732931.1	99.59	2890365	2891334	FRW	Escherichia_coli	Escherichia	Enterobacteriaceae	Enterobacterales	Gammaproteobacteria	Proteobacteria	Gram-
ARG1034	Cluster720	GCF_000351885.1_Esch_coli_KTE116_V1	NZ_KB732889.1	98.04	3310745	3311714	FRW	Escherichia_coli	Escherichia	Enterobacteriaceae	Enterobacterales	Gammaproteobacteria	Proteobacteria	Gram-
ARG1034	Cluster720	GCF_000351905.1_Esch_coli_KTE119_V1	NZ_KB732923.1	100	2269447	2270416	FRW	Escherichia_coli	Escherichia	Enterobacteriaceae	Enterobacterales	Gammaproteobacteria	Proteobacteria	Gram-
ARG1034	Cluster720	GCF_000351925.1_Esch_coli_KTE142_V1	NZ_KB732916.1	99.48	1676488	1677457	FRW	Escherichia_coli	Escherichia	Enterobacteriaceae	Enterobacterales	Gammaproteobacteria	Proteobacteria	Gram-
ARG1034	Cluster720	GCF_000351945.1_Esch_coli_KTE143_V1	NZ_KB732946.1	96.29	800263	801232	FRW	Escherichia_coli	Escherichia	Enterobacteriaceae	Enterobacterales	Gammaproteobacteria	Proteobacteria	Gram-
ARG1034	Cluster720	GCF_000351965.1_Esch_coli_KTE156_V1	NZ_KB733421.1	100	2886097	2887066	FRW	Escherichia_coli	Escherichia	Enterobacteriaceae	Enterobacterales	Gammaproteobacteria	Proteobacteria	Gram-
ARG1034	Cluster720	GCF_000352005.1_Esch_coli_KTE162_V1	NZ_KB732953.1	97.63	320633	321602	FRW	Escherichia_coli	Escherichia	Enterobacteriaceae	Enterobacterales	Gammaproteobacteria	Proteobacteria	Gram-
ARG1034	Cluster720	GCF_000352025.1_Esch_coli_KTE169_V1	NZ_KB732976.1	97.84	1217341	1218310	FRW	Escherichia_coli	Escherichia	Enterobacteriaceae	Enterobacterales	Gammaproteobacteria	Proteobacteria	Gram-
ARG1034	Cluster720	GCF_000352045.1_Esch_coli_KTE171_V1	NZ_KB732962.1	100	842314	843283	FRW	Escherichia_coli	Escherichia	Enterobacteriaceae	Enterobacterales	Gammaproteobacteria	Proteobacteria	Gram-
ARG1034	Cluster720	GCF_000352065.1_Esch_coli_KTE6_V1	NZ_KB732993.1	97.63	4278586	4279555	FRW	Escherichia_coli	Escherichia	Enterobacteriaceae	Enterobacterales	Gammaproteobacteria	Proteobacteria	Gram-
ARG1034	Cluster720	GCF_000352085.1_Esch_coli_KTE8_V1	NZ_KB732984.1	97.63	1193248	1194217	FRW	Escherichia_coli	Escherichia	Enterobacteriaceae	Enterobacterales	Gammaproteobacteria	Proteobacteria	Gram-
ARG1034	Cluster720	GCF_000352105.1_Esch_coli_KTE9_V1	NZ_KB732996.1	98.04	1029625	1030594	FRW	Escherichia_coli	Escherichia	Enterobacteriaceae	Enterobacterales	Gammaproteobacteria	Proteobacteria	Gram-
ARG1034	Cluster720	GCF_000352125.1_Esch_coli_KTE17_V1	NZ_KB733000.1	97.63	2782084	2783053	FRW	Escherichia_coli	Escherichia	Enterobacteriaceae	Enterobacterales	Gammaproteobacteria	Proteobacteria	Gram-
ARG1034	Cluster720	GCF_000352145.1_Esch_coli_KTE18_V1	NZ_KB733004.1	97.63	2107244	2108213	FRW	Escherichia_coli	Escherichia	Enterobacteriaceae	Enterobacterales	Gammaproteobacteria	Proteobacteria	Gram-
ARG1034	Cluster720	GCF_000352165.1_Esch_coli_KTE45_V1	NZ_KB733365.1	97.63	2864163	2865132	FRW	Escherichia_coli	Escherichia	Enterobacteriaceae	Enterobacterales	Gammaproteobacteria	Proteobacteria	Gram-
ARG1034	Cluster720	GCF_000352185.1_Esch_coli_KTE42_V1	NZ_KB733011.1	100	3060475	3061444	FRW	Escherichia_coli	Escherichia	Enterobacteriaceae	Enterobacterales	Gammaproteobacteria	Proteobacteria	Gram-
ARG1034	Cluster720	GCF_000352205.1_Esch_coli_KTE23_V1	NZ_KB733018.1	97.63	2113269	2114238	FRW	Escherichia_coli	Escherichia	Enterobacteriaceae	Enterobacterales	Gammaproteobacteria	Proteobacteria	Gram-
ARG1034	Cluster720	GCF_000352225.1_Esch_coli_KTE43_V1	NZ_KB733426.1	97.84	1913188	1914157	FRW	Escherichia_coli	Escherichia	Enterobacteriaceae	Enterobacterales	Gammaproteobacteria	Proteobacteria	Gram-
ARG1034	Cluster720	GCF_000352245.1_Esch_coli_KTE29_V1	NZ_KB733014.1	99.48	2278175	2279144	FRW	Escherichia_coli	Escherichia	Enterobacteriaceae	Enterobacterales	Gammaproteobacteria	Proteobacteria	Gram-
ARG1034	Cluster720	GCF_000352265.1_Esch_coli_KTE22_V1	NZ_KB733023.1	97.42	2186666	2187635	FRW	Escherichia_coli	Escherichia	Enterobacteriaceae	Enterobacterales	Gammaproteobacteria	Proteobacteria	Gram-
ARG1034	Cluster720	GCF_000352285.1_Esch_coli_KTE46_V1	NZ_KB733030.1	97.63	2163278	2164247	FRW	Escherichia_coli	Escherichia	Enterobacteriaceae	Enterobacterales	Gammaproteobacteria	Proteobacteria	Gram-
ARG1034	Cluster720	GCF_000352365.1_Esch_coli_KTE59_V1	NZ_KB733042.1	97.42	2256320	2257289	FRW	Escherichia_coli	Escherichia	Enterobacteriaceae	Enterobacterales	Gammaproteobacteria	Proteobacteria	Gram-
ARG1034	Cluster720	GCF_000352385.1_Esch_coli_KTE63_V1	NZ_KB733050.1	97.63	305437	306406	FRW	Escherichia_coli	Escherichia	Enterobacteriaceae	Enterobacterales	Gammaproteobacteria	Proteobacteria	Gram-
ARG1034	Cluster720	GCF_000352405.1_Esch_coli_KTE65_V1	NZ_KB733066.1	97.42	1084669	1085638	FRW	Escherichia_coli	Escherichia	Enterobacteriaceae	Enterobacterales	Gammaproteobacteria	Proteobacteria	Gram-
ARG1034	Cluster720	GCF_000352425.1_Esch_coli_KTE78_V1	NZ_KB733057.1	97.84	2269190	2270159	FRW	Escherichia_coli	Escherichia	Enterobacteriaceae	Enterobacterales	Gammaproteobacteria	Proteobacteria	Gram-
ARG1034	Cluster720	GCF_000352465.1_Esch_coli_KTE84_V1	NZ_KB733109.1	97.84	238052	239021	FRW	Escherichia_coli	Escherichia	Enterobacteriaceae	Enterobacterales	Gammaproteobacteria	Proteobacteria	Gram-
ARG1034	Cluster720	GCF_000352485.1_Esch_coli_KTE91_V1	NZ_KB733082.1	99.38	2302509	2303478	FRW	Escherichia_coli	Escherichia	Enterobacteriaceae	Enterobacterales	Gammaproteobacteria	Proteobacteria	Gram-
ARG1034	Cluster720	GCF_000352505.1_Esch_coli_KTE101_V1	NZ_KB733078.1	99.38	1134792	1135761	FRW	Escherichia_coli	Escherichia	Enterobacteriaceae	Enterobacterales	Gammaproteobacteria	Proteobacteria	Gram-
ARG1034	Cluster720	GCF_000352525.1_Esch_coli_KTE115_V1	NZ_KB733435.1	98.14	2455825	2456794	FRW	Escherichia_coli	Escherichia	Enterobacteriaceae	Enterobacterales	Gammaproteobacteria	Proteobacteria	Gram-
ARG1034	Cluster720	GCF_000352565.1_Esch_coli_KTE123_V1	NZ_KB733071.1	97.42	4585403	4586372	FRW	Escherichia_coli	Escherichia	Enterobacteriaceae	Enterobacterales	Gammaproteobacteria	Proteobacteria	Gram-
ARG1034	Cluster720	GCF_000352585.1_Esch_coli_KTE135_V1	NZ_KB733087.1	99.48	777345	778314	FRW	Escherichia_coli	Escherichia	Enterobacteriaceae	Enterobacterales	Gammaproteobacteria	Proteobacteria	Gram-
ARG1034	Cluster720	GCF_000352605.1_Esch_coli_KTE136_V1	NZ_KB733094.1	99.38	2777691	2778660	FRW	Escherichia_coli	Escherichia	Enterobacteriaceae	Enterobacterales	Gammaproteobacteria	Proteobacteria	Gram-
ARG1034	Cluster720	GCF_000352625.1_Esch_coli_KTE140_V1	NZ_KB733088.1	98.04	3100398	3101367	FRW	Escherichia_coli	Escherichia	Enterobacteriaceae	Enterobacterales	Gammaproteobacteria	Proteobacteria	Gram-
ARG1034	Cluster720	GCF_000352645.1_Esch_coli_KTE141_V1	NZ_KB733103.1	97.63	288636	289605	FRW	Escherichia_coli	Escherichia	Enterobacteriaceae	Enterobacterales	Gammaproteobacteria	Proteobacteria	Gram-
ARG1034	Cluster720	GCF_000352665.1_Esch_coli_KTE144_V1	NZ_KB733117.1	98.76	210648	211617	FRW	Escherichia_coli	Escherichia	Enterobacteriaceae	Enterobacterales	Gammaproteobacteria	Proteobacteria	Gram-
ARG1034	Cluster720	GCF_000352685.1_Esch_coli_KTE146_V1	NZ_KB733122.1	98.04	2302112	2303081	FRW	Escherichia_coli	Escherichia	Enterobacteriaceae	Enterobacterales	Gammaproteobacteria	Proteobacteria	Gram-
ARG1034	Cluster720	GCF_000352705.1_Esch_coli_KTE147_V1	NZ_KB733135.1	98.66	910067	911036	FRW	Escherichia_coli	Escherichia	Enterobacteriaceae	Enterobacterales	Gammaproteobacteria	Proteobacteria	Gram-
ARG1034	Cluster720	GCF_000352725.1_Esch_coli_KTE154_V1	NZ_KB733130.1	100	307902	308871	FRW	Escherichia_coli	Escherichia	Enterobacteriaceae	Enterobacterales	Gammaproteobacteria	Proteobacteria	Gram-
ARG1034	Cluster720	GCF_000352745.1_Esch_coli_KTE158_V1	NZ_KB733140.1	98.04	1201383	1202352	FRW	Escherichia_coli	Escherichia	Enterobacteriaceae	Enterobacterales	Gammaproteobacteria	Proteobacteria	Gram-
ARG1034	Cluster720	GCF_000352785.1_Esch_coli_KTE192_V1	NZ_KB733145.1	97.94	2132156	2133125	FRW	Escherichia_coli	Escherichia	Enterobacteriaceae	Enterobacterales	Gammaproteobacteria	Proteobacteria	Gram-
ARG1034	Cluster720	GCF_000352805.1_Esch_coli_KTE194_V1	NZ_KB733150.1	97.84	1372203	1373172	FRW	Escherichia_coli	Escherichia	Enterobacteriaceae	Enterobacterales	Gammaproteobacteria	Proteobacteria	Gram-
ARG1034	Cluster720	GCF_000352825.1_Esch_coli_KTE190_V1	NZ_KB733164.1	98.04	2982557	2983526	FRW	Escherichia_coli	Escherichia	Enterobacteriaceae	Enterobacterales	Gammaproteobacteria	Proteobacteria	Gram-
ARG1034	Cluster720	GCF_000352845.1_Esch_coli_KTE173_V1	NZ_KB733439.1	97.63	2903882	2904851	FRW	Escherichia_coli	Escherichia	Enterobacteriaceae	Enterobacterales	Gammaproteobacteria	Proteobacteria	Gram-
ARG1034	Cluster720	GCF_000352865.1_Esch_coli_KTE175_V1	NZ_KB733160.1	97.63	1202413	1203382	FRW	Escherichia_coli	Escherichia	Enterobacteriaceae	Enterobacterales	Gammaproteobacteria	Proteobacteria	Gram-
ARG1034	Cluster720	GCF_000352885.1_Esch_coli_KTE184_V1	NZ_KB733172.1	99.38	3730497	3731466	FRW	Escherichia_coli	Escherichia	Enterobacteriaceae	Enterobacterales	Gammaproteobacteria	Proteobacteria	Gram-
ARG1034	Cluster720	GCF_000352905.1_Esch_coli_KTE183_V1	NZ_KB733173.1	97.84	1400265	1401234	FRW	Escherichia_coli	Escherichia	Enterobacteriaceae	Enterobacterales	Gammaproteobacteria	Proteobacteria	Gram-
ARG1034	Cluster720	GCF_000352925.1_Esch_coli_KTE196_V1	NZ_KB733179.1	98.35	893325	894294	FRW	Escherichia_coli	Escherichia	Enterobacteriaceae	Enterobacterales	Gammaproteobacteria	Proteobacteria	Gram-
ARG1034	Cluster720	GCF_000352965.1_Esch_coli_KTE202_V1	NZ_KB733188.1	98.45	2380088	2381057	FRW	Escherichia_coli	Escherichia	Enterobacteriaceae	Enterobacterales	Gammaproteobacteria	Proteobacteria	Gram-
ARG1034	Cluster720	GCF_000352985.1_Esch_coli_KTE203_V1	NZ_KB733201.1	99.38	3583360	3584329	FRW	Escherichia_coli	Escherichia	Enterobacteriaceae	Enterobacterales	Gammaproteobacteria	Proteobacteria	Gram-
ARG1034	Cluster720	GCF_000353005.1_Esch_coli_KTE207_V1	NZ_KB733196.1	97.84	842081	843050	FRW	Escherichia_coli	Escherichia	Enterobacteriaceae	Enterobacterales	Gammaproteobacteria	Proteobacteria	Gram-
ARG1034	Cluster720	GCF_000353025.1_Esch_coli_KTE209_V1	NZ_KB733361.1	97.63	289464	290433	FRW	Escherichia_coli	Escherichia	Enterobacteriaceae	Enterobacterales	Gammaproteobacteria	Proteobacteria	Gram-
ARG1034	Cluster720	GCF_000353045.1_Esch_coli_KTE211_V1	NZ_KB733221.1	97.63	2068922	2069891	FRW	Escherichia_coli	Escherichia	Enterobacteriaceae	Enterobacterales	Gammaproteobacteria	Proteobacteria	Gram-
ARG1034	Cluster720	GCF_000353065.1_Esch_coli_KTE215_V1	NZ_KB733208.1	97.84	863048	864017	FRW	Escherichia_coli	Escherichia	Enterobacteriaceae	Enterobacterales	Gammaproteobacteria	Proteobacteria	Gram-
ARG1034	Cluster720	GCF_000353085.1_Esch_coli_KTE217_V1	NZ_KB733230.1	97.63	2107139	2108108	FRW	Escherichia_coli	Escherichia	Enterobacteriaceae	Enterobacterales	Gammaproteobacteria	Proteobacteria	Gram-
ARG1034	Cluster720	GCF_000353105.1_Esch_coli_KTE218_V1	NZ_KB733217.1	97.63	302863	303832	FRW	Escherichia_coli	Escherichia	Enterobacteriaceae	Enterobacterales	Gammaproteobacteria	Proteobacteria	Gram-
ARG1034	Cluster720	GCF_000353125.1_Esch_coli_KTE223_V1	NZ_KB733353.1	97.63	308215	309184	FRW	Escherichia_coli	Escherichia	Enterobacteriaceae	Enterobacterales	Gammaproteobacteria	Proteobacteria	Gram-
ARG1034	Cluster720	GCF_000353145.1_Esch_coli_KTE227_V1	NZ_KB733359.1	97.42	1019736	1020705	FRW	Escherichia_coli	Escherichia	Enterobacteriaceae	Enterobacterales	Gammaproteobacteria	Proteobacteria	Gram-
ARG1034	Cluster720	GCF_000353165.1_Esch_coli_KTE229_V1	NZ_KB733235.1	97.42	1107027	1107996	FRW	Escherichia_coli	Escherichia	Enterobacteriaceae	Enterobacterales	Gammaproteobacteria	Proteobacteria	Gram-
ARG1034	Cluster720	GCF_000353545.1_E92_11NrN01	NZ_AHAU01000044.1	99.48	13439	14408	FRW	Escherichia_coli	Escherichia	Enterobacteriaceae	Enterobacterales	Gammaproteobacteria	Proteobacteria	Gram-
ARG1034	Cluster720	GCF_000354735.2_ASM35473v2	NZ_AQEW01000012.1	99.38	261671	262640	FRW	Escherichia_coli	Escherichia	Enterobacteriaceae	Enterobacterales	Gammaproteobacteria	Proteobacteria	Gram-
ARG1034	Cluster720	GCF_000354795.2_ASM35479v2	NZ_AQEV01000009.1	99.48	869983	870952	FRW	Escherichia_coli	Escherichia	Enterobacteriaceae	Enterobacterales	Gammaproteobacteria	Proteobacteria	Gram-
ARG1034	Cluster720	GCF_000354855.1_ASM35485v1	NZ_AQEU01000009.1	100	436872	437841	FRW	Escherichia_coli	Escherichia	Enterobacteriaceae	Enterobacterales	Gammaproteobacteria	Proteobacteria	Gram-
ARG1034	Cluster720	GCF_000354935.2_ASM35493v2	NZ_AQDI01000084.1	99.48	175918	176887	FRW	Escherichia_coli	Escherichia	Enterobacteriaceae	Enterobacterales	Gammaproteobacteria	Proteobacteria	Gram-
ARG1034	Cluster720	GCF_000355075.2_ASM35507v2	NZ_AQEO01000027.1	99.48	766755	767724	FRW	Escherichia_coli	Escherichia	Enterobacteriaceae	Enterobacterales	Gammaproteobacteria	Proteobacteria	Gram-
ARG1034	Cluster720	GCF_000355095.2_ASM35509v2	NZ_AQEN01000028.1	99.59	160066	161035	FRW	Escherichia_coli	Escherichia	Enterobacteriaceae	Enterobacterales	Gammaproteobacteria	Proteobacteria	Gram-
ARG1034	Cluster720	GCF_000355115.2_ASM35511v2	NZ_AQEJ01000015.1	99.59	269678	270647	FRW	Escherichia_coli	Escherichia	Enterobacteriaceae	Enterobacterales	Gammaproteobacteria	Proteobacteria	Gram-
ARG1034	Cluster720	GCF_000355155.2_ASM35515v2	NZ_AQFG01000021.1	99.59	759821	760790	FRW	Escherichia_coli	Escherichia	Enterobacteriaceae	Enterobacterales	Gammaproteobacteria	Proteobacteria	Gram-
ARG1034	Cluster720	GCF_000355175.1_ASM35517v1	NZ_AQFF01000019.1	99.48	306393	307362	FRW	Escherichia_coli	Escherichia	Enterobacteriaceae	Enterobacterales	Gammaproteobacteria	Proteobacteria	Gram-
ARG1034	Cluster720	GCF_000355195.2_ASM35519v2	NZ_AQFD01000035.1	99.38	277399	278368	FRW	Escherichia_coli	Escherichia	Enterobacteriaceae	Enterobacterales	Gammaproteobacteria	Proteobacteria	Gram-
ARG1034	Cluster720	GCF_000355215.2_ASM35521v2	NZ_AQFC01000041.1	99.38	271999	272968	FRW	Escherichia_coli	Escherichia	Enterobacteriaceae	Enterobacterales	Gammaproteobacteria	Proteobacteria	Gram-
ARG1034	Cluster720	GCF_000355235.2_ASM35523v2	NZ_AQFB01000018.1	99.59	418638	419607	FRW	Escherichia_coli	Escherichia	Enterobacteriaceae	Enterobacterales	Gammaproteobacteria	Proteobacteria	Gram-
ARG1034	Cluster720	GCF_000355255.2_ASM35525v2	NZ_AQFA01000039.1	99.48	725753	726722	FRW	Escherichia_coli	Escherichia	Enterobacteriaceae	Enterobacterales	Gammaproteobacteria	Proteobacteria	Gram-
ARG1034	Cluster720	GCF_000355275.2_ASM35527v2	NZ_AQEZ01000018.1	99.48	276480	277449	FRW	Escherichia_coli	Escherichia	Enterobacteriaceae	Enterobacterales	Gammaproteobacteria	Proteobacteria	Gram-
ARG1034	Cluster720	GCF_000355295.1_ASM35529v1	NZ_AQEY01000015.1	99.38	210472	211441	FRW	Escherichia_coli	Escherichia	Enterobacteriaceae	Enterobacterales	Gammaproteobacteria	Proteobacteria	Gram-
ARG1034	Cluster720	GCF_000355315.2_ASM35531v2	NZ_AQEQ01000020.1	99.59	776970	777939	FRW	Escherichia_coli	Escherichia	Enterobacteriaceae	Enterobacterales	Gammaproteobacteria	Proteobacteria	Gram-
ARG1034	Cluster720	GCF_000355455.2_ASM35545v2	NZ_AQDE01000064.1	100	127995	128964	FRW	Escherichia_coli	Escherichia	Enterobacteriaceae	Enterobacterales	Gammaproteobacteria	Proteobacteria	Gram-
ARG1034	Cluster720	GCF_000355495.2_ASM35549v2	NZ_AQFK01000014.1	99.48	496261	497230	FRW	Escherichia_coli	Escherichia	Enterobacteriaceae	Enterobacterales	Gammaproteobacteria	Proteobacteria	Gram-
ARG1034	Cluster720	GCF_000355515.2_ASM35551v2	NZ_AQEX01000021.1	100	298982	299951	FRW	Escherichia_coli	Escherichia	Enterobacteriaceae	Enterobacterales	Gammaproteobacteria	Proteobacteria	Gram-
ARG1034	Cluster720	GCF_000356165.2_ASM35616v2	NZ_AQET01000039.1	99.9	17432	18401	FRW	Escherichia_coli	Escherichia	Enterobacteriaceae	Enterobacterales	Gammaproteobacteria	Proteobacteria	Gram-
ARG1034	Cluster720	GCF_000356545.1_ASM35654v1	NZ_AQEP01000012.1	99.38	283258	284227	FRW	Escherichia_coli	Escherichia	Enterobacteriaceae	Enterobacterales	Gammaproteobacteria	Proteobacteria	Gram-
ARG1034	Cluster720	GCF_000356565.1_ASM35656v1	NZ_AQEM01000036.1	99.48	284813	285782	FRW	Escherichia_coli	Escherichia	Enterobacteriaceae	Enterobacterales	Gammaproteobacteria	Proteobacteria	Gram-
ARG1034	Cluster720	GCF_000356585.2_ASM35658v2	NZ_AQEL01000007.1	100	379561	380530	FRW	Escherichia_coli	Escherichia	Enterobacteriaceae	Enterobacterales	Gammaproteobacteria	Proteobacteria	Gram-
ARG1034	Cluster720	GCF_000356605.2_ASM35660v2	NZ_AQEK01000029.1	99.48	191032	192001	FRW	Escherichia_coli	Escherichia	Enterobacteriaceae	Enterobacterales	Gammaproteobacteria	Proteobacteria	Gram-
ARG1034	Cluster720	GCF_000356625.2_ASM35662v2	NZ_AQFE01000030.1	99.28	287376	288345	FRW	Escherichia_coli	Escherichia	Enterobacteriaceae	Enterobacterales	Gammaproteobacteria	Proteobacteria	Gram-
ARG1034	Cluster720	GCF_000356645.2_ASM35664v2	NZ_AQES01000008.1	100	321265	322234	FRW	Escherichia_coli	Escherichia	Enterobacteriaceae	Enterobacterales	Gammaproteobacteria	Proteobacteria	Gram-
ARG1034	Cluster720	GCF_000356665.2_ASM35666v2	NZ_AQER01000011.1	99.38	380458	381427	FRW	Escherichia_coli	Escherichia	Enterobacteriaceae	Enterobacterales	Gammaproteobacteria	Proteobacteria	Gram-
ARG1034	Cluster720	GCF_000356705.1_ASM35670v1	NZ_AQFJ01000011.1	100	374437	375406	FRW	Escherichia_coli	Escherichia	Enterobacteriaceae	Enterobacterales	Gammaproteobacteria	Proteobacteria	Gram-
ARG1034	Cluster720	GCF_000356725.1_ASM35672v1	NZ_AQFI01000019.1	100	302254	303223	FRW	Escherichia_coli	Escherichia	Enterobacteriaceae	Enterobacterales	Gammaproteobacteria	Proteobacteria	Gram-
ARG1034	Cluster720	GCF_000356745.2_ASM35674v2	NZ_AQFH01000019.1	100	201802	202771	FRW	Escherichia_coli	Escherichia	Enterobacteriaceae	Enterobacterales	Gammaproteobacteria	Proteobacteria	Gram-
ARG1034	Cluster720	GCF_000357165.1_ASM35716v1	NZ_APYK01000147.1	99.38	234057	235026	FRW	Escherichia_coli	Escherichia	Enterobacteriaceae	Enterobacterales	Gammaproteobacteria	Proteobacteria	Gram-
ARG1034	Cluster720	GCF_000357305.2_ASM35730v2	NZ_APYN01000048.1	99.38	247500	248469	FRW	Escherichia_coli	Escherichia	Enterobacteriaceae	Enterobacterales	Gammaproteobacteria	Proteobacteria	Gram-
ARG1034	Cluster720	GCF_000357325.1_ASM35732v1	NZ_APYO01000048.1	99.38	39254	40223	FRW	Escherichia_coli	Escherichia	Enterobacteriaceae	Enterobacterales	Gammaproteobacteria	Proteobacteria	Gram-
ARG1034	Cluster720	GCF_000357385.2_ASM35738v2	NZ_APXU01000141.1	99.9	17424	18393	FRW	Escherichia_coli	Escherichia	Enterobacteriaceae	Enterobacterales	Gammaproteobacteria	Proteobacteria	Gram-
ARG1034	Cluster720	GCF_000357725.1_ASM35772v1	NZ_APXR01000133.1	99.9	17402	18371	FRW	Escherichia_coli	Escherichia	Enterobacteriaceae	Enterobacterales	Gammaproteobacteria	Proteobacteria	Gram-
ARG1034	Cluster720	GCF_000357765.2_ASM35776v2	NZ_APZE01000037.1	99.38	349472	350441	FRW	Escherichia_coli	Escherichia	Enterobacteriaceae	Enterobacterales	Gammaproteobacteria	Proteobacteria	Gram-
ARG1034	Cluster720	GCF_000357845.2_ASM35784v2	NZ_AQBD01000131.1	99.48	276274	277243	FRW	Escherichia_coli	Escherichia	Enterobacteriaceae	Enterobacterales	Gammaproteobacteria	Proteobacteria	Gram-
ARG1034	Cluster720	GCF_000358955.2_ASM35895v2	NZ_AQBC01000156.1	99.48	149450	150419	FRW	Escherichia_coli	Escherichia	Enterobacteriaceae	Enterobacterales	Gammaproteobacteria	Proteobacteria	Gram-
ARG1034	Cluster720	GCF_000364305.1_Esch_coli_SWW33_V1	NZ_KB822522.1	97.63	2113188	2114157	FRW	Escherichia_coli	Escherichia	Enterobacteriaceae	Enterobacterales	Gammaproteobacteria	Proteobacteria	Gram-
ARG1034	Cluster720	GCF_000364365.1_ASM36436v1	NZ_APIN01000002.1	100	1167107	1168076	FRW	Escherichia_coli	Escherichia	Enterobacteriaceae	Enterobacterales	Gammaproteobacteria	Proteobacteria	Gram-
ARG1034	Cluster720	GCF_000387785.2_ASM38778v2	NZ_APNX01000003.1	97.84	325843	326812	REV	Escherichia_coli	Escherichia	Enterobacteriaceae	Enterobacterales	Gammaproteobacteria	Proteobacteria	Gram-
ARG1034	Cluster720	GCF_000387825.2_ASM38782v2	NZ_APNU01000191.1	97.53	1262	2231	FRW	Escherichia_coli	Escherichia	Enterobacteriaceae	Enterobacterales	Gammaproteobacteria	Proteobacteria	Gram-
ARG1034	Cluster720	GCF_000397245.1_Ec13_E1F1_TOP382-1_120714	NZ_AOQC01000047.1	97.53	49638	50607	FRW	Escherichia_coli	Escherichia	Enterobacteriaceae	Enterobacterales	Gammaproteobacteria	Proteobacteria	Gram-
ARG1034	Cluster720	GCF_000397265.1_Ec13_E1F2_TOP382-2_120714	NZ_AOQD01000033.1	97.53	49648	50617	FRW	Escherichia_coli	Escherichia	Enterobacteriaceae	Enterobacterales	Gammaproteobacteria	Proteobacteria	Gram-
ARG1034	Cluster720	GCF_000397285.1_Ec13_E1F3_TOP382-3_120714	NZ_AOQE01000029.1	97.53	59073	60042	REV	Escherichia_coli	Escherichia	Enterobacteriaceae	Enterobacterales	Gammaproteobacteria	Proteobacteria	Gram-
ARG1034	Cluster720	GCF_000397445.1_Ec13_E3F2_TOP550-2_120714	NZ_AOQM01000001.1	97.53	49642	50611	FRW	Escherichia_coli	Escherichia	Enterobacteriaceae	Enterobacterales	Gammaproteobacteria	Proteobacteria	Gram-
ARG1034	Cluster720	GCF_000397465.1_Ec13_E3F3_TOP550-3_120714	NZ_AOQN01000047.1	97.53	49639	50608	FRW	Escherichia_coli	Escherichia	Enterobacteriaceae	Enterobacterales	Gammaproteobacteria	Proteobacteria	Gram-
ARG1034	Cluster720	GCF_000397485.1_Ec13_E3F4_TOP550-4_120714	NZ_AOQO01000002.1	96.73	49639	50616	FRW	Escherichia_coli	Escherichia	Enterobacteriaceae	Enterobacterales	Gammaproteobacteria	Proteobacteria	Gram-
ARG1034	Cluster720	GCF_000397505.1_Ec72_E1U1_TOP2386_120714	NZ_AOQP01000015.1	99.59	58510	59479	REV	Escherichia_coli	Escherichia	Enterobacteriaceae	Enterobacterales	Gammaproteobacteria	Proteobacteria	Gram-
ARG1034	Cluster720	GCF_000397525.1_Ec72_E1F1_TOP2396-1_120714	NZ_AOQQ01000007.1	99.48	58526	59495	REV	Escherichia_coli	Escherichia	Enterobacteriaceae	Enterobacterales	Gammaproteobacteria	Proteobacteria	Gram-
ARG1034	Cluster720	GCF_000397545.1_Ec72_E1F2_TOP2396-2_120714	NZ_AOQR01000026.1	98.56	58858	59828	REV	Escherichia_coli	Escherichia	Enterobacteriaceae	Enterobacterales	Gammaproteobacteria	Proteobacteria	Gram-
ARG1034	Cluster720	GCF_000397625.1_Ec72_E3U1_TOP2652_120714	NZ_AOQV01000005.1	97.63	96381	97350	REV	Escherichia_coli	Escherichia	Enterobacteriaceae	Enterobacterales	Gammaproteobacteria	Proteobacteria	Gram-
ARG1034	Cluster720	GCF_000397665.1_Ec72_E3F2_TOP2662-2_120714	NZ_AOQX01000021.1	97.63	49600	50569	FRW	Escherichia_coli	Escherichia	Enterobacteriaceae	Enterobacterales	Gammaproteobacteria	Proteobacteria	Gram-
ARG1034	Cluster720	GCF_000397685.1_Ec72_E3F3_TOP2662-3_120714	NZ_AOQY01000007.1	97.63	49658	50627	FRW	Escherichia_coli	Escherichia	Enterobacteriaceae	Enterobacterales	Gammaproteobacteria	Proteobacteria	Gram-
ARG1034	Cluster720	GCF_000397705.1_Ec72_E3F4_TOP2662-4_120714	NZ_AOQZ01000048.1	97.63	100763	101732	REV	Escherichia_coli	Escherichia	Enterobacteriaceae	Enterobacterales	Gammaproteobacteria	Proteobacteria	Gram-
ARG1034	Cluster720	GCF_000397725.1_Ec72_E1U1_TOP2386_MIRA_120724	NZ_AORB01000033.1	99.59	46693	47662	REV	Escherichia_coli	Escherichia	Enterobacteriaceae	Enterobacterales	Gammaproteobacteria	Proteobacteria	Gram-
ARG1034	Cluster720	GCF_000398885.1_Esch_coli_KTE33_V1	NZ_KB976076.1	95.26	1407211	1408180	FRW	Escherichia_coli	Escherichia	Enterobacteriaceae	Enterobacterales	Gammaproteobacteria	Proteobacteria	Gram-
ARG1034	Cluster720	GCF_000401755.1_Escherichia_coli_ATCC_25922	NZ_ASHD01000043.1	97.63	257532	258501	FRW	Escherichia_coli	Escherichia	Enterobacteriaceae	Enterobacterales	Gammaproteobacteria	Proteobacteria	Gram-
ARG1034	Cluster720	GCF_000407665.1_Esch_coli_KTE1_V1	NZ_KE136563.1	98.04	1110121	1111090	FRW	Escherichia_coli	Escherichia	Enterobacteriaceae	Enterobacterales	Gammaproteobacteria	Proteobacteria	Gram-
ARG1034	Cluster720	GCF_000407685.1_Esch_coli_KTE3_V1	NZ_KE136581.1	97.42	1007405	1008374	FRW	Escherichia_coli	Escherichia	Enterobacteriaceae	Enterobacterales	Gammaproteobacteria	Proteobacteria	Gram-
ARG1034	Cluster720	GCF_000407705.1_Esch_coli_KTE7_V1	NZ_KE136590.1	97.42	419281	420250	FRW	Escherichia_coli	Escherichia	Enterobacteriaceae	Enterobacterales	Gammaproteobacteria	Proteobacteria	Gram-
ARG1034	Cluster720	GCF_000407725.1_Esch_coli_KTE13_V1	NZ_KE136600.1	99.38	1064486	1065455	FRW	Escherichia_coli	Escherichia	Enterobacteriaceae	Enterobacterales	Gammaproteobacteria	Proteobacteria	Gram-
ARG1034	Cluster720	GCF_000407745.1_Esch_coli_KTE35_V1	NZ_KE136604.1	100	1217304	1218273	REV	Escherichia_coli	Escherichia	Enterobacteriaceae	Enterobacterales	Gammaproteobacteria	Proteobacteria	Gram-
ARG1034	Cluster720	GCF_000407805.1_Esch_coli_KTE14_V1	NZ_KE136654.1	100	173418	174387	FRW	Escherichia_coli	Escherichia	Enterobacteriaceae	Enterobacterales	Gammaproteobacteria	Proteobacteria	Gram-
ARG1034	Cluster720	GCF_000407825.1_Esch_coli_KTE19_V1	NZ_KE136675.1	97.84	948724	949693	FRW	Escherichia_coli	Escherichia	Enterobacteriaceae	Enterobacterales	Gammaproteobacteria	Proteobacteria	Gram-
ARG1034	Cluster720	GCF_000407845.1_Esch_coli_KTE20_V1	NZ_KE136678.1	98.04	575296	576265	FRW	Escherichia_coli	Escherichia	Enterobacteriaceae	Enterobacterales	Gammaproteobacteria	Proteobacteria	Gram-
ARG1034	Cluster720	GCF_000407865.1_Esch_coli_KTE24_V1	NZ_KE136712.1	96.29	464584	465553	FRW	Escherichia_coli	Escherichia	Enterobacteriaceae	Enterobacterales	Gammaproteobacteria	Proteobacteria	Gram-
ARG1034	Cluster720	GCF_000407885.1_Esch_coli_KTE27_V1	NZ_KE136718.1	97.32	336409	337378	FRW	Escherichia_coli	Escherichia	Enterobacteriaceae	Enterobacterales	Gammaproteobacteria	Proteobacteria	Gram-
ARG1034	Cluster720	GCF_000407945.1_Esch_coli_KTE34_V1	NZ_KE136741.1	100	1216100	1217069	REV	Escherichia_coli	Escherichia	Enterobacteriaceae	Enterobacterales	Gammaproteobacteria	Proteobacteria	Gram-
ARG1034	Cluster720	GCF_000407965.1_Esch_coli_KTE36_V1	NZ_KE136761.1	96.29	144155	145124	REV	Escherichia_coli	Escherichia	Enterobacteriaceae	Enterobacterales	Gammaproteobacteria	Proteobacteria	Gram-
ARG1034	Cluster720	GCF_000408005.1_Esch_coli_KTE38_V1	NZ_KE136817.1	96.29	633151	634120	FRW	Escherichia_coli	Escherichia	Enterobacteriaceae	Enterobacterales	Gammaproteobacteria	Proteobacteria	Gram-
ARG1034	Cluster720	GCF_000408025.1_Esch_coli_KTE40_V1	NZ_KE136835.1	100	1157510	1158479	FRW	Escherichia_coli	Escherichia	Enterobacteriaceae	Enterobacterales	Gammaproteobacteria	Proteobacteria	Gram-
ARG1034	Cluster720	GCF_000408065.1_Esch_coli_KTE182_V1	NZ_KE136862.1	97.73	1171434	1172403	FRW	Escherichia_coli	Escherichia	Enterobacteriaceae	Enterobacterales	Gammaproteobacteria	Proteobacteria	Gram-
ARG1034	Cluster720	GCF_000408085.1_Esch_coli_KTE185_V1	NZ_KE136868.1	97.63	2701055	2702024	FRW	Escherichia_coli	Escherichia	Enterobacteriaceae	Enterobacterales	Gammaproteobacteria	Proteobacteria	Gram-
ARG1034	Cluster720	GCF_000408125.1_Esch_coli_KTE195_V1	NZ_KE136905.1	97.53	1445594	1446563	FRW	Escherichia_coli	Escherichia	Enterobacteriaceae	Enterobacterales	Gammaproteobacteria	Proteobacteria	Gram-
ARG1034	Cluster720	GCF_000408165.1_Esch_coli_KTE199_V1	NZ_KE136937.1	98.14	264520	265489	FRW	Escherichia_coli	Escherichia	Enterobacteriaceae	Enterobacterales	Gammaproteobacteria	Proteobacteria	Gram-
ARG1034	Cluster720	GCF_000408185.1_Esch_coli_KTE200_V1	NZ_KE136943.1	98.04	1967594	1968563	FRW	Escherichia_coli	Escherichia	Enterobacteriaceae	Enterobacterales	Gammaproteobacteria	Proteobacteria	Gram-
ARG1034	Cluster720	GCF_000408205.1_Esch_coli_KTE219_V1	NZ_KE136951.1	97.73	1022860	1023829	FRW	Escherichia_coli	Escherichia	Enterobacteriaceae	Enterobacterales	Gammaproteobacteria	Proteobacteria	Gram-
ARG1034	Cluster720	GCF_000408225.1_Esch_coli_KTE221_V1	NZ_KE136969.1	99.59	1052004	1052973	FRW	Escherichia_coli	Escherichia	Enterobacteriaceae	Enterobacterales	Gammaproteobacteria	Proteobacteria	Gram-
ARG1034	Cluster720	GCF_000408265.1_Esch_coli_KTE225_V1	NZ_KE136980.1	98.04	4007534	4008503	FRW	Escherichia_coli	Escherichia	Enterobacteriaceae	Enterobacterales	Gammaproteobacteria	Proteobacteria	Gram-
ARG1034	Cluster720	GCF_000408285.1_Esch_coli_KTE226_V1	NZ_KE136999.1	97.63	307339	308308	FRW	Escherichia_coli	Escherichia	Enterobacteriaceae	Enterobacterales	Gammaproteobacteria	Proteobacteria	Gram-
ARG1034	Cluster720	GCF_000408305.1_Esch_coli_KTE240_V1	NZ_KE137004.1	97.42	2591951	2592920	FRW	Escherichia_coli	Escherichia	Enterobacteriaceae	Enterobacterales	Gammaproteobacteria	Proteobacteria	Gram-
ARG1034	Cluster720	GCF_000408345.1_Esch_coli_KTE61_V1	NZ_KE137010.1	100	2657724	2658693	FRW	Escherichia_coli	Escherichia	Enterobacteriaceae	Enterobacterales	Gammaproteobacteria	Proteobacteria	Gram-
ARG1034	Cluster720	GCF_000408365.1_Esch_coli_KTE64_V1	NZ_KE137028.1	99.38	2408545	2409514	FRW	Escherichia_coli	Escherichia	Enterobacteriaceae	Enterobacterales	Gammaproteobacteria	Proteobacteria	Gram-
ARG1034	Cluster720	GCF_000408385.1_Esch_coli_KTE68_V1	NZ_KE137049.1	98.04	1212385	1213354	FRW	Escherichia_coli	Escherichia	Enterobacteriaceae	Enterobacterales	Gammaproteobacteria	Proteobacteria	Gram-
ARG1034	Cluster720	GCF_000408405.1_Esch_coli_KTE69_V1	NZ_KE137067.1	96.29	882786	883755	FRW	Escherichia_coli	Escherichia	Enterobacteriaceae	Enterobacterales	Gammaproteobacteria	Proteobacteria	Gram-
ARG1034	Cluster720	GCF_000408445.1_Esch_coli_KTE71_V1	NZ_KE137106.1	100	200529	201498	FRW	Escherichia_coli	Escherichia	Enterobacteriaceae	Enterobacterales	Gammaproteobacteria	Proteobacteria	Gram-
ARG1034	Cluster720	GCF_000408465.1_Esch_coli_KTE73_V1	NZ_KE137120.1	100	1150871	1151840	FRW	Escherichia_coli	Escherichia	Enterobacteriaceae	Enterobacterales	Gammaproteobacteria	Proteobacteria	Gram-
ARG1034	Cluster720	GCF_000408485.1_Esch_coli_KTE74_V1	NZ_KE137130.1	96.29	799020	799989	FRW	Escherichia_coli	Escherichia	Enterobacteriaceae	Enterobacterales	Gammaproteobacteria	Proteobacteria	Gram-
ARG1034	Cluster720	GCF_000408565.1_Esch_coli_KTE100_V1	NZ_KE137155.1	100	3351900	3352869	FRW	Escherichia_coli	Escherichia	Enterobacteriaceae	Enterobacterales	Gammaproteobacteria	Proteobacteria	Gram-
ARG1034	Cluster720	GCF_000408585.1_Esch_coli_KTE102_V1	NZ_KE137162.1	99.79	3743070	3744039	FRW	Escherichia_coli	Escherichia	Enterobacteriaceae	Enterobacterales	Gammaproteobacteria	Proteobacteria	Gram-
ARG1034	Cluster720	GCF_000408605.1_Esch_coli_KTE103_V1	NZ_KE137187.1	100	208509	209478	FRW	Escherichia_coli	Escherichia	Enterobacteriaceae	Enterobacterales	Gammaproteobacteria	Proteobacteria	Gram-
ARG1034	Cluster720	GCF_000408645.1_Esch_coli_KTE108_V1	NZ_KE137211.1	99.59	4257719	4258688	FRW	Escherichia_coli	Escherichia	Enterobacteriaceae	Enterobacterales	Gammaproteobacteria	Proteobacteria	Gram-
ARG1034	Cluster720	GCF_000408665.1_Esch_coli_KTE121_V1	NZ_KE137219.1	98.14	1405697	1406666	FRW	Escherichia_coli	Escherichia	Enterobacteriaceae	Enterobacterales	Gammaproteobacteria	Proteobacteria	Gram-
ARG1034	Cluster720	GCF_000408685.1_Esch_coli_KTE126_V1	NZ_KE137227.1	97.84	394802	395771	FRW	Escherichia_coli	Escherichia	Enterobacteriaceae	Enterobacterales	Gammaproteobacteria	Proteobacteria	Gram-
ARG1034	Cluster720	GCF_000408705.1_Esch_coli_KTE127_V1	NZ_KE137239.1	98.04	316546	317515	FRW	Escherichia_coli	Escherichia	Enterobacteriaceae	Enterobacterales	Gammaproteobacteria	Proteobacteria	Gram-
ARG1034	Cluster720	GCF_000408725.1_Esch_coli_KTE130_V1	NZ_KE137258.1	100	186771	187740	FRW	Escherichia_coli	Escherichia	Enterobacteriaceae	Enterobacterales	Gammaproteobacteria	Proteobacteria	Gram-
ARG1034	Cluster720	GCF_000408745.1_Esch_coli_KTE132_V1	NZ_KE137271.1	100	193093	194062	FRW	Escherichia_coli	Escherichia	Enterobacteriaceae	Enterobacterales	Gammaproteobacteria	Proteobacteria	Gram-
ARG1034	Cluster720	GCF_000408765.1_Esch_coli_KTE134_V1	NZ_KE137276.1	98.04	2472463	2473432	REV	Escherichia_coli	Escherichia	Enterobacteriaceae	Enterobacterales	Gammaproteobacteria	Proteobacteria	Gram-
ARG1034	Cluster720	GCF_000408785.1_Esch_coli_KTE155_V1	NZ_KE137288.1	100	906622	907591	FRW	Escherichia_coli	Escherichia	Enterobacteriaceae	Enterobacterales	Gammaproteobacteria	Proteobacteria	Gram-
ARG1034	Cluster720	GCF_000408825.1_Esch_coli_KTE170_V1	NZ_KE137305.1	98.04	860861	861830	FRW	Escherichia_coli	Escherichia	Enterobacteriaceae	Enterobacterales	Gammaproteobacteria	Proteobacteria	Gram-
ARG1034	Cluster720	GCF_000442065.2_Escherichia_coli_O127_H6_str._E2348_69_substr._CVDNalr	NZ_ASZR01000074.1	97.73	118696	119665	REV	Escherichia_coli	Escherichia	Enterobacteriaceae	Enterobacterales	Gammaproteobacteria	Proteobacteria	Gram-
ARG1034	Cluster720	GCF_000446095.2_ASM44609v2	NZ_AIAD01000121.1	99.28	58602	59571	REV	Escherichia_coli	Escherichia	Enterobacteriaceae	Enterobacterales	Gammaproteobacteria	Proteobacteria	Gram-
ARG1034	Cluster720	GCF_000446245.1_ASM44624v1	NZ_AICG01000029.1	99.38	109989	110958	REV	Escherichia_coli	Escherichia	Enterobacteriaceae	Enterobacterales	Gammaproteobacteria	Proteobacteria	Gram-
ARG1034	Cluster720	GCF_000446285.2_ASM44628v2	NZ_AIAM01000152.1	97.84	328118	329087	REV	Escherichia_coli	Escherichia	Enterobacteriaceae	Enterobacterales	Gammaproteobacteria	Proteobacteria	Gram-
ARG1034	Cluster720	GCF_000446525.2_ASM44652v2	NZ_AIAY01000006.1	97.63	26265	27234	FRW	Escherichia_coli	Escherichia	Enterobacteriaceae	Enterobacterales	Gammaproteobacteria	Proteobacteria	Gram-
ARG1034	Cluster720	GCF_000446605.2_ASM44660v2	NZ_AIBC01000007.1	99.38	71446	72415	REV	Escherichia_coli	Escherichia	Enterobacteriaceae	Enterobacterales	Gammaproteobacteria	Proteobacteria	Gram-
ARG1034	Cluster720	GCF_000446645.2_ASM44664v2	NZ_AIBE01000302.1	97.73	189342	190311	REV	Escherichia_coli	Escherichia	Enterobacteriaceae	Enterobacterales	Gammaproteobacteria	Proteobacteria	Gram-
ARG1034	Cluster720	GCF_000446685.2_ASM44668v2	NZ_AIBG01000038.1	97.73	172443	173412	FRW	Escherichia_coli	Escherichia	Enterobacteriaceae	Enterobacterales	Gammaproteobacteria	Proteobacteria	Gram-
ARG1034	Cluster720	GCF_000446765.2_ASM44676v2	NZ_AIBL01000067.1	99.38	51014	51983	FRW	Escherichia_coli	Escherichia	Enterobacteriaceae	Enterobacterales	Gammaproteobacteria	Proteobacteria	Gram-
ARG1034	Cluster720	GCF_000446865.2_ASM44686v2	NZ_AIBQ01000043.1	97.84	22271	23240	FRW	Escherichia_coli	Escherichia	Enterobacteriaceae	Enterobacterales	Gammaproteobacteria	Proteobacteria	Gram-
ARG1034	Cluster720	GCF_000446945.2_ASM44694v2	NZ_AIBU01000065.1	99.38	76803	77772	REV	Escherichia_coli	Escherichia	Enterobacteriaceae	Enterobacterales	Gammaproteobacteria	Proteobacteria	Gram-
ARG1034	Cluster720	GCF_000447005.2_ASM44700v2	NZ_AIBX01000130.1	99.38	28908	29877	FRW	Escherichia_coli	Escherichia	Enterobacteriaceae	Enterobacterales	Gammaproteobacteria	Proteobacteria	Gram-
ARG1034	Cluster720	GCF_000447065.2_ASM44706v2	NZ_AICB01000010.1	97.84	150135	151104	FRW	Escherichia_coli	Escherichia	Enterobacteriaceae	Enterobacterales	Gammaproteobacteria	Proteobacteria	Gram-
ARG1034	Cluster720	GCF_000456005.1_Esch_coli_HVH_1_4-6876161_V1	NZ_KE698776.1	97.42	1192644	1193613	REV	Escherichia_coli	Escherichia	Enterobacteriaceae	Enterobacterales	Gammaproteobacteria	Proteobacteria	Gram-
ARG1034	Cluster720	GCF_000456025.1_Esch_coli_HVH_2_4-6943160_V1	NZ_KE698801.1	97.63	292686	293655	FRW	Escherichia_coli	Escherichia	Enterobacteriaceae	Enterobacterales	Gammaproteobacteria	Proteobacteria	Gram-
ARG1034	Cluster720	GCF_000456045.1_Esch_coli_HVH_3_4-7276001_V1	NZ_KE698815.1	97.42	341573	342542	FRW	Escherichia_coli	Escherichia	Enterobacteriaceae	Enterobacterales	Gammaproteobacteria	Proteobacteria	Gram-
ARG1034	Cluster720	GCF_000456065.1_Esch_coli_HVH_4_4-7276109_V1	NZ_KE698831.1	97.53	1842953	1843922	FRW	Escherichia_coli	Escherichia	Enterobacteriaceae	Enterobacterales	Gammaproteobacteria	Proteobacteria	Gram-
ARG1034	Cluster720	GCF_000456085.1_Esch_coli_HVH_5_4-7148410_V1	NZ_KE698839.1	97.42	2389852	2390821	FRW	Escherichia_coli	Escherichia	Enterobacteriaceae	Enterobacterales	Gammaproteobacteria	Proteobacteria	Gram-
ARG1034	Cluster720	GCF_000456105.1_Esch_coli_HVH_6_3-8296502_V1	NZ_KE698851.1	97.84	1820365	1821334	FRW	Escherichia_coli	Escherichia	Enterobacteriaceae	Enterobacterales	Gammaproteobacteria	Proteobacteria	Gram-
ARG1034	Cluster720	GCF_000456125.1_Esch_coli_HVH_7_4-7315031_V1	NZ_KE698878.1	97.63	294490	295459	FRW	Escherichia_coli	Escherichia	Enterobacteriaceae	Enterobacterales	Gammaproteobacteria	Proteobacteria	Gram-
ARG1034	Cluster720	GCF_000456165.1_Esch_coli_HVH_10_4-6832164_V1	NZ_KE698887.1	98.04	1171671	1172640	REV	Escherichia_coli	Escherichia	Enterobacteriaceae	Enterobacterales	Gammaproteobacteria	Proteobacteria	Gram-
ARG1034	Cluster720	GCF_000456185.1_Esch_coli_HVH_13_4-7634056_V1	NZ_KE698916.1	97.63	292651	293620	FRW	Escherichia_coli	Escherichia	Enterobacteriaceae	Enterobacterales	Gammaproteobacteria	Proteobacteria	Gram-
ARG1034	Cluster720	GCF_000456205.1_Esch_coli_HVH_16_4-7649002_V1	NZ_KE698923.1	97.63	318828	319797	FRW	Escherichia_coli	Escherichia	Enterobacteriaceae	Enterobacterales	Gammaproteobacteria	Proteobacteria	Gram-
ARG1034	Cluster720	GCF_000456245.1_Esch_coli_HVH_18_4-8589585_V1	NZ_KE698970.1	99.59	258137	259106	FRW	Escherichia_coli	Escherichia	Enterobacteriaceae	Enterobacterales	Gammaproteobacteria	Proteobacteria	Gram-
ARG1034	Cluster720	GCF_000456265.1_Esch_coli_HVH_19_4-7154984_V1	NZ_KE698993.1	97.42	480289	481258	FRW	Escherichia_coli	Escherichia	Enterobacteriaceae	Enterobacterales	Gammaproteobacteria	Proteobacteria	Gram-
ARG1034	Cluster720	GCF_000456285.1_Esch_coli_HVH_20_4-5865042_V1	NZ_KE699006.1	97.63	2330219	2331188	FRW	Escherichia_coli	Escherichia	Enterobacteriaceae	Enterobacterales	Gammaproteobacteria	Proteobacteria	Gram-
ARG1034	Cluster720	GCF_000456305.1_Esch_coli_HVH_21_4-4517873_V1	NZ_KE699023.1	97.53	498585	499554	FRW	Escherichia_coli	Escherichia	Enterobacteriaceae	Enterobacterales	Gammaproteobacteria	Proteobacteria	Gram-
ARG1034	Cluster720	GCF_000456325.1_Esch_coli_HVH_22_4-2258986_V1	NZ_KE699030.1	98.04	1851408	1852377	FRW	Escherichia_coli	Escherichia	Enterobacteriaceae	Enterobacterales	Gammaproteobacteria	Proteobacteria	Gram-
ARG1034	Cluster720	GCF_000456345.1_Esch_coli_HVH_24_4-5985145_V1	NZ_KE699037.1	98.04	1204437	1205406	FRW	Escherichia_coli	Escherichia	Enterobacteriaceae	Enterobacterales	Gammaproteobacteria	Proteobacteria	Gram-
ARG1034	Cluster720	GCF_000456365.1_Esch_coli_HVH_25_4-5851939_V1	NZ_KE699063.1	98.04	447431	448400	FRW	Escherichia_coli	Escherichia	Enterobacteriaceae	Enterobacterales	Gammaproteobacteria	Proteobacteria	Gram-
ARG1034	Cluster720	GCF_000456405.1_Esch_coli_HVH_27_4-7449267_V1	NZ_KE699091.1	97.63	293752	294721	FRW	Escherichia_coli	Escherichia	Enterobacteriaceae	Enterobacterales	Gammaproteobacteria	Proteobacteria	Gram-
ARG1034	Cluster720	GCF_000456425.1_Esch_coli_HVH_28_4-0907367_V1	NZ_KE699097.1	97.63	328881	329850	REV	Escherichia_coli	Escherichia	Enterobacteriaceae	Enterobacterales	Gammaproteobacteria	Proteobacteria	Gram-
ARG1034	Cluster720	GCF_000456445.1_Esch_coli_HVH_29_4-3418073_V1	NZ_KE699105.1	98.04	227979	228948	FRW	Escherichia_coli	Escherichia	Enterobacteriaceae	Enterobacterales	Gammaproteobacteria	Proteobacteria	Gram-
ARG1034	Cluster720	GCF_000456465.1_Esch_coli_HVH_30_4-2661829_V1	NZ_KE699120.1	97.42	1102412	1103381	FRW	Escherichia_coli	Escherichia	Enterobacteriaceae	Enterobacterales	Gammaproteobacteria	Proteobacteria	Gram-
ARG1034	Cluster720	GCF_000456505.1_Esch_coli_HVH_32_4-3773988_V1	NZ_KE699134.1	97.42	2113340	2114309	FRW	Escherichia_coli	Escherichia	Enterobacteriaceae	Enterobacterales	Gammaproteobacteria	Proteobacteria	Gram-
ARG1034	Cluster720	GCF_000456525.1_Esch_coli_HVH_33_4-2174936_V1	NZ_KE699144.1	99.59	1953490	1954459	FRW	Escherichia_coli	Escherichia	Enterobacteriaceae	Enterobacterales	Gammaproteobacteria	Proteobacteria	Gram-
ARG1034	Cluster720	GCF_000456545.1_Esch_coli_HVH_35_4-2962667_V1	NZ_KE699157.1	97.42	1077217	1078186	FRW	Escherichia_coli	Escherichia	Enterobacteriaceae	Enterobacterales	Gammaproteobacteria	Proteobacteria	Gram-
ARG1034	Cluster720	GCF_000456605.1_Esch_coli_HVH_39_4-2679949_V1	NZ_KE699207.1	97.63	861009	861978	FRW	Escherichia_coli	Escherichia	Enterobacteriaceae	Enterobacterales	Gammaproteobacteria	Proteobacteria	Gram-
ARG1034	Cluster720	GCF_000456625.1_Esch_coli_HVH_40_4-1219782_V1	NZ_KE699213.1	97.63	292862	293831	FRW	Escherichia_coli	Escherichia	Enterobacteriaceae	Enterobacterales	Gammaproteobacteria	Proteobacteria	Gram-
ARG1034	Cluster720	GCF_000456645.1_Esch_coli_HVH_41_4-2677849_V1	NZ_KE699234.1	98.14	309274	310243	FRW	Escherichia_coli	Escherichia	Enterobacteriaceae	Enterobacterales	Gammaproteobacteria	Proteobacteria	Gram-
ARG1034	Cluster720	GCF_000456665.1_Esch_coli_HVH_42_4-2100061_V1	NZ_KE699241.1	97.42	615862	616831	FRW	Escherichia_coli	Escherichia	Enterobacteriaceae	Enterobacterales	Gammaproteobacteria	Proteobacteria	Gram-
ARG1034	Cluster720	GCF_000456685.1_Esch_coli_HVH_43_4-2173468_V1	NZ_KE699248.1	98.45	1728583	1729552	REV	Escherichia_coli	Escherichia	Enterobacteriaceae	Enterobacterales	Gammaproteobacteria	Proteobacteria	Gram-
ARG1034	Cluster720	GCF_000456705.1_Esch_coli_HVH_44_4-2298570_V1	NZ_KE699256.1	98.45	2618763	2619732	FRW	Escherichia_coli	Escherichia	Enterobacteriaceae	Enterobacterales	Gammaproteobacteria	Proteobacteria	Gram-
ARG1034	Cluster720	GCF_000456725.1_Esch_coli_HVH_45_4-3129918_V1	NZ_KE699267.1	98.04	1270067	1271036	FRW	Escherichia_coli	Escherichia	Enterobacteriaceae	Enterobacterales	Gammaproteobacteria	Proteobacteria	Gram-
ARG1034	Cluster720	GCF_000456745.1_Esch_coli_HVH_46_4-2758776_V1	NZ_KE699286.1	97.84	812321	813290	FRW	Escherichia_coli	Escherichia	Enterobacteriaceae	Enterobacterales	Gammaproteobacteria	Proteobacteria	Gram-
ARG1034	Cluster720	GCF_000456765.1_Esch_coli_HVH_48_4-2658593_V1	NZ_KE699294.1	97.42	2179526	2180495	FRW	Escherichia_coli	Escherichia	Enterobacteriaceae	Enterobacterales	Gammaproteobacteria	Proteobacteria	Gram-
ARG1034	Cluster720	GCF_000456805.1_Esch_coli_HVH_53_4-0631051_V1	NZ_KE699309.1	96.7	1920790	1921759	REV	Escherichia_coli	Escherichia	Enterobacteriaceae	Enterobacterales	Gammaproteobacteria	Proteobacteria	Gram-
ARG1034	Cluster720	GCF_000456825.1_Esch_coli_HVH_55_4-2646161_V1	NZ_KE699321.1	97.73	2389115	2390084	FRW	Escherichia_coli	Escherichia	Enterobacteriaceae	Enterobacterales	Gammaproteobacteria	Proteobacteria	Gram-
ARG1034	Cluster720	GCF_000456845.1_Esch_coli_HVH_56_4-2153033_V1	NZ_KE699325.1	97.63	2392234	2393203	FRW	Escherichia_coli	Escherichia	Enterobacteriaceae	Enterobacterales	Gammaproteobacteria	Proteobacteria	Gram-
ARG1034	Cluster720	GCF_000456865.1_Esch_coli_HVH_58_4-2839709_V1	NZ_KE699336.1	97.63	294199	295168	FRW	Escherichia_coli	Escherichia	Enterobacteriaceae	Enterobacterales	Gammaproteobacteria	Proteobacteria	Gram-
ARG1034	Cluster720	GCF_000456885.1_Esch_coli_HVH_59_4-1119338_V1	NZ_KE699353.1	97.32	206154	207123	FRW	Escherichia_coli	Escherichia	Enterobacteriaceae	Enterobacterales	Gammaproteobacteria	Proteobacteria	Gram-
ARG1034	Cluster720	GCF_000456905.1_Esch_coli_HVH_61_4-2736020_V1	NZ_KE699360.1	97.63	1269895	1270864	FRW	Escherichia_coli	Escherichia	Enterobacteriaceae	Enterobacterales	Gammaproteobacteria	Proteobacteria	Gram-
ARG1034	Cluster720	GCF_000456925.1_Esch_coli_HVH_63_4-2542528_V1	NZ_KE699370.1	98.04	2394456	2395425	FRW	Escherichia_coli	Escherichia	Enterobacteriaceae	Enterobacterales	Gammaproteobacteria	Proteobacteria	Gram-
ARG1034	Cluster720	GCF_000456945.1_Esch_coli_HVH_65_4-2262045_V1	NZ_KE699379.1	98.04	1147561	1148530	FRW	Escherichia_coli	Escherichia	Enterobacteriaceae	Enterobacterales	Gammaproteobacteria	Proteobacteria	Gram-
ARG1034	Cluster720	GCF_000456965.1_Esch_coli_HVH_68_4-0888028_V1	NZ_KE699394.1	97.63	305136	306105	FRW	Escherichia_coli	Escherichia	Enterobacteriaceae	Enterobacterales	Gammaproteobacteria	Proteobacteria	Gram-
ARG1034	Cluster720	GCF_000456985.1_Esch_coli_HVH_69_4-2837072_V1	NZ_KE699402.1	98.04	1278173	1279142	FRW	Escherichia_coli	Escherichia	Enterobacteriaceae	Enterobacterales	Gammaproteobacteria	Proteobacteria	Gram-
ARG1034	Cluster720	GCF_000457025.1_Esch_coli_HVH_73_4-2393174_V1	NZ_KE699436.1	97.42	1904840	1905809	FRW	Escherichia_coli	Escherichia	Enterobacteriaceae	Enterobacterales	Gammaproteobacteria	Proteobacteria	Gram-
ARG1034	Cluster720	GCF_000457045.1_Esch_coli_HVH_74_4-1034782_V1	NZ_KE699452.1	97.63	1486618	1487587	FRW	Escherichia_coli	Escherichia	Enterobacteriaceae	Enterobacterales	Gammaproteobacteria	Proteobacteria	Gram-
ARG1034	Cluster720	GCF_000457065.1_Esch_coli_HVH_76_4-2538717_V1	NZ_KE699459.1	97.42	2464800	2465769	FRW	Escherichia_coli	Escherichia	Enterobacteriaceae	Enterobacterales	Gammaproteobacteria	Proteobacteria	Gram-
ARG1034	Cluster720	GCF_000457085.1_Esch_coli_HVH_77_4-2605759_V1	NZ_KE699522.1	97.63	19251	20220	FRW	Escherichia_coli	Escherichia	Enterobacteriaceae	Enterobacterales	Gammaproteobacteria	Proteobacteria	Gram-
ARG1034	Cluster720	GCF_000457105.1_Esch_coli_HVH_78_4-2735946_V1	NZ_KE699531.1	97.53	1392682	1393651	FRW	Escherichia_coli	Escherichia	Enterobacteriaceae	Enterobacterales	Gammaproteobacteria	Proteobacteria	Gram-
ARG1034	Cluster720	GCF_000457125.1_Esch_coli_HVH_79_4-2512823_V1	NZ_KE699545.1	98.25	1655795	1656764	FRW	Escherichia_coli	Escherichia	Enterobacteriaceae	Enterobacterales	Gammaproteobacteria	Proteobacteria	Gram-
ARG1034	Cluster720	GCF_000457145.1_Esch_coli_HVH_80_4-2428830_V1	NZ_KE699552.1	97.42	1177421	1178390	REV	Escherichia_coli	Escherichia	Enterobacteriaceae	Enterobacterales	Gammaproteobacteria	Proteobacteria	Gram-
ARG1034	Cluster720	GCF_000457165.1_Esch_coli_HVH_82_4-2209276_V1	NZ_KE699566.1	99.59	2521781	2522750	REV	Escherichia_coli	Escherichia	Enterobacteriaceae	Enterobacterales	Gammaproteobacteria	Proteobacteria	Gram-
ARG1034	Cluster720	GCF_000457185.1_Esch_coli_HVH_84_4-1021478_V1	NZ_KE699580.1	97.63	2570112	2571081	FRW	Escherichia_coli	Escherichia	Enterobacteriaceae	Enterobacterales	Gammaproteobacteria	Proteobacteria	Gram-
ARG1034	Cluster720	GCF_000457205.1_Esch_coli_HVH_85_4-0792144_V1	NZ_KE699590.1	98.04	1133674	1134643	FRW	Escherichia_coli	Escherichia	Enterobacteriaceae	Enterobacterales	Gammaproteobacteria	Proteobacteria	Gram-
ARG1034	Cluster720	GCF_000457225.1_Esch_coli_HVH_87_4-5977630_V1	NZ_KE699614.1	96.29	577006	577975	FRW	Escherichia_coli	Escherichia	Enterobacteriaceae	Enterobacterales	Gammaproteobacteria	Proteobacteria	Gram-
ARG1034	Cluster720	GCF_000457245.1_Esch_coli_HVH_88_4-5854636_V1	NZ_KE699625.1	98.04	1178724	1179693	FRW	Escherichia_coli	Escherichia	Enterobacteriaceae	Enterobacterales	Gammaproteobacteria	Proteobacteria	Gram-
ARG1034	Cluster720	GCF_000457265.1_Esch_coli_HVH_89_4-5885604_V1	NZ_KE699635.1	97.63	293637	294606	FRW	Escherichia_coli	Escherichia	Enterobacteriaceae	Enterobacterales	Gammaproteobacteria	Proteobacteria	Gram-
ARG1034	Cluster720	GCF_000457285.1_Esch_coli_HVH_90_4-3191362_V1	NZ_KE699643.1	97.63	1664900	1665869	FRW	Escherichia_coli	Escherichia	Enterobacteriaceae	Enterobacterales	Gammaproteobacteria	Proteobacteria	Gram-
ARG1034	Cluster720	GCF_000457305.1_Esch_coli_HVH_91_4-4638751_V1	NZ_KE705263.1	100	805555	806524	FRW	Escherichia_coli	Escherichia	Enterobacteriaceae	Enterobacterales	Gammaproteobacteria	Proteobacteria	Gram-
ARG1034	Cluster720	GCF_000457325.1_Esch_coli_HVH_92_4-5930790_V1	NZ_KE705251.1	97.63	298717	299686	FRW	Escherichia_coli	Escherichia	Enterobacteriaceae	Enterobacterales	Gammaproteobacteria	Proteobacteria	Gram-
ARG1034	Cluster720	GCF_000457345.1_Esch_coli_HVH_95_4-6074464_V1	NZ_KE699682.1	97.63	301143	302112	FRW	Escherichia_coli	Escherichia	Enterobacteriaceae	Enterobacterales	Gammaproteobacteria	Proteobacteria	Gram-
ARG1034	Cluster720	GCF_000457385.1_Esch_coli_HVH_96_4-5934869_V1	NZ_KE699695.1	97.63	289088	290057	FRW	Escherichia_coli	Escherichia	Enterobacteriaceae	Enterobacterales	Gammaproteobacteria	Proteobacteria	Gram-
ARG1034	Cluster720	GCF_000457405.1_Esch_coli_HVH_100_4-2850729_V1	NZ_KE699702.1	97.63	902205	903174	FRW	Escherichia_coli	Escherichia	Enterobacteriaceae	Enterobacterales	Gammaproteobacteria	Proteobacteria	Gram-
ARG1034	Cluster720	GCF_000457435.1_Esch_coli_HVH_103_4-5904188_V1	NZ_KE699716.1	97.63	301873	302842	FRW	Escherichia_coli	Escherichia	Enterobacteriaceae	Enterobacterales	Gammaproteobacteria	Proteobacteria	Gram-
ARG1034	Cluster720	GCF_000457455.1_Esch_coli_HVH_104_4-6977960_V1	NZ_KE699728.1	97.42	2243880	2244849	FRW	Escherichia_coli	Escherichia	Enterobacteriaceae	Enterobacterales	Gammaproteobacteria	Proteobacteria	Gram-
ARG1034	Cluster720	GCF_000457475.1_Esch_coli_HVH_106_4-6881831_V1	NZ_KE699742.1	98.04	1994353	1995322	FRW	Escherichia_coli	Escherichia	Enterobacteriaceae	Enterobacterales	Gammaproteobacteria	Proteobacteria	Gram-
ARG1034	Cluster720	GCF_000457495.1_Esch_coli_HVH_107_4-5860571_V1	NZ_KE699759.1	97.73	1579329	1580298	FRW	Escherichia_coli	Escherichia	Enterobacteriaceae	Enterobacterales	Gammaproteobacteria	Proteobacteria	Gram-
ARG1034	Cluster720	GCF_000457515.1_Esch_coli_HVH_109_4-6977162_V1	NZ_KE699786.1	97.63	336173	337142	FRW	Escherichia_coli	Escherichia	Enterobacteriaceae	Enterobacterales	Gammaproteobacteria	Proteobacteria	Gram-
ARG1034	Cluster720	GCF_000457535.1_Esch_coli_HVH_110_4-6978754_V1	NZ_KE699797.1	98.04	2467077	2468046	FRW	Escherichia_coli	Escherichia	Enterobacteriaceae	Enterobacterales	Gammaproteobacteria	Proteobacteria	Gram-
ARG1034	Cluster720	GCF_000457555.1_Esch_coli_HVH_111_4-7039018_V1	NZ_KE699806.1	97.53	872276	873245	FRW	Escherichia_coli	Escherichia	Enterobacteriaceae	Enterobacterales	Gammaproteobacteria	Proteobacteria	Gram-
ARG1034	Cluster720	GCF_000457575.1_Esch_coli_HVH_112_4-5987253_V1	NZ_KE699821.1	97.63	839723	840692	FRW	Escherichia_coli	Escherichia	Enterobacteriaceae	Enterobacterales	Gammaproteobacteria	Proteobacteria	Gram-
ARG1034	Cluster720	GCF_000457595.1_Esch_coli_HVH_113_4-7535473_V1	NZ_KE699837.1	98.04	310388	311357	FRW	Escherichia_coli	Escherichia	Enterobacteriaceae	Enterobacterales	Gammaproteobacteria	Proteobacteria	Gram-
ARG1034	Cluster720	GCF_000457615.1_Esch_coli_HVH_114_4-7037740_V1	NZ_KE699848.1	97.63	294057	295026	FRW	Escherichia_coli	Escherichia	Enterobacteriaceae	Enterobacterales	Gammaproteobacteria	Proteobacteria	Gram-
ARG1034	Cluster720	GCF_000457655.1_Esch_coli_HVH_115_4-4465989_V1	NZ_KE699879.1	99.69	226857	227826	FRW	Escherichia_coli	Escherichia	Enterobacteriaceae	Enterobacterales	Gammaproteobacteria	Proteobacteria	Gram-
ARG1034	Cluster720	GCF_000457675.1_Esch_coli_HVH_116_4-6879942_V1	NZ_KE699891.1	97.63	293828	294797	FRW	Escherichia_coli	Escherichia	Enterobacteriaceae	Enterobacterales	Gammaproteobacteria	Proteobacteria	Gram-
ARG1034	Cluster720	GCF_000457695.1_Esch_coli_HVH_117_4-6857191_V1	NZ_KE699913.1	97.63	336423	337392	FRW	Escherichia_coli	Escherichia	Enterobacteriaceae	Enterobacterales	Gammaproteobacteria	Proteobacteria	Gram-
ARG1034	Cluster720	GCF_000457715.1_Esch_coli_HVH_118_4-7345399_V1	NZ_KE699926.1	97.42	1226713	1227682	FRW	Escherichia_coli	Escherichia	Enterobacteriaceae	Enterobacterales	Gammaproteobacteria	Proteobacteria	Gram-
ARG1034	Cluster720	GCF_000457735.1_Esch_coli_HVH_119_4-6879578_V1	NZ_KE699937.1	98.04	1274126	1275095	FRW	Escherichia_coli	Escherichia	Enterobacteriaceae	Enterobacterales	Gammaproteobacteria	Proteobacteria	Gram-
ARG1034	Cluster720	GCF_000457755.1_Esch_coli_HVH_120_4-6978681_V1	NZ_KE699947.1	97.63	1375735	1376704	FRW	Escherichia_coli	Escherichia	Enterobacteriaceae	Enterobacterales	Gammaproteobacteria	Proteobacteria	Gram-
ARG1034	Cluster720	GCF_000457775.1_Esch_coli_HVH_121_4-6877826_V1	NZ_KE699959.1	99.59	1934008	1934977	FRW	Escherichia_coli	Escherichia	Enterobacteriaceae	Enterobacterales	Gammaproteobacteria	Proteobacteria	Gram-
ARG1034	Cluster720	GCF_000457795.1_Esch_coli_HVH_122_4-6851606_V1	NZ_KE699973.1	98.04	508767	509736	FRW	Escherichia_coli	Escherichia	Enterobacteriaceae	Enterobacterales	Gammaproteobacteria	Proteobacteria	Gram-
ARG1034	Cluster720	GCF_000457815.1_Esch_coli_HVH_125_4-2634716_V1	NZ_KE699989.1	97.63	280444	281413	FRW	Escherichia_coli	Escherichia	Enterobacteriaceae	Enterobacterales	Gammaproteobacteria	Proteobacteria	Gram-
ARG1034	Cluster720	GCF_000457835.1_Esch_coli_HVH_126_4-6034225_V1	NZ_KE700006.1	97.42	2406113	2407082	FRW	Escherichia_coli	Escherichia	Enterobacteriaceae	Enterobacterales	Gammaproteobacteria	Proteobacteria	Gram-
ARG1034	Cluster720	GCF_000457915.1_Esch_coli_HVH_132_4-6876862_V1	NZ_KE700081.1	97.63	291545	292514	FRW	Escherichia_coli	Escherichia	Enterobacteriaceae	Enterobacterales	Gammaproteobacteria	Proteobacteria	Gram-
ARG1034	Cluster720	GCF_000457935.1_Esch_coli_HVH_133_4-4466519_V1	NZ_KE700087.1	98.04	1158805	1159774	FRW	Escherichia_coli	Escherichia	Enterobacteriaceae	Enterobacterales	Gammaproteobacteria	Proteobacteria	Gram-
ARG1034	Cluster720	GCF_000457955.1_Esch_coli_HVH_134_4-6073441_V1	NZ_KE700095.1	98.04	1867231	1868200	REV	Escherichia_coli	Escherichia	Enterobacteriaceae	Enterobacterales	Gammaproteobacteria	Proteobacteria	Gram-
ARG1034	Cluster720	GCF_000457975.1_Esch_coli_HVH_135_4-4449320_V1	NZ_KE700100.1	98.04	2559347	2560316	FRW	Escherichia_coli	Escherichia	Enterobacteriaceae	Enterobacterales	Gammaproteobacteria	Proteobacteria	Gram-
ARG1034	Cluster720	GCF_000457995.1_Esch_coli_HVH_137_4-2124971_V1	NZ_KE700110.1	97.42	1105495	1106464	FRW	Escherichia_coli	Escherichia	Enterobacteriaceae	Enterobacterales	Gammaproteobacteria	Proteobacteria	Gram-
ARG1034	Cluster720	GCF_000458015.1_Esch_coli_HVH_138_4-6066704_V1	NZ_KE700120.1	97.53	1762857	1763826	FRW	Escherichia_coli	Escherichia	Enterobacteriaceae	Enterobacterales	Gammaproteobacteria	Proteobacteria	Gram-
ARG1034	Cluster720	GCF_000458055.1_Esch_coli_HVH_140_4-5894387_V1	NZ_KE700176.1	98.04	337930	338899	FRW	Escherichia_coli	Escherichia	Enterobacteriaceae	Enterobacterales	Gammaproteobacteria	Proteobacteria	Gram-
ARG1034	Cluster720	GCF_000458075.1_Esch_coli_HVH_141_4-5995973_V1	NZ_KE700180.1	97.63	1320997	1321966	FRW	Escherichia_coli	Escherichia	Enterobacteriaceae	Enterobacterales	Gammaproteobacteria	Proteobacteria	Gram-
ARG1034	Cluster720	GCF_000458095.1_Esch_coli_HVH_142_4-5627451_V1	NZ_KE700204.1	97.63	340301	341270	FRW	Escherichia_coli	Escherichia	Enterobacteriaceae	Enterobacterales	Gammaproteobacteria	Proteobacteria	Gram-
ARG1034	Cluster720	GCF_000458115.1_Esch_coli_HVH_143_4-5674999_V1	NZ_KE700210.1	97.53	1423577	1424546	FRW	Escherichia_coli	Escherichia	Enterobacteriaceae	Enterobacterales	Gammaproteobacteria	Proteobacteria	Gram-
ARG1034	Cluster720	GCF_000458135.1_Esch_coli_HVH_144_4-4451937_V1	NZ_KE700224.1	97.63	300447	301416	FRW	Escherichia_coli	Escherichia	Enterobacteriaceae	Enterobacterales	Gammaproteobacteria	Proteobacteria	Gram-
ARG1034	Cluster720	GCF_000458155.1_Esch_coli_HVH_145_4-5672112_V1	NZ_KE700230.1	98.04	2057198	2058167	REV	Escherichia_coli	Escherichia	Enterobacteriaceae	Enterobacterales	Gammaproteobacteria	Proteobacteria	Gram-
ARG1034	Cluster720	GCF_000458175.1_Esch_coli_HVH_146_4-3189767_V1	NZ_KE700235.1	97.63	1583190	1584159	FRW	Escherichia_coli	Escherichia	Enterobacteriaceae	Enterobacterales	Gammaproteobacteria	Proteobacteria	Gram-
ARG1034	Cluster720	GCF_000458195.1_Esch_coli_HVH_147_4-5893887_V1	NZ_KE700242.1	99.69	779558	780527	FRW	Escherichia_coli	Escherichia	Enterobacteriaceae	Enterobacterales	Gammaproteobacteria	Proteobacteria	Gram-
ARG1034	Cluster720	GCF_000458215.1_Esch_coli_HVH_149_4-4451880_V1	NZ_KE700252.1	97.63	293971	294940	FRW	Escherichia_coli	Escherichia	Enterobacteriaceae	Enterobacterales	Gammaproteobacteria	Proteobacteria	Gram-
ARG1034	Cluster720	GCF_000458235.1_Esch_coli_HVH_150_4-3258106_V1	NZ_KE700264.1	99.59	786051	787020	FRW	Escherichia_coli	Escherichia	Enterobacteriaceae	Enterobacterales	Gammaproteobacteria	Proteobacteria	Gram-
ARG1034	Cluster720	GCF_000458255.1_Esch_coli_HVH_151_4-5755573_V1	NZ_KE700273.1	98.04	1271468	1272437	FRW	Escherichia_coli	Escherichia	Enterobacteriaceae	Enterobacterales	Gammaproteobacteria	Proteobacteria	Gram-
ARG1034	Cluster720	GCF_000458275.1_Esch_coli_HVH_153_3-9344314_V1	NZ_KE700288.1	97.84	775463	776432	FRW	Escherichia_coli	Escherichia	Enterobacteriaceae	Enterobacterales	Gammaproteobacteria	Proteobacteria	Gram-
ARG1034	Cluster720	GCF_000458295.1_Esch_coli_HVH_154_4-5636698_V1	NZ_KE700340.1	97.63	292190	293159	FRW	Escherichia_coli	Escherichia	Enterobacteriaceae	Enterobacterales	Gammaproteobacteria	Proteobacteria	Gram-
ARG1034	Cluster720	GCF_000458315.1_Esch_coli_HVH_155_4-4509048_V1	NZ_KE700344.1	98.04	2412419	2413388	FRW	Escherichia_coli	Escherichia	Enterobacteriaceae	Enterobacterales	Gammaproteobacteria	Proteobacteria	Gram-
ARG1034	Cluster720	GCF_000458335.1_Esch_coli_HVH_156_4-3206505_V1	NZ_KE700360.1	97.63	299430	300399	FRW	Escherichia_coli	Escherichia	Enterobacteriaceae	Enterobacterales	Gammaproteobacteria	Proteobacteria	Gram-
ARG1034	Cluster720	GCF_000458355.1_Esch_coli_HVH_157_4-3406229_V1	NZ_KE700383.1	97.63	290383	291352	FRW	Escherichia_coli	Escherichia	Enterobacteriaceae	Enterobacterales	Gammaproteobacteria	Proteobacteria	Gram-
ARG1034	Cluster720	GCF_000458375.1_Esch_coli_HVH_158_4-3224287_V1	NZ_KE700388.1	97.53	332095	333064	REV	Escherichia_coli	Escherichia	Enterobacteriaceae	Enterobacterales	Gammaproteobacteria	Proteobacteria	Gram-
ARG1034	Cluster720	GCF_000458395.1_Esch_coli_HVH_159_4-5818141_V1	NZ_KE700401.1	97.63	294405	295374	FRW	Escherichia_coli	Escherichia	Enterobacteriaceae	Enterobacterales	Gammaproteobacteria	Proteobacteria	Gram-
ARG1034	Cluster720	GCF_000458415.1_Esch_coli_HVH_160_4-5695937_V1	NZ_KE700413.1	97.63	292029	292998	FRW	Escherichia_coli	Escherichia	Enterobacteriaceae	Enterobacterales	Gammaproteobacteria	Proteobacteria	Gram-
ARG1034	Cluster720	GCF_000458435.1_Esch_coli_HVH_161_4-3119890_V1	NZ_KE700430.1	97.63	287631	288600	FRW	Escherichia_coli	Escherichia	Enterobacteriaceae	Enterobacterales	Gammaproteobacteria	Proteobacteria	Gram-
ARG1034	Cluster720	GCF_000458455.1_Esch_coli_HVH_162_4-5627982_V1	NZ_KE700455.1	97.63	184365	185334	FRW	Escherichia_coli	Escherichia	Enterobacteriaceae	Enterobacterales	Gammaproteobacteria	Proteobacteria	Gram-
ARG1034	Cluster720	GCF_000458475.1_Esch_coli_HVH_163_4-4697553_V1	NZ_KE700461.1	98.04	1995544	1996513	REV	Escherichia_coli	Escherichia	Enterobacteriaceae	Enterobacterales	Gammaproteobacteria	Proteobacteria	Gram-
ARG1034	Cluster720	GCF_000458495.1_Esch_coli_HVH_164_4-5953081_V1	NZ_KE700470.1	100	1028850	1029819	REV	Escherichia_coli	Escherichia	Enterobacteriaceae	Enterobacterales	Gammaproteobacteria	Proteobacteria	Gram-
ARG1034	Cluster720	GCF_000458515.1_Esch_coli_HVH_167_4-6073565_V1	NZ_KE700478.1	98.04	2601692	2602661	FRW	Escherichia_coli	Escherichia	Enterobacteriaceae	Enterobacterales	Gammaproteobacteria	Proteobacteria	Gram-
ARG1034	Cluster720	GCF_000458535.1_Esch_coli_HVH_169_4-1075578_V1	NZ_KE700490.1	97.63	295447	296416	FRW	Escherichia_coli	Escherichia	Enterobacteriaceae	Enterobacterales	Gammaproteobacteria	Proteobacteria	Gram-
ARG1034	Cluster720	GCF_000458555.1_Esch_coli_HVH_170_4-3026949_V1	NZ_KE700496.1	97.42	532711	533680	REV	Escherichia_coli	Escherichia	Enterobacteriaceae	Enterobacterales	Gammaproteobacteria	Proteobacteria	Gram-
ARG1034	Cluster720	GCF_000458575.1_Esch_coli_HVH_171_4-3191958_V1	NZ_KE700518.1	97.53	872870	873839	FRW	Escherichia_coli	Escherichia	Enterobacteriaceae	Enterobacterales	Gammaproteobacteria	Proteobacteria	Gram-
ARG1034	Cluster720	GCF_000458605.1_Esch_coli_HVH_172_4-3248542_V1	NZ_KE700535.1	97.63	300917	301886	FRW	Escherichia_coli	Escherichia	Enterobacteriaceae	Enterobacterales	Gammaproteobacteria	Proteobacteria	Gram-
ARG1034	Cluster720	GCF_000458625.1_Esch_coli_HVH_173_3-9175482_V1	NZ_KE700541.1	98.04	2299573	2300542	REV	Escherichia_coli	Escherichia	Enterobacteriaceae	Enterobacterales	Gammaproteobacteria	Proteobacteria	Gram-
ARG1034	Cluster720	GCF_000458645.1_Esch_coli_HVH_175_4-3405184_V1	NZ_KE700565.1	97.53	429444	430413	FRW	Escherichia_coli	Escherichia	Enterobacteriaceae	Enterobacterales	Gammaproteobacteria	Proteobacteria	Gram-
ARG1034	Cluster720	GCF_000458665.1_Esch_coli_HVH_176_4-3428664_V1	NZ_KE700576.1	97.63	2276504	2277473	FRW	Escherichia_coli	Escherichia	Enterobacteriaceae	Enterobacterales	Gammaproteobacteria	Proteobacteria	Gram-
ARG1034	Cluster720	GCF_000458685.1_Esch_coli_HVH_180_4-3051617_V1	NZ_KE700584.1	97.42	2471526	2472495	FRW	Escherichia_coli	Escherichia	Enterobacteriaceae	Enterobacterales	Gammaproteobacteria	Proteobacteria	Gram-
ARG1034	Cluster720	GCF_000458705.1_Esch_coli_HVH_182_4-0985554_V1	NZ_KE700604.1	98.45	295157	296126	FRW	Escherichia_coli	Escherichia	Enterobacteriaceae	Enterobacterales	Gammaproteobacteria	Proteobacteria	Gram-
ARG1034	Cluster720	GCF_000458725.1_Esch_coli_HVH_183_4-3205932_V1	NZ_KE700619.1	98.04	1132865	1133834	FRW	Escherichia_coli	Escherichia	Enterobacteriaceae	Enterobacterales	Gammaproteobacteria	Proteobacteria	Gram-
ARG1034	Cluster720	GCF_000458745.1_Esch_coli_HVH_184_4-3343286_V1	NZ_KE700641.1	97.53	901678	902647	FRW	Escherichia_coli	Escherichia	Enterobacteriaceae	Enterobacterales	Gammaproteobacteria	Proteobacteria	Gram-
ARG1034	Cluster720	GCF_000458765.1_Esch_coli_HVH_185_4-2876639_V1	NZ_KE700651.1	97.63	863648	864617	FRW	Escherichia_coli	Escherichia	Enterobacteriaceae	Enterobacterales	Gammaproteobacteria	Proteobacteria	Gram-
ARG1034	Cluster720	GCF_000458785.1_Esch_coli_HVH_186_4-3405044_V1	NZ_KE700711.1	97.63	315848	316817	FRW	Escherichia_coli	Escherichia	Enterobacteriaceae	Enterobacterales	Gammaproteobacteria	Proteobacteria	Gram-
ARG1034	Cluster720	GCF_000458805.1_Esch_coli_HVH_187_4-4471660_V1	NZ_KE700723.1	96.7	1185775	1186744	REV	Escherichia_coli	Escherichia	Enterobacteriaceae	Enterobacterales	Gammaproteobacteria	Proteobacteria	Gram-
ARG1034	Cluster720	GCF_000458825.1_Esch_coli_HVH_188_4-2356988_V1	NZ_KE700731.1	98.25	2516039	2517008	FRW	Escherichia_coli	Escherichia	Enterobacteriaceae	Enterobacterales	Gammaproteobacteria	Proteobacteria	Gram-
ARG1034	Cluster720	GCF_000458895.1_Esch_coli_HVH_192_4-3054470_V1	NZ_KE700778.1	97.42	1040659	1041628	FRW	Escherichia_coli	Escherichia	Enterobacteriaceae	Enterobacterales	Gammaproteobacteria	Proteobacteria	Gram-
ARG1034	Cluster720	GCF_000458915.1_Esch_coli_HVH_193_4-3331423_V1	NZ_KE700784.1	97.42	2403494	2404463	FRW	Escherichia_coli	Escherichia	Enterobacteriaceae	Enterobacterales	Gammaproteobacteria	Proteobacteria	Gram-
ARG1034	Cluster720	GCF_000458935.1_Esch_coli_HVH_194_4-2356805_V1	NZ_KE700789.1	97.53	2497805	2498774	FRW	Escherichia_coli	Escherichia	Enterobacteriaceae	Enterobacterales	Gammaproteobacteria	Proteobacteria	Gram-
ARG1034	Cluster720	GCF_000458955.1_Esch_coli_HVH_195_3-7155360_V1	NZ_KE700796.1	99.69	2215693	2216662	FRW	Escherichia_coli	Escherichia	Enterobacteriaceae	Enterobacterales	Gammaproteobacteria	Proteobacteria	Gram-
ARG1034	Cluster720	GCF_000458975.1_Esch_coli_HVH_196_4-4530470_V1	NZ_KE700797.1	97.42	745715	746684	REV	Escherichia_coli	Escherichia	Enterobacteriaceae	Enterobacterales	Gammaproteobacteria	Proteobacteria	Gram-
ARG1034	Cluster720	GCF_000458995.1_Esch_coli_HVH_197_4-4466217_V1	NZ_KE700810.1	97.53	1403306	1404275	FRW	Escherichia_coli	Escherichia	Enterobacteriaceae	Enterobacterales	Gammaproteobacteria	Proteobacteria	Gram-
ARG1034	Cluster720	GCF_000459015.1_Esch_coli_HVH_198_4-3206106_V1	NZ_KE700821.1	97.84	2203325	2204294	FRW	Escherichia_coli	Escherichia	Enterobacteriaceae	Enterobacterales	Gammaproteobacteria	Proteobacteria	Gram-
ARG1034	Cluster720	GCF_000459035.1_Esch_coli_HVH_199_4-5670322_V1	NZ_KE700830.1	97.42	1151785	1152754	FRW	Escherichia_coli	Escherichia	Enterobacteriaceae	Enterobacterales	Gammaproteobacteria	Proteobacteria	Gram-
ARG1034	Cluster720	GCF_000459055.1_Esch_coli_HVH_200_4-4449924_V1	NZ_KE700843.1	99.59	1958738	1959707	FRW	Escherichia_coli	Escherichia	Enterobacteriaceae	Enterobacterales	Gammaproteobacteria	Proteobacteria	Gram-
ARG1034	Cluster720	GCF_000459075.1_Esch_coli_HVH_201_4-4459431_V1	NZ_KE700850.1	97.42	2181977	2182946	FRW	Escherichia_coli	Escherichia	Enterobacteriaceae	Enterobacterales	Gammaproteobacteria	Proteobacteria	Gram-
ARG1034	Cluster720	GCF_000459095.1_Esch_coli_HVH_202_4-3163997_V1	NZ_KE700859.1	97.63	1342197	1343166	FRW	Escherichia_coli	Escherichia	Enterobacteriaceae	Enterobacterales	Gammaproteobacteria	Proteobacteria	Gram-
ARG1034	Cluster720	GCF_000459115.1_Esch_coli_HVH_203_4-3126218_V1	NZ_KE700866.1	97.42	1227567	1228536	FRW	Escherichia_coli	Escherichia	Enterobacteriaceae	Enterobacterales	Gammaproteobacteria	Proteobacteria	Gram-
ARG1034	Cluster720	GCF_000459135.1_Esch_coli_HVH_204_4-3112802_V1	NZ_KE700869.1	97.63	914240	915209	FRW	Escherichia_coli	Escherichia	Enterobacteriaceae	Enterobacterales	Gammaproteobacteria	Proteobacteria	Gram-
ARG1034	Cluster720	GCF_000459155.1_Esch_coli_HVH_205_4-3094677_V1	NZ_KE700881.1	97.63	1515366	1516335	FRW	Escherichia_coli	Escherichia	Enterobacteriaceae	Enterobacterales	Gammaproteobacteria	Proteobacteria	Gram-
ARG1034	Cluster720	GCF_000459175.1_Esch_coli_HVH_206_4-3128229_V1	NZ_KE700889.1	98.04	239448	240417	REV	Escherichia_coli	Escherichia	Enterobacteriaceae	Enterobacterales	Gammaproteobacteria	Proteobacteria	Gram-
ARG1034	Cluster720	GCF_000459195.1_Esch_coli_HVH_207_4-3113221_V1	NZ_KE700902.1	97.63	292855	293824	FRW	Escherichia_coli	Escherichia	Enterobacteriaceae	Enterobacterales	Gammaproteobacteria	Proteobacteria	Gram-
ARG1034	Cluster720	GCF_000459215.1_Esch_coli_HVH_208_4-3112292_V1	NZ_KE700914.1	98.04	2440660	2441629	FRW	Escherichia_coli	Escherichia	Enterobacteriaceae	Enterobacterales	Gammaproteobacteria	Proteobacteria	Gram-
ARG1034	Cluster720	GCF_000459235.1_Esch_coli_HVH_209_4-3062651_V1	NZ_KE700922.1	100	1805194	1806163	REV	Escherichia_coli	Escherichia	Enterobacteriaceae	Enterobacterales	Gammaproteobacteria	Proteobacteria	Gram-
ARG1034	Cluster720	GCF_000459255.1_Esch_coli_HVH_210_4-3042480_V1	NZ_KE700929.1	97.42	1148506	1149475	FRW	Escherichia_coli	Escherichia	Enterobacteriaceae	Enterobacterales	Gammaproteobacteria	Proteobacteria	Gram-
ARG1034	Cluster720	GCF_000459275.1_Esch_coli_HVH_211_4-3041891_V1	NZ_KE700944.1	97.42	2265165	2266134	FRW	Escherichia_coli	Escherichia	Enterobacteriaceae	Enterobacterales	Gammaproteobacteria	Proteobacteria	Gram-
ARG1034	Cluster720	GCF_000459295.1_Esch_coli_HVH_212_3-9305343_V1	NZ_KE700967.1	97.63	298186	299155	FRW	Escherichia_coli	Escherichia	Enterobacteriaceae	Enterobacterales	Gammaproteobacteria	Proteobacteria	Gram-
ARG1034	Cluster720	GCF_000459315.1_Esch_coli_HVH_213_4-3042928_V1	NZ_KE700982.1	97.73	504337	505306	FRW	Escherichia_coli	Escherichia	Enterobacteriaceae	Enterobacterales	Gammaproteobacteria	Proteobacteria	Gram-
ARG1034	Cluster720	GCF_000459335.1_Esch_coli_HVH_215_4-3008371_V1	NZ_KE700987.1	98.04	2455393	2456362	FRW	Escherichia_coli	Escherichia	Enterobacteriaceae	Enterobacterales	Gammaproteobacteria	Proteobacteria	Gram-
ARG1034	Cluster720	GCF_000459355.1_Esch_coli_HVH_216_4-3042952_V1	NZ_KE701005.1	97.63	299058	300027	FRW	Escherichia_coli	Escherichia	Enterobacteriaceae	Enterobacterales	Gammaproteobacteria	Proteobacteria	Gram-
ARG1034	Cluster720	GCF_000459375.1_Esch_coli_HVH_217_4-1022806_V1	NZ_KE701020.1	97.42	183236	184205	FRW	Escherichia_coli	Escherichia	Enterobacteriaceae	Enterobacterales	Gammaproteobacteria	Proteobacteria	Gram-
ARG1034	Cluster720	GCF_000459415.1_Esch_coli_HVH_220_4-5876842_V1	NZ_KE701065.1	97.63	269220	270189	FRW	Escherichia_coli	Escherichia	Enterobacteriaceae	Enterobacterales	Gammaproteobacteria	Proteobacteria	Gram-
ARG1034	Cluster720	GCF_000459435.1_Esch_coli_HVH_221_4-3136817_V1	NZ_KE701069.1	100	2361994	2362963	FRW	Escherichia_coli	Escherichia	Enterobacteriaceae	Enterobacterales	Gammaproteobacteria	Proteobacteria	Gram-
ARG1034	Cluster720	GCF_000459455.1_Esch_coli_HVH_222_4-2977443_V1	NZ_KE701088.1	97.42	1073952	1074921	FRW	Escherichia_coli	Escherichia	Enterobacteriaceae	Enterobacterales	Gammaproteobacteria	Proteobacteria	Gram-
ARG1034	Cluster720	GCF_000459475.1_Esch_coli_HVH_223_4-2976528_V1	NZ_KE701113.1	98.04	312278	313247	FRW	Escherichia_coli	Escherichia	Enterobacteriaceae	Enterobacterales	Gammaproteobacteria	Proteobacteria	Gram-
ARG1034	Cluster720	GCF_000459495.1_Esch_coli_HVH_225_4-1273116_V1	NZ_KE701140.1	97.73	1033030	1033999	FRW	Escherichia_coli	Escherichia	Enterobacteriaceae	Enterobacterales	Gammaproteobacteria	Proteobacteria	Gram-
ARG1034	Cluster720	GCF_000459535.1_Esch_coli_HVH_228_4-7787030_V1	NZ_KE701167.1	97.53	876996	877965	FRW	Escherichia_coli	Escherichia	Enterobacteriaceae	Enterobacterales	Gammaproteobacteria	Proteobacteria	Gram-
ARG1034	Cluster720	GCF_000459575.1_Esch_coli_KOEGE_7_16a_V1	NZ_KE701198.1	100	2171230	2172199	FRW	Escherichia_coli	Escherichia	Enterobacteriaceae	Enterobacterales	Gammaproteobacteria	Proteobacteria	Gram-
ARG1034	Cluster720	GCF_000459595.1_Esch_coli_KOEGE_10_25a_V1	NZ_KE701219.1	97.53	1331299	1332268	FRW	Escherichia_coli	Escherichia	Enterobacteriaceae	Enterobacterales	Gammaproteobacteria	Proteobacteria	Gram-
ARG1034	Cluster720	GCF_000459615.1_Esch_coli_KOEGE_30_63a_V1	NZ_KE701229.1	97.63	896328	897297	FRW	Escherichia_coli	Escherichia	Enterobacteriaceae	Enterobacterales	Gammaproteobacteria	Proteobacteria	Gram-
ARG1034	Cluster720	GCF_000459655.1_Esch_coli_KOEGE_33_68a_V1	NZ_KE701260.1	99.28	88740	89709	FRW	Escherichia_coli	Escherichia	Enterobacteriaceae	Enterobacterales	Gammaproteobacteria	Proteobacteria	Gram-
ARG1034	Cluster720	GCF_000459675.1_Esch_coli_KOEGE_40_102a_V1	NZ_KE701266.1	100	1554369	1555338	REV	Escherichia_coli	Escherichia	Enterobacteriaceae	Enterobacterales	Gammaproteobacteria	Proteobacteria	Gram-
ARG1034	Cluster720	GCF_000459695.1_Esch_coli_KOEGE_43_105a_V1	NZ_KE701287.1	97.63	287785	288754	FRW	Escherichia_coli	Escherichia	Enterobacteriaceae	Enterobacterales	Gammaproteobacteria	Proteobacteria	Gram-
ARG1034	Cluster720	GCF_000459715.1_Esch_coli_KOEGE_44_106a_V1	NZ_KE701298.1	97.63	293058	294027	FRW	Escherichia_coli	Escherichia	Enterobacteriaceae	Enterobacterales	Gammaproteobacteria	Proteobacteria	Gram-
ARG1034	Cluster720	GCF_000459735.1_Esch_coli_KOEGE_56_169a_V1	NZ_KE701321.1	97.63	292373	293342	FRW	Escherichia_coli	Escherichia	Enterobacteriaceae	Enterobacterales	Gammaproteobacteria	Proteobacteria	Gram-
ARG1034	Cluster720	GCF_000459755.1_Esch_coli_KOEGE_58_171a_V1	NZ_KE701333.1	97.63	1195738	1196707	FRW	Escherichia_coli	Escherichia	Enterobacteriaceae	Enterobacterales	Gammaproteobacteria	Proteobacteria	Gram-
ARG1034	Cluster720	GCF_000459795.1_Esch_coli_KOEGE_62_175a_V1	NZ_KE701350.1	98.04	2706755	2707724	FRW	Escherichia_coli	Escherichia	Enterobacteriaceae	Enterobacterales	Gammaproteobacteria	Proteobacteria	Gram-
ARG1034	Cluster720	GCF_000459835.1_Esch_coli_KOEGE_70_185a_V1	NZ_KE701373.1	97.63	866470	867439	FRW	Escherichia_coli	Escherichia	Enterobacteriaceae	Enterobacterales	Gammaproteobacteria	Proteobacteria	Gram-
ARG1034	Cluster720	GCF_000459855.1_Esch_coli_KOEGE_71_186a_V1	NZ_KE701379.1	95.15	2932966	2933935	FRW	Escherichia_coli	Escherichia	Enterobacteriaceae	Enterobacterales	Gammaproteobacteria	Proteobacteria	Gram-
ARG1034	Cluster720	GCF_000459875.1_Esch_coli_KOEGE_73_195a_V1	NZ_KE701395.1	98.04	1220508	1221477	FRW	Escherichia_coli	Escherichia	Enterobacteriaceae	Enterobacterales	Gammaproteobacteria	Proteobacteria	Gram-
ARG1034	Cluster720	GCF_000459895.1_Esch_coli_KOEGE_77_202a_V1	NZ_KE701405.1	98.04	1174370	1175339	FRW	Escherichia_coli	Escherichia	Enterobacteriaceae	Enterobacterales	Gammaproteobacteria	Proteobacteria	Gram-
ARG1034	Cluster720	GCF_000459935.1_Esch_coli_KOEGE_131_358a_V1	NZ_KE701417.1	99.59	2549618	2550587	FRW	Escherichia_coli	Escherichia	Enterobacteriaceae	Enterobacterales	Gammaproteobacteria	Proteobacteria	Gram-
ARG1034	Cluster720	GCF_000459955.1_Esch_coli_UMEA_3014-1_V1	NZ_KE701427.1	97.63	2231851	2232820	FRW	Escherichia_coli	Escherichia	Enterobacteriaceae	Enterobacterales	Gammaproteobacteria	Proteobacteria	Gram-
ARG1034	Cluster720	GCF_000459975.1_Esch_coli_UMEA_3022-1_V1	NZ_KE701437.1	97.63	2157789	2158758	FRW	Escherichia_coli	Escherichia	Enterobacteriaceae	Enterobacterales	Gammaproteobacteria	Proteobacteria	Gram-
ARG1034	Cluster720	GCF_000459995.1_Esch_coli_UMEA_3033-1_V1	NZ_KE701449.1	98.14	1600191	1601160	FRW	Escherichia_coli	Escherichia	Enterobacteriaceae	Enterobacterales	Gammaproteobacteria	Proteobacteria	Gram-
ARG1034	Cluster720	GCF_000460035.1_Esch_coli_UMEA_3052-1_V1	NZ_KE701471.1	99.59	793792	794761	FRW	Escherichia_coli	Escherichia	Enterobacteriaceae	Enterobacterales	Gammaproteobacteria	Proteobacteria	Gram-
ARG1034	Cluster720	GCF_000460055.1_Esch_coli_UMEA_3053-1_V1	NZ_KE701487.1	97.73	287944	288913	FRW	Escherichia_coli	Escherichia	Enterobacteriaceae	Enterobacterales	Gammaproteobacteria	Proteobacteria	Gram-
ARG1034	Cluster720	GCF_000460075.1_Esch_coli_UMEA_3065-1_V1	NZ_KE701494.1	99.48	1758121	1759090	FRW	Escherichia_coli	Escherichia	Enterobacteriaceae	Enterobacterales	Gammaproteobacteria	Proteobacteria	Gram-
ARG1034	Cluster720	GCF_000460095.1_Esch_coli_UMEA_3087-1_V1	NZ_KE701510.1	97.63	296556	297525	FRW	Escherichia_coli	Escherichia	Enterobacteriaceae	Enterobacterales	Gammaproteobacteria	Proteobacteria	Gram-
ARG1034	Cluster720	GCF_000460115.1_Esch_coli_UMEA_3088-1_V1	NZ_KE701516.1	97.73	1440487	1441456	FRW	Escherichia_coli	Escherichia	Enterobacteriaceae	Enterobacterales	Gammaproteobacteria	Proteobacteria	Gram-
ARG1034	Cluster720	GCF_000460155.1_Esch_coli_UMEA_3108-1_V1	NZ_KE701563.1	97.84	777603	778572	FRW	Escherichia_coli	Escherichia	Enterobacteriaceae	Enterobacterales	Gammaproteobacteria	Proteobacteria	Gram-
ARG1034	Cluster720	GCF_000460175.1_Esch_coli_UMEA_3113-1_V1	NZ_KE701574.1	97.63	867270	868239	FRW	Escherichia_coli	Escherichia	Enterobacteriaceae	Enterobacterales	Gammaproteobacteria	Proteobacteria	Gram-
ARG1034	Cluster720	GCF_000460195.1_Esch_coli_UMEA_3117-1_V1	NZ_KE701581.1	97.63	1016238	1017207	REV	Escherichia_coli	Escherichia	Enterobacteriaceae	Enterobacterales	Gammaproteobacteria	Proteobacteria	Gram-
ARG1034	Cluster720	GCF_000460215.1_Esch_coli_UMEA_3121-1_V1	NZ_KE701595.1	97.63	297440	298409	FRW	Escherichia_coli	Escherichia	Enterobacteriaceae	Enterobacterales	Gammaproteobacteria	Proteobacteria	Gram-
ARG1034	Cluster720	GCF_000460235.1_Esch_coli_UMEA_3122-1_V1	NZ_KE701622.1	97.73	425303	426272	FRW	Escherichia_coli	Escherichia	Enterobacteriaceae	Enterobacterales	Gammaproteobacteria	Proteobacteria	Gram-
ARG1034	Cluster720	GCF_000460255.1_Esch_coli_UMEA_3124-1_V1	NZ_KE701631.1	99.38	2120503	2121472	FRW	Escherichia_coli	Escherichia	Enterobacteriaceae	Enterobacterales	Gammaproteobacteria	Proteobacteria	Gram-
ARG1034	Cluster720	GCF_000460275.1_Esch_coli_UMEA_3139-1_V1	NZ_KE701653.1	100	1165183	1166152	FRW	Escherichia_coli	Escherichia	Enterobacteriaceae	Enterobacterales	Gammaproteobacteria	Proteobacteria	Gram-
ARG1034	Cluster720	GCF_000460295.1_Esch_coli_UMEA_3140-1_V1	NZ_KE701659.1	97.42	289706	290675	FRW	Escherichia_coli	Escherichia	Enterobacteriaceae	Enterobacterales	Gammaproteobacteria	Proteobacteria	Gram-
ARG1034	Cluster720	GCF_000460315.1_Esch_coli_UMEA_3144-1_V1	NZ_KE701670.1	98.45	1010548	1011517	FRW	Escherichia_coli	Escherichia	Enterobacteriaceae	Enterobacterales	Gammaproteobacteria	Proteobacteria	Gram-
ARG1034	Cluster720	GCF_000460335.1_Esch_coli_UMEA_3150-1_V1	NZ_KE701672.1	100	1595804	1596773	REV	Escherichia_coli	Escherichia	Enterobacteriaceae	Enterobacterales	Gammaproteobacteria	Proteobacteria	Gram-
ARG1034	Cluster720	GCF_000460355.1_Esch_coli_UMEA_3151-1_V1	NZ_KE701684.1	100	769272	770241	FRW	Escherichia_coli	Escherichia	Enterobacteriaceae	Enterobacterales	Gammaproteobacteria	Proteobacteria	Gram-
ARG1034	Cluster720	GCF_000460375.1_Esch_coli_UMEA_3152-1_V1	NZ_KE701705.1	97.73	226704	227673	FRW	Escherichia_coli	Escherichia	Enterobacteriaceae	Enterobacterales	Gammaproteobacteria	Proteobacteria	Gram-
ARG1034	Cluster720	GCF_000460395.1_Esch_coli_UMEA_3155-1_V1	NZ_KE701716.1	97.84	1088930	1089899	REV	Escherichia_coli	Escherichia	Enterobacteriaceae	Enterobacterales	Gammaproteobacteria	Proteobacteria	Gram-
ARG1034	Cluster720	GCF_000460415.1_Esch_coli_UMEA_3159-1_V1	NZ_KE701732.1	97.63	287628	288597	FRW	Escherichia_coli	Escherichia	Enterobacteriaceae	Enterobacterales	Gammaproteobacteria	Proteobacteria	Gram-
ARG1034	Cluster720	GCF_000460435.1_Esch_coli_UMEA_3160-1_V1	NZ_KE701742.1	97.84	826675	827644	FRW	Escherichia_coli	Escherichia	Enterobacteriaceae	Enterobacterales	Gammaproteobacteria	Proteobacteria	Gram-
ARG1034	Cluster720	GCF_000460455.1_Esch_coli_UMEA_3161-1_V1	NZ_KE701760.1	97.63	1299954	1300923	FRW	Escherichia_coli	Escherichia	Enterobacteriaceae	Enterobacterales	Gammaproteobacteria	Proteobacteria	Gram-
ARG1034	Cluster720	GCF_000460475.1_Esch_coli_UMEA_3162-1_V1	NZ_KE701776.1	97.42	1196355	1197324	FRW	Escherichia_coli	Escherichia	Enterobacteriaceae	Enterobacterales	Gammaproteobacteria	Proteobacteria	Gram-
ARG1034	Cluster720	GCF_000460495.1_Esch_coli_UMEA_3163-1_V1	NZ_KE701782.1	98.14	2607953	2608922	FRW	Escherichia_coli	Escherichia	Enterobacteriaceae	Enterobacterales	Gammaproteobacteria	Proteobacteria	Gram-
ARG1034	Cluster720	GCF_000460535.1_Esch_coli_UMEA_3173-1_V1	NZ_KE701814.1	97.63	291116	292085	FRW	Escherichia_coli	Escherichia	Enterobacteriaceae	Enterobacterales	Gammaproteobacteria	Proteobacteria	Gram-
ARG1034	Cluster720	GCF_000460575.1_Esch_coli_UMEA_3175-1_V1	NZ_KE701854.1	97.63	293605	294574	FRW	Escherichia_coli	Escherichia	Enterobacteriaceae	Enterobacterales	Gammaproteobacteria	Proteobacteria	Gram-
ARG1034	Cluster720	GCF_000460595.1_Esch_coli_UMEA_3176-1_V1	NZ_KE701865.1	99.38	2062179	2063148	FRW	Escherichia_coli	Escherichia	Enterobacteriaceae	Enterobacterales	Gammaproteobacteria	Proteobacteria	Gram-
ARG1034	Cluster720	GCF_000460615.1_Esch_coli_UMEA_3178-1_V1	NZ_KE701888.1	97.63	287736	288705	FRW	Escherichia_coli	Escherichia	Enterobacteriaceae	Enterobacterales	Gammaproteobacteria	Proteobacteria	Gram-
ARG1034	Cluster720	GCF_000460635.1_Esch_coli_UMEA_3180-1_V1	NZ_KE701890.1	100	759798	760767	REV	Escherichia_coli	Escherichia	Enterobacteriaceae	Enterobacterales	Gammaproteobacteria	Proteobacteria	Gram-
ARG1034	Cluster720	GCF_000460655.1_Esch_coli_UMEA_3185-1_V1	NZ_KE701908.1	97.53	1410891	1411860	FRW	Escherichia_coli	Escherichia	Enterobacteriaceae	Enterobacterales	Gammaproteobacteria	Proteobacteria	Gram-
ARG1034	Cluster720	GCF_000460675.1_Esch_coli_UMEA_3190-1_V1	NZ_KE701916.1	96.29	392040	393009	REV	Escherichia_coli	Escherichia	Enterobacteriaceae	Enterobacterales	Gammaproteobacteria	Proteobacteria	Gram-
ARG1034	Cluster720	GCF_000460695.1_Esch_coli_UMEA_3193-1_V1	NZ_KE701963.1	97.53	574481	575450	FRW	Escherichia_coli	Escherichia	Enterobacteriaceae	Enterobacterales	Gammaproteobacteria	Proteobacteria	Gram-
ARG1034	Cluster720	GCF_000460715.1_Esch_coli_UMEA_3199-1_V1	NZ_KE701968.1	100	2489211	2490180	FRW	Escherichia_coli	Escherichia	Enterobacteriaceae	Enterobacterales	Gammaproteobacteria	Proteobacteria	Gram-
ARG1034	Cluster720	GCF_000460735.1_Esch_coli_UMEA_3200-1_V1	NZ_KE701980.1	98.45	1075972	1076941	FRW	Escherichia_coli	Escherichia	Enterobacteriaceae	Enterobacterales	Gammaproteobacteria	Proteobacteria	Gram-
ARG1034	Cluster720	GCF_000460755.1_Esch_coli_UMEA_3201-1_V1	NZ_KE701998.1	99.38	419020	419989	FRW	Escherichia_coli	Escherichia	Enterobacteriaceae	Enterobacterales	Gammaproteobacteria	Proteobacteria	Gram-
ARG1034	Cluster720	GCF_000460775.1_Esch_coli_UMEA_3203-1_V1	NZ_KE702020.1	97.42	1085478	1086447	FRW	Escherichia_coli	Escherichia	Enterobacteriaceae	Enterobacterales	Gammaproteobacteria	Proteobacteria	Gram-
ARG1034	Cluster720	GCF_000460795.1_Esch_coli_UMEA_3206-1_V1	NZ_KE702029.1	97.42	2191497	2192466	FRW	Escherichia_coli	Escherichia	Enterobacteriaceae	Enterobacterales	Gammaproteobacteria	Proteobacteria	Gram-
ARG1034	Cluster720	GCF_000460815.1_Esch_coli_UMEA_3208-1_V1	NZ_KE702041.1	97.63	327311	328280	FRW	Escherichia_coli	Escherichia	Enterobacteriaceae	Enterobacterales	Gammaproteobacteria	Proteobacteria	Gram-
ARG1034	Cluster720	GCF_000460835.1_Esch_coli_UMEA_3212-1_V1	NZ_KE702063.1	99.9	1142563	1143532	FRW	Escherichia_coli	Escherichia	Enterobacteriaceae	Enterobacterales	Gammaproteobacteria	Proteobacteria	Gram-
ARG1034	Cluster720	GCF_000460855.1_Esch_coli_UMEA_3215-1_V1	NZ_KE702072.1	97.73	1301379	1302348	FRW	Escherichia_coli	Escherichia	Enterobacteriaceae	Enterobacterales	Gammaproteobacteria	Proteobacteria	Gram-
ARG1034	Cluster720	GCF_000460875.1_Esch_coli_UMEA_3216-1_V1	NZ_KE702087.1	97.63	289432	290401	FRW	Escherichia_coli	Escherichia	Enterobacteriaceae	Enterobacterales	Gammaproteobacteria	Proteobacteria	Gram-
ARG1034	Cluster720	GCF_000460895.1_Esch_coli_UMEA_3217-1_V1	NZ_KE702092.1	97.63	327751	328720	REV	Escherichia_coli	Escherichia	Enterobacteriaceae	Enterobacterales	Gammaproteobacteria	Proteobacteria	Gram-
ARG1034	Cluster720	GCF_000460915.1_Esch_coli_UMEA_3220-1_V1	NZ_KE702110.1	97.63	287019	287988	FRW	Escherichia_coli	Escherichia	Enterobacteriaceae	Enterobacterales	Gammaproteobacteria	Proteobacteria	Gram-
ARG1034	Cluster720	GCF_000460935.1_Esch_coli_UMEA_3221-1_V1	NZ_KE702121.1	97.63	307285	308254	FRW	Escherichia_coli	Escherichia	Enterobacteriaceae	Enterobacterales	Gammaproteobacteria	Proteobacteria	Gram-
ARG1034	Cluster720	GCF_000460955.1_Esch_coli_UMEA_3222-1_V1	NZ_KE702145.1	97.63	293732	294701	FRW	Escherichia_coli	Escherichia	Enterobacteriaceae	Enterobacterales	Gammaproteobacteria	Proteobacteria	Gram-
ARG1034	Cluster720	GCF_000460975.1_Esch_coli_UMEA_3230-1_V1	NZ_KE702157.1	97.63	301553	302522	FRW	Escherichia_coli	Escherichia	Enterobacteriaceae	Enterobacterales	Gammaproteobacteria	Proteobacteria	Gram-
ARG1034	Cluster720	GCF_000460995.1_Esch_coli_UMEA_3233-1_V1	NZ_KE702173.1	97.63	293478	294447	FRW	Escherichia_coli	Escherichia	Enterobacteriaceae	Enterobacterales	Gammaproteobacteria	Proteobacteria	Gram-
ARG1034	Cluster720	GCF_000461015.1_Esch_coli_UMEA_3240-1_V1	NZ_KE702177.1	100	2498758	2499727	FRW	Escherichia_coli	Escherichia	Enterobacteriaceae	Enterobacterales	Gammaproteobacteria	Proteobacteria	Gram-
ARG1034	Cluster720	GCF_000461035.1_Esch_coli_UMEA_3244-1_V1	NZ_KE702194.1	97.53	874435	875404	FRW	Escherichia_coli	Escherichia	Enterobacteriaceae	Enterobacterales	Gammaproteobacteria	Proteobacteria	Gram-
ARG1034	Cluster720	GCF_000461055.1_Esch_coli_UMEA_3257-1_V1	NZ_KE702216.1	97.63	292561	293530	FRW	Escherichia_coli	Escherichia	Enterobacteriaceae	Enterobacterales	Gammaproteobacteria	Proteobacteria	Gram-
ARG1034	Cluster720	GCF_000461075.1_Esch_coli_UMEA_3264-1_V1	NZ_KE702227.1	97.63	292121	293090	FRW	Escherichia_coli	Escherichia	Enterobacteriaceae	Enterobacterales	Gammaproteobacteria	Proteobacteria	Gram-
ARG1034	Cluster720	GCF_000461095.1_Esch_coli_UMEA_3268-1_V1	NZ_KE702236.1	97.63	293720	294689	FRW	Escherichia_coli	Escherichia	Enterobacteriaceae	Enterobacterales	Gammaproteobacteria	Proteobacteria	Gram-
ARG1034	Cluster720	GCF_000461115.1_Esch_coli_UMEA_3271-1_V1	NZ_KE702256.1	100	196052	197021	FRW	Escherichia_coli	Escherichia	Enterobacteriaceae	Enterobacterales	Gammaproteobacteria	Proteobacteria	Gram-
ARG1034	Cluster720	GCF_000461135.1_Esch_coli_UMEA_3292-1_V1	NZ_KE702286.1	99.38	293313	294282	FRW	Escherichia_coli	Escherichia	Enterobacteriaceae	Enterobacterales	Gammaproteobacteria	Proteobacteria	Gram-
ARG1034	Cluster720	GCF_000461155.1_Esch_coli_UMEA_3298-1_V1	NZ_KE702293.1	97.42	297117	298086	FRW	Escherichia_coli	Escherichia	Enterobacteriaceae	Enterobacterales	Gammaproteobacteria	Proteobacteria	Gram-
ARG1034	Cluster720	GCF_000461215.1_Esch_coli_UMEA_3317-1_V1	NZ_KE702336.1	100	1607599	1608568	REV	Escherichia_coli	Escherichia	Enterobacteriaceae	Enterobacterales	Gammaproteobacteria	Proteobacteria	Gram-
ARG1034	Cluster720	GCF_000461275.1_Esch_coli_UMEA_3337-1_V1	NZ_KE702368.1	97.63	293494	294463	FRW	Escherichia_coli	Escherichia	Enterobacteriaceae	Enterobacterales	Gammaproteobacteria	Proteobacteria	Gram-
ARG1034	Cluster720	GCF_000461295.1_Esch_coli_UMEA_3341-1_V1	NZ_KE702377.1	97.63	2181682	2182651	FRW	Escherichia_coli	Escherichia	Enterobacteriaceae	Enterobacterales	Gammaproteobacteria	Proteobacteria	Gram-
ARG1034	Cluster720	GCF_000461315.1_Esch_coli_UMEA_3355-1_V1	NZ_KE702386.1	99.59	1975411	1976380	FRW	Escherichia_coli	Escherichia	Enterobacteriaceae	Enterobacterales	Gammaproteobacteria	Proteobacteria	Gram-
ARG1034	Cluster720	GCF_000461335.1_Esch_coli_UMEA_3391-1_V1	NZ_KE702394.1	97.84	1409356	1410325	FRW	Escherichia_coli	Escherichia	Enterobacteriaceae	Enterobacterales	Gammaproteobacteria	Proteobacteria	Gram-
ARG1034	Cluster720	GCF_000461355.1_Esch_coli_UMEA_3490-1_V1	NZ_KE702407.1	97.63	297919	298888	FRW	Escherichia_coli	Escherichia	Enterobacteriaceae	Enterobacterales	Gammaproteobacteria	Proteobacteria	Gram-
ARG1034	Cluster720	GCF_000461375.1_Esch_coli_UMEA_3585-1_V1	NZ_KE702412.1	97.63	330744	331713	REV	Escherichia_coli	Escherichia	Enterobacteriaceae	Enterobacterales	Gammaproteobacteria	Proteobacteria	Gram-
ARG1034	Cluster720	GCF_000461395.1_Esch_coli_UMEA_3592-1_V1	NZ_KE702418.1	99.9	1036949	1037918	FRW	Escherichia_coli	Escherichia	Enterobacteriaceae	Enterobacterales	Gammaproteobacteria	Proteobacteria	Gram-
ARG1034	Cluster720	GCF_000461415.1_Esch_coli_UMEA_3609-1_V1	NZ_KE702425.1	99.9	1771400	1772369	FRW	Escherichia_coli	Escherichia	Enterobacteriaceae	Enterobacterales	Gammaproteobacteria	Proteobacteria	Gram-
ARG1034	Cluster720	GCF_000461435.1_Esch_coli_UMEA_3617-1_V1	NZ_KE702447.1	97.63	781809	782778	FRW	Escherichia_coli	Escherichia	Enterobacteriaceae	Enterobacterales	Gammaproteobacteria	Proteobacteria	Gram-
ARG1034	Cluster720	GCF_000461455.1_Esch_coli_UMEA_3632-1_V1	NZ_KE702454.1	97.42	1050431	1051400	FRW	Escherichia_coli	Escherichia	Enterobacteriaceae	Enterobacterales	Gammaproteobacteria	Proteobacteria	Gram-
ARG1034	Cluster720	GCF_000461475.1_Esch_coli_UMEA_3656-1_V1	NZ_KE702461.1	97.84	327640	328609	REV	Escherichia_coli	Escherichia	Enterobacteriaceae	Enterobacterales	Gammaproteobacteria	Proteobacteria	Gram-
ARG1034	Cluster720	GCF_000461495.1_Esch_coli_UMEA_3662-1_V1	NZ_KE702476.1	97.42	1328645	1329614	FRW	Escherichia_coli	Escherichia	Enterobacteriaceae	Enterobacterales	Gammaproteobacteria	Proteobacteria	Gram-
ARG1034	Cluster720	GCF_000461515.1_Esch_coli_UMEA_3671-1_V1	NZ_KE702482.1	98.97	2188796	2189765	FRW	Escherichia_coli	Escherichia	Enterobacteriaceae	Enterobacterales	Gammaproteobacteria	Proteobacteria	Gram-
ARG1034	Cluster720	GCF_000461535.1_Esch_coli_UMEA_3682-1_V1	NZ_KE702490.1	100	2517468	2518437	FRW	Escherichia_coli	Escherichia	Enterobacteriaceae	Enterobacterales	Gammaproteobacteria	Proteobacteria	Gram-
ARG1034	Cluster720	GCF_000461555.1_Esch_coli_UMEA_3687-1_V1	NZ_KE702498.1	97.63	299706	300675	FRW	Escherichia_coli	Escherichia	Enterobacteriaceae	Enterobacterales	Gammaproteobacteria	Proteobacteria	Gram-
ARG1034	Cluster720	GCF_000461575.1_Esch_coli_UMEA_3694-1_V1	NZ_KE702507.1	97.63	1492079	1493048	FRW	Escherichia_coli	Escherichia	Enterobacteriaceae	Enterobacterales	Gammaproteobacteria	Proteobacteria	Gram-
ARG1034	Cluster720	GCF_000461615.1_Esch_coli_UMEA_3703-1_V1	NZ_KE702533.1	97.73	276995	277964	FRW	Escherichia_coli	Escherichia	Enterobacteriaceae	Enterobacterales	Gammaproteobacteria	Proteobacteria	Gram-
ARG1034	Cluster720	GCF_000461635.1_Esch_coli_UMEA_3705-1_V1	NZ_KE702552.1	97.63	290876	291845	FRW	Escherichia_coli	Escherichia	Enterobacteriaceae	Enterobacterales	Gammaproteobacteria	Proteobacteria	Gram-
ARG1034	Cluster720	GCF_000461655.1_Esch_coli_UMEA_3707-1_V1	NZ_KE702570.1	97.63	304010	304979	FRW	Escherichia_coli	Escherichia	Enterobacteriaceae	Enterobacterales	Gammaproteobacteria	Proteobacteria	Gram-
ARG1034	Cluster720	GCF_000461675.1_Esch_coli_UMEA_3718-1_V1	NZ_KE702584.1	99.38	469592	470561	FRW	Escherichia_coli	Escherichia	Enterobacteriaceae	Enterobacterales	Gammaproteobacteria	Proteobacteria	Gram-
ARG1034	Cluster720	GCF_000461695.1_Esch_coli_UMEA_3805-1_V1	NZ_KE702599.1	99.69	1448489	1449458	FRW	Escherichia_coli	Escherichia	Enterobacteriaceae	Enterobacterales	Gammaproteobacteria	Proteobacteria	Gram-
ARG1034	Cluster720	GCF_000461715.1_Esch_coli_UMEA_3821-1_V1	NZ_KE702617.1	97.63	340474	341443	FRW	Escherichia_coli	Escherichia	Enterobacteriaceae	Enterobacterales	Gammaproteobacteria	Proteobacteria	Gram-
ARG1034	Cluster720	GCF_000461735.1_Esch_coli_UMEA_3834-1_V1	NZ_KE702634.1	97.42	842383	843352	FRW	Escherichia_coli	Escherichia	Enterobacteriaceae	Enterobacterales	Gammaproteobacteria	Proteobacteria	Gram-
ARG1034	Cluster720	GCF_000461755.1_Esch_coli_UMEA_3889-1_V1	NZ_KE702638.1	100	2408591	2409560	FRW	Escherichia_coli	Escherichia	Enterobacteriaceae	Enterobacterales	Gammaproteobacteria	Proteobacteria	Gram-
ARG1034	Cluster720	GCF_000461775.1_Esch_coli_UMEA_3893-1_V1	NZ_KE702650.1	97.42	324364	325333	FRW	Escherichia_coli	Escherichia	Enterobacteriaceae	Enterobacterales	Gammaproteobacteria	Proteobacteria	Gram-
ARG1034	Cluster720	GCF_000461795.1_Esch_coli_UMEA_3899-1_V1	NZ_KE702656.1	96.7	1207364	1208333	REV	Escherichia_coli	Escherichia	Enterobacteriaceae	Enterobacterales	Gammaproteobacteria	Proteobacteria	Gram-
ARG1034	Cluster720	GCF_000461815.1_Esch_coli_UMEA_3955-1_V1	NZ_KE702703.1	97.53	865806	866775	FRW	Escherichia_coli	Escherichia	Enterobacteriaceae	Enterobacterales	Gammaproteobacteria	Proteobacteria	Gram-
ARG1034	Cluster720	GCF_000461835.1_Esch_coli_UMEA_4075-1_V1	NZ_KE702710.1	97.53	865947	866916	FRW	Escherichia_coli	Escherichia	Enterobacteriaceae	Enterobacterales	Gammaproteobacteria	Proteobacteria	Gram-
ARG1034	Cluster720	GCF_000461855.1_Esch_coli_UMEA_4076-1_V1	NZ_KE702721.1	97.53	293422	294391	FRW	Escherichia_coli	Escherichia	Enterobacteriaceae	Enterobacterales	Gammaproteobacteria	Proteobacteria	Gram-
ARG1034	Cluster720	GCF_000461875.1_Esch_coli_UMEA_4207-1_V1	NZ_KE702736.1	97.63	293717	294686	FRW	Escherichia_coli	Escherichia	Enterobacteriaceae	Enterobacterales	Gammaproteobacteria	Proteobacteria	Gram-
ARG1034	Cluster720	GCF_000461915.2_ASM46191v2	NZ_AVQV01000042.1	99.18	163038	164007	FRW	Escherichia_coli	Escherichia	Enterobacteriaceae	Enterobacterales	Gammaproteobacteria	Proteobacteria	Gram-
ARG1034	Cluster720	GCF_000461935.2_ASM46193v2	NZ_AVQR01000044.1	99.07	160139	161108	FRW	Escherichia_coli	Escherichia	Enterobacteriaceae	Enterobacterales	Gammaproteobacteria	Proteobacteria	Gram-
ARG1034	Cluster720	GCF_000461975.2_ASM46197v2	NZ_AVQY01000087.1	99.18	155935	156904	FRW	Escherichia_coli	Escherichia	Enterobacteriaceae	Enterobacterales	Gammaproteobacteria	Proteobacteria	Gram-
ARG1034	Cluster720	GCF_000462065.2_ASM46206v2	NZ_AVRB01000078.1	99.18	7617	8586	FRW	Escherichia_coli	Escherichia	Enterobacteriaceae	Enterobacterales	Gammaproteobacteria	Proteobacteria	Gram-
ARG1034	Cluster720	GCF_000462085.2_ASM46208v2	NZ_AVRC01000037.1	99.18	173975	174944	FRW	Escherichia_coli	Escherichia	Enterobacteriaceae	Enterobacterales	Gammaproteobacteria	Proteobacteria	Gram-
ARG1034	Cluster720	GCF_000462105.2_ASM46210v2	NZ_AVQZ01000092.1	99.18	156347	157316	FRW	Escherichia_coli	Escherichia	Enterobacteriaceae	Enterobacterales	Gammaproteobacteria	Proteobacteria	Gram-
ARG1034	Cluster720	GCF_000462265.2_ASM46226v2	NZ_AVRN01000092.1	99.07	7733	8702	FRW	Escherichia_coli	Escherichia	Enterobacteriaceae	Enterobacterales	Gammaproteobacteria	Proteobacteria	Gram-
ARG1034	Cluster720	GCF_000462285.2_ASM46228v2	NZ_AVRH01000047.1	99.38	355662	356631	FRW	Escherichia_coli	Escherichia	Enterobacteriaceae	Enterobacterales	Gammaproteobacteria	Proteobacteria	Gram-
ARG1034	Cluster720	GCF_000462325.2_ASM46232v2	NZ_AVRJ01000095.1	99.18	155203	156172	FRW	Escherichia_coli	Escherichia	Enterobacteriaceae	Enterobacterales	Gammaproteobacteria	Proteobacteria	Gram-
ARG1034	Cluster720	GCF_000462345.2_ASM46234v2	NZ_AVRK01000113.1	99.18	69018	69987	FRW	Escherichia_coli	Escherichia	Enterobacteriaceae	Enterobacterales	Gammaproteobacteria	Proteobacteria	Gram-
ARG1034	Cluster720	GCF_000462405.2_ASM46240v2	NZ_AVRD01000034.1	99.18	167483	168452	FRW	Escherichia_coli	Escherichia	Enterobacteriaceae	Enterobacterales	Gammaproteobacteria	Proteobacteria	Gram-
ARG1034	Cluster720	GCF_000462445.2_ASM46244v2	NZ_AVRF01000041.1	99.18	177308	178277	FRW	Escherichia_coli	Escherichia	Enterobacteriaceae	Enterobacterales	Gammaproteobacteria	Proteobacteria	Gram-
ARG1034	Cluster720	GCF_000462465.2_ASM46246v2	NZ_AVRG01000040.1	99.07	159486	160455	FRW	Escherichia_coli	Escherichia	Enterobacteriaceae	Enterobacterales	Gammaproteobacteria	Proteobacteria	Gram-
ARG1034	Cluster720	GCF_000462545.2_ASM46254v2	NZ_AVRV01000085.1	99.18	7755	8724	FRW	Escherichia_coli	Escherichia	Enterobacteriaceae	Enterobacterales	Gammaproteobacteria	Proteobacteria	Gram-
ARG1034	Cluster720	GCF_000462765.2_ASM46276v2	NZ_AVSH01000088.1	99.18	7736	8705	FRW	Escherichia_coli	Escherichia	Enterobacteriaceae	Enterobacterales	Gammaproteobacteria	Proteobacteria	Gram-
ARG1034	Cluster720	GCF_000462785.2_ASM46278v2	NZ_AVSI01000106.1	99.18	7682	8651	FRW	Escherichia_coli	Escherichia	Enterobacteriaceae	Enterobacterales	Gammaproteobacteria	Proteobacteria	Gram-
ARG1034	Cluster720	GCF_000462805.2_ASM46280v2	NZ_AVSJ01000094.1	99.18	8057	9026	FRW	Escherichia_coli	Escherichia	Enterobacteriaceae	Enterobacterales	Gammaproteobacteria	Proteobacteria	Gram-
ARG1034	Cluster720	GCF_000462825.2_ASM46282v2	NZ_AVSK01000106.1	99.18	7757	8726	FRW	Escherichia_coli	Escherichia	Enterobacteriaceae	Enterobacterales	Gammaproteobacteria	Proteobacteria	Gram-
ARG1034	Cluster720	GCF_000463605.1_Esch_coli_UMEA_3652-1_V1	NZ_KE705271.1	97.63	1399643	1400612	FRW	Escherichia_coli	Escherichia	Enterobacteriaceae	Enterobacterales	Gammaproteobacteria	Proteobacteria	Gram-
ARG1034	Cluster720	GCF_000465135.1_Esch_coli_HVH_190_4-3255514_V1	NZ_KE747800.1	97.84	1080169	1081138	REV	Escherichia_coli	Escherichia	Enterobacteriaceae	Enterobacterales	Gammaproteobacteria	Proteobacteria	Gram-
ARG1034	Cluster720	GCF_000465155.1_Esch_coli_HVH_102_4-6906788_V1	NZ_KE747792.1	97.42	2220978	2221947	FRW	Escherichia_coli	Escherichia	Enterobacteriaceae	Enterobacterales	Gammaproteobacteria	Proteobacteria	Gram-
ARG1034	Cluster720	GCF_000467695.1_95NR1	NZ_AVDU01000062.1	99.38	34852	35821	FRW	Escherichia_coli	Escherichia	Enterobacteriaceae	Enterobacterales	Gammaproteobacteria	Proteobacteria	Gram-
ARG1034	Cluster720	GCF_000468515.1_ASM46851v1	NC_022364.1	99.69	2462805	2463774	FRW	Escherichia_coli	Escherichia	Enterobacteriaceae	Enterobacterales	Gammaproteobacteria	Proteobacteria	Gram-
ARG1034	Cluster720	GCF_000473725.2_O199v4	NZ_AWXM02000293.1	98.35	16219	17188	REV	Escherichia_coli	Escherichia	Enterobacteriaceae	Enterobacterales	Gammaproteobacteria	Proteobacteria	Gram-
ARG1034	Cluster720	GCF_000474825.1_Esch_coli_BIDMC_19C_V1_PacBio	NZ_AXLI01000001.1	97.94	2601360	2602329	FRW	Escherichia_coli	Escherichia	Enterobacteriaceae	Enterobacterales	Gammaproteobacteria	Proteobacteria	Gram-
ARG1034	Cluster720	GCF_000474845.1_Esch_coli_BWH_24_V1_PacBio	NZ_AXLH01000003.1	97.63	2525551	2526520	FRW	Escherichia_coli	Escherichia	Enterobacteriaceae	Enterobacterales	Gammaproteobacteria	Proteobacteria	Gram-
ARG1034	Cluster720	GCF_000477495.2_ASM47749v2	NZ_AVQX01000094.1	99.18	7635	8604	FRW	Escherichia_coli	Escherichia	Enterobacteriaceae	Enterobacterales	Gammaproteobacteria	Proteobacteria	Gram-
ARG1034	Cluster720	GCF_000478215.1_ASM47821v1	NZ_AIAK01000008.1	99.18	75031	76000	FRW	Escherichia_coli	Escherichia	Enterobacteriaceae	Enterobacterales	Gammaproteobacteria	Proteobacteria	Gram-
ARG1034	Cluster720	GCF_000478705.1_95JB1	NZ_AWFJ01000057.1	99.38	34815	35784	FRW	Escherichia_coli	Escherichia	Enterobacteriaceae	Enterobacterales	Gammaproteobacteria	Proteobacteria	Gram-
ARG1034	Cluster720	GCF_000482045.1_Escherichia_coli_SCD1	NZ_ATJZ01000066.1	99.48	16193	17162	REV	Escherichia_coli	Escherichia	Enterobacteriaceae	Enterobacterales	Gammaproteobacteria	Proteobacteria	Gram-
ARG1034	Cluster720	GCF_000482065.1_Escherichia_coli_SCD2	NZ_ATKA01000024.1	98.14	156271	157240	FRW	Escherichia_coli	Escherichia	Enterobacteriaceae	Enterobacterales	Gammaproteobacteria	Proteobacteria	Gram-
ARG1034	Cluster720	GCF_000485655.1_ASM48565v1	NZ_KI521919.1	99.69	14919	15888	REV	Escherichia_coli	Escherichia	Enterobacteriaceae	Enterobacterales	Gammaproteobacteria	Proteobacteria	Gram-
ARG1034	Cluster720	GCF_000488015.1_Esch_coli_HVH_50_4-2593475_V1	NZ_KI530596.1	100	940446	941415	FRW	Escherichia_coli	Escherichia	Enterobacteriaceae	Enterobacterales	Gammaproteobacteria	Proteobacteria	Gram-
ARG1034	Cluster720	GCF_000488035.1_Esch_coli_HVH_98_4-5799287_V1	NZ_KI530615.1	99.38	2284999	2285968	FRW	Escherichia_coli	Escherichia	Enterobacteriaceae	Enterobacterales	Gammaproteobacteria	Proteobacteria	Gram-
ARG1034	Cluster720	GCF_000488055.1_Esch_coli_UMEA_3336-1_V1	NZ_KI530624.1	99.18	2217031	2218000	FRW	Escherichia_coli	Escherichia	Enterobacteriaceae	Enterobacterales	Gammaproteobacteria	Proteobacteria	Gram-
ARG1034	Cluster720	GCF_000488075.1_Esch_coli_UMEA_3426-1_V1	NZ_KI530636.1	97.63	858755	859724	FRW	Escherichia_coli	Escherichia	Enterobacteriaceae	Enterobacterales	Gammaproteobacteria	Proteobacteria	Gram-
ARG1034	Cluster720	GCF_000488095.1_Esch_coli_UMEA_3290-1_V1	NZ_KI530644.1	97.63	870056	871025	FRW	Escherichia_coli	Escherichia	Enterobacteriaceae	Enterobacterales	Gammaproteobacteria	Proteobacteria	Gram-
ARG1034	Cluster720	GCF_000488115.1_Esch_coli_UMEA_3693-1_V1	NZ_KI530660.1	97.53	865689	866658	FRW	Escherichia_coli	Escherichia	Enterobacteriaceae	Enterobacterales	Gammaproteobacteria	Proteobacteria	Gram-
ARG1034	Cluster720	GCF_000488155.1_Esch_coli_UMEA_3342-1_V1	NZ_KI530686.1	97.63	2652821	2653790	FRW	Escherichia_coli	Escherichia	Enterobacteriaceae	Enterobacterales	Gammaproteobacteria	Proteobacteria	Gram-
ARG1034	Cluster720	GCF_000488335.1_ASM48833v1	NZ_KI531236.1	97.63	284002	284971	FRW	Escherichia_coli	Escherichia	Enterobacteriaceae	Enterobacterales	Gammaproteobacteria	Proteobacteria	Gram-
ARG1034	Cluster720	GCF_000488395.1_ASM48839v1	NZ_KI531465.1	97.63	8001	8970	FRW	Escherichia_coli	Escherichia	Enterobacteriaceae	Enterobacterales	Gammaproteobacteria	Proteobacteria	Gram-
ARG1034	Cluster720	GCF_000488495.1_ASM48849v1	NZ_KI532445.1	97.63	170628	171597	FRW	Escherichia_coli	Escherichia	Enterobacteriaceae	Enterobacterales	Gammaproteobacteria	Proteobacteria	Gram-
ARG1034	Cluster720	GCF_000488555.1_ASM48855v1	NZ_KI532975.1	97.63	75878	76847	REV	Escherichia_coli	Escherichia	Enterobacteriaceae	Enterobacterales	Gammaproteobacteria	Proteobacteria	Gram-
ARG1034	Cluster720	GCF_000488795.1_ASM48879v1	NZ_KI534947.1	97.73	261951	262920	FRW	Escherichia_coli	Escherichia	Enterobacteriaceae	Enterobacterales	Gammaproteobacteria	Proteobacteria	Gram-
ARG1034	Cluster720	GCF_000488815.1_ASM48881v1	NZ_KI535033.1	97.63	334253	335222	REV	Escherichia_coli	Escherichia	Enterobacteriaceae	Enterobacterales	Gammaproteobacteria	Proteobacteria	Gram-
ARG1034	Cluster720	GCF_000492235.1_Esch_coli_BIDMC_39_V1	NZ_KI535383.1	100	1850573	1851542	FRW	Escherichia_coli	Escherichia	Enterobacteriaceae	Enterobacterales	Gammaproteobacteria	Proteobacteria	Gram-
ARG1034	Cluster720	GCF_000492255.1_Esch_coli_BIDMC_38_V1	NZ_KI535391.1	97.63	2566739	2567708	FRW	Escherichia_coli	Escherichia	Enterobacteriaceae	Enterobacterales	Gammaproteobacteria	Proteobacteria	Gram-
ARG1034	Cluster720	GCF_000492275.1_Esch_coli_BIDMC_37_V1	NZ_KI535409.1	99.59	745034	746003	FRW	Escherichia_coli	Escherichia	Enterobacteriaceae	Enterobacterales	Gammaproteobacteria	Proteobacteria	Gram-
ARG1034	Cluster720	GCF_000492655.1_Esch_coli_BWH_32_V1	NZ_KI535524.1	98.97	2640978	2641947	FRW	Escherichia_coli	Escherichia	Enterobacteriaceae	Enterobacterales	Gammaproteobacteria	Proteobacteria	Gram-
ARG1034	Cluster720	GCF_000493595.2_EcoPMV1	NC_022370.1	97.42	2506014	2506983	FRW	Escherichia_coli	Escherichia	Enterobacteriaceae	Enterobacterales	Gammaproteobacteria	Proteobacteria	Gram-
ARG1034	Cluster720	GCF_000493755.1_ASM49375v1	NC_022648.1	97.63	2564030	2564999	FRW	Escherichia_coli	Escherichia	Enterobacteriaceae	Enterobacterales	Gammaproteobacteria	Proteobacteria	Gram-
ARG1034	Cluster720	GCF_000494975.1_Esch_coli_HVH_86_4-7026218_V1	NZ_KI538696.1	97.63	293650	294619	FRW	Escherichia_coli	Escherichia	Enterobacteriaceae	Enterobacterales	Gammaproteobacteria	Proteobacteria	Gram-
ARG1034	Cluster720	GCF_000494995.1_Esch_coli_HVH_136_4-5970458_V1	NZ_KI538709.1	98.45	293148	294117	FRW	Escherichia_coli	Escherichia	Enterobacteriaceae	Enterobacterales	Gammaproteobacteria	Proteobacteria	Gram-
ARG1034	Cluster720	GCF_000495015.1_Esch_coli_HVH_148_4-3192490_V1	NZ_KI538723.1	97.42	901330	902299	FRW	Escherichia_coli	Escherichia	Enterobacteriaceae	Enterobacterales	Gammaproteobacteria	Proteobacteria	Gram-
ARG1034	Cluster720	GCF_000495035.1_Esch_coli_HVH_152_4-3447545_V1	NZ_KI538730.1	100	327695	328664	FRW	Escherichia_coli	Escherichia	Enterobacteriaceae	Enterobacterales	Gammaproteobacteria	Proteobacteria	Gram-
ARG1034	Cluster720	GCF_000495055.1_Esch_coli_HVH_178_4-3189163_V1	NZ_KI538783.1	97.42	292304	293273	FRW	Escherichia_coli	Escherichia	Enterobacteriaceae	Enterobacterales	Gammaproteobacteria	Proteobacteria	Gram-
ARG1034	Cluster720	GCF_000495075.1_Esch_coli_UMEA_3148-1_V1	NZ_KI538795.1	100	257186	258155	FRW	Escherichia_coli	Escherichia	Enterobacteriaceae	Enterobacterales	Gammaproteobacteria	Proteobacteria	Gram-
ARG1034	Cluster720	GCF_000495095.1_Esch_coli_HVH_108_4-6924867_V1	NZ_KI538815.1	97.63	1108985	1109954	FRW	Escherichia_coli	Escherichia	Enterobacteriaceae	Enterobacterales	Gammaproteobacteria	Proteobacteria	Gram-
ARG1034	Cluster720	GCF_000496345.2_O455v2	NZ_AYGW02000046.1	99.18	249449	250418	REV	Escherichia_coli	Escherichia	Enterobacteriaceae	Enterobacterales	Gammaproteobacteria	Proteobacteria	Gram-
ARG1034	Cluster720	GCF_000496365.2_Q456v4	NZ_AYMX02000414.1	99.38	104458	105427	REV	Escherichia_coli	Escherichia	Enterobacteriaceae	Enterobacterales	Gammaproteobacteria	Proteobacteria	Gram-
ARG1034	Cluster720	GCF_000498235.1_ASM49823v1	NZ_AHHN01000011.1	100	348309	349278	REV	Escherichia_coli	Escherichia	Enterobacteriaceae	Enterobacterales	Gammaproteobacteria	Proteobacteria	Gram-
ARG1034	Cluster720	GCF_000498255.1_ASM49825v1	NZ_AHHO01000004.1	99.38	94002	94971	REV	Escherichia_coli	Escherichia	Enterobacteriaceae	Enterobacterales	Gammaproteobacteria	Proteobacteria	Gram-
ARG1034	Cluster720	GCF_000498275.1_ASM49827v1	NZ_AHHP01000003.1	99.38	141522	142491	REV	Escherichia_coli	Escherichia	Enterobacteriaceae	Enterobacterales	Gammaproteobacteria	Proteobacteria	Gram-
ARG1034	Cluster720	GCF_000499485.1_MYMC4100	NZ_HG738867.1	100	2249344	2250313	FRW	Escherichia_coli	Escherichia	Enterobacteriaceae	Enterobacterales	Gammaproteobacteria	Proteobacteria	Gram-
ARG1034	Cluster720	GCF_000500815.1_GSK202U	NZ_AXOB01000010.1	97.94	37906	38875	FRW	Escherichia_coli	Escherichia	Enterobacteriaceae	Enterobacterales	Gammaproteobacteria	Proteobacteria	Gram-
ARG1034	Cluster720	GCF_000500835.1_GSK2022	NZ_AXOC01000006.1	97.94	54277	55246	FRW	Escherichia_coli	Escherichia	Enterobacteriaceae	Enterobacterales	Gammaproteobacteria	Proteobacteria	Gram-
ARG1034	Cluster720	GCF_000500855.1_GSK2023	NZ_AXOD01000006.1	97.94	54277	55246	FRW	Escherichia_coli	Escherichia	Enterobacteriaceae	Enterobacterales	Gammaproteobacteria	Proteobacteria	Gram-
ARG1034	Cluster720	GCF_000500875.1_GSK2024	NZ_AXOE01000006.1	97.94	54277	55246	FRW	Escherichia_coli	Escherichia	Enterobacteriaceae	Enterobacterales	Gammaproteobacteria	Proteobacteria	Gram-
ARG1034	Cluster720	GCF_000500895.1_GSK202B	NZ_AXOA01000012.1	97.94	37906	38875	FRW	Escherichia_coli	Escherichia	Enterobacteriaceae	Enterobacterales	Gammaproteobacteria	Proteobacteria	Gram-
ARG1034	Cluster720	GCF_000506465.2_WGS_Escherichia_coli_EC7	NZ_AYNG01000001.1	97.63	332674	333643	REV	Escherichia_coli	Escherichia	Enterobacteriaceae	Enterobacterales	Gammaproteobacteria	Proteobacteria	Gram-
ARG1034	Cluster720	GCF_000506825.1_Q458v4	NZ_AZBZ01000921.1	99.38	80108	81077	REV	Escherichia_coli	Escherichia	Enterobacteriaceae	Enterobacterales	Gammaproteobacteria	Proteobacteria	Gram-
ARG1034	Cluster720	GCF_000506845.1_Q459v3	NZ_AZCA01000001.1	99.38	187702	188671	FRW	Escherichia_coli	Escherichia	Enterobacteriaceae	Enterobacterales	Gammaproteobacteria	Proteobacteria	Gram-
ARG1034	Cluster720	GCF_000507605.1_Esch_coli_HVH_23_4-6066488_V1	NZ_KI669330.1	97.63	295630	296599	FRW	Escherichia_coli	Escherichia	Enterobacteriaceae	Enterobacterales	Gammaproteobacteria	Proteobacteria	Gram-
ARG1034	Cluster720	GCF_000507625.1_Esch_coli_HVH_83_4-2051087_V1	NZ_KI669347.1	97.63	292287	293256	FRW	Escherichia_coli	Escherichia	Enterobacteriaceae	Enterobacterales	Gammaproteobacteria	Proteobacteria	Gram-
ARG1034	Cluster720	GCF_000507645.1_Esch_coli_HVH_177_4-2876612_V1	NZ_KI669355.1	97.63	2232965	2233934	FRW	Escherichia_coli	Escherichia	Enterobacteriaceae	Enterobacterales	Gammaproteobacteria	Proteobacteria	Gram-
ARG1034	Cluster720	GCF_000507665.1_Esch_coli_HVH_214_4-3062198_V1	NZ_KI669363.1	97.42	1192831	1193800	FRW	Escherichia_coli	Escherichia	Enterobacteriaceae	Enterobacterales	Gammaproteobacteria	Proteobacteria	Gram-
ARG1034	Cluster720	GCF_000507685.1_Esch_coli_UMEA_3489-1_V1	NZ_KI669372.1	97.84	1645110	1646079	FRW	Escherichia_coli	Escherichia	Enterobacteriaceae	Enterobacterales	Gammaproteobacteria	Proteobacteria	Gram-
ARG1034	Cluster720	GCF_000508365.1_Q457	NZ_AYOF01000462.1	99.38	29626	30595	FRW	Escherichia_coli	Escherichia	Enterobacteriaceae	Enterobacterales	Gammaproteobacteria	Proteobacteria	Gram-
ARG1034	Cluster720	GCF_000508385.1_Q460	NZ_AYRW01000323.1	99.38	22380	23349	FRW	Escherichia_coli	Escherichia	Enterobacteriaceae	Enterobacterales	Gammaproteobacteria	Proteobacteria	Gram-
ARG1034	Cluster720	GCF_000513035.1_E._coli_O157	NZ_AVCD01000005.1	99.18	687769	688738	FRW	Escherichia_coli	Escherichia	Enterobacteriaceae	Enterobacterales	Gammaproteobacteria	Proteobacteria	Gram-
ARG1034	Cluster720	GCF_000520035.1_ASM52003v1	NZ_CP006027.1	98.25	2926071	2927040	FRW	Escherichia_coli	Escherichia	Enterobacteriaceae	Enterobacterales	Gammaproteobacteria	Proteobacteria	Gram-
ARG1034	Cluster720	GCF_000520055.1_ASM52005v1	NZ_CP006262.1	98.35	2911336	2912305	FRW	Escherichia_coli	Escherichia	Enterobacteriaceae	Enterobacterales	Gammaproteobacteria	Proteobacteria	Gram-
ARG1034	Cluster720	GCF_000522085.1_Esch_coli_BIDMC_43b_V1	NZ_KI929660.1	97.94	1172767	1173736	FRW	Escherichia_coli	Escherichia	Enterobacteriaceae	Enterobacterales	Gammaproteobacteria	Proteobacteria	Gram-
ARG1034	Cluster720	GCF_000522105.1_Esch_coli_BIDMC_43a_V1	NZ_KI929668.1	97.94	1955891	1956860	REV	Escherichia_coli	Escherichia	Enterobacteriaceae	Enterobacterales	Gammaproteobacteria	Proteobacteria	Gram-
ARG1034	Cluster720	GCF_000522125.1_Esch_coli_BIDMC_20B_V1	NZ_KI929677.1	97.63	2522163	2523132	FRW	Escherichia_coli	Escherichia	Enterobacteriaceae	Enterobacterales	Gammaproteobacteria	Proteobacteria	Gram-
ARG1034	Cluster720	GCF_000522145.1_Esch_coli_BIDMC_20A_V2	NZ_KI929682.1	97.63	2518407	2519376	FRW	Escherichia_coli	Escherichia	Enterobacteriaceae	Enterobacterales	Gammaproteobacteria	Proteobacteria	Gram-
ARG1034	Cluster720	GCF_000522165.1_Esch_coli_BIDMC_19B_V2	NZ_KI929689.1	97.94	352038	353007	REV	Escherichia_coli	Escherichia	Enterobacteriaceae	Enterobacterales	Gammaproteobacteria	Proteobacteria	Gram-
ARG1034	Cluster720	GCF_000522185.1_Esch_coli_BIDMC_19A_V2	NZ_KI929698.1	97.94	2497535	2498504	REV	Escherichia_coli	Escherichia	Enterobacteriaceae	Enterobacterales	Gammaproteobacteria	Proteobacteria	Gram-
ARG1034	Cluster720	GCF_000522205.1_Esch_coli_BIDMC_17B_V2	NZ_KI929706.1	97.94	2496944	2497913	REV	Escherichia_coli	Escherichia	Enterobacteriaceae	Enterobacterales	Gammaproteobacteria	Proteobacteria	Gram-
ARG1034	Cluster720	GCF_000522225.1_Esch_coli_BIDMC_17A_V2	NZ_KI929714.1	97.94	2600597	2601566	FRW	Escherichia_coli	Escherichia	Enterobacteriaceae	Enterobacterales	Gammaproteobacteria	Proteobacteria	Gram-
ARG1034	Cluster720	GCF_000522245.1_Esch_coli_BIDMC_15_V2	NZ_KI929728.1	97.94	848254	849223	FRW	Escherichia_coli	Escherichia	Enterobacteriaceae	Enterobacterales	Gammaproteobacteria	Proteobacteria	Gram-
ARG1034	Cluster720	GCF_000522265.1_Esch_coli_BIDMC_9_V2	NZ_KI929753.1	97.94	827592	828561	FRW	Escherichia_coli	Escherichia	Enterobacteriaceae	Enterobacterales	Gammaproteobacteria	Proteobacteria	Gram-
ARG1034	Cluster720	GCF_000522285.1_Esch_coli_BIDMC_3_V2	NZ_KI929760.1	97.94	2365939	2366908	FRW	Escherichia_coli	Escherichia	Enterobacteriaceae	Enterobacterales	Gammaproteobacteria	Proteobacteria	Gram-
ARG1034	Cluster720	GCF_000522305.1_Esch_coli_BIDMC_2B_V2	NZ_KI929774.1	97.94	2063766	2064735	REV	Escherichia_coli	Escherichia	Enterobacteriaceae	Enterobacterales	Gammaproteobacteria	Proteobacteria	Gram-
ARG1034	Cluster720	GCF_000522325.1_Esch_coli_BWH_40_V1	NZ_KI929782.1	98.04	3072650	3073619	FRW	Escherichia_coli	Escherichia	Enterobacteriaceae	Enterobacterales	Gammaproteobacteria	Proteobacteria	Gram-
ARG1034	Cluster720	GCF_000522345.1_Esch_coli_BWH_34_V1	NZ_KI929787.1	97.63	2525515	2526484	FRW	Escherichia_coli	Escherichia	Enterobacteriaceae	Enterobacterales	Gammaproteobacteria	Proteobacteria	Gram-
ARG1034	Cluster720	GCF_000522365.1_Esch_coli_BIDMC_49b_V1	NZ_KI929791.1	97.32	1043705	1044674	FRW	Escherichia_coli	Escherichia	Enterobacteriaceae	Enterobacterales	Gammaproteobacteria	Proteobacteria	Gram-
ARG1034	Cluster720	GCF_000522385.1_Esch_coli_BIDMC_49a_V1	NZ_KI929797.1	97.32	1029089	1030058	FRW	Escherichia_coli	Escherichia	Enterobacteriaceae	Enterobacterales	Gammaproteobacteria	Proteobacteria	Gram-
ARG1034	Cluster720	GCF_000522405.1_Esch_coli_BIDMC_6_V2	NZ_KI929804.1	97.94	2602994	2603963	FRW	Escherichia_coli	Escherichia	Enterobacteriaceae	Enterobacterales	Gammaproteobacteria	Proteobacteria	Gram-
ARG1034	Cluster720	GCF_000529355.1_IS25v1	NZ_CBWG010000147.1	100	62151	63120	FRW	Escherichia_coli	Escherichia	Enterobacteriaceae	Enterobacterales	Gammaproteobacteria	Proteobacteria	Gram-
ARG1034	Cluster720	GCF_000564835.2_EC096_10.1	NZ_AONF01000031.1	98.66	77086	78055	REV	Escherichia_coli	Escherichia	Enterobacteriaceae	Enterobacterales	Gammaproteobacteria	Proteobacteria	Gram-
ARG1034	Cluster720	GCF_000576655.1_MP1_1.0	NZ_JEMI01000038.1	97.63	207433	208402	FRW	Escherichia_coli	Escherichia	Enterobacteriaceae	Enterobacterales	Gammaproteobacteria	Proteobacteria	Gram-
ARG1034	Cluster720	GCF_000586515.1_E.coliLR09v1	NZ_JDVF01000004.1	97.94	392015	392984	REV	Escherichia_coli	Escherichia	Enterobacteriaceae	Enterobacterales	Gammaproteobacteria	Proteobacteria	Gram-
ARG1034	Cluster720	GCF_000597845.1_ASM59784v1	NZ_CP007265.1	99.59	3127395	3128364	FRW	Escherichia_coli	Escherichia	Enterobacteriaceae	Enterobacterales	Gammaproteobacteria	Proteobacteria	Gram-
ARG1034	Cluster720	GCF_000599625.1_ASM59962v1	NZ_CP007390.1	99.59	1544927	1545896	REV	Escherichia_coli	Escherichia	Enterobacteriaceae	Enterobacterales	Gammaproteobacteria	Proteobacteria	Gram-
ARG1034	Cluster720	GCF_000599645.1_ASM59964v1	NZ_CP007391.1	99.59	1639702	1640671	REV	Escherichia_coli	Escherichia	Enterobacteriaceae	Enterobacterales	Gammaproteobacteria	Proteobacteria	Gram-
ARG1034	Cluster720	GCF_000599665.1_ASM59966v1	NZ_CP007392.1	98.04	3213925	3214894	FRW	Escherichia_coli	Escherichia	Enterobacteriaceae	Enterobacterales	Gammaproteobacteria	Proteobacteria	Gram-
ARG1034	Cluster720	GCF_000599685.1_ASM59968v1	NZ_CP007393.1	98.04	3209811	3210780	FRW	Escherichia_coli	Escherichia	Enterobacteriaceae	Enterobacterales	Gammaproteobacteria	Proteobacteria	Gram-
ARG1034	Cluster720	GCF_000599725.2_a5_miseq_linux_20140113	NZ_JFFJ01000047.1	99.59	252623	253592	FRW	Escherichia_coli	Escherichia	Enterobacteriaceae	Enterobacterales	Gammaproteobacteria	Proteobacteria	Gram-
ARG1034	Cluster720	GCF_000599765.2_a5_miseq_linux_20140113	NZ_JFFL01000049.1	97.63	102955	103924	FRW	Escherichia_coli	Escherichia	Enterobacteriaceae	Enterobacterales	Gammaproteobacteria	Proteobacteria	Gram-
ARG1034	Cluster720	GCF_000599785.2_a5_miseq_linux_20140113	NZ_JFFM01000011.1	97.63	332747	333716	REV	Escherichia_coli	Escherichia	Enterobacteriaceae	Enterobacterales	Gammaproteobacteria	Proteobacteria	Gram-
ARG1034	Cluster720	GCF_000601155.1_ASM60115v1	NZ_JHDN01000050.1	99.9	210911	211880	FRW	Escherichia_coli	Escherichia	Enterobacteriaceae	Enterobacterales	Gammaproteobacteria	Proteobacteria	Gram-
ARG1034	Cluster720	GCF_000601175.1_ASM60117v1	NZ_JHDM01000056.1	100	376311	377280	FRW	Escherichia_coli	Escherichia	Enterobacteriaceae	Enterobacterales	Gammaproteobacteria	Proteobacteria	Gram-
ARG1034	Cluster720	GCF_000601235.1_ASM60123v1	NZ_JHDI01000055.1	99.9	117164	118133	FRW	Escherichia_coli	Escherichia	Enterobacteriaceae	Enterobacterales	Gammaproteobacteria	Proteobacteria	Gram-
ARG1034	Cluster720	GCF_000601255.1_ASM60125v1	NZ_JHDH01000129.1	100	26117	27086	FRW	Escherichia_coli	Escherichia	Enterobacteriaceae	Enterobacterales	Gammaproteobacteria	Proteobacteria	Gram-
ARG1034	Cluster720	GCF_000601335.1_ASM60133v1	NZ_JHDL01000056.1	100	24250	25219	FRW	Escherichia_coli	Escherichia	Enterobacteriaceae	Enterobacterales	Gammaproteobacteria	Proteobacteria	Gram-
ARG1034	Cluster720	GCF_000607285.1_Esch_coli_K02_V1	NZ_KK097719.1	97.63	863440	864409	FRW	Escherichia_coli	Escherichia	Enterobacteriaceae	Enterobacterales	Gammaproteobacteria	Proteobacteria	Gram-
ARG1034	Cluster720	GCF_000614035.2_Ec2011C-3170	NZ_JHMA01000002.1	99.38	36004	36973	FRW	Escherichia_coli	Escherichia	Enterobacteriaceae	Enterobacterales	Gammaproteobacteria	Proteobacteria	Gram-
ARG1034	Cluster720	GCF_000614215.2_Ec2011C-3108	NZ_JHMB01000001.1	99.38	93928	94897	REV	Escherichia_coli	Escherichia	Enterobacteriaceae	Enterobacterales	Gammaproteobacteria	Proteobacteria	Gram-
ARG1034	Cluster720	GCF_000614565.2_Ec2010C-5034	NZ_JHMH01000002.1	99.38	71414	72383	REV	Escherichia_coli	Escherichia	Enterobacteriaceae	Enterobacterales	Gammaproteobacteria	Proteobacteria	Gram-
ARG1034	Cluster720	GCF_000614595.1_Ec2010EL1058	NZ_JHMG01000025.1	99.38	330000	330969	FRW	Escherichia_coli	Escherichia	Enterobacteriaceae	Enterobacterales	Gammaproteobacteria	Proteobacteria	Gram-
ARG1034	Cluster720	GCF_000614725.2_Ec2010C-4254	NZ_JHFC01000010.1	99.38	93923	94892	REV	Escherichia_coli	Escherichia	Enterobacteriaceae	Enterobacterales	Gammaproteobacteria	Proteobacteria	Gram-
ARG1034	Cluster720	GCF_000614765.2_Ec2009C-4659	NZ_JHGN01000012.1	99.38	330113	331082	FRW	Escherichia_coli	Escherichia	Enterobacteriaceae	Enterobacterales	Gammaproteobacteria	Proteobacteria	Gram-
ARG1034	Cluster720	GCF_000614805.2_EcF7350	NZ_JHJN01000106.1	99.18	17199	18168	REV	Escherichia_coli	Escherichia	Enterobacteriaceae	Enterobacterales	Gammaproteobacteria	Proteobacteria	Gram-
ARG1034	Cluster720	GCF_000614845.2_Ec2010C-4347	NZ_JHFB01000079.1	99.38	32359	33328	FRW	Escherichia_coli	Escherichia	Enterobacteriaceae	Enterobacterales	Gammaproteobacteria	Proteobacteria	Gram-
ARG1034	Cluster720	GCF_000614925.2_Ec2009EL1412	NZ_JHGG01000020.1	99.38	93923	94892	REV	Escherichia_coli	Escherichia	Enterobacteriaceae	Enterobacterales	Gammaproteobacteria	Proteobacteria	Gram-
ARG1034	Cluster720	GCF_000615225.2_Ec2010C-3511	NZ_JHFS01000021.1	98.25	145167	146136	FRW	Escherichia_coli	Escherichia	Enterobacteriaceae	Enterobacterales	Gammaproteobacteria	Proteobacteria	Gram-
ARG1034	Cluster720	GCF_000615415.2_Ec2010C-3526	NZ_JHFN01000031.1	98.25	94205	95174	REV	Escherichia_coli	Escherichia	Enterobacteriaceae	Enterobacterales	Gammaproteobacteria	Proteobacteria	Gram-
ARG1034	Cluster720	GCF_000615455.2_Ec2010C-3609	NZ_JHFM01000003.1	99.38	93927	94896	REV	Escherichia_coli	Escherichia	Enterobacteriaceae	Enterobacterales	Gammaproteobacteria	Proteobacteria	Gram-
ARG1034	Cluster720	GCF_000615575.2_Ec2010C-3977	NZ_JHFG01000027.1	99.38	36021	36990	FRW	Escherichia_coli	Escherichia	Enterobacteriaceae	Enterobacterales	Gammaproteobacteria	Proteobacteria	Gram-
ARG1034	Cluster720	GCF_000615605.2_Ec2010C-4086	NZ_JHFF01000011.1	99.38	113484	114453	REV	Escherichia_coli	Escherichia	Enterobacteriaceae	Enterobacterales	Gammaproteobacteria	Proteobacteria	Gram-
ARG1034	Cluster720	GCF_000615655.2_Ec2010C-4221	NZ_JHFE01000037.1	99.38	339342	340311	REV	Escherichia_coli	Escherichia	Enterobacteriaceae	Enterobacterales	Gammaproteobacteria	Proteobacteria	Gram-
ARG1034	Cluster720	GCF_000616135.2_Ec2011C-3216	NZ_JHLZ01000004.1	99.38	278439	279408	FRW	Escherichia_coli	Escherichia	Enterobacteriaceae	Enterobacterales	Gammaproteobacteria	Proteobacteria	Gram-
ARG1034	Cluster720	GCF_000616195.2_Ec2011C-3362	NZ_JHLW01000014.1	99.38	35980	36949	FRW	Escherichia_coli	Escherichia	Enterobacteriaceae	Enterobacterales	Gammaproteobacteria	Proteobacteria	Gram-
ARG1034	Cluster720	GCF_000616225.2_Ec2011C-3500	NZ_JHLT01000019.1	99.38	329871	330840	FRW	Escherichia_coli	Escherichia	Enterobacteriaceae	Enterobacterales	Gammaproteobacteria	Proteobacteria	Gram-
ARG1034	Cluster720	GCF_000616245.1_Ec2011C-3537	NZ_JHLR01000019.1	99.38	93928	94897	REV	Escherichia_coli	Escherichia	Enterobacteriaceae	Enterobacterales	Gammaproteobacteria	Proteobacteria	Gram-
ARG1034	Cluster720	GCF_000616265.1_Ec2011C-3573	NZ_JHLQ01000060.1	99.38	36045	37014	FRW	Escherichia_coli	Escherichia	Enterobacteriaceae	Enterobacterales	Gammaproteobacteria	Proteobacteria	Gram-
ARG1034	Cluster720	GCF_000616305.2_Ec2011C-3632	NZ_JHLO01000007.1	99.38	339360	340329	REV	Escherichia_coli	Escherichia	Enterobacteriaceae	Enterobacterales	Gammaproteobacteria	Proteobacteria	Gram-
ARG1034	Cluster720	GCF_000616325.2_Ec2011C-3679	NZ_JHLM01000019.1	99.38	36057	37026	FRW	Escherichia_coli	Escherichia	Enterobacteriaceae	Enterobacterales	Gammaproteobacteria	Proteobacteria	Gram-
ARG1034	Cluster720	GCF_000616385.2_Ec2011EL-1675A	NZ_JHLJ01000035.1	99.48	76828	77797	REV	Escherichia_coli	Escherichia	Enterobacteriaceae	Enterobacterales	Gammaproteobacteria	Proteobacteria	Gram-
ARG1034	Cluster720	GCF_000616585.2_Ec08-3037	NZ_JHKZ01000037.1	99.18	148293	149262	REV	Escherichia_coli	Escherichia	Enterobacteriaceae	Enterobacterales	Gammaproteobacteria	Proteobacteria	Gram-
ARG1034	Cluster720	GCF_000616605.2_Ec08-3527	NZ_JHKY01000038.1	99.18	7458	8427	FRW	Escherichia_coli	Escherichia	Enterobacteriaceae	Enterobacterales	Gammaproteobacteria	Proteobacteria	Gram-
ARG1034	Cluster720	GCF_000616645.2_Ec08-4169	NZ_JHKW01000025.1	99.18	148292	149261	REV	Escherichia_coli	Escherichia	Enterobacteriaceae	Enterobacterales	Gammaproteobacteria	Proteobacteria	Gram-
ARG1034	Cluster720	GCF_000616665.2_Ec08-4270	NZ_JHKV01000014.1	98.35	17370	18339	REV	Escherichia_coli	Escherichia	Enterobacteriaceae	Enterobacterales	Gammaproteobacteria	Proteobacteria	Gram-
ARG1034	Cluster720	GCF_000616685.2_Ec08-4487	NZ_JHKU01000007.1	99.38	95849	96818	REV	Escherichia_coli	Escherichia	Enterobacteriaceae	Enterobacterales	Gammaproteobacteria	Proteobacteria	Gram-
ARG1034	Cluster720	GCF_000616725.2_Ec2011C-3072	NZ_JHMC01000007.1	99.38	329896	330865	FRW	Escherichia_coli	Escherichia	Enterobacteriaceae	Enterobacterales	Gammaproteobacteria	Proteobacteria	Gram-
ARG1034	Cluster720	GCF_000617005.2_Ec2010C-4732	NZ_JHMV01000010.1	99.38	93928	94897	REV	Escherichia_coli	Escherichia	Enterobacteriaceae	Enterobacterales	Gammaproteobacteria	Proteobacteria	Gram-
ARG1034	Cluster720	GCF_000617025.2_Ec2010C-4715	NZ_JHMW01000031.1	99.38	95850	96819	REV	Escherichia_coli	Escherichia	Enterobacteriaceae	Enterobacterales	Gammaproteobacteria	Proteobacteria	Gram-
ARG1034	Cluster720	GCF_000617045.2_Ec04-3023	NZ_JHOD01000036.1	100	136042	137011	REV	Escherichia_coli	Escherichia	Enterobacteriaceae	Enterobacterales	Gammaproteobacteria	Proteobacteria	Gram-
ARG1034	Cluster720	GCF_000617145.2_Ec02-3012	NZ_JHNZ01000009.1	97.63	132668	133637	REV	Escherichia_coli	Escherichia	Enterobacteriaceae	Enterobacterales	Gammaproteobacteria	Proteobacteria	Gram-
ARG1034	Cluster720	GCF_000617165.2_Ec02-3404	NZ_JHNY01000036.1	99.38	15179	16148	REV	Escherichia_coli	Escherichia	Enterobacteriaceae	Enterobacterales	Gammaproteobacteria	Proteobacteria	Gram-
ARG1034	Cluster720	GCF_000617245.2_Ec03-3484	NZ_JHNU01000011.1	99.38	339426	340395	REV	Escherichia_coli	Escherichia	Enterobacteriaceae	Enterobacterales	Gammaproteobacteria	Proteobacteria	Gram-
ARG1034	Cluster720	GCF_000617265.1_Ec04-3211	NZ_JHNS01000033.1	99.38	339363	340332	REV	Escherichia_coli	Escherichia	Enterobacteriaceae	Enterobacterales	Gammaproteobacteria	Proteobacteria	Gram-
ARG1034	Cluster720	GCF_000617285.2_Ec06-3003	NZ_JHNR01000017.1	99.38	93928	94897	REV	Escherichia_coli	Escherichia	Enterobacteriaceae	Enterobacterales	Gammaproteobacteria	Proteobacteria	Gram-
ARG1034	Cluster720	GCF_000617305.2_Ec06-3256	NZ_JHNQ01000050.1	99.38	104459	105428	REV	Escherichia_coli	Escherichia	Enterobacteriaceae	Enterobacterales	Gammaproteobacteria	Proteobacteria	Gram-
ARG1034	Cluster720	GCF_000617345.1_Ec06-3484	NZ_JHNN01000005.1	98.35	111586	112555	REV	Escherichia_coli	Escherichia	Enterobacteriaceae	Enterobacterales	Gammaproteobacteria	Proteobacteria	Gram-
ARG1034	Cluster720	GCF_000617365.2_Ec06-3501	NZ_JHNM01000013.1	99.69	401676	402645	FRW	Escherichia_coli	Escherichia	Enterobacteriaceae	Enterobacterales	Gammaproteobacteria	Proteobacteria	Gram-
ARG1034	Cluster720	GCF_000617405.2_Ec06-3612	NZ_JHNK01000067.1	99.38	32292	33261	FRW	Escherichia_coli	Escherichia	Enterobacteriaceae	Enterobacterales	Gammaproteobacteria	Proteobacteria	Gram-
ARG1034	Cluster720	GCF_000617445.2_Ec06-3745	NZ_JHNI01000035.1	99.18	7457	8426	FRW	Escherichia_coli	Escherichia	Enterobacteriaceae	Enterobacterales	Gammaproteobacteria	Proteobacteria	Gram-
ARG1034	Cluster720	GCF_000617465.2_Ec2010C-4735	NZ_JHMU01000044.1	99.38	36045	37014	FRW	Escherichia_coli	Escherichia	Enterobacteriaceae	Enterobacterales	Gammaproteobacteria	Proteobacteria	Gram-
ARG1034	Cluster720	GCF_000617485.2_Ec2010C-4746	NZ_JHMT01000011.1	99.38	128017	128986	REV	Escherichia_coli	Escherichia	Enterobacteriaceae	Enterobacterales	Gammaproteobacteria	Proteobacteria	Gram-
ARG1034	Cluster720	GCF_000617505.2_Ec2010C-4788	NZ_JHMS01000043.1	99.38	109625	110594	REV	Escherichia_coli	Escherichia	Enterobacteriaceae	Enterobacterales	Gammaproteobacteria	Proteobacteria	Gram-
ARG1034	Cluster720	GCF_000617525.2_Ec2010C-4799	NZ_JHMR01000002.1	99.38	36055	37024	FRW	Escherichia_coli	Escherichia	Enterobacteriaceae	Enterobacterales	Gammaproteobacteria	Proteobacteria	Gram-
ARG1034	Cluster720	GCF_000617545.2_Ec2010C-4818	NZ_JHMQ01000001.1	99.38	36019	36988	FRW	Escherichia_coli	Escherichia	Enterobacteriaceae	Enterobacterales	Gammaproteobacteria	Proteobacteria	Gram-
ARG1034	Cluster720	GCF_000617565.1_Ec2010C-4824	NZ_JHMO01000006.1	99.38	93928	94897	REV	Escherichia_coli	Escherichia	Enterobacteriaceae	Enterobacterales	Gammaproteobacteria	Proteobacteria	Gram-
ARG1034	Cluster720	GCF_000617605.2_Ec2010C-4966	NZ_JHML01000015.1	99.38	93928	94897	REV	Escherichia_coli	Escherichia	Enterobacteriaceae	Enterobacterales	Gammaproteobacteria	Proteobacteria	Gram-
ARG1034	Cluster720	GCF_000617625.2_Ec2010C-4622	NZ_JHMX01000019.1	99.38	35993	36962	FRW	Escherichia_coli	Escherichia	Enterobacteriaceae	Enterobacterales	Gammaproteobacteria	Proteobacteria	Gram-
ARG1034	Cluster720	GCF_000617645.2_Ec06-3822	NZ_JHNH01000029.1	99.38	329934	330903	FRW	Escherichia_coli	Escherichia	Enterobacteriaceae	Enterobacterales	Gammaproteobacteria	Proteobacteria	Gram-
ARG1034	Cluster720	GCF_000617665.2_Ec07-3091	NZ_JHNF01000010.1	99.18	347838	348807	REV	Escherichia_coli	Escherichia	Enterobacteriaceae	Enterobacterales	Gammaproteobacteria	Proteobacteria	Gram-
ARG1034	Cluster720	GCF_000617705.2_Ec06-4039	NZ_JHNG01000021.1	99.18	347840	348809	REV	Escherichia_coli	Escherichia	Enterobacteriaceae	Enterobacterales	Gammaproteobacteria	Proteobacteria	Gram-
ARG1034	Cluster720	GCF_000617765.2_Ec2010C-4557C2	NZ_JHNA01000012.1	98.35	135536	136505	REV	Escherichia_coli	Escherichia	Enterobacteriaceae	Enterobacterales	Gammaproteobacteria	Proteobacteria	Gram-
ARG1034	Cluster720	GCF_000617805.2_Ec2010C-4592	NZ_JHMY01000031.1	99.38	36021	36990	FRW	Escherichia_coli	Escherichia	Enterobacteriaceae	Enterobacterales	Gammaproteobacteria	Proteobacteria	Gram-
ARG1034	Cluster720	GCF_000617985.2_EcK1516	NZ_JHJE01000014.1	98.45	4716	5685	FRW	Escherichia_coli	Escherichia	Enterobacteriaceae	Enterobacterales	Gammaproteobacteria	Proteobacteria	Gram-
ARG1034	Cluster720	GCF_000618005.2_Ec98-3133	NZ_JHJY01000023.1	100	136039	137008	REV	Escherichia_coli	Escherichia	Enterobacteriaceae	Enterobacterales	Gammaproteobacteria	Proteobacteria	Gram-
ARG1034	Cluster720	GCF_000618045.1_EcF6749	NZ_JHJQ01000042.1	99.18	7457	8426	FRW	Escherichia_coli	Escherichia	Enterobacteriaceae	Enterobacterales	Gammaproteobacteria	Proteobacteria	Gram-
ARG1034	Cluster720	GCF_000618165.2_EcF6714	NZ_JHJR01000025.1	99.38	93929	94898	REV	Escherichia_coli	Escherichia	Enterobacteriaceae	Enterobacterales	Gammaproteobacteria	Proteobacteria	Gram-
ARG1034	Cluster720	GCF_000618205.2_EcF9792	NZ_JHJJ01000018.1	98.35	257639	258608	FRW	Escherichia_coli	Escherichia	Enterobacteriaceae	Enterobacterales	Gammaproteobacteria	Proteobacteria	Gram-
ARG1034	Cluster720	GCF_000618225.2_EcF7377	NZ_JHJM01000080.1	99.18	7455	8424	FRW	Escherichia_coli	Escherichia	Enterobacteriaceae	Enterobacterales	Gammaproteobacteria	Proteobacteria	Gram-
ARG1034	Cluster720	GCF_000618245.1_EcH2495	NZ_JHJH01000022.1	99.18	7457	8426	FRW	Escherichia_coli	Escherichia	Enterobacteriaceae	Enterobacterales	Gammaproteobacteria	Proteobacteria	Gram-
ARG1034	Cluster720	GCF_000618265.2_EcF6751	NZ_JHJO01000047.1	99.18	94374	95343	REV	Escherichia_coli	Escherichia	Enterobacteriaceae	Enterobacterales	Gammaproteobacteria	Proteobacteria	Gram-
ARG1034	Cluster720	GCF_000618285.2_EcH2498	NZ_JHJG01000022.1	99.18	148319	149288	REV	Escherichia_coli	Escherichia	Enterobacteriaceae	Enterobacterales	Gammaproteobacteria	Proteobacteria	Gram-
ARG1034	Cluster720	GCF_000618305.2_EcF6750	NZ_JHJP01000030.1	99.18	147739	148708	REV	Escherichia_coli	Escherichia	Enterobacteriaceae	Enterobacterales	Gammaproteobacteria	Proteobacteria	Gram-
ARG1034	Cluster720	GCF_000618405.2_EcE2539C1	NZ_JHJV01000014.1	100	95655	96624	REV	Escherichia_coli	Escherichia	Enterobacteriaceae	Enterobacterales	Gammaproteobacteria	Proteobacteria	Gram-
ARG1034	Cluster720	GCF_000618705.2_EcK5198	NZ_JHIK01000001.1	99.38	329872	330841	FRW	Escherichia_coli	Escherichia	Enterobacteriaceae	Enterobacterales	Gammaproteobacteria	Proteobacteria	Gram-
ARG1034	Cluster720	GCF_000618725.2_EcK5269	NZ_JHIJ01000013.1	99.38	93928	94897	REV	Escherichia_coli	Escherichia	Enterobacteriaceae	Enterobacterales	Gammaproteobacteria	Proteobacteria	Gram-
ARG1034	Cluster720	GCF_000618905.2_EcF8704-2	NZ_JHHJ01000032.1	99.38	96562	97531	REV	Escherichia_coli	Escherichia	Enterobacteriaceae	Enterobacterales	Gammaproteobacteria	Proteobacteria	Gram-
ARG1034	Cluster720	GCF_000619005.2_Ec2009C-4052	NZ_JHGS01000026.1	99.38	95849	96818	REV	Escherichia_coli	Escherichia	Enterobacteriaceae	Enterobacterales	Gammaproteobacteria	Proteobacteria	Gram-
ARG1034	Cluster720	GCF_000619065.2_Ec2009C-4646	NZ_JHGO01000011.1	99.38	325611	326580	REV	Escherichia_coli	Escherichia	Enterobacteriaceae	Enterobacterales	Gammaproteobacteria	Proteobacteria	Gram-
ARG1034	Cluster720	GCF_000619085.2_Ec2009C-4750	NZ_JHGL01000002.1	99.38	93928	94897	REV	Escherichia_coli	Escherichia	Enterobacteriaceae	Enterobacterales	Gammaproteobacteria	Proteobacteria	Gram-
ARG1034	Cluster720	GCF_000619125.2_Ec2009EL1302	NZ_JHGH01000017.1	99.38	329864	330833	FRW	Escherichia_coli	Escherichia	Enterobacteriaceae	Enterobacterales	Gammaproteobacteria	Proteobacteria	Gram-
ARG1034	Cluster720	GCF_000619205.2_Ec2010C-3794	NZ_JHFL01000009.1	99.38	93927	94896	REV	Escherichia_coli	Escherichia	Enterobacteriaceae	Enterobacterales	Gammaproteobacteria	Proteobacteria	Gram-
ARG1034	Cluster720	GCF_000619225.2_Ec2009C-4006	NZ_JHGU01000032.1	99.38	95849	96818	REV	Escherichia_coli	Escherichia	Enterobacteriaceae	Enterobacterales	Gammaproteobacteria	Proteobacteria	Gram-
ARG1034	Cluster720	GCF_000619285.2_Ec2009C-3601	NZ_JHHA01000085.1	99.38	104459	105428	REV	Escherichia_coli	Escherichia	Enterobacteriaceae	Enterobacterales	Gammaproteobacteria	Proteobacteria	Gram-
ARG1034	Cluster720	GCF_000619325.2_Ec2009C-3307	NZ_JHHB01000013.1	99.38	33910	34879	FRW	Escherichia_coli	Escherichia	Enterobacteriaceae	Enterobacterales	Gammaproteobacteria	Proteobacteria	Gram-
ARG1034	Cluster720	GCF_000619465.2_EcK6722	NZ_JHHU01000006.1	99.38	34418	35387	FRW	Escherichia_coli	Escherichia	Enterobacteriaceae	Enterobacterales	Gammaproteobacteria	Proteobacteria	Gram-
ARG1034	Cluster720	GCF_000619545.2_EcK6895	NZ_JHHQ01000012.1	99.38	339342	340311	REV	Escherichia_coli	Escherichia	Enterobacteriaceae	Enterobacterales	Gammaproteobacteria	Proteobacteria	Gram-
ARG1034	Cluster720	GCF_000619565.2_EcK6897	NZ_JHHP01000014.1	99.38	34074	35043	FRW	Escherichia_coli	Escherichia	Enterobacteriaceae	Enterobacterales	Gammaproteobacteria	Proteobacteria	Gram-
ARG1034	Cluster720	GCF_000619585.2_EcK6898	NZ_JHHO01000006.1	99.38	34074	35043	FRW	Escherichia_coli	Escherichia	Enterobacteriaceae	Enterobacterales	Gammaproteobacteria	Proteobacteria	Gram-
ARG1034	Cluster720	GCF_000619625.1_EcK6904	NZ_JHHN01000044.1	99.38	34145	35114	FRW	Escherichia_coli	Escherichia	Enterobacteriaceae	Enterobacterales	Gammaproteobacteria	Proteobacteria	Gram-
ARG1034	Cluster720	GCF_000619645.2_EcK6915	NZ_JHHL01000069.1	99.38	95849	96818	REV	Escherichia_coli	Escherichia	Enterobacteriaceae	Enterobacterales	Gammaproteobacteria	Proteobacteria	Gram-
ARG1034	Cluster720	GCF_000619705.2_Ec08-4661	NZ_JHHG01000011.1	99.38	29499	30468	FRW	Escherichia_coli	Escherichia	Enterobacteriaceae	Enterobacterales	Gammaproteobacteria	Proteobacteria	Gram-
ARG1034	Cluster720	GCF_000619725.2_Ec2009C-3227	NZ_JHHF01000003.1	99.38	134871	135840	REV	Escherichia_coli	Escherichia	Enterobacteriaceae	Enterobacterales	Gammaproteobacteria	Proteobacteria	Gram-
ARG1034	Cluster720	GCF_000619745.2_Ec2009C-4050	NZ_JHGT01000021.1	99.38	329868	330837	FRW	Escherichia_coli	Escherichia	Enterobacteriaceae	Enterobacterales	Gammaproteobacteria	Proteobacteria	Gram-
ARG1034	Cluster720	GCF_000619765.2_Ec2009C-3279	NZ_JHHE01000028.1	99.38	71414	72383	REV	Escherichia_coli	Escherichia	Enterobacteriaceae	Enterobacterales	Gammaproteobacteria	Proteobacteria	Gram-
ARG1034	Cluster720	GCF_000622285.1_ASM62228v2	NZ_JDFU02000010.1	99.69	282289	283258	FRW	Escherichia_coli	Escherichia	Enterobacteriaceae	Enterobacterales	Gammaproteobacteria	Proteobacteria	Gram-
ARG1034	Cluster720	GCF_000622445.2_Ec03-3500	NZ_JHNT01000017.1	99.38	33911	34880	FRW	Escherichia_coli	Escherichia	Enterobacteriaceae	Enterobacterales	Gammaproteobacteria	Proteobacteria	Gram-
ARG1034	Cluster720	GCF_000622465.2_Ec06-3464	NZ_JHNO01000010.1	99.38	98906	99875	REV	Escherichia_coli	Escherichia	Enterobacteriaceae	Enterobacterales	Gammaproteobacteria	Proteobacteria	Gram-
ARG1034	Cluster720	GCF_000622485.2_Ec2010C-4819	NZ_JHMP01000022.1	99.38	33909	34878	FRW	Escherichia_coli	Escherichia	Enterobacteriaceae	Enterobacterales	Gammaproteobacteria	Proteobacteria	Gram-
ARG1034	Cluster720	GCF_000622505.2_Ec2010C-4430	NZ_JHND01000003.1	99.38	121085	122054	REV	Escherichia_coli	Escherichia	Enterobacteriaceae	Enterobacterales	Gammaproteobacteria	Proteobacteria	Gram-
ARG1034	Cluster720	GCF_000622535.2_Ec2010C-5028	NZ_JHMI01000008.1	99.38	98906	99875	REV	Escherichia_coli	Escherichia	Enterobacteriaceae	Enterobacterales	Gammaproteobacteria	Proteobacteria	Gram-
ARG1034	Cluster720	GCF_000622555.1_Ec2010EL-1699	NZ_JHMF01000020.1	99.38	99294	100263	REV	Escherichia_coli	Escherichia	Enterobacteriaceae	Enterobacterales	Gammaproteobacteria	Proteobacteria	Gram-
[truncated: 418,985 more rows]
