# Supplementary material for: Forecasting the dissemination of antibiotic resistance genes across bacterial genomes
Source: Nat Commun. 2021 Apr 23;12:2435. doi: 10.1038/s41467-021-22757-1 (PMC8065159; doi:10.1038/s41467-021-22757-1)
Supplement: Supplementary file 9 — Supplementary Data 6 [file 41467_2021_22757_MOESM9_ESM.zip › Supplementary_Data_6.tab]

MGE	MGEPFAM	Simplified name	Manual analysis recommendation	Number of ARGCluster	Precetage Relative to Transferable ARGs
MGECluster1541	DDE_Tnp_IS240	IS240	Consider	57	37.5
MGECluster1176	DDE_Tnp_IS240	IS240	Consider	41	26.9737
MGECluster140	DDE_Tnp_Tn3	Tn3	Consider	34	22.3684
MGECluster110	DDE_Tnp_Tn3	Tn3	Consider	32	21.0526
MGECluster349	rve	rve	Consider	31	20.3947
MGECluster963	DEDD_Tnp_IS110	IS110	Consider	28	18.4211
MGECluster901	Phage_integrase	PhgIntegrase	Consider	25	16.4474
MGECluster135	DDE_Tnp_Tn3	Tn3	Consider	25	16.4474
MGECluster1007	DEDD_Tnp_IS110	IS110	Consider	24	15.7895
MGECluster122	DDE_Tnp_Tn3	Tn3	Consider	23	15.1316
MGECluster108	DDE_Tnp_Tn3	Tn3	Consider	23	15.1316
MGECluster2798	DUF4102	Unkown Domain Associated With MGE	Exclude	21	13.8158
MGECluster123	DDE_Tnp_Tn3	Tn3	Consider	21	13.8158
MGECluster748	Y2_Tnp	Y2Tnp	Consider	20	13.1579
MGECluster1637	DDE_Tnp_IS240	IS240	Consider	20	13.1579
MGECluster141	DUF4158	Unkown Domain Associated With MGE	Exclude	20	13.1579
MGECluster1975	DDE_Tnp_IS1	IS1	Consider	19	12.5
MGECluster1751	DDE_Tnp_IS1	IS1	Consider	19	12.5
MGECluster1097	Phage_integrase	PhgIntegrase	Consider	19	12.5
MGECluster435	rve	rve	Consider	18	11.8421
MGECluster1740	HTH_Tnp_IS1	HTHIS1	Consider	18	11.8421
MGECluster84	DDE_Tnp_Tn3	Tn3	Consider	16	10.5263
MGECluster780	DDE_Tnp_Tn3	Tn3	Consider	16	10.5263
MGECluster162	DDE_Tnp_Tn3	Tn3	Consider	16	10.5263
MGECluster150	DDE_Tnp_Tn3	Tn3	Consider	16	10.5263
MGECluster813	Phage_integrase	PhgIntegrase	Consider	15	9.86842
MGECluster2412	DDE_Tnp_IS1	IS1	Consider	15	9.86842
MGECluster1883	Zn_Tnp_IS91	ZnTnpIS91	Consider	15	9.86842
MGECluster429	rve	rve	Consider	14	9.21053
MGECluster357	DUF3701	Unkown Domain Associated With MGE	Exclude	14	9.21053
MGECluster374	rve	rve	Consider	13	8.55263
MGECluster327	DDE_Tnp_Tn3	Tn3	Consider	13	8.55263
MGECluster2336	Y1_Tnp	Y1Tnp	Consider	13	8.55263
MGECluster2059	DDE_Tnp_IS1	IS1	Consider	13	8.55263
MGECluster145	DDE_Tnp_Tn3	Tn3	Consider	13	8.55263
MGECluster144	DDE_Tnp_Tn3	Tn3	Consider	13	8.55263
MGECluster119	DDE_Tnp_Tn3	Tn3	Consider	13	8.55263
MGECluster2890	HTH_Tnp_IS1	HTHIS1	Consider	12	7.89474
MGECluster599	DDE_Tnp_ISL3	ISL3	Consider	11	7.23684
MGECluster2155	Phage_integrase	PhgIntegrase	Consider	11	7.23684
MGECluster190	DUF4158	Unkown Domain Associated With MGE	Exclude	11	7.23684
MGECluster1675	DDE_Tnp_IS240	IS240	Consider	11	7.23684
MGECluster1620	DDE_Tnp_IS240	IS240	Consider	11	7.23684
MGECluster1498	Phage_integrase	PhgIntegrase	Consider	11	7.23684
MGECluster1473	Phage_integrase	PhgIntegrase	Consider	11	7.23684
MGECluster512	Phage_integrase	PhgIntegrase	Consider	10	6.57895
MGECluster1717	rve	rve	Consider	10	6.57895
MGECluster1628	DDE_Tnp_IS240	IS240	Consider	10	6.57895
MGECluster1391	rve_3	rve3	Consider	10	6.57895
MGECluster1039	DDE_Tnp_Tn3	Tn3	Consider	10	6.57895
MGECluster878	DEDD_Tnp_IS110	IS110	Consider	9	5.92105
MGECluster732	Y2_Tnp	Y2Tnp	Consider	9	5.92105
MGECluster593	DDE_Tnp_ISL3	ISL3	Consider	9	5.92105
MGECluster395	DDE_Tnp_Tn3	Tn3	Consider	9	5.92105
MGECluster3088	Tn916-Xis	Tn916	Consider	9	5.92105
MGECluster2931	DUF4158	Unkown Domain Associated With MGE	Exclude	9	5.92105
MGECluster237	DDE_Tnp_Tn3	Tn3	Consider	9	5.92105
MGECluster1843	rve	rve	Consider	9	5.92105
MGECluster1729	Phage_int_SAM_4	PhgIntSAM4	Consider	9	5.92105
MGECluster951	rve	rve	Consider	8	5.26316
MGECluster1965	DDE_Tnp_IS1	IS1	Consider	8	5.26316
MGECluster1538	DDE_Tnp_IS240	IS240	Consider	8	5.26316
MGECluster151	DDE_Tnp_Tn3	Tn3	Consider	8	5.26316
MGECluster124	DDE_Tnp_Tn3	Tn3	Consider	8	5.26316
MGECluster978	rve	rve	Consider	7	4.60526
MGECluster594	DDE_Tnp_ISL3	ISL3	Consider	7	4.60526
MGECluster563	Nterm_IS4	IS4	Consider	7	4.60526
MGECluster46	DDE_Tnp_Tn3	Tn3	Consider	7	4.60526
MGECluster452	rve	rve	Consider	7	4.60526
MGECluster360	rve	rve	Consider	7	4.60526
MGECluster1655	DDE_Tnp_IS240	IS240	Consider	7	4.60526
MGECluster134	DDE_Tnp_Tn3	Tn3	Consider	7	4.60526
MGECluster567	DDE_Tnp_4	Tnp4	Consider	6	3.94737
MGECluster558	DDE_Tnp_ISL3	ISL3	Consider	6	3.94737
MGECluster474	DDE_Tnp_IS240	IS240	Consider	6	3.94737
MGECluster442	rve	rve	Consider	6	3.94737
MGECluster1525	DDE_Tnp_IS240	IS240	Consider	6	3.94737
MGECluster136	DDE_Tnp_Tn3	Tn3	Consider	6	3.94737
MGECluster1234	rve	rve	Consider	6	3.94737
MGECluster1098	Phage_integrase	PhgIntegrase	Consider	6	3.94737
MGECluster931	DDE_Tnp_IS1595	IS1595	Consider	5	3.28947
MGECluster855	rve	rve	Consider	5	3.28947
MGECluster608	DDE_Tnp_ISL3	ISL3	Consider	5	3.28947
MGECluster601	DDE_Tnp_ISL3	ISL3	Consider	5	3.28947
MGECluster568	DDE_Tnp_4	Tnp4	Consider	5	3.28947
MGECluster3237	rve_3	rve3	Consider	5	3.28947
MGECluster2522	TnpB_IS66	TnpBIS66	Consider	5	3.28947
MGECluster2512	TnpB_IS66	TnpBIS66	Consider	5	3.28947
MGECluster2299	Recombinase	Recombinase	Consider	5	3.28947
MGECluster216	DDE_Tnp_Tn3	Tn3	Consider	5	3.28947
MGECluster1997	TnpB_IS66	TnpBIS66	Consider	5	3.28947
MGECluster1924	Phage_int_SAM_4	PhgIntSAM4	Consider	5	3.28947
MGECluster1562	rve	rve	Consider	5	3.28947
MGECluster1413	DDE_Tnp_Tn3	Tn3	Consider	5	3.28947
MGECluster1361	rve_3	rve3	Consider	5	3.28947
MGECluster129	DDE_Tnp_Tn3	Tn3	Consider	5	3.28947
MGECluster1150	rve	rve	Consider	5	3.28947
MGECluster1141	Phage_integrase	PhgIntegrase	Consider	5	3.28947
MGECluster1110	rve	rve	Consider	5	3.28947
MGECluster1102	rve	rve	Consider	5	3.28947
MGECluster997	DEDD_Tnp_IS110	IS110	Consider	4	2.63158
MGECluster814	Phage_integrase	PhgIntegrase	Consider	4	2.63158
MGECluster793	rve	rve	Consider	4	2.63158
MGECluster679	DUF4158	Unkown Domain Associated With MGE	Exclude	4	2.63158
MGECluster515	DDE_Tnp_4	Tnp4	Consider	4	2.63158
MGECluster321	Phage_integrase	PhgIntegrase	Consider	4	2.63158
MGECluster3140	Tn916-Xis	Tn916	Consider	4	2.63158
MGECluster2535	DDE_Tnp_IS66_C	IS66C	Consider	4	2.63158
MGECluster2267	Zn_Tnp_IS91	ZnTnpIS91	Consider	4	2.63158
MGECluster182	DUF4158	Unkown Domain Associated With MGE	Exclude	4	2.63158
MGECluster1732	DDE_Tnp_IS1	IS1	Consider	4	2.63158
MGECluster160	DDE_Tnp_Tn3	Tn3	Consider	4	2.63158
MGECluster1227	DDE_Tnp_IS1595	IS1595	Consider	4	2.63158
MGECluster1172	rve	rve	Consider	4	2.63158
MGECluster1107	rve	rve	Consider	4	2.63158
MGECluster948	rve	rve	Consider	3	1.97368
MGECluster828	Phage_integrase	PhgIntegrase	Consider	3	1.97368
MGECluster783	Phage_integrase	PhgIntegrase	Consider	3	1.97368
MGECluster765	Phage_integrase	PhgIntegrase	Consider	3	1.97368
MGECluster764	Phage_integrase	PhgIntegrase	Consider	3	1.97368
MGECluster762	Phage_integrase	PhgIntegrase	Consider	3	1.97368
MGECluster739	Phage_integrase	PhgIntegrase	Consider	3	1.97368
MGECluster708	DDE_Tnp_ISL3	ISL3	Consider	3	1.97368
MGECluster706	DDE_Tnp_ISL3	ISL3	Consider	3	1.97368
MGECluster492	DUF4158	Unkown Domain Associated With MGE	Exclude	3	1.97368
MGECluster466	rve	rve	Consider	3	1.97368
MGECluster448	TniQ	TniQ	Consider	3	1.97368
MGECluster3084	DDE_Tnp_IS1	IS1	Consider	3	1.97368
MGECluster264	rve	rve	Consider	3	1.97368
MGECluster2511	TnpB_IS66	TnpBIS66	Consider	3	1.97368
MGECluster2456	Dimer_Tnp_Tn5	Tn5	Consider	3	1.97368
MGECluster1610	DDE_Tnp_IS240	IS240	Consider	3	1.97368
MGECluster147	DUF4158	Unkown Domain Associated With MGE	Exclude	3	1.97368
MGECluster1457	rve	rve	Consider	3	1.97368
MGECluster1441	rve	rve	Consider	3	1.97368
MGECluster1381	rve	rve	Consider	3	1.97368
MGECluster1277	rve	rve	Consider	3	1.97368
MGECluster1266	rve	rve	Consider	3	1.97368
MGECluster1235	rve	rve	Consider	3	1.97368
MGECluster1117	rve	rve	Consider	3	1.97368
MGECluster1105	rve	rve	Consider	3	1.97368
MGECluster1004	Phage_integrase	PhgIntegrase	Consider	3	1.97368
MGECluster980	DEDD_Tnp_IS110	IS110	Consider	2	1.31579
MGECluster904	DDE_Tnp_Tn3	Tn3	Consider	2	1.31579
MGECluster851	Phage_int_SAM_5	PhgIntSAM5	Consider	2	1.31579
MGECluster766	Phage_integrase	PhgIntegrase	Consider	2	1.31579
MGECluster703	rve_3	rve3	Consider	2	1.31579
MGECluster562	DDE_Tnp_Tn3	Tn3	Consider	2	1.31579
MGECluster554	DDE_Tnp_4	Tnp4	Consider	2	1.31579
MGECluster477	Phage_integrase	PhgIntegrase	Consider	2	1.31579
MGECluster425	TniQ	TniQ	Consider	2	1.31579
MGECluster377	rve	rve	Consider	2	1.31579
MGECluster363	rve	rve	Consider	2	1.31579
MGECluster356	DUF4158	Unkown Domain Associated With MGE	Exclude	2	1.31579
MGECluster3229	rve_3	rve3	Consider	2	1.31579
MGECluster3139	Tn916-Xis	Tn916	Consider	2	1.31579
MGECluster3117	Tn916-Xis	Tn916	Consider	2	1.31579
MGECluster3085	DDE_Tnp_Tn3	Tn3	Consider	2	1.31579
MGECluster292	DDE_Tnp_Tn3	Tn3	Consider	2	1.31579
MGECluster2824	DEDD_Tnp_IS110	IS110	Consider	2	1.31579
MGECluster2809	Phage_integrase	PhgIntegrase	Consider	2	1.31579
MGECluster263	rve	rve	Consider	2	1.31579
MGECluster2534	TnpB_IS66	TnpBIS66	Consider	2	1.31579
MGECluster2530	TnpB_IS66	TnpBIS66	Consider	2	1.31579
MGECluster2520	TnpB_IS66	TnpBIS66	Consider	2	1.31579
MGECluster2405	DDE_Tnp_Tn3	Tn3	Consider	2	1.31579
MGECluster2278	rve	rve	Consider	2	1.31579
MGECluster2212	Y2_Tnp	Y2Tnp	Consider	2	1.31579
MGECluster2192	Phage_integrase	PhgIntegrase	Consider	2	1.31579
MGECluster2103	DUF4158	Unkown Domain Associated With MGE	Exclude	2	1.31579
MGECluster2078	DUF4158	Unkown Domain Associated With MGE	Exclude	2	1.31579
MGECluster2030	Integrase_DNA	DNAIntegrase	Consider	2	1.31579
MGECluster1946	Phage_integrase	PhgIntegrase	Consider	2	1.31579
MGECluster186	DDE_Tnp_Tn3	Tn3	Consider	2	1.31579
MGECluster1595	rve	rve	Consider	2	1.31579
MGECluster1561	Phage_integrase	PhgIntegrase	Consider	2	1.31579
MGECluster1475	Phage_integrase	PhgIntegrase	Consider	2	1.31579
MGECluster143	DDE_Tnp_Tn3	Tn3	Consider	2	1.31579
MGECluster1287	DDE_Tnp_ISL3	ISL3	Consider	2	1.31579
MGECluster1229	Phage_integrase	PhgIntegrase	Consider	2	1.31579
MGECluster1191	rve	rve	Consider	2	1.31579
MGECluster1047	rve	rve	Consider	2	1.31579
MGECluster982	rve	rve	Consider	1	0.657895
MGECluster979	DEDD_Tnp_IS110	IS110	Consider	1	0.657895
MGECluster970	DEDD_Tnp_IS110	IS110	Consider	1	0.657895
MGECluster961	Recombinase	Recombinase	Consider	1	0.657895
MGECluster952	DDE_Tnp_IS1595	IS1595	Consider	1	0.657895
MGECluster907	Phage_integrase	PhgIntegrase	Consider	1	0.657895
MGECluster897	Phage_integrase	PhgIntegrase	Consider	1	0.657895
MGECluster844	Phage_integrase	PhgIntegrase	Consider	1	0.657895
MGECluster811	Phage_int_SAM_5	PhgIntSAM5	Consider	1	0.657895
MGECluster807	Phage_integrase	PhgIntegrase	Consider	1	0.657895
MGECluster784	Phage_integrase	PhgIntegrase	Consider	1	0.657895
MGECluster77	Phage_integrase	PhgIntegrase	Consider	1	0.657895
MGECluster742	Phage_integrase	PhgIntegrase	Consider	1	0.657895
MGECluster738	Recombinase	Recombinase	Consider	1	0.657895
MGECluster665	Phage_integrase	PhgIntegrase	Consider	1	0.657895
MGECluster660	Phage_integrase	PhgIntegrase	Consider	1	0.657895
MGECluster655	Phage_integrase	PhgIntegrase	Consider	1	0.657895
MGECluster650	DDE_Tnp_ISL3	ISL3	Consider	1	0.657895
MGECluster623	Phage_integrase	PhgIntegrase	Consider	1	0.657895
MGECluster613	DDE_Tnp_ISL3	ISL3	Consider	1	0.657895
MGECluster598	Phage_integrase	PhgIntegrase	Consider	1	0.657895
MGECluster596	rve	rve	Consider	1	0.657895
MGECluster575	DDE_Tnp_ISL3	ISL3	Consider	1	0.657895
MGECluster560	rve	rve	Consider	1	0.657895
MGECluster538	Phage_integrase	PhgIntegrase	Consider	1	0.657895
MGECluster530	Phage_integrase	PhgIntegrase	Consider	1	0.657895
MGECluster471	rve	rve	Consider	1	0.657895
MGECluster440	rve	rve	Consider	1	0.657895
MGECluster426	Recombinase	Recombinase	Consider	1	0.657895
MGECluster412	rve	rve	Consider	1	0.657895
MGECluster371	Recombinase	Recombinase	Consider	1	0.657895
MGECluster352	Recombinase	Recombinase	Consider	1	0.657895
MGECluster3317	DUF4158	Unkown Domain Associated With MGE	Exclude	1	0.657895
MGECluster3284	Y1_Tnp	Y1Tnp	Consider	1	0.657895
MGECluster3282	DDE_Tnp_Tn3	Tn3	Consider	1	0.657895
MGECluster3280	DUF4158	Unkown Domain Associated With MGE	Exclude	1	0.657895
MGECluster3175	TnpB_IS66	TnpBIS66	Consider	1	0.657895
MGECluster3146	rve_2	rve2	Consider	1	0.657895
MGECluster3138	Tn916-Xis	Tn916	Consider	1	0.657895
MGECluster3127	Tn916-Xis	Tn916	Consider	1	0.657895
MGECluster3099	rve_2	rve2	Consider	1	0.657895
MGECluster3071	DDE_Tnp_ISL3	ISL3	Consider	1	0.657895
MGECluster3025	Phage_integrase	PhgIntegrase	Consider	1	0.657895
MGECluster3019	rve	rve	Consider	1	0.657895
MGECluster2996	rve	rve	Consider	1	0.657895
MGECluster2967	DDE_Tnp_IS66	IS66	Consider	1	0.657895
MGECluster2911	DUF4158	Unkown Domain Associated With MGE	Exclude	1	0.657895
MGECluster2868	HTH_Tnp_IS1	HTHIS1	Consider	1	0.657895
MGECluster2851	HTH_Tnp_IS1	HTHIS1	Consider	1	0.657895
MGECluster2759	DDE_Tnp_IS240	IS240	Consider	1	0.657895
MGECluster2669	DDE_Tnp_IS240	IS240	Consider	1	0.657895
MGECluster2602	rve	rve	Consider	1	0.657895
MGECluster2495	rve	rve	Consider	1	0.657895
MGECluster2447	TnpB_IS66	TnpBIS66	Consider	1	0.657895
MGECluster2419	DDE_Tnp_IS1	IS1	Consider	1	0.657895
MGECluster2414	DDE_Tnp_IS1	IS1	Consider	1	0.657895
MGECluster2399	rve	rve	Consider	1	0.657895
MGECluster2390	DEDD_Tnp_IS110	IS110	Consider	1	0.657895
MGECluster2338	DDE_Tnp_IS1	IS1	Consider	1	0.657895
MGECluster2096	DDE_Tnp_ISL3	ISL3	Consider	1	0.657895
MGECluster2026	Phage_integrase	PhgIntegrase	Consider	1	0.657895
MGECluster1999	Phage_int_SAM_4	PhgIntSAM4	Consider	1	0.657895
MGECluster1954	DDE_Tnp_IS240	IS240	Consider	1	0.657895
MGECluster1926	DDE_Tnp_Tn3	Tn3	Consider	1	0.657895
MGECluster1912	Phage_integrase	PhgIntegrase	Consider	1	0.657895
MGECluster1831	DDE_Tnp_Tn3	Tn3	Consider	1	0.657895
MGECluster1823	Y1_Tnp	Y1Tnp	Consider	1	0.657895
MGECluster1785	DDE_Tnp_IS1	IS1	Consider	1	0.657895
MGECluster1784	rve	rve	Consider	1	0.657895
MGECluster1689	DDE_Tnp_IS240	IS240	Consider	1	0.657895
MGECluster1617	DEDD_Tnp_IS110	IS110	Consider	1	0.657895
MGECluster1616	DDE_Tnp_IS240	IS240	Consider	1	0.657895
MGECluster1566	Phage_integrase	PhgIntegrase	Consider	1	0.657895
MGECluster1539	rve	rve	Consider	1	0.657895
MGECluster1521	Phage_integrase	PhgIntegrase	Consider	1	0.657895
MGECluster146	DDE_Tnp_Tn3	Tn3	Consider	1	0.657895
MGECluster1469	rve	rve	Consider	1	0.657895
MGECluster1454	Phage_integrase	PhgIntegrase	Consider	1	0.657895
MGECluster1406	rve_3	rve3	Consider	1	0.657895
MGECluster1369	rve	rve	Consider	1	0.657895
MGECluster1301	rve	rve	Consider	1	0.657895
MGECluster1285	DUF4158	Unkown Domain Associated With MGE	Exclude	1	0.657895
MGECluster1272	rve	rve	Consider	1	0.657895
MGECluster1253	rve	rve	Consider	1	0.657895
MGECluster121	DDE_Tnp_Tn3	Tn3	Consider	1	0.657895
MGECluster120	DDE_Tnp_Tn3	Tn3	Consider	1	0.657895
MGECluster1156	rve	rve	Consider	1	0.657895
MGECluster1133	rve	rve	Consider	1	0.657895
MGECluster1132	rve	rve	Consider	1	0.657895
MGECluster1091	Phage_integrase	PhgIntegrase	Consider	1	0.657895
MGECluster107	DDE_Tnp_Tn3	Tn3	Consider	1	0.657895
MGECluster1021	DUF4158	Unkown Domain Associated With MGE	Exclude	1	0.657895
