# Supplementary material for: Forecasting the dissemination of antibiotic resistance genes across bacterial genomes
Source: Nat Commun. 2021 Apr 23;12:2435. doi: 10.1038/s41467-021-22757-1 (PMC8065159; doi:10.1038/s41467-021-22757-1)
Supplement: Supplementary file 10 — Supplementary Data 7 [file 41467_2021_22757_MOESM10_ESM.zip › Supplementary_Data_7.tab]

MGE	MGEPFAM	Simplified name	Manual analysis recommendation	Number of families	Precetage relative to the total number of families in MGEs GEN
MGECluster1176	DDE_Tnp_IS240	IS240	Consider	26	27.957
MGECluster897	Phage_integrase	PhgIntegrase	Consider	24	25.8065
MGECluster1732	DDE_Tnp_IS1	IS1	Consider	23	24.7312
MGECluster901	Phage_integrase	PhgIntegrase	Consider	22	23.6559
MGECluster813	Phage_integrase	PhgIntegrase	Consider	22	23.6559
MGECluster1975	DDE_Tnp_IS1	IS1	Consider	22	23.6559
MGECluster1965	DDE_Tnp_IS1	IS1	Consider	22	23.6559
MGECluster1785	DDE_Tnp_IS1	IS1	Consider	22	23.6559
MGECluster1740	HTH_Tnp_IS1	HTHIS1	Consider	21	22.5806
MGECluster601	DDE_Tnp_ISL3	ISL3	Consider	20	21.5054
MGECluster512	Phage_integrase	PhgIntegrase	Consider	20	21.5054
MGECluster3088	Tn916-Xis	Tn916	Consider	20	21.5054
MGECluster395	DDE_Tnp_Tn3	Tn3	Consider	19	20.4301
MGECluster474	DDE_Tnp_IS240	IS240	Consider	17	18.2796
MGECluster1541	DDE_Tnp_IS240	IS240	Consider	17	18.2796
MGECluster150	DDE_Tnp_Tn3	Tn3	Consider	14	15.0538
MGECluster515	DDE_Tnp_4	Tnp4	Consider	13	13.9785
MGECluster742	Phage_integrase	PhgIntegrase	Consider	12	12.9032
MGECluster679	DUF4158	Unkown Domain Associated With MGE	Exclude	12	12.9032
MGECluster349	rve	rve	Consider	12	12.9032
MGECluster1637	DDE_Tnp_IS240	IS240	Consider	12	12.9032
MGECluster147	DUF4158	Unkown Domain Associated With MGE	Exclude	12	12.9032
MGECluster952	DDE_Tnp_IS1595	IS1595	Consider	11	11.828
MGECluster931	DDE_Tnp_IS1595	IS1595	Consider	11	11.828
MGECluster2824	DEDD_Tnp_IS110	IS110	Consider	11	11.828
MGECluster216	DDE_Tnp_Tn3	Tn3	Consider	11	11.828
MGECluster151	DDE_Tnp_Tn3	Tn3	Consider	11	11.828
MGECluster135	DDE_Tnp_Tn3	Tn3	Consider	11	11.828
MGECluster3138	Tn916-Xis	Tn916	Consider	10	10.7527
MGECluster292	DDE_Tnp_Tn3	Tn3	Consider	10	10.7527
MGECluster145	DDE_Tnp_Tn3	Tn3	Consider	10	10.7527
MGECluster129	DDE_Tnp_Tn3	Tn3	Consider	10	10.7527
MGECluster84	DDE_Tnp_Tn3	Tn3	Consider	9	9.67742
MGECluster764	Phage_integrase	PhgIntegrase	Consider	9	9.67742
MGECluster623	Phage_integrase	PhgIntegrase	Consider	9	9.67742
MGECluster3127	Tn916-Xis	Tn916	Consider	9	9.67742
MGECluster237	DDE_Tnp_Tn3	Tn3	Consider	9	9.67742
MGECluster2299	Recombinase	Recombinase	Consider	9	9.67742
MGECluster1954	DDE_Tnp_IS240	IS240	Consider	9	9.67742
MGECluster162	DDE_Tnp_Tn3	Tn3	Consider	9	9.67742
MGECluster141	DUF4158	Unkown Domain Associated With MGE	Exclude	9	9.67742
MGECluster1007	DEDD_Tnp_IS110	IS110	Consider	9	9.67742
MGECluster963	DEDD_Tnp_IS110	IS110	Consider	8	8.60215
MGECluster435	rve	rve	Consider	8	8.60215
MGECluster429	rve	rve	Consider	8	8.60215
MGECluster374	rve	rve	Consider	8	8.60215
MGECluster371	Recombinase	Recombinase	Consider	8	8.60215
MGECluster327	DDE_Tnp_Tn3	Tn3	Consider	8	8.60215
MGECluster2078	DUF4158	Unkown Domain Associated With MGE	Exclude	8	8.60215
MGECluster123	DDE_Tnp_Tn3	Tn3	Consider	8	8.60215
MGECluster961	Recombinase	Recombinase	Consider	7	7.52688
MGECluster738	Recombinase	Recombinase	Consider	7	7.52688
MGECluster46	DDE_Tnp_Tn3	Tn3	Consider	7	7.52688
MGECluster466	rve	rve	Consider	7	7.52688
MGECluster360	rve	rve	Consider	7	7.52688
MGECluster356	DUF4158	Unkown Domain Associated With MGE	Exclude	7	7.52688
MGECluster2851	HTH_Tnp_IS1	HTHIS1	Consider	7	7.52688
MGECluster2390	DEDD_Tnp_IS110	IS110	Consider	7	7.52688
MGECluster1097	Phage_integrase	PhgIntegrase	Consider	7	7.52688
MGECluster1004	Phage_integrase	PhgIntegrase	Consider	7	7.52688
MGECluster780	DDE_Tnp_Tn3	Tn3	Consider	6	6.45161
MGECluster766	Phage_integrase	PhgIntegrase	Consider	6	6.45161
MGECluster598	Phage_integrase	PhgIntegrase	Consider	6	6.45161
MGECluster530	Phage_integrase	PhgIntegrase	Consider	6	6.45161
MGECluster363	rve	rve	Consider	6	6.45161
MGECluster2155	Phage_integrase	PhgIntegrase	Consider	6	6.45161
MGECluster2103	DUF4158	Unkown Domain Associated With MGE	Exclude	6	6.45161
MGECluster1883	Zn_Tnp_IS91	ZnTnpIS91	Consider	6	6.45161
MGECluster1729	Phage_int_SAM_4	PhgIntSAM4	Consider	6	6.45161
MGECluster1675	DDE_Tnp_IS240	IS240	Consider	6	6.45161
MGECluster1655	DDE_Tnp_IS240	IS240	Consider	6	6.45161
MGECluster1616	DDE_Tnp_IS240	IS240	Consider	6	6.45161
MGECluster1381	rve	rve	Consider	6	6.45161
MGECluster134	DDE_Tnp_Tn3	Tn3	Consider	6	6.45161
MGECluster124	DDE_Tnp_Tn3	Tn3	Consider	6	6.45161
MGECluster110	DDE_Tnp_Tn3	Tn3	Consider	6	6.45161
MGECluster765	Phage_integrase	PhgIntegrase	Consider	5	5.37634
MGECluster562	DDE_Tnp_Tn3	Tn3	Consider	5	5.37634
MGECluster492	DUF4158	Unkown Domain Associated With MGE	Exclude	5	5.37634
MGECluster3117	Tn916-Xis	Tn916	Consider	5	5.37634
MGECluster3099	rve_2	rve2	Consider	5	5.37634
MGECluster1831	DDE_Tnp_Tn3	Tn3	Consider	5	5.37634
MGECluster1751	DDE_Tnp_IS1	IS1	Consider	5	5.37634
MGECluster1717	rve	rve	Consider	5	5.37634
MGECluster1620	DDE_Tnp_IS240	IS240	Consider	5	5.37634
MGECluster1562	rve	rve	Consider	5	5.37634
MGECluster143	DDE_Tnp_Tn3	Tn3	Consider	5	5.37634
MGECluster140	DDE_Tnp_Tn3	Tn3	Consider	5	5.37634
MGECluster1150	rve	rve	Consider	5	5.37634
MGECluster980	DEDD_Tnp_IS110	IS110	Consider	4	4.30108
MGECluster951	rve	rve	Consider	4	4.30108
MGECluster855	rve	rve	Consider	4	4.30108
MGECluster613	DDE_Tnp_ISL3	ISL3	Consider	4	4.30108
MGECluster477	Phage_integrase	PhgIntegrase	Consider	4	4.30108
MGECluster448	TniQ	TniQ	Consider	4	4.30108
MGECluster442	rve	rve	Consider	4	4.30108
MGECluster426	Recombinase	Recombinase	Consider	4	4.30108
MGECluster357	DUF3701	Unkown Domain Associated With MGE	Exclude	4	4.30108
MGECluster3282	DDE_Tnp_Tn3	Tn3	Consider	4	4.30108
MGECluster3280	DUF4158	Unkown Domain Associated With MGE	Exclude	4	4.30108
MGECluster321	Phage_integrase	PhgIntegrase	Consider	4	4.30108
MGECluster2890	HTH_Tnp_IS1	HTHIS1	Consider	4	4.30108
MGECluster2759	DDE_Tnp_IS240	IS240	Consider	4	4.30108
MGECluster264	rve	rve	Consider	4	4.30108
MGECluster2602	rve	rve	Consider	4	4.30108
MGECluster2412	DDE_Tnp_IS1	IS1	Consider	4	4.30108
MGECluster1999	Phage_int_SAM_4	PhgIntSAM4	Consider	4	4.30108
MGECluster1946	Phage_integrase	PhgIntegrase	Consider	4	4.30108
MGECluster1924	Phage_int_SAM_4	PhgIntSAM4	Consider	4	4.30108
MGECluster1538	DDE_Tnp_IS240	IS240	Consider	4	4.30108
MGECluster1525	DDE_Tnp_IS240	IS240	Consider	4	4.30108
MGECluster144	DDE_Tnp_Tn3	Tn3	Consider	4	4.30108
MGECluster1391	rve_3	rve3	Consider	4	4.30108
MGECluster1277	rve	rve	Consider	4	4.30108
MGECluster122	DDE_Tnp_Tn3	Tn3	Consider	4	4.30108
MGECluster119	DDE_Tnp_Tn3	Tn3	Consider	4	4.30108
MGECluster1141	Phage_integrase	PhgIntegrase	Consider	4	4.30108
MGECluster1133	rve	rve	Consider	4	4.30108
MGECluster1117	rve	rve	Consider	4	4.30108
MGECluster1110	rve	rve	Consider	4	4.30108
MGECluster108	DDE_Tnp_Tn3	Tn3	Consider	4	4.30108
MGECluster107	DDE_Tnp_Tn3	Tn3	Consider	4	4.30108
MGECluster1039	DDE_Tnp_Tn3	Tn3	Consider	4	4.30108
MGECluster1021	DUF4158	Unkown Domain Associated With MGE	Exclude	4	4.30108
MGECluster978	rve	rve	Consider	3	3.22581
MGECluster878	DEDD_Tnp_IS110	IS110	Consider	3	3.22581
MGECluster851	Phage_int_SAM_5	PhgIntSAM5	Consider	3	3.22581
MGECluster828	Phage_integrase	PhgIntegrase	Consider	3	3.22581
MGECluster811	Phage_int_SAM_5	PhgIntSAM5	Consider	3	3.22581
MGECluster807	Phage_integrase	PhgIntegrase	Consider	3	3.22581
MGECluster762	Phage_integrase	PhgIntegrase	Consider	3	3.22581
MGECluster660	Phage_integrase	PhgIntegrase	Consider	3	3.22581
MGECluster655	Phage_integrase	PhgIntegrase	Consider	3	3.22581
MGECluster650	DDE_Tnp_ISL3	ISL3	Consider	3	3.22581
MGECluster608	DDE_Tnp_ISL3	ISL3	Consider	3	3.22581
MGECluster568	DDE_Tnp_4	Tnp4	Consider	3	3.22581
MGECluster567	DDE_Tnp_4	Tnp4	Consider	3	3.22581
MGECluster452	rve	rve	Consider	3	3.22581
MGECluster377	rve	rve	Consider	3	3.22581
MGECluster352	Recombinase	Recombinase	Consider	3	3.22581
MGECluster3317	DUF4158	Unkown Domain Associated With MGE	Exclude	3	3.22581
MGECluster3140	Tn916-Xis	Tn916	Consider	3	3.22581
MGECluster3139	Tn916-Xis	Tn916	Consider	3	3.22581
MGECluster2798	DUF4102	Unkown Domain Associated With MGE	Exclude	3	3.22581
MGECluster2419	DDE_Tnp_IS1	IS1	Consider	3	3.22581
MGECluster2267	Zn_Tnp_IS91	ZnTnpIS91	Consider	3	3.22581
MGECluster2059	DDE_Tnp_IS1	IS1	Consider	3	3.22581
MGECluster2030	Integrase_DNA	DNAIntegrase	Consider	3	3.22581
MGECluster1997	TnpB_IS66	TnpBIS66	Consider	3	3.22581
MGECluster1926	DDE_Tnp_Tn3	Tn3	Consider	3	3.22581
MGECluster190	DUF4158	Unkown Domain Associated With MGE	Exclude	3	3.22581
MGECluster182	DUF4158	Unkown Domain Associated With MGE	Exclude	3	3.22581
MGECluster1784	rve	rve	Consider	3	3.22581
MGECluster1628	DDE_Tnp_IS240	IS240	Consider	3	3.22581
MGECluster160	DDE_Tnp_Tn3	Tn3	Consider	3	3.22581
MGECluster1498	Phage_integrase	PhgIntegrase	Consider	3	3.22581
MGECluster136	DDE_Tnp_Tn3	Tn3	Consider	3	3.22581
MGECluster1301	rve	rve	Consider	3	3.22581
MGECluster1287	DDE_Tnp_ISL3	ISL3	Consider	3	3.22581
MGECluster1272	rve	rve	Consider	3	3.22581
MGECluster1266	rve	rve	Consider	3	3.22581
MGECluster1234	rve	rve	Consider	3	3.22581
MGECluster1229	Phage_integrase	PhgIntegrase	Consider	3	3.22581
MGECluster1227	DDE_Tnp_IS1595	IS1595	Consider	3	3.22581
MGECluster120	DDE_Tnp_Tn3	Tn3	Consider	3	3.22581
MGECluster1107	rve	rve	Consider	3	3.22581
MGECluster1105	rve	rve	Consider	3	3.22581
MGECluster982	rve	rve	Consider	2	2.15054
MGECluster979	DEDD_Tnp_IS110	IS110	Consider	2	2.15054
MGECluster970	DEDD_Tnp_IS110	IS110	Consider	2	2.15054
MGECluster904	DDE_Tnp_Tn3	Tn3	Consider	2	2.15054
MGECluster783	Phage_integrase	PhgIntegrase	Consider	2	2.15054
MGECluster739	Phage_integrase	PhgIntegrase	Consider	2	2.15054
MGECluster732	Y2_Tnp	Y2Tnp	Consider	2	2.15054
MGECluster703	rve_3	rve3	Consider	2	2.15054
MGECluster599	DDE_Tnp_ISL3	ISL3	Consider	2	2.15054
MGECluster594	DDE_Tnp_ISL3	ISL3	Consider	2	2.15054
MGECluster593	DDE_Tnp_ISL3	ISL3	Consider	2	2.15054
MGECluster563	Nterm_IS4	IS4	Consider	2	2.15054
MGECluster412	rve	rve	Consider	2	2.15054
MGECluster3237	rve_3	rve3	Consider	2	2.15054
MGECluster3025	Phage_integrase	PhgIntegrase	Consider	2	2.15054
MGECluster2931	DUF4158	Unkown Domain Associated With MGE	Exclude	2	2.15054
MGECluster2809	Phage_integrase	PhgIntegrase	Consider	2	2.15054
MGECluster2669	DDE_Tnp_IS240	IS240	Consider	2	2.15054
MGECluster2535	DDE_Tnp_IS66_C	IS66C	Consider	2	2.15054
MGECluster2534	TnpB_IS66	TnpBIS66	Consider	2	2.15054
MGECluster2530	TnpB_IS66	TnpBIS66	Consider	2	2.15054
MGECluster2520	TnpB_IS66	TnpBIS66	Consider	2	2.15054
MGECluster2512	TnpB_IS66	TnpBIS66	Consider	2	2.15054
MGECluster2511	TnpB_IS66	TnpBIS66	Consider	2	2.15054
MGECluster2447	TnpB_IS66	TnpBIS66	Consider	2	2.15054
MGECluster2336	Y1_Tnp	Y1Tnp	Consider	2	2.15054
MGECluster2278	rve	rve	Consider	2	2.15054
MGECluster2192	Phage_integrase	PhgIntegrase	Consider	2	2.15054
MGECluster2096	DDE_Tnp_ISL3	ISL3	Consider	2	2.15054
MGECluster186	DDE_Tnp_Tn3	Tn3	Consider	2	2.15054
MGECluster1823	Y1_Tnp	Y1Tnp	Consider	2	2.15054
MGECluster1689	DDE_Tnp_IS240	IS240	Consider	2	2.15054
MGECluster1595	rve	rve	Consider	2	2.15054
MGECluster146	DDE_Tnp_Tn3	Tn3	Consider	2	2.15054
MGECluster1457	rve	rve	Consider	2	2.15054
MGECluster1454	Phage_integrase	PhgIntegrase	Consider	2	2.15054
MGECluster1441	rve	rve	Consider	2	2.15054
MGECluster1361	rve_3	rve3	Consider	2	2.15054
MGECluster121	DDE_Tnp_Tn3	Tn3	Consider	2	2.15054
MGECluster1172	rve	rve	Consider	2	2.15054
MGECluster1102	rve	rve	Consider	2	2.15054
MGECluster1047	rve	rve	Consider	2	2.15054
MGECluster997	DEDD_Tnp_IS110	IS110	Consider	1	1.07527
MGECluster948	rve	rve	Consider	1	1.07527
MGECluster907	Phage_integrase	PhgIntegrase	Consider	1	1.07527
MGECluster844	Phage_integrase	PhgIntegrase	Consider	1	1.07527
MGECluster814	Phage_integrase	PhgIntegrase	Consider	1	1.07527
MGECluster793	rve	rve	Consider	1	1.07527
MGECluster784	Phage_integrase	PhgIntegrase	Consider	1	1.07527
MGECluster77	Phage_integrase	PhgIntegrase	Consider	1	1.07527
MGECluster748	Y2_Tnp	Y2Tnp	Consider	1	1.07527
MGECluster708	DDE_Tnp_ISL3	ISL3	Consider	1	1.07527
MGECluster706	DDE_Tnp_ISL3	ISL3	Consider	1	1.07527
MGECluster665	Phage_integrase	PhgIntegrase	Consider	1	1.07527
MGECluster596	rve	rve	Consider	1	1.07527
MGECluster575	DDE_Tnp_ISL3	ISL3	Consider	1	1.07527
MGECluster560	rve	rve	Consider	1	1.07527
MGECluster558	DDE_Tnp_ISL3	ISL3	Consider	1	1.07527
MGECluster554	DDE_Tnp_4	Tnp4	Consider	1	1.07527
MGECluster538	Phage_integrase	PhgIntegrase	Consider	1	1.07527
MGECluster471	rve	rve	Consider	1	1.07527
MGECluster440	rve	rve	Consider	1	1.07527
MGECluster425	TniQ	TniQ	Consider	1	1.07527
MGECluster3284	Y1_Tnp	Y1Tnp	Consider	1	1.07527
MGECluster3229	rve_3	rve3	Consider	1	1.07527
MGECluster3175	TnpB_IS66	TnpBIS66	Consider	1	1.07527
MGECluster3146	rve_2	rve2	Consider	1	1.07527
MGECluster3085	DDE_Tnp_Tn3	Tn3	Consider	1	1.07527
MGECluster3084	DDE_Tnp_IS1	IS1	Consider	1	1.07527
MGECluster3071	DDE_Tnp_ISL3	ISL3	Consider	1	1.07527
MGECluster3019	rve	rve	Consider	1	1.07527
MGECluster2996	rve	rve	Consider	1	1.07527
MGECluster2967	DDE_Tnp_IS66	IS66	Consider	1	1.07527
MGECluster2911	DUF4158	Unkown Domain Associated With MGE	Exclude	1	1.07527
MGECluster2868	HTH_Tnp_IS1	HTHIS1	Consider	1	1.07527
MGECluster263	rve	rve	Consider	1	1.07527
MGECluster2522	TnpB_IS66	TnpBIS66	Consider	1	1.07527
MGECluster2495	rve	rve	Consider	1	1.07527
MGECluster2456	Dimer_Tnp_Tn5	Tn5	Consider	1	1.07527
MGECluster2414	DDE_Tnp_IS1	IS1	Consider	1	1.07527
MGECluster2405	DDE_Tnp_Tn3	Tn3	Consider	1	1.07527
MGECluster2399	rve	rve	Consider	1	1.07527
MGECluster2338	DDE_Tnp_IS1	IS1	Consider	1	1.07527
MGECluster2212	Y2_Tnp	Y2Tnp	Consider	1	1.07527
MGECluster2026	Phage_integrase	PhgIntegrase	Consider	1	1.07527
MGECluster1912	Phage_integrase	PhgIntegrase	Consider	1	1.07527
MGECluster1843	rve	rve	Consider	1	1.07527
MGECluster1617	DEDD_Tnp_IS110	IS110	Consider	1	1.07527
MGECluster1610	DDE_Tnp_IS240	IS240	Consider	1	1.07527
MGECluster1566	Phage_integrase	PhgIntegrase	Consider	1	1.07527
MGECluster1561	Phage_integrase	PhgIntegrase	Consider	1	1.07527
MGECluster1539	rve	rve	Consider	1	1.07527
MGECluster1521	Phage_integrase	PhgIntegrase	Consider	1	1.07527
MGECluster1475	Phage_integrase	PhgIntegrase	Consider	1	1.07527
MGECluster1473	Phage_integrase	PhgIntegrase	Consider	1	1.07527
MGECluster1469	rve	rve	Consider	1	1.07527
MGECluster1413	DDE_Tnp_Tn3	Tn3	Consider	1	1.07527
MGECluster1406	rve_3	rve3	Consider	1	1.07527
MGECluster1369	rve	rve	Consider	1	1.07527
MGECluster1285	DUF4158	Unkown Domain Associated With MGE	Exclude	1	1.07527
MGECluster1253	rve	rve	Consider	1	1.07527
MGECluster1235	rve	rve	Consider	1	1.07527
MGECluster1191	rve	rve	Consider	1	1.07527
MGECluster1156	rve	rve	Consider	1	1.07527
MGECluster1132	rve	rve	Consider	1	1.07527
MGECluster1098	Phage_integrase	PhgIntegrase	Consider	1	1.07527
MGECluster1091	Phage_integrase	PhgIntegrase	Consider	1	1.07527
