# Supplementary material for: Forecasting the dissemination of antibiotic resistance genes across bacterial genomes
Source: Nat Commun. 2021 Apr 23;12:2435. doi: 10.1038/s41467-021-22757-1 (PMC8065159; doi:10.1038/s41467-021-22757-1)
Supplement: Supplementary file 11 — Supplementary Data 8 [file 41467_2021_22757_MOESM11_ESM.zip › Supplementary_Data_8.tab]

ARGClass	MGE	MGE relative to transferable MGEs
Aminoglycoside	157	57.2993
Beta-lactamase	131	47.8102
Tetracycline	106	38.6861
Sulphonamide	91	33.2117
Macrolide	77	28.1022
Phenicol	58	21.1679
Quinolone	54	19.708
Trimethoprim	16	5.83942
Vancomycin	16	5.83942
Rifampicin	8	2.91971
