# Supplementary material for: Forecasting the dissemination of antibiotic resistance genes across bacterial genomes
Source: Nat Commun. 2021 Apr 23;12:2435. doi: 10.1038/s41467-021-22757-1 (PMC8065159; doi:10.1038/s41467-021-22757-1)
Supplement: Supplementary file 12 — Supplementary Data 9 [file 41467_2021_22757_MOESM12_ESM.zip › Supplementary_Data_9.tab]

ARGCluster	GeneName	Speices	MGE	MGEPFAM	MGE simplified name
Cluster1008	blaZ	Aerococcus_viridans	MGECluster1637	DDE_Tnp_IS240	IS240
Cluster1008	blaZ	Bacillus_thermotolerans	MGECluster321	Phage_integrase	PhgIntegrase
Cluster1008	blaZ	Campylobacter_jejuni	MGECluster1637	DDE_Tnp_IS240	IS240
Cluster1008	blaZ	Carnobacterium_inhibens	MGECluster1637	DDE_Tnp_IS240	IS240
Cluster1008	blaZ	Carnobacterium_jeotgali	MGECluster568	DDE_Tnp_4	Tnp4
Cluster1008	blaZ	Carnobacterium_maltaromaticum	MGECluster1637	DDE_Tnp_IS240	IS240
Cluster1008	blaZ	Carnobacterium_maltaromaticum	MGECluster568	DDE_Tnp_4	Tnp4
Cluster1008	blaZ	Clostridium_sporogenes	MGECluster1620	DDE_Tnp_IS240	IS240
Cluster1008	blaZ	Clostridium_sporogenes	MGECluster1823	Y1_Tnp	Y1Tnp
Cluster1008	blaZ	Corynebacterium_striatum	MGECluster1637	DDE_Tnp_IS240	IS240
Cluster1008	blaZ	Enterococcus_avium	MGECluster321	Phage_integrase	PhgIntegrase
Cluster1008	blaZ	Enterococcus_avium	MGECluster828	Phage_integrase	PhgIntegrase
Cluster1008	blaZ	Enterococcus_casseliflavus	MGECluster1637	DDE_Tnp_IS240	IS240
Cluster1008	blaZ	Enterococcus_casseliflavus	MGECluster568	DDE_Tnp_4	Tnp4
Cluster1008	blaZ	Enterococcus_cecorum	MGECluster1637	DDE_Tnp_IS240	IS240
Cluster1008	blaZ	Enterococcus_durans	MGECluster1637	DDE_Tnp_IS240	IS240
Cluster1008	blaZ	Enterococcus_durans	MGECluster568	DDE_Tnp_4	Tnp4
Cluster1008	blaZ	Enterococcus_faecium	MGECluster144	DDE_Tnp_Tn3	Tn3
Cluster1008	blaZ	Enterococcus_faecium	MGECluster1637	DDE_Tnp_IS240	IS240
Cluster1008	blaZ	Enterococcus_faecium	MGECluster321	Phage_integrase	PhgIntegrase
Cluster1008	blaZ	Enterococcus_faecium	MGECluster568	DDE_Tnp_4	Tnp4
Cluster1008	blaZ	Enterococcus_faecium	MGECluster828	Phage_integrase	PhgIntegrase
Cluster1008	blaZ	Enterococcus_gallinarum	MGECluster1637	DDE_Tnp_IS240	IS240
Cluster1008	blaZ	Enterococcus_gilvus	MGECluster1637	DDE_Tnp_IS240	IS240
Cluster1008	blaZ	Enterococcus_hirae	MGECluster1637	DDE_Tnp_IS240	IS240
Cluster1008	blaZ	Enterococcus_malodoratus	MGECluster1637	DDE_Tnp_IS240	IS240
Cluster1008	blaZ	Enterococcus_massiliensis	MGECluster1637	DDE_Tnp_IS240	IS240
Cluster1008	blaZ	Enterococcus_saccharolyticus	MGECluster1637	DDE_Tnp_IS240	IS240
Cluster1008	blaZ	Enterococcus_saccharolyticus	MGECluster568	DDE_Tnp_4	Tnp4
Cluster1008	blaZ	Enterococcus_sp._255_ESPC	MGECluster1637	DDE_Tnp_IS240	IS240
Cluster1008	blaZ	Enterococcus_sp._GMD5E	MGECluster1637	DDE_Tnp_IS240	IS240
Cluster1008	blaZ	Enterococcus_villorum	MGECluster1637	DDE_Tnp_IS240	IS240
Cluster1008	blaZ	Escherichia_coli	MGECluster1637	DDE_Tnp_IS240	IS240
Cluster1008	blaZ	Jeotgalicoccus_psychrophilus	MGECluster1525	DDE_Tnp_IS240	IS240
Cluster1008	blaZ	Jeotgalicoccus_psychrophilus	MGECluster1620	DDE_Tnp_IS240	IS240
Cluster1008	blaZ	Lactobacillus_algidus	MGECluster1637	DDE_Tnp_IS240	IS240
Cluster1008	blaZ	Lactobacillus_amylophilus	MGECluster1637	DDE_Tnp_IS240	IS240
Cluster1008	blaZ	Lactobacillus_amylotrophicus	MGECluster1637	DDE_Tnp_IS240	IS240
Cluster1008	blaZ	Lactobacillus_coryniformis	MGECluster1637	DDE_Tnp_IS240	IS240
Cluster1008	blaZ	Lactobacillus_ingluviei	MGECluster1637	DDE_Tnp_IS240	IS240
Cluster1008	blaZ	Lactobacillus_murinus	MGECluster1637	DDE_Tnp_IS240	IS240
Cluster1008	blaZ	Lactobacillus_plantarum	MGECluster1637	DDE_Tnp_IS240	IS240
Cluster1008	blaZ	Lactobacillus_salivarius	MGECluster1637	DDE_Tnp_IS240	IS240
Cluster1008	blaZ	Lactococcus_garvieae	MGECluster1637	DDE_Tnp_IS240	IS240
Cluster1008	blaZ	Lactococcus_lactis	MGECluster1637	DDE_Tnp_IS240	IS240
Cluster1008	blaZ	Lactococcus_piscium	MGECluster1637	DDE_Tnp_IS240	IS240
Cluster1008	blaZ	Lactococcus_raffinolactis	MGECluster1637	DDE_Tnp_IS240	IS240
Cluster1008	blaZ	Leuconostoc_citreum	MGECluster1637	DDE_Tnp_IS240	IS240
Cluster1008	blaZ	Leuconostoc_gelidum	MGECluster1637	DDE_Tnp_IS240	IS240
Cluster1008	blaZ	Leuconostoc_mesenteroides	MGECluster1637	DDE_Tnp_IS240	IS240
Cluster1008	blaZ	Listeria_grayi	MGECluster1637	DDE_Tnp_IS240	IS240
Cluster1008	blaZ	Listeria_innocua	MGECluster1637	DDE_Tnp_IS240	IS240
Cluster1008	blaZ	Listeria_monocytogenes	MGECluster1637	DDE_Tnp_IS240	IS240
Cluster1008	blaZ	Macrococcus_caseolyticus	MGECluster1637	DDE_Tnp_IS240	IS240
Cluster1008	blaZ	Paenibacillus_sp._A9	MGECluster144	DDE_Tnp_Tn3	Tn3
Cluster1008	blaZ	Pediococcus_acidilactici	MGECluster1637	DDE_Tnp_IS240	IS240
Cluster1008	blaZ	Pseudomonas_stutzeri_group	MGECluster1637	DDE_Tnp_IS240	IS240
Cluster1008	blaZ	Salinicoccus_carnicancri	MGECluster1525	DDE_Tnp_IS240	IS240
Cluster1008	blaZ	Salinicoccus_carnicancri	MGECluster1620	DDE_Tnp_IS240	IS240
Cluster1008	blaZ	Staphylococcus_carnosus	MGECluster1525	DDE_Tnp_IS240	IS240
Cluster1008	blaZ	Staphylococcus_carnosus	MGECluster1620	DDE_Tnp_IS240	IS240
Cluster1008	blaZ	Staphylococcus_equorum	MGECluster1525	DDE_Tnp_IS240	IS240
Cluster1008	blaZ	Staphylococcus_equorum	MGECluster1620	DDE_Tnp_IS240	IS240
Cluster1008	blaZ	Staphylococcus_equorum	MGECluster1823	Y1_Tnp	Y1Tnp
Cluster1008	blaZ	Staphylococcus_lentus	MGECluster1525	DDE_Tnp_IS240	IS240
Cluster1008	blaZ	Staphylococcus_lentus	MGECluster1620	DDE_Tnp_IS240	IS240
Cluster1008	blaZ	Staphylococcus_saprophyticus	MGECluster1525	DDE_Tnp_IS240	IS240
Cluster1008	blaZ	Staphylococcus_saprophyticus	MGECluster1620	DDE_Tnp_IS240	IS240
Cluster1008	blaZ	Staphylococcus_sciuri	MGECluster1525	DDE_Tnp_IS240	IS240
Cluster1008	blaZ	Staphylococcus_sciuri	MGECluster1620	DDE_Tnp_IS240	IS240
Cluster1008	blaZ	Staphylococcus_sp._AntiMn-1	MGECluster1525	DDE_Tnp_IS240	IS240
Cluster1008	blaZ	Staphylococcus_sp._AntiMn-1	MGECluster1620	DDE_Tnp_IS240	IS240
Cluster1008	blaZ	Staphylococcus_sp._E463	MGECluster1525	DDE_Tnp_IS240	IS240
Cluster1008	blaZ	Staphylococcus_sp._E463	MGECluster1620	DDE_Tnp_IS240	IS240
Cluster1008	blaZ	Staphylococcus_sp._OJ82	MGECluster1525	DDE_Tnp_IS240	IS240
Cluster1008	blaZ	Staphylococcus_sp._OJ82	MGECluster1620	DDE_Tnp_IS240	IS240
Cluster1008	blaZ	Staphylococcus_sp._TE8	MGECluster1525	DDE_Tnp_IS240	IS240
Cluster1008	blaZ	Staphylococcus_sp._TE8	MGECluster1620	DDE_Tnp_IS240	IS240
Cluster1008	blaZ	Staphylococcus_sp._URHA0057	MGECluster321	Phage_integrase	PhgIntegrase
Cluster1008	blaZ	Staphylococcus_sp._URHA0057	MGECluster828	Phage_integrase	PhgIntegrase
Cluster1008	blaZ	Streptococcus_agalactiae	MGECluster1637	DDE_Tnp_IS240	IS240
Cluster1008	blaZ	Streptococcus_equinus	MGECluster1637	DDE_Tnp_IS240	IS240
Cluster1008	blaZ	Streptococcus_gallolyticus	MGECluster144	DDE_Tnp_Tn3	Tn3
Cluster1008	blaZ	Streptococcus_gallolyticus	MGECluster1637	DDE_Tnp_IS240	IS240
Cluster1008	blaZ	Streptococcus_hyovaginalis	MGECluster1637	DDE_Tnp_IS240	IS240
Cluster1008	blaZ	Streptococcus_infantarius	MGECluster1637	DDE_Tnp_IS240	IS240
Cluster1008	blaZ	Streptococcus_macedonicus	MGECluster1637	DDE_Tnp_IS240	IS240
Cluster1008	blaZ	Streptococcus_mitis	MGECluster1637	DDE_Tnp_IS240	IS240
Cluster1008	blaZ	Streptococcus_parauberis	MGECluster1637	DDE_Tnp_IS240	IS240
Cluster1008	blaZ	Streptococcus_pasteurianus	MGECluster1637	DDE_Tnp_IS240	IS240
Cluster1008	blaZ	Streptococcus_plurextorum	MGECluster1637	DDE_Tnp_IS240	IS240
Cluster1008	blaZ	Streptococcus_pneumoniae	MGECluster1525	DDE_Tnp_IS240	IS240
Cluster1008	blaZ	Streptococcus_pneumoniae	MGECluster1620	DDE_Tnp_IS240	IS240
Cluster1008	blaZ	Streptococcus_pseudopneumoniae	MGECluster1637	DDE_Tnp_IS240	IS240
Cluster1008	blaZ	Streptococcus_pseudoporcinus	MGECluster1637	DDE_Tnp_IS240	IS240
Cluster1008	blaZ	Streptococcus_pyogenes	MGECluster1689	DDE_Tnp_IS240	IS240
Cluster1008	blaZ	Streptococcus_suis	MGECluster1637	DDE_Tnp_IS240	IS240
Cluster1008	blaZ	Streptococcus_suis	MGECluster321	Phage_integrase	PhgIntegrase
Cluster1008	blaZ	Streptococcus_suis	MGECluster828	Phage_integrase	PhgIntegrase
Cluster1008	blaZ	Streptococcus_thermophilus	MGECluster1637	DDE_Tnp_IS240	IS240
Cluster1008	blaZ	Tetragenococcus_halophilus	MGECluster1637	DDE_Tnp_IS240	IS240
Cluster1008	blaZ	Tetragenococcus_solitarius	MGECluster1637	DDE_Tnp_IS240	IS240
Cluster1008	blaZ	Weissella_sp._DD23	MGECluster1637	DDE_Tnp_IS240	IS240
Cluster1011	aadA16	Achromobacter_ruhlandii	MGECluster1176	DDE_Tnp_IS240	IS240
Cluster1011	aadA16	Achromobacter_ruhlandii	MGECluster1541	DDE_Tnp_IS240	IS240
Cluster1011	aadA16	Achromobacter_sp.	MGECluster1176	DDE_Tnp_IS240	IS240
Cluster1011	aadA16	Achromobacter_sp.	MGECluster1541	DDE_Tnp_IS240	IS240
Cluster1011	aadA16	Acinetobacter_bereziniae	MGECluster1541	DDE_Tnp_IS240	IS240
Cluster1011	aadA16	Acinetobacter_bereziniae	MGECluster901	Phage_integrase	PhgIntegrase
Cluster1011	aadA16	Acinetobacter_calcoaceticus_baumannii_complex	MGECluster1176	DDE_Tnp_IS240	IS240
Cluster1011	aadA16	Acinetobacter_calcoaceticus_baumannii_complex	MGECluster135	DDE_Tnp_Tn3	Tn3
Cluster1011	aadA16	Acinetobacter_calcoaceticus_baumannii_complex	MGECluster1541	DDE_Tnp_IS240	IS240
Cluster1011	aadA16	Acinetobacter_calcoaceticus_baumannii_complex	MGECluster162	DDE_Tnp_Tn3	Tn3
Cluster1011	aadA16	Acinetobacter_calcoaceticus_baumannii_complex	MGECluster901	Phage_integrase	PhgIntegrase
Cluster1011	aadA16	Acinetobacter_johnsonii	MGECluster1541	DDE_Tnp_IS240	IS240
Cluster1011	aadA16	Acinetobacter_johnsonii	MGECluster901	Phage_integrase	PhgIntegrase
Cluster1011	aadA16	Acinetobacter_junii	MGECluster901	Phage_integrase	PhgIntegrase
Cluster1011	aadA16	Acinetobacter_sp._MII	MGECluster1541	DDE_Tnp_IS240	IS240
Cluster1011	aadA16	Acinetobacter_sp._NBRC_110496	MGECluster901	Phage_integrase	PhgIntegrase
Cluster1011	aadA16	Acinetobacter_sp._WCHA30	MGECluster1541	DDE_Tnp_IS240	IS240
Cluster1011	aadA16	Acinetobacter_sp._WCHA30	MGECluster901	Phage_integrase	PhgIntegrase
Cluster1011	aadA16	Actinobaculum_suis	MGECluster901	Phage_integrase	PhgIntegrase
Cluster1011	aadA16	Aeromonas_allosaccharophila	MGECluster140	DDE_Tnp_Tn3	Tn3
Cluster1011	aadA16	Aeromonas_caviae	MGECluster1176	DDE_Tnp_IS240	IS240
Cluster1011	aadA16	Aeromonas_caviae	MGECluster140	DDE_Tnp_Tn3	Tn3
Cluster1011	aadA16	Aeromonas_caviae	MGECluster1541	DDE_Tnp_IS240	IS240
Cluster1011	aadA16	Aeromonas_hydrophila	MGECluster1176	DDE_Tnp_IS240	IS240
Cluster1011	aadA16	Aeromonas_hydrophila	MGECluster135	DDE_Tnp_Tn3	Tn3
Cluster1011	aadA16	Aeromonas_hydrophila	MGECluster1541	DDE_Tnp_IS240	IS240
Cluster1011	aadA16	Aeromonas_hydrophila	MGECluster901	Phage_integrase	PhgIntegrase
Cluster1011	aadA16	Aeromonas_salmonicida	MGECluster110	DDE_Tnp_Tn3	Tn3
Cluster1011	aadA16	Aeromonas_salmonicida	MGECluster135	DDE_Tnp_Tn3	Tn3
Cluster1011	aadA16	Aeromonas_salmonicida	MGECluster140	DDE_Tnp_Tn3	Tn3
Cluster1011	aadA16	Aeromonas_salmonicida	MGECluster1541	DDE_Tnp_IS240	IS240
Cluster1011	aadA16	Aeromonas_salmonicida	MGECluster901	Phage_integrase	PhgIntegrase
Cluster1011	aadA16	Aeromonas_simiae	MGECluster901	Phage_integrase	PhgIntegrase
Cluster1011	aadA16	Aeromonas_sp._EERV15	MGECluster140	DDE_Tnp_Tn3	Tn3
Cluster1011	aadA16	Aeromonas_sp._HZM	MGECluster1176	DDE_Tnp_IS240	IS240
Cluster1011	aadA16	Aeromonas_sp._HZM	MGECluster901	Phage_integrase	PhgIntegrase
Cluster1011	aadA16	Aeromonas_sp._L_1B5_3	MGECluster1176	DDE_Tnp_IS240	IS240
Cluster1011	aadA16	Aeromonas_sp._L_1B5_3	MGECluster1541	DDE_Tnp_IS240	IS240
Cluster1011	aadA16	Aeromonas_sp._L_1B5_3	MGECluster901	Phage_integrase	PhgIntegrase
Cluster1011	aadA16	Aeromonas_sp._ZOR0001	MGECluster1176	DDE_Tnp_IS240	IS240
Cluster1011	aadA16	Aeromonas_sp._ZOR0001	MGECluster1541	DDE_Tnp_IS240	IS240
Cluster1011	aadA16	Aeromonas_sp._ZOR0001	MGECluster901	Phage_integrase	PhgIntegrase
Cluster1011	aadA16	Aeromonas_veronii	MGECluster1176	DDE_Tnp_IS240	IS240
Cluster1011	aadA16	Aeromonas_veronii	MGECluster135	DDE_Tnp_Tn3	Tn3
Cluster1011	aadA16	Aeromonas_veronii	MGECluster1541	DDE_Tnp_IS240	IS240
Cluster1011	aadA16	Aeromonas_veronii	MGECluster901	Phage_integrase	PhgIntegrase
Cluster1011	aadA16	Agrobacterium_tumefaciens_complex	MGECluster901	Phage_integrase	PhgIntegrase
Cluster1011	aadA16	Alcaligenes_faecalis	MGECluster1176	DDE_Tnp_IS240	IS240
Cluster1011	aadA16	Alcaligenes_faecalis	MGECluster135	DDE_Tnp_Tn3	Tn3
Cluster1011	aadA16	Alcaligenes_faecalis	MGECluster901	Phage_integrase	PhgIntegrase
Cluster1011	aadA16	Alishewanella_jeotgali	MGECluster901	Phage_integrase	PhgIntegrase
Cluster1011	aadA16	alpha_proteobacterium_LLX12A	MGECluster1176	DDE_Tnp_IS240	IS240
Cluster1011	aadA16	Arthrobacter_luteolus	MGECluster1176	DDE_Tnp_IS240	IS240
Cluster1011	aadA16	Bibersteinia_trehalosi	MGECluster1541	DDE_Tnp_IS240	IS240
Cluster1011	aadA16	Brevibacterium_epidermidis	MGECluster1176	DDE_Tnp_IS240	IS240
Cluster1011	aadA16	Brevibacterium_epidermidis	MGECluster901	Phage_integrase	PhgIntegrase
Cluster1011	aadA16	Brevibacterium_ravenspurgense	MGECluster1176	DDE_Tnp_IS240	IS240
Cluster1011	aadA16	Brevibacterium_ravenspurgense	MGECluster1541	DDE_Tnp_IS240	IS240
Cluster1011	aadA16	Brevibacterium_ravenspurgense	MGECluster901	Phage_integrase	PhgIntegrase
Cluster1011	aadA16	Brevundimonas_nasdae	MGECluster1176	DDE_Tnp_IS240	IS240
Cluster1011	aadA16	Burkholderia_cepacia_complex	MGECluster1176	DDE_Tnp_IS240	IS240
Cluster1011	aadA16	Burkholderia_cepacia_complex	MGECluster901	Phage_integrase	PhgIntegrase
Cluster1011	aadA16	Burkholderia_sp._YI23	MGECluster1176	DDE_Tnp_IS240	IS240
Cluster1011	aadA16	Cellvibrio_sp._BR	MGECluster901	Phage_integrase	PhgIntegrase
Cluster1011	aadA16	Citrobacter_amalonaticus	MGECluster1176	DDE_Tnp_IS240	IS240
Cluster1011	aadA16	Citrobacter_amalonaticus	MGECluster1541	DDE_Tnp_IS240	IS240
Cluster1011	aadA16	Citrobacter_amalonaticus	MGECluster901	Phage_integrase	PhgIntegrase
Cluster1011	aadA16	Citrobacter_braakii	MGECluster1541	DDE_Tnp_IS240	IS240
Cluster1011	aadA16	Citrobacter_sp._30_2	MGECluster1541	DDE_Tnp_IS240	IS240
Cluster1011	aadA16	Citrobacter_sp._50677481	MGECluster135	DDE_Tnp_Tn3	Tn3
Cluster1011	aadA16	Citrobacter_sp._50677481	MGECluster1541	DDE_Tnp_IS240	IS240
Cluster1011	aadA16	Citrobacter_sp._50677481	MGECluster162	DDE_Tnp_Tn3	Tn3
Cluster1011	aadA16	Citrobacter_sp._50677481	MGECluster901	Phage_integrase	PhgIntegrase
Cluster1011	aadA16	Citrobacter_sp._A1	MGECluster162	DDE_Tnp_Tn3	Tn3
Cluster1011	aadA16	Citrobacter_sp._AATXQ	MGECluster1541	DDE_Tnp_IS240	IS240
Cluster1011	aadA16	Citrobacter_sp._AATXR	MGECluster1541	DDE_Tnp_IS240	IS240
Cluster1011	aadA16	Citrobacter_sp._BIDMC107	MGECluster135	DDE_Tnp_Tn3	Tn3
Cluster1011	aadA16	Citrobacter_sp._BIDMC107	MGECluster1541	DDE_Tnp_IS240	IS240
Cluster1011	aadA16	Citrobacter_sp._BIDMC108	MGECluster110	DDE_Tnp_Tn3	Tn3
Cluster1011	aadA16	Citrobacter_sp._BIDMC108	MGECluster1176	DDE_Tnp_IS240	IS240
Cluster1011	aadA16	Citrobacter_sp._BIDMC108	MGECluster140	DDE_Tnp_Tn3	Tn3
Cluster1011	aadA16	Citrobacter_sp._BIDMC108	MGECluster1541	DDE_Tnp_IS240	IS240
Cluster1011	aadA16	Citrobacter_sp._BIDMC108	MGECluster901	Phage_integrase	PhgIntegrase
Cluster1011	aadA16	Citrobacter_sp._JT3	MGECluster1176	DDE_Tnp_IS240	IS240
Cluster1011	aadA16	Citrobacter_sp._JT3	MGECluster162	DDE_Tnp_Tn3	Tn3
Cluster1011	aadA16	Citrobacter_sp._JT3	MGECluster901	Phage_integrase	PhgIntegrase
Cluster1011	aadA16	Citrobacter_sp._KTE32	MGECluster1541	DDE_Tnp_IS240	IS240
Cluster1011	aadA16	Citrobacter_sp._L17	MGECluster1541	DDE_Tnp_IS240	IS240
Cluster1011	aadA16	Citrobacter_sp._L17	MGECluster162	DDE_Tnp_Tn3	Tn3
Cluster1011	aadA16	Citrobacter_sp._MGH100	MGECluster1541	DDE_Tnp_IS240	IS240
Cluster1011	aadA16	Citrobacter_sp._MGH103	MGECluster1176	DDE_Tnp_IS240	IS240
Cluster1011	aadA16	Citrobacter_sp._MGH103	MGECluster1541	DDE_Tnp_IS240	IS240
Cluster1011	aadA16	Citrobacter_sp._MGH105	MGECluster1541	DDE_Tnp_IS240	IS240
Cluster1011	aadA16	Citrobacter_sp._MGH109	MGECluster1541	DDE_Tnp_IS240	IS240
Cluster1011	aadA16	Citrobacter_sp._MGH_55	MGECluster162	DDE_Tnp_Tn3	Tn3
Cluster1011	aadA16	Citrobacter_sp._MGH_55	MGECluster901	Phage_integrase	PhgIntegrase
Cluster1011	aadA16	Citrobacter_sp._MGH99	MGECluster1176	DDE_Tnp_IS240	IS240
Cluster1011	aadA16	Citrobacter_sp._MGH99	MGECluster1541	DDE_Tnp_IS240	IS240
Cluster1011	aadA16	Citrobacter_sp._MGH99	MGECluster901	Phage_integrase	PhgIntegrase
Cluster1011	aadA16	Clavibacter_cf._michiganensis_LMG_26808	MGECluster1176	DDE_Tnp_IS240	IS240
Cluster1011	aadA16	Clavibacter_cf._michiganensis_LMG_26808	MGECluster1541	DDE_Tnp_IS240	IS240
Cluster1011	aadA16	Clavibacter_cf._michiganensis_LMG_26808	MGECluster162	DDE_Tnp_Tn3	Tn3
Cluster1011	aadA16	Comamonas_testosteroni	MGECluster901	Phage_integrase	PhgIntegrase
Cluster1011	aadA16	Corynebacterium_diphtheriae	MGECluster1176	DDE_Tnp_IS240	IS240
Cluster1011	aadA16	Corynebacterium_diphtheriae	MGECluster901	Phage_integrase	PhgIntegrase
Cluster1011	aadA16	Corynebacterium_imitans	MGECluster1541	DDE_Tnp_IS240	IS240
Cluster1011	aadA16	Corynebacterium_jeikeium	MGECluster1541	DDE_Tnp_IS240	IS240
Cluster1011	aadA16	Corynebacterium_kroppenstedtii	MGECluster1176	DDE_Tnp_IS240	IS240
Cluster1011	aadA16	Corynebacterium_propinquum	MGECluster1176	DDE_Tnp_IS240	IS240
Cluster1011	aadA16	Corynebacterium_singulare	MGECluster1541	DDE_Tnp_IS240	IS240
Cluster1011	aadA16	Corynebacterium_sp._JZ16	MGECluster1541	DDE_Tnp_IS240	IS240
Cluster1011	aadA16	Corynebacterium_sp._KPL1989	MGECluster1176	DDE_Tnp_IS240	IS240
Cluster1011	aadA16	Corynebacterium_sp._KPL1995	MGECluster1176	DDE_Tnp_IS240	IS240
Cluster1011	aadA16	Corynebacterium_striatum	MGECluster1541	DDE_Tnp_IS240	IS240
Cluster1011	aadA16	Corynebacterium_urealyticum	MGECluster1541	DDE_Tnp_IS240	IS240
Cluster1011	aadA16	Croceicoccus_sp._H4	MGECluster1176	DDE_Tnp_IS240	IS240
Cluster1011	aadA16	Cronobacter_sakazakii	MGECluster1541	DDE_Tnp_IS240	IS240
Cluster1011	aadA16	Delftia_tsuruhatensis	MGECluster1176	DDE_Tnp_IS240	IS240
Cluster1011	aadA16	Delftia_tsuruhatensis	MGECluster901	Phage_integrase	PhgIntegrase
Cluster1011	aadA16	Dermabacter_hominis	MGECluster1176	DDE_Tnp_IS240	IS240
Cluster1011	aadA16	Dermabacter_hominis	MGECluster1541	DDE_Tnp_IS240	IS240
Cluster1011	aadA16	Edwardsiella_piscicida	MGECluster1176	DDE_Tnp_IS240	IS240
Cluster1011	aadA16	Edwardsiella_piscicida	MGECluster901	Phage_integrase	PhgIntegrase
Cluster1011	aadA16	Edwardsiella_tarda	MGECluster110	DDE_Tnp_Tn3	Tn3
Cluster1011	aadA16	Edwardsiella_tarda	MGECluster1541	DDE_Tnp_IS240	IS240
Cluster1011	aadA16	Edwardsiella_tarda	MGECluster901	Phage_integrase	PhgIntegrase
Cluster1011	aadA16	Enterobacter_sp._50793107	MGECluster1176	DDE_Tnp_IS240	IS240
Cluster1011	aadA16	Enterobacter_sp._50793107	MGECluster162	DDE_Tnp_Tn3	Tn3
Cluster1011	aadA16	Enterobacter_sp._50793107	MGECluster901	Phage_integrase	PhgIntegrase
Cluster1011	aadA16	Enterobacter_sp._940_PEND	MGECluster1541	DDE_Tnp_IS240	IS240
Cluster1011	aadA16	Enterobacter_sp._E20	MGECluster1541	DDE_Tnp_IS240	IS240
Cluster1011	aadA16	Enterobacter_sp._GN02600	MGECluster1176	DDE_Tnp_IS240	IS240
Cluster1011	aadA16	Enterobacter_sp._GN02600	MGECluster135	DDE_Tnp_Tn3	Tn3
Cluster1011	aadA16	Enterobacter_sp._GN02600	MGECluster1541	DDE_Tnp_IS240	IS240
Cluster1011	aadA16	Enterobacter_sp._R4-368	MGECluster1541	DDE_Tnp_IS240	IS240
Cluster1011	aadA16	Escherichia_albertii	MGECluster1541	DDE_Tnp_IS240	IS240
Cluster1011	aadA16	Escherichia_fergusonii	MGECluster110	DDE_Tnp_Tn3	Tn3
Cluster1011	aadA16	Escherichia_fergusonii	MGECluster1541	DDE_Tnp_IS240	IS240
Cluster1011	aadA16	Escherichia_fergusonii	MGECluster162	DDE_Tnp_Tn3	Tn3
Cluster1011	aadA16	Escherichia_fergusonii	MGECluster901	Phage_integrase	PhgIntegrase
Cluster1011	aadA16	Escherichia_sp._1_1_43	MGECluster1176	DDE_Tnp_IS240	IS240
Cluster1011	aadA16	Escherichia_sp._1_1_43	MGECluster1541	DDE_Tnp_IS240	IS240
Cluster1011	aadA16	Escherichia_sp._3_2_53FAA	MGECluster1541	DDE_Tnp_IS240	IS240
Cluster1011	aadA16	Escherichia_sp._KTE172	MGECluster1541	DDE_Tnp_IS240	IS240
Cluster1011	aadA16	Flaviflexus_sp._SIT4	MGECluster1176	DDE_Tnp_IS240	IS240
Cluster1011	aadA16	Flaviflexus_sp._SIT4	MGECluster901	Phage_integrase	PhgIntegrase
Cluster1011	aadA16	Franconibacter_helveticus	MGECluster1541	DDE_Tnp_IS240	IS240
Cluster1011	aadA16	Haemophilus_influenzae	MGECluster1541	DDE_Tnp_IS240	IS240
Cluster1011	aadA16	Haemophilus_influenzae	MGECluster162	DDE_Tnp_Tn3	Tn3
Cluster1011	aadA16	Haemophilus_sputorum	MGECluster162	DDE_Tnp_Tn3	Tn3
Cluster1011	aadA16	Hafnia_alvei	MGECluster1541	DDE_Tnp_IS240	IS240
Cluster1011	aadA16	Hafnia_paralvei	MGECluster1541	DDE_Tnp_IS240	IS240
Cluster1011	aadA16	Haliea_salexigens	MGECluster135	DDE_Tnp_Tn3	Tn3
Cluster1011	aadA16	Hydrogenophaga_intermedia	MGECluster901	Phage_integrase	PhgIntegrase
Cluster1011	aadA16	Hydrogenophaga_sp._PBC	MGECluster901	Phage_integrase	PhgIntegrase
Cluster1011	aadA16	Klebsiella_michiganensis	MGECluster1176	DDE_Tnp_IS240	IS240
Cluster1011	aadA16	Klebsiella_michiganensis	MGECluster1361	rve_3	rve3
Cluster1011	aadA16	Klebsiella_michiganensis	MGECluster140	DDE_Tnp_Tn3	Tn3
Cluster1011	aadA16	Klebsiella_michiganensis	MGECluster1541	DDE_Tnp_IS240	IS240
Cluster1011	aadA16	Klebsiella_michiganensis	MGECluster162	DDE_Tnp_Tn3	Tn3
Cluster1011	aadA16	Klebsiella_michiganensis	MGECluster901	Phage_integrase	PhgIntegrase
Cluster1011	aadA16	Klebsiella_oxytoca	MGECluster110	DDE_Tnp_Tn3	Tn3
Cluster1011	aadA16	Klebsiella_oxytoca	MGECluster1176	DDE_Tnp_IS240	IS240
Cluster1011	aadA16	Klebsiella_oxytoca	MGECluster135	DDE_Tnp_Tn3	Tn3
Cluster1011	aadA16	Klebsiella_oxytoca	MGECluster1361	rve_3	rve3
Cluster1011	aadA16	Klebsiella_oxytoca	MGECluster140	DDE_Tnp_Tn3	Tn3
Cluster1011	aadA16	Klebsiella_oxytoca	MGECluster1541	DDE_Tnp_IS240	IS240
Cluster1011	aadA16	Klebsiella_oxytoca	MGECluster162	DDE_Tnp_Tn3	Tn3
Cluster1011	aadA16	Klebsiella_oxytoca	MGECluster901	Phage_integrase	PhgIntegrase
Cluster1011	aadA16	Klebsiella_quasipneumoniae	MGECluster110	DDE_Tnp_Tn3	Tn3
Cluster1011	aadA16	Klebsiella_quasipneumoniae	MGECluster1176	DDE_Tnp_IS240	IS240
Cluster1011	aadA16	Klebsiella_quasipneumoniae	MGECluster135	DDE_Tnp_Tn3	Tn3
Cluster1011	aadA16	Klebsiella_quasipneumoniae	MGECluster1361	rve_3	rve3
Cluster1011	aadA16	Klebsiella_quasipneumoniae	MGECluster1541	DDE_Tnp_IS240	IS240
Cluster1011	aadA16	Klebsiella_quasipneumoniae	MGECluster162	DDE_Tnp_Tn3	Tn3
Cluster1011	aadA16	Klebsiella_quasipneumoniae	MGECluster901	Phage_integrase	PhgIntegrase
Cluster1011	aadA16	Klebsiella_sp._10982	MGECluster1176	DDE_Tnp_IS240	IS240
Cluster1011	aadA16	Klebsiella_sp._10982	MGECluster135	DDE_Tnp_Tn3	Tn3
Cluster1011	aadA16	Klebsiella_sp._10982	MGECluster901	Phage_integrase	PhgIntegrase
Cluster1011	aadA16	Klebsiella_sp._AA405	MGECluster1361	rve_3	rve3
Cluster1011	aadA16	Klebsiella_sp._AS10	MGECluster1361	rve_3	rve3
Cluster1011	aadA16	Klebsiella_sp._AS10	MGECluster1541	DDE_Tnp_IS240	IS240
Cluster1011	aadA16	Klebsiella_sp._KGM-IMP216	MGECluster1176	DDE_Tnp_IS240	IS240
Cluster1011	aadA16	Klebsiella_sp._KGM-IMP216	MGECluster1361	rve_3	rve3
Cluster1011	aadA16	Klebsiella_sp._KGM-IMP216	MGECluster1541	DDE_Tnp_IS240	IS240
Cluster1011	aadA16	Klebsiella_sp._KGM-IMP216	MGECluster901	Phage_integrase	PhgIntegrase
Cluster1011	aadA16	Klebsiella_sp._KTE92	MGECluster1541	DDE_Tnp_IS240	IS240
Cluster1011	aadA16	Klebsiella_variicola	MGECluster1361	rve_3	rve3
Cluster1011	aadA16	Klebsiella_variicola	MGECluster140	DDE_Tnp_Tn3	Tn3
Cluster1011	aadA16	Klebsiella_variicola	MGECluster1541	DDE_Tnp_IS240	IS240
Cluster1011	aadA16	Kluyvera_ascorbata	MGECluster1541	DDE_Tnp_IS240	IS240
Cluster1011	aadA16	Kluyvera_cryocrescens	MGECluster1541	DDE_Tnp_IS240	IS240
Cluster1011	aadA16	Kluyvera_intermedia	MGECluster1176	DDE_Tnp_IS240	IS240
Cluster1011	aadA16	Kluyvera_intermedia	MGECluster1541	DDE_Tnp_IS240	IS240
Cluster1011	aadA16	Kluyvera_intermedia	MGECluster162	DDE_Tnp_Tn3	Tn3
Cluster1011	aadA16	Kluyvera_intermedia	MGECluster901	Phage_integrase	PhgIntegrase
Cluster1011	aadA16	Kocuria_sp._ICS0012	MGECluster1176	DDE_Tnp_IS240	IS240
Cluster1011	aadA16	Kosakonia_radicincitans	MGECluster1541	DDE_Tnp_IS240	IS240
Cluster1011	aadA16	Leclercia_adecarboxylata	MGECluster1541	DDE_Tnp_IS240	IS240
Cluster1011	aadA16	Leclercia_sp._LK8	MGECluster1541	DDE_Tnp_IS240	IS240
Cluster1011	aadA16	Lelliottia_amnigena	MGECluster1176	DDE_Tnp_IS240	IS240
Cluster1011	aadA16	Lelliottia_amnigena	MGECluster1541	DDE_Tnp_IS240	IS240
Cluster1011	aadA16	Lelliottia_amnigena	MGECluster901	Phage_integrase	PhgIntegrase
Cluster1011	aadA16	Microbacterium_sp._C448	MGECluster901	Phage_integrase	PhgIntegrase
Cluster1011	aadA16	Morganella_morganii	MGECluster110	DDE_Tnp_Tn3	Tn3
Cluster1011	aadA16	Morganella_morganii	MGECluster1176	DDE_Tnp_IS240	IS240
Cluster1011	aadA16	Morganella_morganii	MGECluster1541	DDE_Tnp_IS240	IS240
Cluster1011	aadA16	Morganella_morganii	MGECluster162	DDE_Tnp_Tn3	Tn3
Cluster1011	aadA16	Morganella_morganii	MGECluster901	Phage_integrase	PhgIntegrase
Cluster1011	aadA16	Morganella_psychrotolerans	MGECluster1541	DDE_Tnp_IS240	IS240
Cluster1011	aadA16	Morganella_psychrotolerans	MGECluster901	Phage_integrase	PhgIntegrase
Cluster1011	aadA16	Mycobacterium_chelonae_group	MGECluster1176	DDE_Tnp_IS240	IS240
Cluster1011	aadA16	Mycobacterium_chelonae_group	MGECluster901	Phage_integrase	PhgIntegrase
Cluster1011	aadA16	Mycobacterium_conceptionense	MGECluster1176	DDE_Tnp_IS240	IS240
Cluster1011	aadA16	Mycobacterium_fortuitum_complex	MGECluster1176	DDE_Tnp_IS240	IS240
Cluster1011	aadA16	Mycobacterium_fortuitum_complex	MGECluster901	Phage_integrase	PhgIntegrase
Cluster1011	aadA16	Mycobacterium_sp._E802	MGECluster901	Phage_integrase	PhgIntegrase
Cluster1011	aadA16	Necropsobacter_massiliensis	MGECluster1541	DDE_Tnp_IS240	IS240
Cluster1011	aadA16	Neisseria_meningitidis	MGECluster162	DDE_Tnp_Tn3	Tn3
Cluster1011	aadA16	Nitrosomonas_eutropha	MGECluster135	DDE_Tnp_Tn3	Tn3
Cluster1011	aadA16	Novosphingobium_barchaimii	MGECluster1176	DDE_Tnp_IS240	IS240
Cluster1011	aadA16	Novosphingobium_naphthalenivorans	MGECluster1176	DDE_Tnp_IS240	IS240
Cluster1011	aadA16	Novosphingobium_sp._B-7	MGECluster901	Phage_integrase	PhgIntegrase
Cluster1011	aadA16	Novosphingobium_sp._CCH12-A3	MGECluster1176	DDE_Tnp_IS240	IS240
Cluster1011	aadA16	Novosphingobium_sp._KN65.2	MGECluster1176	DDE_Tnp_IS240	IS240
Cluster1011	aadA16	Novosphingobium_sp._ST904	MGECluster1176	DDE_Tnp_IS240	IS240
Cluster1011	aadA16	Oceanibulbus_sp._HI0082	MGECluster1176	DDE_Tnp_IS240	IS240
Cluster1011	aadA16	Pandoraea_pnomenusa	MGECluster1176	DDE_Tnp_IS240	IS240
Cluster1011	aadA16	Pantoea_sp._PSNIH1	MGECluster1176	DDE_Tnp_IS240	IS240
Cluster1011	aadA16	Pantoea_sp._PSNIH1	MGECluster1541	DDE_Tnp_IS240	IS240
Cluster1011	aadA16	Pantoea_sp._PSNIH1	MGECluster901	Phage_integrase	PhgIntegrase
Cluster1011	aadA16	Pantoea_sp._PSNIH2	MGECluster1176	DDE_Tnp_IS240	IS240
Cluster1011	aadA16	Pantoea_sp._PSNIH2	MGECluster135	DDE_Tnp_Tn3	Tn3
Cluster1011	aadA16	Pantoea_sp._PSNIH2	MGECluster1541	DDE_Tnp_IS240	IS240
Cluster1011	aadA16	Pantoea_sp._PSNIH2	MGECluster901	Phage_integrase	PhgIntegrase
Cluster1011	aadA16	Pasteurella_multocida	MGECluster1541	DDE_Tnp_IS240	IS240
Cluster1011	aadA16	Pluralibacter_gergoviae	MGECluster1361	rve_3	rve3
Cluster1011	aadA16	Pluralibacter_gergoviae	MGECluster1541	DDE_Tnp_IS240	IS240
Cluster1011	aadA16	Proteus_mirabilis	MGECluster110	DDE_Tnp_Tn3	Tn3
Cluster1011	aadA16	Proteus_mirabilis	MGECluster1176	DDE_Tnp_IS240	IS240
Cluster1011	aadA16	Proteus_mirabilis	MGECluster135	DDE_Tnp_Tn3	Tn3
Cluster1011	aadA16	Proteus_mirabilis	MGECluster1541	DDE_Tnp_IS240	IS240
Cluster1011	aadA16	Proteus_mirabilis	MGECluster162	DDE_Tnp_Tn3	Tn3
Cluster1011	aadA16	Proteus_mirabilis	MGECluster901	Phage_integrase	PhgIntegrase
Cluster1011	aadA16	Proteus_vulgaris	MGECluster1541	DDE_Tnp_IS240	IS240
Cluster1011	aadA16	Providencia_alcalifaciens	MGECluster1541	DDE_Tnp_IS240	IS240
Cluster1011	aadA16	Providencia_rettgeri	MGECluster110	DDE_Tnp_Tn3	Tn3
Cluster1011	aadA16	Providencia_rettgeri	MGECluster135	DDE_Tnp_Tn3	Tn3
Cluster1011	aadA16	Providencia_rettgeri	MGECluster1541	DDE_Tnp_IS240	IS240
Cluster1011	aadA16	Providencia_rettgeri	MGECluster901	Phage_integrase	PhgIntegrase
Cluster1011	aadA16	Providencia_stuartii	MGECluster1176	DDE_Tnp_IS240	IS240
Cluster1011	aadA16	Providencia_stuartii	MGECluster135	DDE_Tnp_Tn3	Tn3
Cluster1011	aadA16	Providencia_stuartii	MGECluster1541	DDE_Tnp_IS240	IS240
Cluster1011	aadA16	Providencia_stuartii	MGECluster162	DDE_Tnp_Tn3	Tn3
Cluster1011	aadA16	Providencia_stuartii	MGECluster901	Phage_integrase	PhgIntegrase
Cluster1011	aadA16	Pseudomonas_aeruginosa_group	MGECluster110	DDE_Tnp_Tn3	Tn3
Cluster1011	aadA16	Pseudomonas_aeruginosa_group	MGECluster1176	DDE_Tnp_IS240	IS240
Cluster1011	aadA16	Pseudomonas_aeruginosa_group	MGECluster135	DDE_Tnp_Tn3	Tn3
Cluster1011	aadA16	Pseudomonas_aeruginosa_group	MGECluster140	DDE_Tnp_Tn3	Tn3
Cluster1011	aadA16	Pseudomonas_aeruginosa_group	MGECluster1541	DDE_Tnp_IS240	IS240
Cluster1011	aadA16	Pseudomonas_aeruginosa_group	MGECluster162	DDE_Tnp_Tn3	Tn3
Cluster1011	aadA16	Pseudomonas_aeruginosa_group	MGECluster901	Phage_integrase	PhgIntegrase
Cluster1011	aadA16	Pseudomonas_alcaliphila	MGECluster140	DDE_Tnp_Tn3	Tn3
Cluster1011	aadA16	Pseudomonas_fluorescens_group	MGECluster1176	DDE_Tnp_IS240	IS240
Cluster1011	aadA16	Pseudomonas_fluorescens_group	MGECluster140	DDE_Tnp_Tn3	Tn3
Cluster1011	aadA16	_Pseudomonas__geniculata	MGECluster140	DDE_Tnp_Tn3	Tn3
Cluster1011	aadA16	Pseudomonas_helleri	MGECluster140	DDE_Tnp_Tn3	Tn3
Cluster1011	aadA16	Pseudomonas_helleri	MGECluster901	Phage_integrase	PhgIntegrase
Cluster1011	aadA16	Pseudomonas_psychrophila	MGECluster1176	DDE_Tnp_IS240	IS240
Cluster1011	aadA16	Pseudomonas_putida_group	MGECluster110	DDE_Tnp_Tn3	Tn3
Cluster1011	aadA16	Pseudomonas_putida_group	MGECluster1176	DDE_Tnp_IS240	IS240
Cluster1011	aadA16	Pseudomonas_putida_group	MGECluster140	DDE_Tnp_Tn3	Tn3
Cluster1011	aadA16	Pseudomonas_putida_group	MGECluster1541	DDE_Tnp_IS240	IS240
Cluster1011	aadA16	Pseudomonas_putida_group	MGECluster901	Phage_integrase	PhgIntegrase
Cluster1011	aadA16	Pseudomonas_sp._12M76_air	MGECluster1176	DDE_Tnp_IS240	IS240
Cluster1011	aadA16	Pseudomonas_sp._20_BN	MGECluster1176	DDE_Tnp_IS240	IS240
Cluster1011	aadA16	Pseudomonas_sp._20_BN	MGECluster901	Phage_integrase	PhgIntegrase
Cluster1011	aadA16	Pseudomonas_sp._C5pp	MGECluster1176	DDE_Tnp_IS240	IS240
Cluster1011	aadA16	Pseudomonas_sp._C5pp	MGECluster140	DDE_Tnp_Tn3	Tn3
Cluster1011	aadA16	Pseudomonas_sp._C5pp	MGECluster901	Phage_integrase	PhgIntegrase
Cluster1011	aadA16	Pseudomonas_sp._Leaf83	MGECluster140	DDE_Tnp_Tn3	Tn3
Cluster1011	aadA16	Pseudomonas_sp._MRSN12121	MGECluster901	Phage_integrase	PhgIntegrase
Cluster1011	aadA16	Pseudomonas_sp._NBRC_111118	MGECluster1541	DDE_Tnp_IS240	IS240
Cluster1011	aadA16	Pseudomonas_sp._NBRC_111118	MGECluster162	DDE_Tnp_Tn3	Tn3
Cluster1011	aadA16	Pseudomonas_sp._NBRC_111119	MGECluster1176	DDE_Tnp_IS240	IS240
Cluster1011	aadA16	Pseudomonas_sp._NBRC_111119	MGECluster1541	DDE_Tnp_IS240	IS240
Cluster1011	aadA16	Pseudomonas_sp._NBRC_111119	MGECluster901	Phage_integrase	PhgIntegrase
Cluster1011	aadA16	Pseudomonas_sp._NBRC_111121	MGECluster901	Phage_integrase	PhgIntegrase
Cluster1011	aadA16	Pseudomonas_sp._NBRC_111124	MGECluster1176	DDE_Tnp_IS240	IS240
Cluster1011	aadA16	Pseudomonas_sp._NBRC_111124	MGECluster901	Phage_integrase	PhgIntegrase
Cluster1011	aadA16	Pseudomonas_sp._NBRC_111125	MGECluster1541	DDE_Tnp_IS240	IS240
Cluster1011	aadA16	Pseudomonas_sp._NBRC_111125	MGECluster901	Phage_integrase	PhgIntegrase
Cluster1011	aadA16	Pseudomonas_sp._NBRC_111127	MGECluster1176	DDE_Tnp_IS240	IS240
Cluster1011	aadA16	Pseudomonas_sp._NBRC_111127	MGECluster140	DDE_Tnp_Tn3	Tn3
Cluster1011	aadA16	Pseudomonas_sp._NBRC_111127	MGECluster901	Phage_integrase	PhgIntegrase
Cluster1011	aadA16	Pseudomonas_sp._NBRC_111128	MGECluster901	Phage_integrase	PhgIntegrase
Cluster1011	aadA16	Pseudomonas_sp._NBRC_111129	MGECluster901	Phage_integrase	PhgIntegrase
Cluster1011	aadA16	Pseudomonas_sp._NBRC_111142	MGECluster1541	DDE_Tnp_IS240	IS240
Cluster1011	aadA16	Pseudomonas_sp._NBRC_111142	MGECluster901	Phage_integrase	PhgIntegrase
Cluster1011	aadA16	Pseudomonas_sp._NBRC_111143	MGECluster901	Phage_integrase	PhgIntegrase
Cluster1011	aadA16	Pseudomonas_sp._NBRC_111144	MGECluster901	Phage_integrase	PhgIntegrase
Cluster1011	aadA16	Pseudomonas_sp._P179	MGECluster1176	DDE_Tnp_IS240	IS240
Cluster1011	aadA16	Pseudomonas_sp._P179	MGECluster901	Phage_integrase	PhgIntegrase
Cluster1011	aadA16	Pseudomonas_sp._WCHP16	MGECluster1176	DDE_Tnp_IS240	IS240
Cluster1011	aadA16	Pseudomonas_stutzeri_group	MGECluster1176	DDE_Tnp_IS240	IS240
Cluster1011	aadA16	Pseudomonas_stutzeri_group	MGECluster140	DDE_Tnp_Tn3	Tn3
Cluster1011	aadA16	Pseudomonas_stutzeri_group	MGECluster901	Phage_integrase	PhgIntegrase
Cluster1011	aadA16	Ralstonia_sp._PBA	MGECluster1176	DDE_Tnp_IS240	IS240
Cluster1011	aadA16	Ralstonia_sp._PBA	MGECluster1541	DDE_Tnp_IS240	IS240
Cluster1011	aadA16	Raoultella_ornithinolytica	MGECluster1361	rve_3	rve3
Cluster1011	aadA16	Raoultella_ornithinolytica	MGECluster1541	DDE_Tnp_IS240	IS240
Cluster1011	aadA16	Raoultella_planticola	MGECluster1541	DDE_Tnp_IS240	IS240
Cluster1011	aadA16	Serratia_marcescens	MGECluster110	DDE_Tnp_Tn3	Tn3
Cluster1011	aadA16	Serratia_marcescens	MGECluster1176	DDE_Tnp_IS240	IS240
Cluster1011	aadA16	Serratia_marcescens	MGECluster135	DDE_Tnp_Tn3	Tn3
Cluster1011	aadA16	Serratia_marcescens	MGECluster1361	rve_3	rve3
Cluster1011	aadA16	Serratia_marcescens	MGECluster140	DDE_Tnp_Tn3	Tn3
Cluster1011	aadA16	Serratia_marcescens	MGECluster1541	DDE_Tnp_IS240	IS240
Cluster1011	aadA16	Serratia_marcescens	MGECluster162	DDE_Tnp_Tn3	Tn3
Cluster1011	aadA16	Serratia_marcescens	MGECluster901	Phage_integrase	PhgIntegrase
Cluster1011	aadA16	Serratia_sp._Leaf50	MGECluster110	DDE_Tnp_Tn3	Tn3
Cluster1011	aadA16	Serratia_sp._M24T3	MGECluster162	DDE_Tnp_Tn3	Tn3
Cluster1011	aadA16	Shigella_boydii	MGECluster110	DDE_Tnp_Tn3	Tn3
Cluster1011	aadA16	Shigella_boydii	MGECluster1176	DDE_Tnp_IS240	IS240
Cluster1011	aadA16	Shigella_boydii	MGECluster1541	DDE_Tnp_IS240	IS240
Cluster1011	aadA16	Shigella_boydii	MGECluster162	DDE_Tnp_Tn3	Tn3
Cluster1011	aadA16	Shigella_boydii	MGECluster901	Phage_integrase	PhgIntegrase
Cluster1011	aadA16	Shigella_dysenteriae	MGECluster162	DDE_Tnp_Tn3	Tn3
Cluster1011	aadA16	Shigella_dysenteriae	MGECluster901	Phage_integrase	PhgIntegrase
Cluster1011	aadA16	Shigella_flexneri	MGECluster110	DDE_Tnp_Tn3	Tn3
Cluster1011	aadA16	Shigella_flexneri	MGECluster1176	DDE_Tnp_IS240	IS240
Cluster1011	aadA16	Shigella_flexneri	MGECluster140	DDE_Tnp_Tn3	Tn3
Cluster1011	aadA16	Shigella_flexneri	MGECluster1541	DDE_Tnp_IS240	IS240
Cluster1011	aadA16	Shigella_flexneri	MGECluster162	DDE_Tnp_Tn3	Tn3
Cluster1011	aadA16	Shigella_flexneri	MGECluster901	Phage_integrase	PhgIntegrase
Cluster1011	aadA16	Shigella_sonnei	MGECluster110	DDE_Tnp_Tn3	Tn3
Cluster1011	aadA16	Shigella_sonnei	MGECluster1176	DDE_Tnp_IS240	IS240
Cluster1011	aadA16	Shigella_sonnei	MGECluster140	DDE_Tnp_Tn3	Tn3
Cluster1011	aadA16	Shigella_sonnei	MGECluster1541	DDE_Tnp_IS240	IS240
Cluster1011	aadA16	Shigella_sonnei	MGECluster162	DDE_Tnp_Tn3	Tn3
Cluster1011	aadA16	Shigella_sonnei	MGECluster901	Phage_integrase	PhgIntegrase
Cluster1011	aadA16	Shigella_sp._FC1172	MGECluster110	DDE_Tnp_Tn3	Tn3
Cluster1011	aadA16	Shigella_sp._FC1172	MGECluster901	Phage_integrase	PhgIntegrase
Cluster1011	aadA16	Shigella_sp._FC2045	MGECluster901	Phage_integrase	PhgIntegrase
Cluster1011	aadA16	Shigella_sp._FC2928	MGECluster901	Phage_integrase	PhgIntegrase
Cluster1011	aadA16	Shigella_sp._SF-2015	MGECluster1541	DDE_Tnp_IS240	IS240
Cluster1011	aadA16	Sphingobium_amiense	MGECluster1176	DDE_Tnp_IS240	IS240
Cluster1011	aadA16	Sphingobium_baderi	MGECluster1176	DDE_Tnp_IS240	IS240
Cluster1011	aadA16	Sphingobium_chinhatense	MGECluster1176	DDE_Tnp_IS240	IS240
Cluster1011	aadA16	Sphingobium_chungbukense	MGECluster1176	DDE_Tnp_IS240	IS240
Cluster1011	aadA16	Sphingobium_cloacae	MGECluster1176	DDE_Tnp_IS240	IS240
Cluster1011	aadA16	Sphingobium_czechense	MGECluster1176	DDE_Tnp_IS240	IS240
Cluster1011	aadA16	Sphingobium_sp._ba1	MGECluster1176	DDE_Tnp_IS240	IS240
Cluster1011	aadA16	Sphingobium_sp._EP60837	MGECluster1176	DDE_Tnp_IS240	IS240
Cluster1011	aadA16	Sphingobium_sp._HDIP04	MGECluster1176	DDE_Tnp_IS240	IS240
Cluster1011	aadA16	Sphingobium_sp._MI1205	MGECluster1176	DDE_Tnp_IS240	IS240
Cluster1011	aadA16	Sphingobium_sp._TKS	MGECluster1176	DDE_Tnp_IS240	IS240
Cluster1011	aadA16	Sphingobium_sp._YBL2	MGECluster1176	DDE_Tnp_IS240	IS240
Cluster1011	aadA16	Sphingobium_ummariense	MGECluster1176	DDE_Tnp_IS240	IS240
Cluster1011	aadA16	Sphingobium_xenophagum	MGECluster1176	DDE_Tnp_IS240	IS240
Cluster1011	aadA16	Sphingobium_yanoikuyae	MGECluster1176	DDE_Tnp_IS240	IS240
Cluster1011	aadA16	Sphingomonas_sp._Ant_H11	MGECluster1176	DDE_Tnp_IS240	IS240
Cluster1011	aadA16	Sphingomonas_sp._BHC-A	MGECluster1176	DDE_Tnp_IS240	IS240
Cluster1011	aadA16	Sphingomonas_sp._CCH15-F11	MGECluster1176	DDE_Tnp_IS240	IS240
Cluster1011	aadA16	Sphingomonas_sp._CCH16-B10	MGECluster1176	DDE_Tnp_IS240	IS240
Cluster1011	aadA16	Sphingomonas_sp._CCH18-H6	MGECluster1176	DDE_Tnp_IS240	IS240
Cluster1011	aadA16	Sphingomonas_sp._CCH21-G11	MGECluster1176	DDE_Tnp_IS240	IS240
Cluster1011	aadA16	Sphingomonas_sp._CCH5-A5	MGECluster1176	DDE_Tnp_IS240	IS240
Cluster1011	aadA16	Sphingomonas_sp._DC-6	MGECluster901	Phage_integrase	PhgIntegrase
Cluster1011	aadA16	Sphingomonas_sp._MEA3-1	MGECluster1176	DDE_Tnp_IS240	IS240
Cluster1011	aadA16	Sphingomonas_sp._MM-1	MGECluster1176	DDE_Tnp_IS240	IS240
Cluster1011	aadA16	Sphingomonas_wittichii	MGECluster1176	DDE_Tnp_IS240	IS240
Cluster1011	aadA16	Sphingopyxis_macrogoltabida	MGECluster1176	DDE_Tnp_IS240	IS240
Cluster1011	aadA16	Sphingopyxis_sp._H005	MGECluster1176	DDE_Tnp_IS240	IS240
Cluster1011	aadA16	Sphingopyxis_sp._H012	MGECluster1176	DDE_Tnp_IS240	IS240
Cluster1011	aadA16	Sphingopyxis_sp._H038	MGECluster1176	DDE_Tnp_IS240	IS240
Cluster1011	aadA16	Sphingopyxis_sp._H050	MGECluster1176	DDE_Tnp_IS240	IS240
Cluster1011	aadA16	Sphingopyxis_sp._H050	MGECluster901	Phage_integrase	PhgIntegrase
Cluster1011	aadA16	Sphingopyxis_sp._H053	MGECluster1176	DDE_Tnp_IS240	IS240
Cluster1011	aadA16	Sphingopyxis_sp._H077	MGECluster1176	DDE_Tnp_IS240	IS240
Cluster1011	aadA16	Sphingopyxis_sp._H080	MGECluster1176	DDE_Tnp_IS240	IS240
Cluster1011	aadA16	Sphingopyxis_sp._H085	MGECluster1176	DDE_Tnp_IS240	IS240
Cluster1011	aadA16	Sphingopyxis_sp._H085	MGECluster901	Phage_integrase	PhgIntegrase
Cluster1011	aadA16	Sphingopyxis_sp._H093	MGECluster1176	DDE_Tnp_IS240	IS240
Cluster1011	aadA16	Sphingopyxis_sp._H093	MGECluster901	Phage_integrase	PhgIntegrase
Cluster1011	aadA16	Sphingopyxis_sp._H115	MGECluster1176	DDE_Tnp_IS240	IS240
Cluster1011	aadA16	Sphingopyxis_sp._H115	MGECluster901	Phage_integrase	PhgIntegrase
Cluster1011	aadA16	Sphingopyxis_sp._LC363	MGECluster1176	DDE_Tnp_IS240	IS240
Cluster1011	aadA16	Stenotrophomonas_maltophilia	MGECluster1176	DDE_Tnp_IS240	IS240
Cluster1011	aadA16	Stenotrophomonas_maltophilia	MGECluster140	DDE_Tnp_Tn3	Tn3
Cluster1011	aadA16	Stenotrophomonas_maltophilia	MGECluster1541	DDE_Tnp_IS240	IS240
Cluster1011	aadA16	Tessaracoccus_sp._SIT7	MGECluster1176	DDE_Tnp_IS240	IS240
Cluster1011	aadA16	Thauera_humireducens	MGECluster1176	DDE_Tnp_IS240	IS240
Cluster1011	aadA16	Thauera_humireducens	MGECluster901	Phage_integrase	PhgIntegrase
Cluster1011	aadA16	Thauera_sp._ZV-1-C	MGECluster901	Phage_integrase	PhgIntegrase
Cluster1011	aadA16	Varibaculum_cambriense	MGECluster901	Phage_integrase	PhgIntegrase
Cluster1011	aadA16	Vibrio_cholerae	MGECluster1176	DDE_Tnp_IS240	IS240
Cluster1011	aadA16	Vibrio_cholerae	MGECluster135	DDE_Tnp_Tn3	Tn3
Cluster1011	aadA16	Vibrio_cholerae	MGECluster1541	DDE_Tnp_IS240	IS240
Cluster1011	aadA16	Vibrio_cholerae	MGECluster162	DDE_Tnp_Tn3	Tn3
Cluster1011	aadA16	Vibrio_cholerae	MGECluster901	Phage_integrase	PhgIntegrase
Cluster1011	aadA16	Vibrio_oreintalis_group	MGECluster135	DDE_Tnp_Tn3	Tn3
Cluster1011	aadA16	Vibrio_oreintalis_group	MGECluster1541	DDE_Tnp_IS240	IS240
Cluster1011	aadA16	Xanthomonas_euvesicatoria	MGECluster1176	DDE_Tnp_IS240	IS240
Cluster1011	aadA16	Xanthomonas_perforans	MGECluster1176	DDE_Tnp_IS240	IS240
Cluster1011	aadA16	Yersinia_enterocolitica	MGECluster110	DDE_Tnp_Tn3	Tn3
Cluster1011	aadA16	Yersinia_enterocolitica	MGECluster1176	DDE_Tnp_IS240	IS240
Cluster1011	aadA16	Yersinia_enterocolitica	MGECluster1541	DDE_Tnp_IS240	IS240
Cluster1011	aadA16	Yersinia_enterocolitica	MGECluster901	Phage_integrase	PhgIntegrase
Cluster1011	aadA16	Yersinia_frederiksenii	MGECluster1541	DDE_Tnp_IS240	IS240
Cluster1011	aadA16	Yersinia_intermedia	MGECluster162	DDE_Tnp_Tn3	Tn3
Cluster1011	aadA16	Yersinia_pseudotuberculosis_complex	MGECluster110	DDE_Tnp_Tn3	Tn3
Cluster1011	aadA16	Yersinia_pseudotuberculosis_complex	MGECluster140	DDE_Tnp_Tn3	Tn3
Cluster1011	aadA16	Yersinia_pseudotuberculosis_complex	MGECluster1541	DDE_Tnp_IS240	IS240
Cluster1011	aadA16	Yersinia_pseudotuberculosis_complex	MGECluster901	Phage_integrase	PhgIntegrase
Cluster1019	vanWB	Enterococcus_avium	MGECluster558	DDE_Tnp_ISL3	ISL3
Cluster1019	vanWB	Enterococcus_casseliflavus	MGECluster593	DDE_Tnp_ISL3	ISL3
Cluster1019	vanWB	Enterococcus_gallinarum	MGECluster593	DDE_Tnp_ISL3	ISL3
Cluster1019	vanWB	Enterococcus_raffinosus	MGECluster558	DDE_Tnp_ISL3	ISL3
Cluster1019	vanWB	Escherichia_coli	MGECluster593	DDE_Tnp_ISL3	ISL3
Cluster1027	aph(6)-Id	Achromobacter_piechaudii	MGECluster141	DUF4158	Unkown Domain Associated With MGE
Cluster1027	aph(6)-Id	Achromobacter_sp._ATCC35328	MGECluster1751	DDE_Tnp_IS1	IS1
Cluster1027	aph(6)-Id	Achromobacter_sp._ATCC35328	MGECluster1975	DDE_Tnp_IS1	IS1
Cluster1027	aph(6)-Id	Acidovorax_caeni	MGECluster145	DDE_Tnp_Tn3	Tn3
Cluster1027	aph(6)-Id	Acidovorax_delafieldii	MGECluster151	DDE_Tnp_Tn3	Tn3
Cluster1027	aph(6)-Id	Acidovorax_sp._JHL-9	MGECluster145	DDE_Tnp_Tn3	Tn3
Cluster1027	aph(6)-Id	Acidovorax_sp._JHL-9	MGECluster151	DDE_Tnp_Tn3	Tn3
Cluster1027	aph(6)-Id	Acidovorax_sp._JHL-9	MGECluster2103	DUF4158	Unkown Domain Associated With MGE
Cluster1027	aph(6)-Id	Acidovorax_sp._JHL-9	MGECluster360	rve	rve
Cluster1027	aph(6)-Id	Acidovorax_sp._JS42	MGECluster151	DDE_Tnp_Tn3	Tn3
Cluster1027	aph(6)-Id	Acidovorax_sp._RAC01	MGECluster151	DDE_Tnp_Tn3	Tn3
Cluster1027	aph(6)-Id	Acidovorax_sp._SD340	MGECluster151	DDE_Tnp_Tn3	Tn3
Cluster1027	aph(6)-Id	Acinetobacter_beijerinckii	MGECluster2405	DDE_Tnp_Tn3	Tn3
Cluster1027	aph(6)-Id	Acinetobacter_gandensis	MGECluster1562	rve	rve
Cluster1027	aph(6)-Id	Acinetobacter_guillouiae	MGECluster1628	DDE_Tnp_IS240	IS240
Cluster1027	aph(6)-Id	Acinetobacter_guillouiae	MGECluster2405	DDE_Tnp_Tn3	Tn3
Cluster1027	aph(6)-Id	Acinetobacter_guillouiae	MGECluster601	DDE_Tnp_ISL3	ISL3
Cluster1027	aph(6)-Id	Acinetobacter_gyllenbergii	MGECluster2405	DDE_Tnp_Tn3	Tn3
Cluster1027	aph(6)-Id	Acinetobacter_indicus	MGECluster1628	DDE_Tnp_IS240	IS240
Cluster1027	aph(6)-Id	Acinetobacter_indicus	MGECluster2405	DDE_Tnp_Tn3	Tn3
Cluster1027	aph(6)-Id	Acinetobacter_junii	MGECluster1562	rve	rve
Cluster1027	aph(6)-Id	Acinetobacter_junii	MGECluster601	DDE_Tnp_ISL3	ISL3
Cluster1027	aph(6)-Id	Acinetobacter_parvus	MGECluster1562	rve	rve
Cluster1027	aph(6)-Id	Acinetobacter_parvus	MGECluster1628	DDE_Tnp_IS240	IS240
Cluster1027	aph(6)-Id	Acinetobacter_parvus	MGECluster2405	DDE_Tnp_Tn3	Tn3
Cluster1027	aph(6)-Id	Acinetobacter_radioresistens	MGECluster1628	DDE_Tnp_IS240	IS240
Cluster1027	aph(6)-Id	Acinetobacter_radioresistens	MGECluster2405	DDE_Tnp_Tn3	Tn3
Cluster1027	aph(6)-Id	Acinetobacter_soli	MGECluster1562	rve	rve
Cluster1027	aph(6)-Id	Acinetobacter_sp._243_ASPC	MGECluster1628	DDE_Tnp_IS240	IS240
Cluster1027	aph(6)-Id	Acinetobacter_sp._ANC_3929	MGECluster1628	DDE_Tnp_IS240	IS240
Cluster1027	aph(6)-Id	Acinetobacter_sp._ATCC_27244	MGECluster1562	rve	rve
Cluster1027	aph(6)-Id	Acinetobacter_sp._CIP_101966	MGECluster1628	DDE_Tnp_IS240	IS240
Cluster1027	aph(6)-Id	Acinetobacter_sp._CIP_102129	MGECluster1562	rve	rve
Cluster1027	aph(6)-Id	Acinetobacter_sp._CIP_102129	MGECluster1628	DDE_Tnp_IS240	IS240
Cluster1027	aph(6)-Id	Acinetobacter_sp._CIP_102129	MGECluster2405	DDE_Tnp_Tn3	Tn3
Cluster1027	aph(6)-Id	Acinetobacter_sp._CIP_102136	MGECluster1562	rve	rve
Cluster1027	aph(6)-Id	Acinetobacter_sp._CIP_102136	MGECluster1628	DDE_Tnp_IS240	IS240
Cluster1027	aph(6)-Id	Acinetobacter_sp._CIP_102143	MGECluster1562	rve	rve
Cluster1027	aph(6)-Id	Acinetobacter_sp._CIP_102529	MGECluster1562	rve	rve
Cluster1027	aph(6)-Id	Acinetobacter_sp._CIP_102637	MGECluster1562	rve	rve
Cluster1027	aph(6)-Id	Acinetobacter_sp._CIP_110321	MGECluster2405	DDE_Tnp_Tn3	Tn3
Cluster1027	aph(6)-Id	Acinetobacter_sp._CIP_51.11	MGECluster1628	DDE_Tnp_IS240	IS240
Cluster1027	aph(6)-Id	Acinetobacter_sp._CIP_53.82	MGECluster1628	DDE_Tnp_IS240	IS240
Cluster1027	aph(6)-Id	Acinetobacter_sp._CIP_53.82	MGECluster601	DDE_Tnp_ISL3	ISL3
Cluster1027	aph(6)-Id	Acinetobacter_sp._CIP_64.2	MGECluster1628	DDE_Tnp_IS240	IS240
Cluster1027	aph(6)-Id	Acinetobacter_sp._COS3	MGECluster2405	DDE_Tnp_Tn3	Tn3
Cluster1027	aph(6)-Id	Acinetobacter_sp._HA	MGECluster1562	rve	rve
Cluster1027	aph(6)-Id	Acinetobacter_sp._HA	MGECluster1628	DDE_Tnp_IS240	IS240
Cluster1027	aph(6)-Id	Acinetobacter_sp._MDS7A	MGECluster1628	DDE_Tnp_IS240	IS240
Cluster1027	aph(6)-Id	Acinetobacter_sp._NBRC_100985	MGECluster2405	DDE_Tnp_Tn3	Tn3
Cluster1027	aph(6)-Id	Acinetobacter_sp._NCTC_7422	MGECluster1628	DDE_Tnp_IS240	IS240
Cluster1027	aph(6)-Id	Acinetobacter_sp._NCu2D-2	MGECluster1562	rve	rve
Cluster1027	aph(6)-Id	Acinetobacter_sp._NIPH_809	MGECluster2405	DDE_Tnp_Tn3	Tn3
Cluster1027	aph(6)-Id	Acinetobacter_sp._NIPH_899	MGECluster1562	rve	rve
Cluster1027	aph(6)-Id	Acinetobacter_sp._NIPH_899	MGECluster601	DDE_Tnp_ISL3	ISL3
Cluster1027	aph(6)-Id	Acinetobacter_sp._P8-3-8	MGECluster1628	DDE_Tnp_IS240	IS240
Cluster1027	aph(6)-Id	Acinetobacter_sp._SFC	MGECluster1628	DDE_Tnp_IS240	IS240
Cluster1027	aph(6)-Id	Acinetobacter_sp._TG2027	MGECluster1628	DDE_Tnp_IS240	IS240
Cluster1027	aph(6)-Id	Acinetobacter_sp._VT_511	MGECluster1628	DDE_Tnp_IS240	IS240
Cluster1027	aph(6)-Id	Acinetobacter_sp._WC-743	MGECluster1628	DDE_Tnp_IS240	IS240
Cluster1027	aph(6)-Id	Acinetobacter_sp._WC-743	MGECluster2405	DDE_Tnp_Tn3	Tn3
Cluster1027	aph(6)-Id	Acinetobacter_tandoii	MGECluster1628	DDE_Tnp_IS240	IS240
Cluster1027	aph(6)-Id	Acinetobacter_ursingii	MGECluster1628	DDE_Tnp_IS240	IS240
Cluster1027	aph(6)-Id	Acinetobacter_venetianus	MGECluster2405	DDE_Tnp_Tn3	Tn3
Cluster1027	aph(6)-Id	Actinobacillus_minor	MGECluster1172	rve	rve
Cluster1027	aph(6)-Id	Actinobacillus_pleuropneumoniae	MGECluster1172	rve	rve
Cluster1027	aph(6)-Id	Aeromonas_allosaccharophila	MGECluster140	DDE_Tnp_Tn3	Tn3
Cluster1027	aph(6)-Id	Aeromonas_caviae	MGECluster1097	Phage_integrase	PhgIntegrase
Cluster1027	aph(6)-Id	Aeromonas_caviae	MGECluster1176	DDE_Tnp_IS240	IS240
Cluster1027	aph(6)-Id	Aeromonas_caviae	MGECluster140	DDE_Tnp_Tn3	Tn3
Cluster1027	aph(6)-Id	Aeromonas_caviae	MGECluster1541	DDE_Tnp_IS240	IS240
Cluster1027	aph(6)-Id	Aeromonas_caviae	MGECluster2155	Phage_integrase	PhgIntegrase
Cluster1027	aph(6)-Id	Aeromonas_caviae	MGECluster374	rve	rve
Cluster1027	aph(6)-Id	Aeromonas_caviae	MGECluster601	DDE_Tnp_ISL3	ISL3
Cluster1027	aph(6)-Id	Aeromonas_simiae	MGECluster349	rve	rve
Cluster1027	aph(6)-Id	Aeromonas_simiae	MGECluster601	DDE_Tnp_ISL3	ISL3
Cluster1027	aph(6)-Id	Aeromonas_sp._EERV15	MGECluster140	DDE_Tnp_Tn3	Tn3
Cluster1027	aph(6)-Id	Aeromonas_sp._HZM	MGECluster1176	DDE_Tnp_IS240	IS240
Cluster1027	aph(6)-Id	Aeromonas_sp._HZM	MGECluster1975	DDE_Tnp_IS1	IS1
Cluster1027	aph(6)-Id	Aeromonas_sp._L_1B5_3	MGECluster1176	DDE_Tnp_IS240	IS240
Cluster1027	aph(6)-Id	Aeromonas_sp._L_1B5_3	MGECluster1541	DDE_Tnp_IS240	IS240
Cluster1027	aph(6)-Id	Aeromonas_sp._L_1B5_3	MGECluster2155	Phage_integrase	PhgIntegrase
Cluster1027	aph(6)-Id	Aeromonas_sp._L_1B5_3	MGECluster349	rve	rve
Cluster1027	aph(6)-Id	Aeromonas_sp._ZOR0001	MGECluster1176	DDE_Tnp_IS240	IS240
Cluster1027	aph(6)-Id	Aeromonas_sp._ZOR0001	MGECluster1541	DDE_Tnp_IS240	IS240
Cluster1027	aph(6)-Id	Aeromonas_veronii	MGECluster1007	DEDD_Tnp_IS110	IS110
Cluster1027	aph(6)-Id	Aeromonas_veronii	MGECluster1176	DDE_Tnp_IS240	IS240
Cluster1027	aph(6)-Id	Aeromonas_veronii	MGECluster135	DDE_Tnp_Tn3	Tn3
Cluster1027	aph(6)-Id	Aeromonas_veronii	MGECluster1541	DDE_Tnp_IS240	IS240
Cluster1027	aph(6)-Id	Alcaligenes_faecalis	MGECluster1176	DDE_Tnp_IS240	IS240
Cluster1027	aph(6)-Id	Alcaligenes_faecalis	MGECluster135	DDE_Tnp_Tn3	Tn3
Cluster1027	aph(6)-Id	Alcaligenes_faecalis	MGECluster349	rve	rve
Cluster1027	aph(6)-Id	Alcaligenes_faecalis	MGECluster963	DEDD_Tnp_IS110	IS110
Cluster1027	aph(6)-Id	Alcanivorax_dieselolei	MGECluster601	DDE_Tnp_ISL3	ISL3
Cluster1027	aph(6)-Id	Alcanivorax_jadensis	MGECluster601	DDE_Tnp_ISL3	ISL3
Cluster1027	aph(6)-Id	Alcanivorax_nanhaiticus	MGECluster601	DDE_Tnp_ISL3	ISL3
Cluster1027	aph(6)-Id	Alcanivorax_pacificus	MGECluster601	DDE_Tnp_ISL3	ISL3
Cluster1027	aph(6)-Id	Alcanivorax_sp._DG881	MGECluster601	DDE_Tnp_ISL3	ISL3
Cluster1027	aph(6)-Id	Alcanivorax_sp._KX64203	MGECluster601	DDE_Tnp_ISL3	ISL3
Cluster1027	aph(6)-Id	Alcanivorax_sp._NBRC_101098	MGECluster601	DDE_Tnp_ISL3	ISL3
Cluster1027	aph(6)-Id	Alcanivorax_sp._PN-3	MGECluster601	DDE_Tnp_ISL3	ISL3
Cluster1027	aph(6)-Id	Alicycliphilus_denitrificans	MGECluster2103	DUF4158	Unkown Domain Associated With MGE
Cluster1027	aph(6)-Id	Alicycliphilus_sp._B1	MGECluster151	DDE_Tnp_Tn3	Tn3
Cluster1027	aph(6)-Id	Aliiglaciecola_lipolytica	MGECluster1831	DDE_Tnp_Tn3	Tn3
Cluster1027	aph(6)-Id	Alishewanella_agri	MGECluster601	DDE_Tnp_ISL3	ISL3
Cluster1027	aph(6)-Id	alpha_proteobacterium_LLX12A	MGECluster1176	DDE_Tnp_IS240	IS240
Cluster1027	aph(6)-Id	Alteromonadaceae_bacterium_XY-R5	MGECluster492	DUF4158	Unkown Domain Associated With MGE
Cluster1027	aph(6)-Id	Alteromonas_macleodii	MGECluster492	DUF4158	Unkown Domain Associated With MGE
Cluster1027	aph(6)-Id	Alteromonas_macleodii	MGECluster601	DDE_Tnp_ISL3	ISL3
Cluster1027	aph(6)-Id	Alteromonas_mediterranea	MGECluster136	DDE_Tnp_Tn3	Tn3
Cluster1027	aph(6)-Id	Alteromonas_mediterranea	MGECluster1831	DDE_Tnp_Tn3	Tn3
Cluster1027	aph(6)-Id	Alteromonas_mediterranea	MGECluster492	DUF4158	Unkown Domain Associated With MGE
Cluster1027	aph(6)-Id	Alteromonas_naphthalenivorans	MGECluster492	DUF4158	Unkown Domain Associated With MGE
Cluster1027	aph(6)-Id	Arthrobacter_luteolus	MGECluster1176	DDE_Tnp_IS240	IS240
Cluster1027	aph(6)-Id	Azospira_oryzae	MGECluster374	rve	rve
Cluster1027	aph(6)-Id	Bacillus_cereus_group	MGECluster1975	DDE_Tnp_IS1	IS1
Cluster1027	aph(6)-Id	Bacillus_coahuilensis	MGECluster1975	DDE_Tnp_IS1	IS1
Cluster1027	aph(6)-Id	Bacillus_sp._CPSM8	MGECluster1975	DDE_Tnp_IS1	IS1
Cluster1027	aph(6)-Id	Bacteroides_cellulosilyticus	MGECluster855	rve	rve
Cluster1027	aph(6)-Id	Bacteroides_fragilis	MGECluster855	rve	rve
Cluster1027	aph(6)-Id	Bacteroides_massiliensis	MGECluster855	rve	rve
Cluster1027	aph(6)-Id	Bacteroides_ovatus	MGECluster855	rve	rve
Cluster1027	aph(6)-Id	Bacteroides_sp._1_1_6	MGECluster855	rve	rve
Cluster1027	aph(6)-Id	Bacteroides_sp._2_1_56FAA	MGECluster855	rve	rve
Cluster1027	aph(6)-Id	Bacteroides_sp._3_1_13	MGECluster855	rve	rve
Cluster1027	aph(6)-Id	Bacteroides_sp._3_1_40A	MGECluster855	rve	rve
Cluster1027	aph(6)-Id	Bacteroides_uniformis	MGECluster855	rve	rve
Cluster1027	aph(6)-Id	beta_proteobacterium_FWI2	MGECluster141	DUF4158	Unkown Domain Associated With MGE
Cluster1027	aph(6)-Id	beta_proteobacterium_FWI2	MGECluster374	rve	rve
Cluster1027	aph(6)-Id	Brevibacterium_epidermidis	MGECluster1176	DDE_Tnp_IS240	IS240
Cluster1027	aph(6)-Id	Brevundimonas_nasdae	MGECluster1176	DDE_Tnp_IS240	IS240
Cluster1027	aph(6)-Id	Burkholderia_cepacia_complex	MGECluster1176	DDE_Tnp_IS240	IS240
Cluster1027	aph(6)-Id	Burkholderia_cepacia_complex	MGECluster141	DUF4158	Unkown Domain Associated With MGE
Cluster1027	aph(6)-Id	Burkholderia_cepacia_complex	MGECluster145	DDE_Tnp_Tn3	Tn3
Cluster1027	aph(6)-Id	Burkholderia_cepacia_complex	MGECluster151	DDE_Tnp_Tn3	Tn3
Cluster1027	aph(6)-Id	Burkholderia_cepacia_complex	MGECluster2103	DUF4158	Unkown Domain Associated With MGE
Cluster1027	aph(6)-Id	Burkholderia_cepacia_complex	MGECluster360	rve	rve
Cluster1027	aph(6)-Id	Burkholderia_jiangsuensis	MGECluster151	DDE_Tnp_Tn3	Tn3
Cluster1027	aph(6)-Id	Burkholderia_sp._YI23	MGECluster1176	DDE_Tnp_IS240	IS240
Cluster1027	aph(6)-Id	Burkholderia_sp._YI23	MGECluster141	DUF4158	Unkown Domain Associated With MGE
Cluster1027	aph(6)-Id	Burkholderia_sp._YI23	MGECluster151	DDE_Tnp_Tn3	Tn3
Cluster1027	aph(6)-Id	Burkholderia_sp._YI23	MGECluster374	rve	rve
Cluster1027	aph(6)-Id	Carnimonas_nigrificans	MGECluster601	DDE_Tnp_ISL3	ISL3
Cluster1027	aph(6)-Id	Castellaniella_caeni	MGECluster141	DUF4158	Unkown Domain Associated With MGE
Cluster1027	aph(6)-Id	Cellvibrio_sp._BR	MGECluster349	rve	rve
Cluster1027	aph(6)-Id	Chlamydia_muridarum	MGECluster2155	Phage_integrase	PhgIntegrase
Cluster1027	aph(6)-Id	Chlamydia_trachomatis	MGECluster2155	Phage_integrase	PhgIntegrase
Cluster1027	aph(6)-Id	Chromohalobacter_japonicus	MGECluster601	DDE_Tnp_ISL3	ISL3
Cluster1027	aph(6)-Id	Citrobacter_amalonaticus	MGECluster1007	DEDD_Tnp_IS110	IS110
Cluster1027	aph(6)-Id	Citrobacter_amalonaticus	MGECluster108	DDE_Tnp_Tn3	Tn3
Cluster1027	aph(6)-Id	Citrobacter_amalonaticus	MGECluster1176	DDE_Tnp_IS240	IS240
Cluster1027	aph(6)-Id	Citrobacter_amalonaticus	MGECluster1391	rve_3	rve3
Cluster1027	aph(6)-Id	Citrobacter_amalonaticus	MGECluster145	DDE_Tnp_Tn3	Tn3
Cluster1027	aph(6)-Id	Citrobacter_amalonaticus	MGECluster1541	DDE_Tnp_IS240	IS240
Cluster1027	aph(6)-Id	Citrobacter_amalonaticus	MGECluster1751	DDE_Tnp_IS1	IS1
Cluster1027	aph(6)-Id	Citrobacter_amalonaticus	MGECluster1975	DDE_Tnp_IS1	IS1
Cluster1027	aph(6)-Id	Citrobacter_amalonaticus	MGECluster263	rve	rve
Cluster1027	aph(6)-Id	Citrobacter_amalonaticus	MGECluster425	TniQ	TniQ
Cluster1027	aph(6)-Id	Citrobacter_amalonaticus	MGECluster601	DDE_Tnp_ISL3	ISL3
Cluster1027	aph(6)-Id	Citrobacter_braakii	MGECluster1541	DDE_Tnp_IS240	IS240
Cluster1027	aph(6)-Id	Citrobacter_braakii	MGECluster1975	DDE_Tnp_IS1	IS1
Cluster1027	aph(6)-Id	Citrobacter_braakii	MGECluster878	DEDD_Tnp_IS110	IS110
Cluster1027	aph(6)-Id	Citrobacter_pasteurii	MGECluster1975	DDE_Tnp_IS1	IS1
Cluster1027	aph(6)-Id	Citrobacter_rodentium	MGECluster2522	TnpB_IS66	TnpBIS66
Cluster1027	aph(6)-Id	Citrobacter_rodentium	MGECluster3099	rve_2	rve2
Cluster1027	aph(6)-Id	Citrobacter_sp._30_2	MGECluster1039	DDE_Tnp_Tn3	Tn3
Cluster1027	aph(6)-Id	Citrobacter_sp._30_2	MGECluster1391	rve_3	rve3
Cluster1027	aph(6)-Id	Citrobacter_sp._30_2	MGECluster1541	DDE_Tnp_IS240	IS240
Cluster1027	aph(6)-Id	Citrobacter_sp._30_2	MGECluster1975	DDE_Tnp_IS1	IS1
Cluster1027	aph(6)-Id	Citrobacter_sp._30_2	MGECluster601	DDE_Tnp_ISL3	ISL3
Cluster1027	aph(6)-Id	Citrobacter_sp._30_2	MGECluster963	DEDD_Tnp_IS110	IS110
Cluster1027	aph(6)-Id	Citrobacter_sp._30_2	MGECluster980	DEDD_Tnp_IS110	IS110
Cluster1027	aph(6)-Id	Citrobacter_sp._50677481	MGECluster1007	DEDD_Tnp_IS110	IS110
Cluster1027	aph(6)-Id	Citrobacter_sp._50677481	MGECluster1150	rve	rve
Cluster1027	aph(6)-Id	Citrobacter_sp._50677481	MGECluster135	DDE_Tnp_Tn3	Tn3
Cluster1027	aph(6)-Id	Citrobacter_sp._50677481	MGECluster1541	DDE_Tnp_IS240	IS240
Cluster1027	aph(6)-Id	Citrobacter_sp._50677481	MGECluster515	DDE_Tnp_4	Tnp4
Cluster1027	aph(6)-Id	Citrobacter_sp._50677481	MGECluster84	DDE_Tnp_Tn3	Tn3
Cluster1027	aph(6)-Id	Citrobacter_sp._A1	MGECluster123	DDE_Tnp_Tn3	Tn3
Cluster1027	aph(6)-Id	Citrobacter_sp._A1	MGECluster1751	DDE_Tnp_IS1	IS1
Cluster1027	aph(6)-Id	Citrobacter_sp._A1	MGECluster84	DDE_Tnp_Tn3	Tn3
Cluster1027	aph(6)-Id	Citrobacter_sp._AATXQ	MGECluster1541	DDE_Tnp_IS240	IS240
Cluster1027	aph(6)-Id	Citrobacter_sp._AATXQ	MGECluster1975	DDE_Tnp_IS1	IS1
Cluster1027	aph(6)-Id	Citrobacter_sp._AATXQ	MGECluster3099	rve_2	rve2
Cluster1027	aph(6)-Id	Citrobacter_sp._AATXR	MGECluster1541	DDE_Tnp_IS240	IS240
Cluster1027	aph(6)-Id	Citrobacter_sp._AATXR	MGECluster1751	DDE_Tnp_IS1	IS1
Cluster1027	aph(6)-Id	Citrobacter_sp._AATXR	MGECluster1975	DDE_Tnp_IS1	IS1
Cluster1027	aph(6)-Id	Citrobacter_sp._AATXR	MGECluster963	DEDD_Tnp_IS110	IS110
Cluster1027	aph(6)-Id	Citrobacter_sp._BIDMC107	MGECluster1007	DEDD_Tnp_IS110	IS110
Cluster1027	aph(6)-Id	Citrobacter_sp._BIDMC107	MGECluster108	DDE_Tnp_Tn3	Tn3
Cluster1027	aph(6)-Id	Citrobacter_sp._BIDMC107	MGECluster135	DDE_Tnp_Tn3	Tn3
Cluster1027	aph(6)-Id	Citrobacter_sp._BIDMC107	MGECluster145	DDE_Tnp_Tn3	Tn3
Cluster1027	aph(6)-Id	Citrobacter_sp._BIDMC107	MGECluster1541	DDE_Tnp_IS240	IS240
Cluster1027	aph(6)-Id	Citrobacter_sp._BIDMC107	MGECluster1751	DDE_Tnp_IS1	IS1
Cluster1027	aph(6)-Id	Citrobacter_sp._BIDMC107	MGECluster1975	DDE_Tnp_IS1	IS1
Cluster1027	aph(6)-Id	Citrobacter_sp._BIDMC107	MGECluster2059	DDE_Tnp_IS1	IS1
Cluster1027	aph(6)-Id	Citrobacter_sp._BIDMC107	MGECluster263	rve	rve
Cluster1027	aph(6)-Id	Citrobacter_sp._BIDMC107	MGECluster878	DEDD_Tnp_IS110	IS110
Cluster1027	aph(6)-Id	Citrobacter_sp._BIDMC107	MGECluster963	DEDD_Tnp_IS110	IS110
Cluster1027	aph(6)-Id	Citrobacter_sp._BIDMC107	MGECluster980	DEDD_Tnp_IS110	IS110
Cluster1027	aph(6)-Id	Citrobacter_sp._BIDMC108	MGECluster1007	DEDD_Tnp_IS110	IS110
Cluster1027	aph(6)-Id	Citrobacter_sp._BIDMC108	MGECluster1039	DDE_Tnp_Tn3	Tn3
Cluster1027	aph(6)-Id	Citrobacter_sp._BIDMC108	MGECluster108	DDE_Tnp_Tn3	Tn3
Cluster1027	aph(6)-Id	Citrobacter_sp._BIDMC108	MGECluster110	DDE_Tnp_Tn3	Tn3
Cluster1027	aph(6)-Id	Citrobacter_sp._BIDMC108	MGECluster1176	DDE_Tnp_IS240	IS240
Cluster1027	aph(6)-Id	Citrobacter_sp._BIDMC108	MGECluster119	DDE_Tnp_Tn3	Tn3
Cluster1027	aph(6)-Id	Citrobacter_sp._BIDMC108	MGECluster124	DDE_Tnp_Tn3	Tn3
Cluster1027	aph(6)-Id	Citrobacter_sp._BIDMC108	MGECluster129	DDE_Tnp_Tn3	Tn3
Cluster1027	aph(6)-Id	Citrobacter_sp._BIDMC108	MGECluster1391	rve_3	rve3
Cluster1027	aph(6)-Id	Citrobacter_sp._BIDMC108	MGECluster140	DDE_Tnp_Tn3	Tn3
Cluster1027	aph(6)-Id	Citrobacter_sp._BIDMC108	MGECluster145	DDE_Tnp_Tn3	Tn3
Cluster1027	aph(6)-Id	Citrobacter_sp._BIDMC108	MGECluster1541	DDE_Tnp_IS240	IS240
Cluster1027	aph(6)-Id	Citrobacter_sp._BIDMC108	MGECluster1751	DDE_Tnp_IS1	IS1
Cluster1027	aph(6)-Id	Citrobacter_sp._BIDMC108	MGECluster1975	DDE_Tnp_IS1	IS1
Cluster1027	aph(6)-Id	Citrobacter_sp._BIDMC108	MGECluster263	rve	rve
Cluster1027	aph(6)-Id	Citrobacter_sp._BIDMC108	MGECluster357	DUF3701	Unkown Domain Associated With MGE
Cluster1027	aph(6)-Id	Citrobacter_sp._BIDMC108	MGECluster425	TniQ	TniQ
Cluster1027	aph(6)-Id	Citrobacter_sp._BIDMC108	MGECluster780	DDE_Tnp_Tn3	Tn3
Cluster1027	aph(6)-Id	Citrobacter_sp._BIDMC108	MGECluster878	DEDD_Tnp_IS110	IS110
Cluster1027	aph(6)-Id	Citrobacter_sp._BIDMC108	MGECluster963	DEDD_Tnp_IS110	IS110
Cluster1027	aph(6)-Id	Citrobacter_sp._JT3	MGECluster1007	DEDD_Tnp_IS110	IS110
Cluster1027	aph(6)-Id	Citrobacter_sp._JT3	MGECluster108	DDE_Tnp_Tn3	Tn3
Cluster1027	aph(6)-Id	Citrobacter_sp._JT3	MGECluster1176	DDE_Tnp_IS240	IS240
Cluster1027	aph(6)-Id	Citrobacter_sp._JT3	MGECluster1391	rve_3	rve3
Cluster1027	aph(6)-Id	Citrobacter_sp._JT3	MGECluster263	rve	rve
Cluster1027	aph(6)-Id	Citrobacter_sp._JT3	MGECluster425	TniQ	TniQ
Cluster1027	aph(6)-Id	Citrobacter_sp._JT3	MGECluster515	DDE_Tnp_4	Tnp4
Cluster1027	aph(6)-Id	Citrobacter_sp._JT3	MGECluster963	DEDD_Tnp_IS110	IS110
Cluster1027	aph(6)-Id	Citrobacter_sp._KTE151	MGECluster1975	DDE_Tnp_IS1	IS1
Cluster1027	aph(6)-Id	Citrobacter_sp._KTE151	MGECluster878	DEDD_Tnp_IS110	IS110
Cluster1027	aph(6)-Id	Citrobacter_sp._KTE32	MGECluster1007	DEDD_Tnp_IS110	IS110
Cluster1027	aph(6)-Id	Citrobacter_sp._KTE32	MGECluster1391	rve_3	rve3
Cluster1027	aph(6)-Id	Citrobacter_sp._KTE32	MGECluster1541	DDE_Tnp_IS240	IS240
Cluster1027	aph(6)-Id	Citrobacter_sp._KTE32	MGECluster1751	DDE_Tnp_IS1	IS1
Cluster1027	aph(6)-Id	Citrobacter_sp._KTE32	MGECluster1975	DDE_Tnp_IS1	IS1
Cluster1027	aph(6)-Id	Citrobacter_sp._L17	MGECluster123	DDE_Tnp_Tn3	Tn3
Cluster1027	aph(6)-Id	Citrobacter_sp._L17	MGECluster1541	DDE_Tnp_IS240	IS240
Cluster1027	aph(6)-Id	Citrobacter_sp._L17	MGECluster1751	DDE_Tnp_IS1	IS1
Cluster1027	aph(6)-Id	Citrobacter_sp._L17	MGECluster1975	DDE_Tnp_IS1	IS1
Cluster1027	aph(6)-Id	Citrobacter_sp._L17	MGECluster84	DDE_Tnp_Tn3	Tn3
Cluster1027	aph(6)-Id	Citrobacter_sp._MGH100	MGECluster1007	DEDD_Tnp_IS110	IS110
Cluster1027	aph(6)-Id	Citrobacter_sp._MGH100	MGECluster124	DDE_Tnp_Tn3	Tn3
Cluster1027	aph(6)-Id	Citrobacter_sp._MGH100	MGECluster1541	DDE_Tnp_IS240	IS240
Cluster1027	aph(6)-Id	Citrobacter_sp._MGH100	MGECluster1751	DDE_Tnp_IS1	IS1
Cluster1027	aph(6)-Id	Citrobacter_sp._MGH100	MGECluster1975	DDE_Tnp_IS1	IS1
Cluster1027	aph(6)-Id	Citrobacter_sp._MGH100	MGECluster263	rve	rve
Cluster1027	aph(6)-Id	Citrobacter_sp._MGH100	MGECluster3099	rve_2	rve2
Cluster1027	aph(6)-Id	Citrobacter_sp._MGH100	MGECluster425	TniQ	TniQ
Cluster1027	aph(6)-Id	Citrobacter_sp._MGH100	MGECluster878	DEDD_Tnp_IS110	IS110
Cluster1027	aph(6)-Id	Citrobacter_sp._MGH100	MGECluster963	DEDD_Tnp_IS110	IS110
Cluster1027	aph(6)-Id	Citrobacter_sp._MGH100	MGECluster980	DEDD_Tnp_IS110	IS110
Cluster1027	aph(6)-Id	Citrobacter_sp._MGH105	MGECluster1039	DDE_Tnp_Tn3	Tn3
Cluster1027	aph(6)-Id	Citrobacter_sp._MGH105	MGECluster108	DDE_Tnp_Tn3	Tn3
Cluster1027	aph(6)-Id	Citrobacter_sp._MGH105	MGECluster119	DDE_Tnp_Tn3	Tn3
Cluster1027	aph(6)-Id	Citrobacter_sp._MGH105	MGECluster1391	rve_3	rve3
Cluster1027	aph(6)-Id	Citrobacter_sp._MGH105	MGECluster1541	DDE_Tnp_IS240	IS240
Cluster1027	aph(6)-Id	Citrobacter_sp._MGH105	MGECluster263	rve	rve
Cluster1027	aph(6)-Id	Citrobacter_sp._MGH105	MGECluster357	DUF3701	Unkown Domain Associated With MGE
Cluster1027	aph(6)-Id	Citrobacter_sp._MGH105	MGECluster425	TniQ	TniQ
Cluster1027	aph(6)-Id	Citrobacter_sp._MGH109	MGECluster1007	DEDD_Tnp_IS110	IS110
Cluster1027	aph(6)-Id	Citrobacter_sp._MGH109	MGECluster108	DDE_Tnp_Tn3	Tn3
Cluster1027	aph(6)-Id	Citrobacter_sp._MGH109	MGECluster1391	rve_3	rve3
Cluster1027	aph(6)-Id	Citrobacter_sp._MGH109	MGECluster145	DDE_Tnp_Tn3	Tn3
Cluster1027	aph(6)-Id	Citrobacter_sp._MGH109	MGECluster1541	DDE_Tnp_IS240	IS240
Cluster1027	aph(6)-Id	Citrobacter_sp._MGH109	MGECluster1975	DDE_Tnp_IS1	IS1
Cluster1027	aph(6)-Id	Citrobacter_sp._MGH109	MGECluster3099	rve_2	rve2
Cluster1027	aph(6)-Id	Citrobacter_sp._MGH109	MGECluster515	DDE_Tnp_4	Tnp4
Cluster1027	aph(6)-Id	Citrobacter_sp._MGH109	MGECluster963	DEDD_Tnp_IS110	IS110
Cluster1027	aph(6)-Id	Citrobacter_sp._MGH_55	MGECluster1007	DEDD_Tnp_IS110	IS110
Cluster1027	aph(6)-Id	Citrobacter_sp._MGH_55	MGECluster108	DDE_Tnp_Tn3	Tn3
Cluster1027	aph(6)-Id	Citrobacter_sp._MGH_55	MGECluster1391	rve_3	rve3
Cluster1027	aph(6)-Id	Citrobacter_sp._MGH_55	MGECluster1975	DDE_Tnp_IS1	IS1
Cluster1027	aph(6)-Id	Citrobacter_sp._MGH_55	MGECluster963	DEDD_Tnp_IS110	IS110
Cluster1027	aph(6)-Id	Citrobacter_sp._MGH99	MGECluster1176	DDE_Tnp_IS240	IS240
Cluster1027	aph(6)-Id	Citrobacter_sp._MGH99	MGECluster119	DDE_Tnp_Tn3	Tn3
Cluster1027	aph(6)-Id	Citrobacter_sp._MGH99	MGECluster124	DDE_Tnp_Tn3	Tn3
Cluster1027	aph(6)-Id	Citrobacter_sp._MGH99	MGECluster141	DUF4158	Unkown Domain Associated With MGE
Cluster1027	aph(6)-Id	Citrobacter_sp._MGH99	MGECluster1541	DDE_Tnp_IS240	IS240
Cluster1027	aph(6)-Id	Citrobacter_sp._MGH99	MGECluster1751	DDE_Tnp_IS1	IS1
Cluster1027	aph(6)-Id	Citrobacter_sp._MGH99	MGECluster1975	DDE_Tnp_IS1	IS1
Cluster1027	aph(6)-Id	Citrobacter_sp._MGH99	MGECluster263	rve	rve
Cluster1027	aph(6)-Id	Citrobacter_sp._MGH99	MGECluster2798	DUF4102	Unkown Domain Associated With MGE
Cluster1027	aph(6)-Id	Citrobacter_sp._MGH99	MGECluster357	DUF3701	Unkown Domain Associated With MGE
Cluster1027	aph(6)-Id	Citrobacter_sp._MGH99	MGECluster963	DEDD_Tnp_IS110	IS110
Cluster1027	aph(6)-Id	Clavibacter_cf._michiganensis_LMG_26808	MGECluster1176	DDE_Tnp_IS240	IS240
Cluster1027	aph(6)-Id	Clavibacter_cf._michiganensis_LMG_26808	MGECluster1498	Phage_integrase	PhgIntegrase
Cluster1027	aph(6)-Id	Clavibacter_cf._michiganensis_LMG_26808	MGECluster1541	DDE_Tnp_IS240	IS240
Cluster1027	aph(6)-Id	Clavibacter_cf._michiganensis_LMG_26808	MGECluster515	DDE_Tnp_4	Tnp4
Cluster1027	aph(6)-Id	Clostridiaceae_bacterium_mt10	MGECluster515	DDE_Tnp_4	Tnp4
Cluster1027	aph(6)-Id	_Clostridium__bolteae	MGECluster1975	DDE_Tnp_IS1	IS1
Cluster1027	aph(6)-Id	Clostridium_drakei	MGECluster1391	rve_3	rve3
Cluster1027	aph(6)-Id	_Clostridium__scindens	MGECluster1975	DDE_Tnp_IS1	IS1
Cluster1027	aph(6)-Id	Cobetia_amphilecti	MGECluster601	DDE_Tnp_ISL3	ISL3
Cluster1027	aph(6)-Id	Comamonadaceae_bacterium_A1	MGECluster601	DDE_Tnp_ISL3	ISL3
Cluster1027	aph(6)-Id	Comamonadaceae_bacterium_B1	MGECluster601	DDE_Tnp_ISL3	ISL3
Cluster1027	aph(6)-Id	Comamonas_aquatica	MGECluster151	DDE_Tnp_Tn3	Tn3
Cluster1027	aph(6)-Id	Comamonas_testosteroni	MGECluster141	DUF4158	Unkown Domain Associated With MGE
Cluster1027	aph(6)-Id	Comamonas_testosteroni	MGECluster151	DDE_Tnp_Tn3	Tn3
Cluster1027	aph(6)-Id	Comamonas_testosteroni	MGECluster349	rve	rve
Cluster1027	aph(6)-Id	Corynebacterium_diphtheriae	MGECluster1176	DDE_Tnp_IS240	IS240
Cluster1027	aph(6)-Id	Corynebacterium_propinquum	MGECluster1176	DDE_Tnp_IS240	IS240
Cluster1027	aph(6)-Id	Corynebacterium_sp._KPL1989	MGECluster1176	DDE_Tnp_IS240	IS240
Cluster1027	aph(6)-Id	Corynebacterium_sp._KPL1995	MGECluster1176	DDE_Tnp_IS240	IS240
Cluster1027	aph(6)-Id	Corynebacterium_xerosis	MGECluster1562	rve	rve
Cluster1027	aph(6)-Id	Croceicoccus_sp._H4	MGECluster1176	DDE_Tnp_IS240	IS240
Cluster1027	aph(6)-Id	Croceicoccus_sp._H4	MGECluster186	DDE_Tnp_Tn3	Tn3
Cluster1027	aph(6)-Id	Cronobacter_dublinensis	MGECluster1751	DDE_Tnp_IS1	IS1
Cluster1027	aph(6)-Id	Cronobacter_malonaticus	MGECluster1975	DDE_Tnp_IS1	IS1
Cluster1027	aph(6)-Id	Cronobacter_malonaticus	MGECluster263	rve	rve
Cluster1027	aph(6)-Id	Cronobacter_malonaticus	MGECluster425	TniQ	TniQ
Cluster1027	aph(6)-Id	Cronobacter_sakazakii	MGECluster1007	DEDD_Tnp_IS110	IS110
Cluster1027	aph(6)-Id	Cronobacter_sakazakii	MGECluster1039	DDE_Tnp_Tn3	Tn3
Cluster1027	aph(6)-Id	Cronobacter_sakazakii	MGECluster1234	rve	rve
Cluster1027	aph(6)-Id	Cronobacter_sakazakii	MGECluster1391	rve_3	rve3
Cluster1027	aph(6)-Id	Cronobacter_sakazakii	MGECluster145	DDE_Tnp_Tn3	Tn3
Cluster1027	aph(6)-Id	Cronobacter_sakazakii	MGECluster1541	DDE_Tnp_IS240	IS240
Cluster1027	aph(6)-Id	Cronobacter_sakazakii	MGECluster1751	DDE_Tnp_IS1	IS1
Cluster1027	aph(6)-Id	Cronobacter_sakazakii	MGECluster1975	DDE_Tnp_IS1	IS1
Cluster1027	aph(6)-Id	Cronobacter_sakazakii	MGECluster2059	DDE_Tnp_IS1	IS1
Cluster1027	aph(6)-Id	Cronobacter_sakazakii	MGECluster263	rve	rve
Cluster1027	aph(6)-Id	Cronobacter_sakazakii	MGECluster3099	rve_2	rve2
Cluster1027	aph(6)-Id	Cronobacter_sakazakii	MGECluster878	DEDD_Tnp_IS110	IS110
Cluster1027	aph(6)-Id	Cupriavidus_metallidurans	MGECluster141	DUF4158	Unkown Domain Associated With MGE
Cluster1027	aph(6)-Id	Cupriavidus_metallidurans	MGECluster151	DDE_Tnp_Tn3	Tn3
Cluster1027	aph(6)-Id	Cupriavidus_pauculus	MGECluster151	DDE_Tnp_Tn3	Tn3
Cluster1027	aph(6)-Id	Cupriavidus_pinatubonensis	MGECluster151	DDE_Tnp_Tn3	Tn3
Cluster1027	aph(6)-Id	Cupriavidus_sp._HMR-1	MGECluster141	DUF4158	Unkown Domain Associated With MGE
Cluster1027	aph(6)-Id	Cupriavidus_sp._SHE	MGECluster141	DUF4158	Unkown Domain Associated With MGE
Cluster1027	aph(6)-Id	Cupriavidus_sp._SK-3	MGECluster151	DDE_Tnp_Tn3	Tn3
Cluster1027	aph(6)-Id	Cupriavidus_sp._SK-4	MGECluster151	DDE_Tnp_Tn3	Tn3
Cluster1027	aph(6)-Id	Cupriavidus_sp._WS	MGECluster141	DUF4158	Unkown Domain Associated With MGE
Cluster1027	aph(6)-Id	Cystobacter_violaceus	MGECluster1751	DDE_Tnp_IS1	IS1
Cluster1027	aph(6)-Id	Delftia_tsuruhatensis	MGECluster1176	DDE_Tnp_IS240	IS240
Cluster1027	aph(6)-Id	Desulfitobacterium_dichloroeliminans	MGECluster515	DDE_Tnp_4	Tnp4
Cluster1027	aph(6)-Id	Desulfotalea_psychrophila	MGECluster1975	DDE_Tnp_IS1	IS1
Cluster1027	aph(6)-Id	Diaphorobacter_sp._J5-51	MGECluster151	DDE_Tnp_Tn3	Tn3
Cluster1027	aph(6)-Id	Dickeya_chrysanthemi	MGECluster3099	rve_2	rve2
Cluster1027	aph(6)-Id	Dickeya_sp._CSL_RW240	MGECluster3099	rve_2	rve2
Cluster1027	aph(6)-Id	Dickeya_sp._DW_0440	MGECluster3099	rve_2	rve2
Cluster1027	aph(6)-Id	Edwardsiella_anguillarum	MGECluster124	DDE_Tnp_Tn3	Tn3
Cluster1027	aph(6)-Id	Edwardsiella_anguillarum	MGECluster141	DUF4158	Unkown Domain Associated With MGE
Cluster1027	aph(6)-Id	Edwardsiella_anguillarum	MGECluster2798	DUF4102	Unkown Domain Associated With MGE
Cluster1027	aph(6)-Id	Edwardsiella_anguillarum	MGECluster515	DDE_Tnp_4	Tnp4
Cluster1027	aph(6)-Id	Edwardsiella_anguillarum	MGECluster963	DEDD_Tnp_IS110	IS110
Cluster1027	aph(6)-Id	Edwardsiella_piscicida	MGECluster1176	DDE_Tnp_IS240	IS240
Cluster1027	aph(6)-Id	Edwardsiella_piscicida	MGECluster3099	rve_2	rve2
Cluster1027	aph(6)-Id	Eikenella_corrodens	MGECluster601	DDE_Tnp_ISL3	ISL3
Cluster1027	aph(6)-Id	Enterobacteriaceae_bacterium_9_2_54FAA	MGECluster1975	DDE_Tnp_IS1	IS1
Cluster1027	aph(6)-Id	Enterobacteriaceae_bacterium_ATCC_29904	MGECluster1975	DDE_Tnp_IS1	IS1
Cluster1027	aph(6)-Id	Enterobacter_sp._940_PEND	MGECluster1391	rve_3	rve3
Cluster1027	aph(6)-Id	Enterobacter_sp._940_PEND	MGECluster145	DDE_Tnp_Tn3	Tn3
Cluster1027	aph(6)-Id	Enterobacter_sp._940_PEND	MGECluster1541	DDE_Tnp_IS240	IS240
Cluster1027	aph(6)-Id	Enterobacter_sp._BIDMC92	MGECluster263	rve	rve
Cluster1027	aph(6)-Id	Enterobacter_sp._BIDMC92	MGECluster425	TniQ	TniQ
Cluster1027	aph(6)-Id	Enterobacter_sp._E20	MGECluster1007	DEDD_Tnp_IS110	IS110
Cluster1027	aph(6)-Id	Enterobacter_sp._E20	MGECluster145	DDE_Tnp_Tn3	Tn3
Cluster1027	aph(6)-Id	Enterobacter_sp._E20	MGECluster151	DDE_Tnp_Tn3	Tn3
Cluster1027	aph(6)-Id	Enterobacter_sp._E20	MGECluster1541	DDE_Tnp_IS240	IS240
Cluster1027	aph(6)-Id	Enterobacter_sp._E20	MGECluster1975	DDE_Tnp_IS1	IS1
Cluster1027	aph(6)-Id	Enterobacter_sp._E20	MGECluster2059	DDE_Tnp_IS1	IS1
Cluster1027	aph(6)-Id	Enterobacter_sp._E20	MGECluster263	rve	rve
Cluster1027	aph(6)-Id	Enterobacter_sp._E20	MGECluster601	DDE_Tnp_ISL3	ISL3
Cluster1027	aph(6)-Id	Enterobacter_sp._GN02600	MGECluster1007	DEDD_Tnp_IS110	IS110
Cluster1027	aph(6)-Id	Enterobacter_sp._GN02600	MGECluster1039	DDE_Tnp_Tn3	Tn3
Cluster1027	aph(6)-Id	Enterobacter_sp._GN02600	MGECluster1176	DDE_Tnp_IS240	IS240
Cluster1027	aph(6)-Id	Enterobacter_sp._GN02600	MGECluster119	DDE_Tnp_Tn3	Tn3
Cluster1027	aph(6)-Id	Enterobacter_sp._GN02600	MGECluster135	DDE_Tnp_Tn3	Tn3
Cluster1027	aph(6)-Id	Enterobacter_sp._GN02600	MGECluster1541	DDE_Tnp_IS240	IS240
Cluster1027	aph(6)-Id	Enterobacter_sp._GN02600	MGECluster349	rve	rve
Cluster1027	aph(6)-Id	Enterobacter_sp._GN02600	MGECluster357	DUF3701	Unkown Domain Associated With MGE
Cluster1027	aph(6)-Id	Enterobacter_sp._GN02600	MGECluster429	rve	rve
Cluster1027	aph(6)-Id	Enterobacter_sp._GN02600	MGECluster515	DDE_Tnp_4	Tnp4
Cluster1027	aph(6)-Id	Enterobacter_sp._GN02600	MGECluster84	DDE_Tnp_Tn3	Tn3
Cluster1027	aph(6)-Id	Enterobacter_sp._GN02600	MGECluster980	DEDD_Tnp_IS110	IS110
Cluster1027	aph(6)-Id	Enterobacter_sp._K66-74	MGECluster108	DDE_Tnp_Tn3	Tn3
Cluster1027	aph(6)-Id	Enterobacter_sp._K66-74	MGECluster119	DDE_Tnp_Tn3	Tn3
Cluster1027	aph(6)-Id	Enterobacter_sp._K66-74	MGECluster1391	rve_3	rve3
Cluster1027	aph(6)-Id	Enterobacter_sp._K66-74	MGECluster2059	DDE_Tnp_IS1	IS1
Cluster1027	aph(6)-Id	Enterobacter_sp._K66-74	MGECluster2412	DDE_Tnp_IS1	IS1
Cluster1027	aph(6)-Id	Enterobacter_sp._K66-74	MGECluster263	rve	rve
Cluster1027	aph(6)-Id	Enterobacter_sp._K66-74	MGECluster2890	HTH_Tnp_IS1	HTHIS1
Cluster1027	aph(6)-Id	Enterobacter_sp._K66-74	MGECluster357	DUF3701	Unkown Domain Associated With MGE
Cluster1027	aph(6)-Id	Enterobacter_sp._K66-74	MGECluster425	TniQ	TniQ
Cluster1027	aph(6)-Id	Enterobacter_sp._ODB01	MGECluster263	rve	rve
Cluster1027	aph(6)-Id	Enterobacter_sp._ODB01	MGECluster425	TniQ	TniQ
Cluster1027	aph(6)-Id	Enterobacter_sp._R4-368	MGECluster1541	DDE_Tnp_IS240	IS240
Cluster1027	aph(6)-Id	Enterobacter_sp._SENG-6	MGECluster1007	DEDD_Tnp_IS110	IS110
Cluster1027	aph(6)-Id	Enterobacter_sp._SENG-6	MGECluster1391	rve_3	rve3
Cluster1027	aph(6)-Id	Enterobacter_sp._SENG-6	MGECluster1975	DDE_Tnp_IS1	IS1
Cluster1027	aph(6)-Id	Enterobacter_sp._SENG-6	MGECluster263	rve	rve
Cluster1027	aph(6)-Id	Enterobacter_sp._SENG-6	MGECluster3099	rve_2	rve2
Cluster1027	aph(6)-Id	Enterobacter_sp._SENG-6	MGECluster425	TniQ	TniQ
Cluster1027	aph(6)-Id	Enterococcus_faecalis	MGECluster515	DDE_Tnp_4	Tnp4
Cluster1027	aph(6)-Id	Erwinia_iniecta	MGECluster3099	rve_2	rve2
Cluster1027	aph(6)-Id	Erysipelatoclostridium_ramosum	MGECluster1975	DDE_Tnp_IS1	IS1
Cluster1027	aph(6)-Id	Escherichia_marmotae	MGECluster1561	Phage_integrase	PhgIntegrase
Cluster1027	aph(6)-Id	Escherichia_sp._3_2_53FAA	MGECluster1541	DDE_Tnp_IS240	IS240
Cluster1027	aph(6)-Id	Escherichia_sp._3_2_53FAA	MGECluster1561	Phage_integrase	PhgIntegrase
Cluster1027	aph(6)-Id	Escherichia_sp._3_2_53FAA	MGECluster1751	DDE_Tnp_IS1	IS1
Cluster1027	aph(6)-Id	Escherichia_sp._3_2_53FAA	MGECluster1975	DDE_Tnp_IS1	IS1
Cluster1027	aph(6)-Id	Escherichia_sp._4_1_40B	MGECluster1234	rve	rve
Cluster1027	aph(6)-Id	Escherichia_sp._4_1_40B	MGECluster1561	Phage_integrase	PhgIntegrase
Cluster1027	aph(6)-Id	Escherichia_sp._4_1_40B	MGECluster1751	DDE_Tnp_IS1	IS1
Cluster1027	aph(6)-Id	Escherichia_sp._4_1_40B	MGECluster1975	DDE_Tnp_IS1	IS1
Cluster1027	aph(6)-Id	Escherichia_sp._4_1_40B	MGECluster878	DEDD_Tnp_IS110	IS110
Cluster1027	aph(6)-Id	Escherichia_sp._KTE159	MGECluster1561	Phage_integrase	PhgIntegrase
Cluster1027	aph(6)-Id	Escherichia_sp._KTE159	MGECluster2522	TnpB_IS66	TnpBIS66
Cluster1027	aph(6)-Id	Escherichia_sp._KTE172	MGECluster1541	DDE_Tnp_IS240	IS240
Cluster1027	aph(6)-Id	Escherichia_sp._KTE172	MGECluster1561	Phage_integrase	PhgIntegrase
Cluster1027	aph(6)-Id	Escherichia_sp._KTE172	MGECluster1751	DDE_Tnp_IS1	IS1
Cluster1027	aph(6)-Id	Escherichia_sp._KTE172	MGECluster1975	DDE_Tnp_IS1	IS1
Cluster1027	aph(6)-Id	Escherichia_sp._KTE52	MGECluster1561	Phage_integrase	PhgIntegrase
Cluster1027	aph(6)-Id	Escherichia_sp._KTE52	MGECluster2522	TnpB_IS66	TnpBIS66
Cluster1027	aph(6)-Id	Escherichia_sp._TW09308	MGECluster1561	Phage_integrase	PhgIntegrase
Cluster1027	aph(6)-Id	_Eubacterium__dolichum	MGECluster1975	DDE_Tnp_IS1	IS1
Cluster1027	aph(6)-Id	Flaviflexus_sp._SIT4	MGECluster1176	DDE_Tnp_IS240	IS240
Cluster1027	aph(6)-Id	Franconibacter_helveticus	MGECluster1007	DEDD_Tnp_IS110	IS110
Cluster1027	aph(6)-Id	Franconibacter_helveticus	MGECluster145	DDE_Tnp_Tn3	Tn3
Cluster1027	aph(6)-Id	Franconibacter_helveticus	MGECluster1541	DDE_Tnp_IS240	IS240
Cluster1027	aph(6)-Id	Franconibacter_helveticus	MGECluster1751	DDE_Tnp_IS1	IS1
Cluster1027	aph(6)-Id	Franconibacter_helveticus	MGECluster1975	DDE_Tnp_IS1	IS1
Cluster1027	aph(6)-Id	Franconibacter_helveticus	MGECluster263	rve	rve
Cluster1027	aph(6)-Id	Franconibacter_helveticus	MGECluster425	TniQ	TniQ
Cluster1027	aph(6)-Id	Franconibacter_helveticus	MGECluster601	DDE_Tnp_ISL3	ISL3
Cluster1027	aph(6)-Id	Franconibacter_pulveris	MGECluster263	rve	rve
Cluster1027	aph(6)-Id	Franconibacter_pulveris	MGECluster425	TniQ	TniQ
Cluster1027	aph(6)-Id	Gallibacterium_anatis	MGECluster1975	DDE_Tnp_IS1	IS1
Cluster1027	aph(6)-Id	Gallibacterium_anatis	MGECluster515	DDE_Tnp_4	Tnp4
Cluster1027	aph(6)-Id	Gammaproteobacteria_bacterium_MFB021	MGECluster601	DDE_Tnp_ISL3	ISL3
Cluster1027	aph(6)-Id	gamma_proteobacterium_HIMB30	MGECluster601	DDE_Tnp_ISL3	ISL3
Cluster1027	aph(6)-Id	gamma_proteobacterium_WG36	MGECluster1007	DEDD_Tnp_IS110	IS110
Cluster1027	aph(6)-Id	Glaciecola_sp._4H-3-7+YE-5	MGECluster492	DUF4158	Unkown Domain Associated With MGE
Cluster1027	aph(6)-Id	_Haemophilus__ducreyi	MGECluster1975	DDE_Tnp_IS1	IS1
Cluster1027	aph(6)-Id	Hafnia_alvei	MGECluster1541	DDE_Tnp_IS240	IS240
Cluster1027	aph(6)-Id	Hafnia_alvei	MGECluster1975	DDE_Tnp_IS1	IS1
Cluster1027	aph(6)-Id	Hafnia_alvei	MGECluster780	DDE_Tnp_Tn3	Tn3
Cluster1027	aph(6)-Id	Hafnia_paralvei	MGECluster1007	DEDD_Tnp_IS110	IS110
Cluster1027	aph(6)-Id	Hafnia_paralvei	MGECluster1039	DDE_Tnp_Tn3	Tn3
Cluster1027	aph(6)-Id	Hafnia_paralvei	MGECluster1541	DDE_Tnp_IS240	IS240
Cluster1027	aph(6)-Id	Hafnia_paralvei	MGECluster1975	DDE_Tnp_IS1	IS1
Cluster1027	aph(6)-Id	Hafnia_paralvei	MGECluster963	DEDD_Tnp_IS110	IS110
Cluster1027	aph(6)-Id	Haliea_salexigens	MGECluster135	DDE_Tnp_Tn3	Tn3
Cluster1027	aph(6)-Id	Halomonas_hydrothermalis	MGECluster601	DDE_Tnp_ISL3	ISL3
Cluster1027	aph(6)-Id	Halomonas_sp._KO116	MGECluster601	DDE_Tnp_ISL3	ISL3
Cluster1027	aph(6)-Id	Halomonas_sp._PBN3	MGECluster601	DDE_Tnp_ISL3	ISL3
Cluster1027	aph(6)-Id	Halomonas_stevensii	MGECluster601	DDE_Tnp_ISL3	ISL3
Cluster1027	aph(6)-Id	Halomonas_titanicae	MGECluster601	DDE_Tnp_ISL3	ISL3
Cluster1027	aph(6)-Id	Herbaspirillum_chlorophenolicum	MGECluster141	DUF4158	Unkown Domain Associated With MGE
Cluster1027	aph(6)-Id	Herbaspirillum_sp._GW103	MGECluster141	DUF4158	Unkown Domain Associated With MGE
Cluster1027	aph(6)-Id	Herbaspirillum_sp._GW103	MGECluster151	DDE_Tnp_Tn3	Tn3
Cluster1027	aph(6)-Id	Histophilus_somni	MGECluster1172	rve	rve
Cluster1027	aph(6)-Id	Hydrogenophaga_intermedia	MGECluster151	DDE_Tnp_Tn3	Tn3
Cluster1027	aph(6)-Id	Hydrogenophaga_intermedia	MGECluster349	rve	rve
Cluster1027	aph(6)-Id	Hydrogenophaga_sp._PBC	MGECluster151	DDE_Tnp_Tn3	Tn3
Cluster1027	aph(6)-Id	Hylemonella_gracilis	MGECluster151	DDE_Tnp_Tn3	Tn3
Cluster1027	aph(6)-Id	Ideonella_sakaiensis	MGECluster141	DUF4158	Unkown Domain Associated With MGE
Cluster1027	aph(6)-Id	Ideonella_sakaiensis	MGECluster151	DDE_Tnp_Tn3	Tn3
Cluster1027	aph(6)-Id	Idiomarina_abyssalis	MGECluster601	DDE_Tnp_ISL3	ISL3
Cluster1027	aph(6)-Id	Idiomarina_loihiensis	MGECluster601	DDE_Tnp_ISL3	ISL3
Cluster1027	aph(6)-Id	Idiomarina_sp._28-8	MGECluster601	DDE_Tnp_ISL3	ISL3
Cluster1027	aph(6)-Id	Klebsiella_sp._10982	MGECluster1007	DEDD_Tnp_IS110	IS110
Cluster1027	aph(6)-Id	Klebsiella_sp._10982	MGECluster1176	DDE_Tnp_IS240	IS240
Cluster1027	aph(6)-Id	Klebsiella_sp._10982	MGECluster135	DDE_Tnp_Tn3	Tn3
Cluster1027	aph(6)-Id	Klebsiella_sp._10982	MGECluster1975	DDE_Tnp_IS1	IS1
Cluster1027	aph(6)-Id	Klebsiella_sp._10982	MGECluster349	rve	rve
Cluster1027	aph(6)-Id	Klebsiella_sp._10982	MGECluster429	rve	rve
Cluster1027	aph(6)-Id	Klebsiella_sp._10982	MGECluster878	DEDD_Tnp_IS110	IS110
Cluster1027	aph(6)-Id	Klebsiella_sp._4_1_44FAA	MGECluster1007	DEDD_Tnp_IS110	IS110
Cluster1027	aph(6)-Id	Klebsiella_sp._4_1_44FAA	MGECluster145	DDE_Tnp_Tn3	Tn3
Cluster1027	aph(6)-Id	Klebsiella_sp._4_1_44FAA	MGECluster1751	DDE_Tnp_IS1	IS1
Cluster1027	aph(6)-Id	Klebsiella_sp._4_1_44FAA	MGECluster1843	rve	rve
Cluster1027	aph(6)-Id	Klebsiella_sp._4_1_44FAA	MGECluster2412	DDE_Tnp_IS1	IS1
Cluster1027	aph(6)-Id	Klebsiella_sp._4_1_44FAA	MGECluster2890	HTH_Tnp_IS1	HTHIS1
Cluster1027	aph(6)-Id	Klebsiella_sp._4_1_44FAA	MGECluster878	DEDD_Tnp_IS110	IS110
Cluster1027	aph(6)-Id	Klebsiella_sp._4_1_44FAA	MGECluster963	DEDD_Tnp_IS110	IS110
Cluster1027	aph(6)-Id	Klebsiella_sp._AA405	MGECluster1361	rve_3	rve3
Cluster1027	aph(6)-Id	Klebsiella_sp._AA405	MGECluster1391	rve_3	rve3
Cluster1027	aph(6)-Id	Klebsiella_sp._AA405	MGECluster1975	DDE_Tnp_IS1	IS1
Cluster1027	aph(6)-Id	Klebsiella_sp._AS10	MGECluster108	DDE_Tnp_Tn3	Tn3
Cluster1027	aph(6)-Id	Klebsiella_sp._AS10	MGECluster1361	rve_3	rve3
Cluster1027	aph(6)-Id	Klebsiella_sp._AS10	MGECluster1391	rve_3	rve3
Cluster1027	aph(6)-Id	Klebsiella_sp._AS10	MGECluster145	DDE_Tnp_Tn3	Tn3
Cluster1027	aph(6)-Id	Klebsiella_sp._AS10	MGECluster1541	DDE_Tnp_IS240	IS240
Cluster1027	aph(6)-Id	Klebsiella_sp._KTE92	MGECluster145	DDE_Tnp_Tn3	Tn3
Cluster1027	aph(6)-Id	Klebsiella_sp._KTE92	MGECluster1541	DDE_Tnp_IS240	IS240
Cluster1027	aph(6)-Id	Klebsiella_sp._KTE92	MGECluster1751	DDE_Tnp_IS1	IS1
Cluster1027	aph(6)-Id	Klebsiella_sp._KTE92	MGECluster2412	DDE_Tnp_IS1	IS1
Cluster1027	aph(6)-Id	Klebsiella_sp._KTE92	MGECluster2890	HTH_Tnp_IS1	HTHIS1
Cluster1027	aph(6)-Id	Klebsiella_variicola	MGECluster1007	DEDD_Tnp_IS110	IS110
Cluster1027	aph(6)-Id	Klebsiella_variicola	MGECluster1361	rve_3	rve3
Cluster1027	aph(6)-Id	Klebsiella_variicola	MGECluster1391	rve_3	rve3
Cluster1027	aph(6)-Id	Klebsiella_variicola	MGECluster140	DDE_Tnp_Tn3	Tn3
Cluster1027	aph(6)-Id	Klebsiella_variicola	MGECluster145	DDE_Tnp_Tn3	Tn3
Cluster1027	aph(6)-Id	Klebsiella_variicola	MGECluster1541	DDE_Tnp_IS240	IS240
Cluster1027	aph(6)-Id	Klebsiella_variicola	MGECluster1975	DDE_Tnp_IS1	IS1
Cluster1027	aph(6)-Id	Klebsiella_variicola	MGECluster2059	DDE_Tnp_IS1	IS1
Cluster1027	aph(6)-Id	Klebsiella_variicola	MGECluster2412	DDE_Tnp_IS1	IS1
Cluster1027	aph(6)-Id	Klebsiella_variicola	MGECluster2890	HTH_Tnp_IS1	HTHIS1
Cluster1027	aph(6)-Id	Klebsiella_variicola	MGECluster780	DDE_Tnp_Tn3	Tn3
Cluster1027	aph(6)-Id	Klebsiella_variicola	MGECluster878	DEDD_Tnp_IS110	IS110
Cluster1027	aph(6)-Id	Kluyvera_ascorbata	MGECluster145	DDE_Tnp_Tn3	Tn3
Cluster1027	aph(6)-Id	Kluyvera_ascorbata	MGECluster1541	DDE_Tnp_IS240	IS240
Cluster1027	aph(6)-Id	Kluyvera_ascorbata	MGECluster1975	DDE_Tnp_IS1	IS1
Cluster1027	aph(6)-Id	Kluyvera_ascorbata	MGECluster2059	DDE_Tnp_IS1	IS1
Cluster1027	aph(6)-Id	Kluyvera_cryocrescens	MGECluster1007	DEDD_Tnp_IS110	IS110
Cluster1027	aph(6)-Id	Kluyvera_cryocrescens	MGECluster124	DDE_Tnp_Tn3	Tn3
Cluster1027	aph(6)-Id	Kluyvera_cryocrescens	MGECluster1498	Phage_integrase	PhgIntegrase
Cluster1027	aph(6)-Id	Kluyvera_cryocrescens	MGECluster1541	DDE_Tnp_IS240	IS240
Cluster1027	aph(6)-Id	Kluyvera_cryocrescens	MGECluster1975	DDE_Tnp_IS1	IS1
Cluster1027	aph(6)-Id	Kluyvera_cryocrescens	MGECluster980	DEDD_Tnp_IS110	IS110
Cluster1027	aph(6)-Id	Kocuria_sp._ICS0012	MGECluster1176	DDE_Tnp_IS240	IS240
Cluster1027	aph(6)-Id	Kosakonia_radicincitans	MGECluster1391	rve_3	rve3
Cluster1027	aph(6)-Id	Kosakonia_radicincitans	MGECluster1541	DDE_Tnp_IS240	IS240
Cluster1027	aph(6)-Id	Lactobacillus_sakei	MGECluster1975	DDE_Tnp_IS1	IS1
Cluster1027	aph(6)-Id	Lamprocystis_purpurea	MGECluster1975	DDE_Tnp_IS1	IS1
Cluster1027	aph(6)-Id	Leclercia_adecarboxylata	MGECluster1541	DDE_Tnp_IS240	IS240
Cluster1027	aph(6)-Id	Leclercia_adecarboxylata	MGECluster1975	DDE_Tnp_IS1	IS1
Cluster1027	aph(6)-Id	Leclercia_adecarboxylata	MGECluster2155	Phage_integrase	PhgIntegrase
Cluster1027	aph(6)-Id	Leclercia_adecarboxylata	MGECluster2890	HTH_Tnp_IS1	HTHIS1
Cluster1027	aph(6)-Id	Leclercia_sp._LK8	MGECluster1541	DDE_Tnp_IS240	IS240
Cluster1027	aph(6)-Id	Leclercia_sp._LK8	MGECluster2155	Phage_integrase	PhgIntegrase
Cluster1027	aph(6)-Id	Lelliottia_amnigena	MGECluster1007	DEDD_Tnp_IS110	IS110
Cluster1027	aph(6)-Id	Lelliottia_amnigena	MGECluster1039	DDE_Tnp_Tn3	Tn3
Cluster1027	aph(6)-Id	Lelliottia_amnigena	MGECluster108	DDE_Tnp_Tn3	Tn3
Cluster1027	aph(6)-Id	Lelliottia_amnigena	MGECluster1176	DDE_Tnp_IS240	IS240
Cluster1027	aph(6)-Id	Lelliottia_amnigena	MGECluster141	DUF4158	Unkown Domain Associated With MGE
Cluster1027	aph(6)-Id	Lelliottia_amnigena	MGECluster1541	DDE_Tnp_IS240	IS240
Cluster1027	aph(6)-Id	Lelliottia_amnigena	MGECluster1975	DDE_Tnp_IS1	IS1
Cluster1027	aph(6)-Id	Lelliottia_amnigena	MGECluster263	rve	rve
Cluster1027	aph(6)-Id	Lelliottia_amnigena	MGECluster425	TniQ	TniQ
Cluster1027	aph(6)-Id	Lelliottia_amnigena	MGECluster963	DEDD_Tnp_IS110	IS110
Cluster1027	aph(6)-Id	Mangrovibacter_sp._MFB070	MGECluster1975	DDE_Tnp_IS1	IS1
Cluster1027	aph(6)-Id	Marinobacter_hydrocarbonoclasticus	MGECluster601	DDE_Tnp_ISL3	ISL3
Cluster1027	aph(6)-Id	Marinobacter_sp._ES-1	MGECluster601	DDE_Tnp_ISL3	ISL3
Cluster1027	aph(6)-Id	Marinobacter_subterrani	MGECluster601	DDE_Tnp_ISL3	ISL3
Cluster1027	aph(6)-Id	Marinomonas_aquimarina	MGECluster601	DDE_Tnp_ISL3	ISL3
Cluster1027	aph(6)-Id	Marinomonas_profundimaris	MGECluster601	DDE_Tnp_ISL3	ISL3
Cluster1027	aph(6)-Id	Methylotenera_mobilis	MGECluster145	DDE_Tnp_Tn3	Tn3
Cluster1027	aph(6)-Id	Microbacterium_sp._C448	MGECluster349	rve	rve
Cluster1027	aph(6)-Id	Microcystis_aeruginosa	MGECluster1975	DDE_Tnp_IS1	IS1
Cluster1027	aph(6)-Id	Morganella_psychrotolerans	MGECluster151	DDE_Tnp_Tn3	Tn3
Cluster1027	aph(6)-Id	Morganella_psychrotolerans	MGECluster1541	DDE_Tnp_IS240	IS240
Cluster1027	aph(6)-Id	Morganella_psychrotolerans	MGECluster349	rve	rve
Cluster1027	aph(6)-Id	Mycobacterium_avium_complex_(MAC)	MGECluster1975	DDE_Tnp_IS1	IS1
Cluster1027	aph(6)-Id	Mycobacterium_conceptionense	MGECluster1176	DDE_Tnp_IS240	IS240
Cluster1027	aph(6)-Id	Mycobacterium_fortuitum_complex	MGECluster1176	DDE_Tnp_IS240	IS240
Cluster1027	aph(6)-Id	Necropsobacter_massiliensis	MGECluster1541	DDE_Tnp_IS240	IS240
Cluster1027	aph(6)-Id	Neisseria_sp._74A18	MGECluster601	DDE_Tnp_ISL3	ISL3
Cluster1027	aph(6)-Id	Neisseria_weaveri	MGECluster601	DDE_Tnp_ISL3	ISL3
Cluster1027	aph(6)-Id	Neptuniibacter_sp._ATR_1.1	MGECluster601	DDE_Tnp_ISL3	ISL3
Cluster1027	aph(6)-Id	Nitrosomonas_eutropha	MGECluster135	DDE_Tnp_Tn3	Tn3
Cluster1027	aph(6)-Id	Novosphingobium_barchaimii	MGECluster1176	DDE_Tnp_IS240	IS240
Cluster1027	aph(6)-Id	Novosphingobium_naphthalenivorans	MGECluster1176	DDE_Tnp_IS240	IS240
Cluster1027	aph(6)-Id	Novosphingobium_sp._CCH12-A3	MGECluster1176	DDE_Tnp_IS240	IS240
Cluster1027	aph(6)-Id	Novosphingobium_sp._KN65.2	MGECluster1176	DDE_Tnp_IS240	IS240
Cluster1027	aph(6)-Id	Novosphingobium_sp._KN65.2	MGECluster186	DDE_Tnp_Tn3	Tn3
Cluster1027	aph(6)-Id	Novosphingobium_sp._ST904	MGECluster1176	DDE_Tnp_IS240	IS240
Cluster1027	aph(6)-Id	Oceanibulbus_sp._HI0082	MGECluster1176	DDE_Tnp_IS240	IS240
Cluster1027	aph(6)-Id	Oceanobacter_sp._HI0075	MGECluster601	DDE_Tnp_ISL3	ISL3
Cluster1027	aph(6)-Id	Odoribacter_laneus	MGECluster855	rve	rve
Cluster1027	aph(6)-Id	Odoribacter_sp._Marseille-P2698	MGECluster855	rve	rve
Cluster1027	aph(6)-Id	Paenarthrobacter_aurescens	MGECluster151	DDE_Tnp_Tn3	Tn3
Cluster1027	aph(6)-Id	Pandoraea_pnomenusa	MGECluster1176	DDE_Tnp_IS240	IS240
Cluster1027	aph(6)-Id	Pandoraea_pnomenusa	MGECluster141	DUF4158	Unkown Domain Associated With MGE
Cluster1027	aph(6)-Id	Pandoraea_pnomenusa	MGECluster151	DDE_Tnp_Tn3	Tn3
Cluster1027	aph(6)-Id	Pantoea_agglomerans_group	MGECluster1007	DEDD_Tnp_IS110	IS110
Cluster1027	aph(6)-Id	Pantoea_agglomerans_group	MGECluster2059	DDE_Tnp_IS1	IS1
Cluster1027	aph(6)-Id	Pantoea_agglomerans_group	MGECluster3099	rve_2	rve2
Cluster1027	aph(6)-Id	Pantoea_sp._NGS-ED-1003	MGECluster1751	DDE_Tnp_IS1	IS1
Cluster1027	aph(6)-Id	Pantoea_sp._PSNIH1	MGECluster1176	DDE_Tnp_IS240	IS240
Cluster1027	aph(6)-Id	Pantoea_sp._PSNIH1	MGECluster1541	DDE_Tnp_IS240	IS240
Cluster1027	aph(6)-Id	Pantoea_sp._PSNIH1	MGECluster1751	DDE_Tnp_IS1	IS1
Cluster1027	aph(6)-Id	Pantoea_sp._PSNIH1	MGECluster1975	DDE_Tnp_IS1	IS1
Cluster1027	aph(6)-Id	Pantoea_sp._PSNIH1	MGECluster2059	DDE_Tnp_IS1	IS1
Cluster1027	aph(6)-Id	Pantoea_sp._PSNIH1	MGECluster780	DDE_Tnp_Tn3	Tn3
Cluster1027	aph(6)-Id	Pantoea_sp._PSNIH1	MGECluster84	DDE_Tnp_Tn3	Tn3
Cluster1027	aph(6)-Id	Pantoea_sp._PSNIH1	MGECluster878	DEDD_Tnp_IS110	IS110
Cluster1027	aph(6)-Id	Pantoea_sp._PSNIH1	MGECluster980	DEDD_Tnp_IS110	IS110
Cluster1027	aph(6)-Id	Pantoea_sp._PSNIH2	MGECluster1007	DEDD_Tnp_IS110	IS110
Cluster1027	aph(6)-Id	Pantoea_sp._PSNIH2	MGECluster108	DDE_Tnp_Tn3	Tn3
Cluster1027	aph(6)-Id	Pantoea_sp._PSNIH2	MGECluster1097	Phage_integrase	PhgIntegrase
Cluster1027	aph(6)-Id	Pantoea_sp._PSNIH2	MGECluster1176	DDE_Tnp_IS240	IS240
Cluster1027	aph(6)-Id	Pantoea_sp._PSNIH2	MGECluster135	DDE_Tnp_Tn3	Tn3
Cluster1027	aph(6)-Id	Pantoea_sp._PSNIH2	MGECluster1541	DDE_Tnp_IS240	IS240
Cluster1027	aph(6)-Id	Pantoea_sp._PSNIH2	MGECluster1751	DDE_Tnp_IS1	IS1
Cluster1027	aph(6)-Id	Pantoea_sp._PSNIH2	MGECluster1975	DDE_Tnp_IS1	IS1
Cluster1027	aph(6)-Id	Pantoea_sp._PSNIH2	MGECluster2059	DDE_Tnp_IS1	IS1
Cluster1027	aph(6)-Id	Pantoea_sp._PSNIH2	MGECluster349	rve	rve
Cluster1027	aph(6)-Id	Pantoea_sp._PSNIH2	MGECluster429	rve	rve
Cluster1027	aph(6)-Id	Pantoea_sp._PSNIH2	MGECluster780	DDE_Tnp_Tn3	Tn3
Cluster1027	aph(6)-Id	Pantoea_sp._PSNIH2	MGECluster84	DDE_Tnp_Tn3	Tn3
Cluster1027	aph(6)-Id	Pantoea_sp._PSNIH2	MGECluster878	DEDD_Tnp_IS110	IS110
Cluster1027	aph(6)-Id	Pantoea_sp._PSNIH2	MGECluster980	DEDD_Tnp_IS110	IS110
Cluster1027	aph(6)-Id	Pantoea_stewartii	MGECluster1007	DEDD_Tnp_IS110	IS110
Cluster1027	aph(6)-Id	Pantoea_vagans	MGECluster1007	DEDD_Tnp_IS110	IS110
Cluster1027	aph(6)-Id	Pantoea_vagans	MGECluster108	DDE_Tnp_Tn3	Tn3
Cluster1027	aph(6)-Id	Pantoea_vagans	MGECluster145	DDE_Tnp_Tn3	Tn3
Cluster1027	aph(6)-Id	Parabacteroides_goldsteinii	MGECluster855	rve	rve
Cluster1027	aph(6)-Id	Paraburkholderia_xenovorans	MGECluster151	DDE_Tnp_Tn3	Tn3
Cluster1027	aph(6)-Id	Paraburkholderia_xenovorans	MGECluster601	DDE_Tnp_ISL3	ISL3
Cluster1027	aph(6)-Id	Paraburkholderia_zhejiangensis	MGECluster151	DDE_Tnp_Tn3	Tn3
Cluster1027	aph(6)-Id	Pluralibacter_gergoviae	MGECluster1007	DEDD_Tnp_IS110	IS110
Cluster1027	aph(6)-Id	Pluralibacter_gergoviae	MGECluster124	DDE_Tnp_Tn3	Tn3
Cluster1027	aph(6)-Id	Pluralibacter_gergoviae	MGECluster1361	rve_3	rve3
Cluster1027	aph(6)-Id	Pluralibacter_gergoviae	MGECluster1391	rve_3	rve3
Cluster1027	aph(6)-Id	Pluralibacter_gergoviae	MGECluster141	DUF4158	Unkown Domain Associated With MGE
Cluster1027	aph(6)-Id	Pluralibacter_gergoviae	MGECluster145	DDE_Tnp_Tn3	Tn3
Cluster1027	aph(6)-Id	Pluralibacter_gergoviae	MGECluster1541	DDE_Tnp_IS240	IS240
Cluster1027	aph(6)-Id	Pluralibacter_gergoviae	MGECluster1751	DDE_Tnp_IS1	IS1
Cluster1027	aph(6)-Id	Pluralibacter_gergoviae	MGECluster1975	DDE_Tnp_IS1	IS1
Cluster1027	aph(6)-Id	Pluralibacter_gergoviae	MGECluster2059	DDE_Tnp_IS1	IS1
Cluster1027	aph(6)-Id	Pluralibacter_gergoviae	MGECluster374	rve	rve
Cluster1027	aph(6)-Id	Pluralibacter_gergoviae	MGECluster601	DDE_Tnp_ISL3	ISL3
Cluster1027	aph(6)-Id	Pluralibacter_gergoviae	MGECluster780	DDE_Tnp_Tn3	Tn3
Cluster1027	aph(6)-Id	Pluralibacter_gergoviae	MGECluster878	DEDD_Tnp_IS110	IS110
Cluster1027	aph(6)-Id	Pluralibacter_gergoviae	MGECluster963	DEDD_Tnp_IS110	IS110
Cluster1027	aph(6)-Id	Porphyromonas_uenonis	MGECluster855	rve	rve
Cluster1027	aph(6)-Id	Prevotella_bivia	MGECluster855	rve	rve
Cluster1027	aph(6)-Id	Prevotella_buccae	MGECluster855	rve	rve
Cluster1027	aph(6)-Id	Prevotella_disiens	MGECluster855	rve	rve
Cluster1027	aph(6)-Id	Prevotella_intermedia	MGECluster855	rve	rve
Cluster1027	aph(6)-Id	Prevotella_melaninogenica	MGECluster855	rve	rve
Cluster1027	aph(6)-Id	Prevotella_oris	MGECluster855	rve	rve
Cluster1027	aph(6)-Id	Prevotella_pleuritidis	MGECluster855	rve	rve
Cluster1027	aph(6)-Id	Prevotella_sp._DNF00663	MGECluster855	rve	rve
Cluster1027	aph(6)-Id	Prevotella_sp._HJM029	MGECluster855	rve	rve
Cluster1027	aph(6)-Id	Prevotella_timonensis	MGECluster855	rve	rve
Cluster1027	aph(6)-Id	Proteus_vulgaris	MGECluster1234	rve	rve
Cluster1027	aph(6)-Id	Proteus_vulgaris	MGECluster129	DDE_Tnp_Tn3	Tn3
Cluster1027	aph(6)-Id	Proteus_vulgaris	MGECluster1541	DDE_Tnp_IS240	IS240
Cluster1027	aph(6)-Id	Proteus_vulgaris	MGECluster1975	DDE_Tnp_IS1	IS1
Cluster1027	aph(6)-Id	Providencia_alcalifaciens	MGECluster1541	DDE_Tnp_IS240	IS240
Cluster1027	aph(6)-Id	Providencia_stuartii	MGECluster1007	DEDD_Tnp_IS110	IS110
Cluster1027	aph(6)-Id	Providencia_stuartii	MGECluster1150	rve	rve
Cluster1027	aph(6)-Id	Providencia_stuartii	MGECluster1176	DDE_Tnp_IS240	IS240
Cluster1027	aph(6)-Id	Providencia_stuartii	MGECluster135	DDE_Tnp_Tn3	Tn3
Cluster1027	aph(6)-Id	Providencia_stuartii	MGECluster1541	DDE_Tnp_IS240	IS240
Cluster1027	aph(6)-Id	Providencia_stuartii	MGECluster515	DDE_Tnp_4	Tnp4
Cluster1027	aph(6)-Id	Providencia_stuartii	MGECluster84	DDE_Tnp_Tn3	Tn3
Cluster1027	aph(6)-Id	Providencia_stuartii	MGECluster963	DEDD_Tnp_IS110	IS110
Cluster1027	aph(6)-Id	Pseudoalteromonas_arctica	MGECluster1831	DDE_Tnp_Tn3	Tn3
Cluster1027	aph(6)-Id	Pseudoalteromonas_haloplanktis	MGECluster1831	DDE_Tnp_Tn3	Tn3
Cluster1027	aph(6)-Id	Pseudoalteromonas_shioyasakiensis	MGECluster492	DUF4158	Unkown Domain Associated With MGE
Cluster1027	aph(6)-Id	Pseudoalteromonas_sp._H100	MGECluster1391	rve_3	rve3
Cluster1027	aph(6)-Id	Pseudoalteromonas_sp._ND6B	MGECluster1831	DDE_Tnp_Tn3	Tn3
Cluster1027	aph(6)-Id	Pseudohongiella_sp._SCS-49	MGECluster601	DDE_Tnp_ISL3	ISL3
Cluster1027	aph(6)-Id	Pseudomonas_abietaniphila	MGECluster360	rve	rve
Cluster1027	aph(6)-Id	Pseudomonas_alcaliphila	MGECluster140	DDE_Tnp_Tn3	Tn3
Cluster1027	aph(6)-Id	Pseudomonas_alkylphenolia	MGECluster374	rve	rve
Cluster1027	aph(6)-Id	Pseudomonas_bauzanensis	MGECluster374	rve	rve
Cluster1027	aph(6)-Id	_Pseudomonas__geniculata	MGECluster140	DDE_Tnp_Tn3	Tn3
Cluster1027	aph(6)-Id	Pseudomonas_sp._20_BN	MGECluster1176	DDE_Tnp_IS240	IS240
Cluster1027	aph(6)-Id	Pseudomonas_sp._20_BN	MGECluster145	DDE_Tnp_Tn3	Tn3
Cluster1027	aph(6)-Id	Pseudomonas_sp._ABFPK	MGECluster119	DDE_Tnp_Tn3	Tn3
Cluster1027	aph(6)-Id	Pseudomonas_sp._ABFPK	MGECluster357	DUF3701	Unkown Domain Associated With MGE
Cluster1027	aph(6)-Id	Pseudomonas_sp._ABFPK	MGECluster601	DDE_Tnp_ISL3	ISL3
Cluster1027	aph(6)-Id	Pseudomonas_sp._ADP	MGECluster145	DDE_Tnp_Tn3	Tn3
Cluster1027	aph(6)-Id	Pseudomonas_sp._ADP	MGECluster151	DDE_Tnp_Tn3	Tn3
Cluster1027	aph(6)-Id	Pseudomonas_sp._Ant30-3	MGECluster160	DDE_Tnp_Tn3	Tn3
Cluster1027	aph(6)-Id	Pseudomonas_sp._Ant30-3	MGECluster182	DUF4158	Unkown Domain Associated With MGE
Cluster1027	aph(6)-Id	Pseudomonas_sp._BAY1663	MGECluster160	DDE_Tnp_Tn3	Tn3
Cluster1027	aph(6)-Id	Pseudomonas_sp._BAY1663	MGECluster182	DUF4158	Unkown Domain Associated With MGE
Cluster1027	aph(6)-Id	Pseudomonas_sp._BIOMIG1BAC	MGECluster160	DDE_Tnp_Tn3	Tn3
Cluster1027	aph(6)-Id	Pseudomonas_sp._BIOMIG1BAC	MGECluster182	DUF4158	Unkown Domain Associated With MGE
Cluster1027	aph(6)-Id	Pseudomonas_sp._BIOMIG1BDMA	MGECluster151	DDE_Tnp_Tn3	Tn3
Cluster1027	aph(6)-Id	Pseudomonas_sp._BIOMIG1BDMA	MGECluster160	DDE_Tnp_Tn3	Tn3
Cluster1027	aph(6)-Id	Pseudomonas_sp._BIOMIG1BDMA	MGECluster182	DUF4158	Unkown Domain Associated With MGE
Cluster1027	aph(6)-Id	Pseudomonas_sp._BIOMIG1BD	MGECluster151	DDE_Tnp_Tn3	Tn3
Cluster1027	aph(6)-Id	Pseudomonas_sp._BIOMIG1BD	MGECluster160	DDE_Tnp_Tn3	Tn3
Cluster1027	aph(6)-Id	Pseudomonas_sp._BIOMIG1BD	MGECluster182	DUF4158	Unkown Domain Associated With MGE
Cluster1027	aph(6)-Id	Pseudomonas_sp._BIOMIG1N	MGECluster151	DDE_Tnp_Tn3	Tn3
Cluster1027	aph(6)-Id	Pseudomonas_sp._BIOMIG1N	MGECluster160	DDE_Tnp_Tn3	Tn3
Cluster1027	aph(6)-Id	Pseudomonas_sp._BIOMIG1N	MGECluster182	DUF4158	Unkown Domain Associated With MGE
Cluster1027	aph(6)-Id	Pseudomonas_sp._C5pp	MGECluster1176	DDE_Tnp_IS240	IS240
Cluster1027	aph(6)-Id	Pseudomonas_sp._C5pp	MGECluster140	DDE_Tnp_Tn3	Tn3
Cluster1027	aph(6)-Id	Pseudomonas_sp._C5pp	MGECluster601	DDE_Tnp_ISL3	ISL3
Cluster1027	aph(6)-Id	Pseudomonas_sp._EGD-AKN5	MGECluster145	DDE_Tnp_Tn3	Tn3
Cluster1027	aph(6)-Id	Pseudomonas_sp._HPB0071	MGECluster141	DUF4158	Unkown Domain Associated With MGE
Cluster1027	aph(6)-Id	Pseudomonas_sp._Leaf83	MGECluster140	DDE_Tnp_Tn3	Tn3
Cluster1027	aph(6)-Id	Pseudomonas_sp._Leaf83	MGECluster145	DDE_Tnp_Tn3	Tn3
Cluster1027	aph(6)-Id	Pseudomonas_sp._Leaf83	MGECluster160	DDE_Tnp_Tn3	Tn3
Cluster1027	aph(6)-Id	Pseudomonas_sp._Leaf83	MGECluster182	DUF4158	Unkown Domain Associated With MGE
Cluster1027	aph(6)-Id	Pseudomonas_sp._NBRC_111119	MGECluster1176	DDE_Tnp_IS240	IS240
Cluster1027	aph(6)-Id	Pseudomonas_sp._NBRC_111119	MGECluster124	DDE_Tnp_Tn3	Tn3
Cluster1027	aph(6)-Id	Pseudomonas_sp._NBRC_111119	MGECluster141	DUF4158	Unkown Domain Associated With MGE
Cluster1027	aph(6)-Id	Pseudomonas_sp._NBRC_111119	MGECluster151	DDE_Tnp_Tn3	Tn3
Cluster1027	aph(6)-Id	Pseudomonas_sp._NBRC_111119	MGECluster1541	DDE_Tnp_IS240	IS240
Cluster1027	aph(6)-Id	Pseudomonas_sp._NBRC_111119	MGECluster160	DDE_Tnp_Tn3	Tn3
Cluster1027	aph(6)-Id	Pseudomonas_sp._NBRC_111119	MGECluster182	DUF4158	Unkown Domain Associated With MGE
Cluster1027	aph(6)-Id	Pseudomonas_sp._NBRC_111121	MGECluster141	DUF4158	Unkown Domain Associated With MGE
Cluster1027	aph(6)-Id	Pseudomonas_sp._NBRC_111121	MGECluster360	rve	rve
Cluster1027	aph(6)-Id	Pseudomonas_sp._NBRC_111124	MGECluster1176	DDE_Tnp_IS240	IS240
Cluster1027	aph(6)-Id	Pseudomonas_sp._NBRC_111124	MGECluster601	DDE_Tnp_ISL3	ISL3
Cluster1027	aph(6)-Id	Pseudomonas_sp._NBRC_111125	MGECluster124	DDE_Tnp_Tn3	Tn3
Cluster1027	aph(6)-Id	Pseudomonas_sp._NBRC_111125	MGECluster141	DUF4158	Unkown Domain Associated With MGE
Cluster1027	aph(6)-Id	Pseudomonas_sp._NBRC_111125	MGECluster151	DDE_Tnp_Tn3	Tn3
Cluster1027	aph(6)-Id	Pseudomonas_sp._NBRC_111125	MGECluster1541	DDE_Tnp_IS240	IS240
Cluster1027	aph(6)-Id	Pseudomonas_sp._NBRC_111125	MGECluster360	rve	rve
Cluster1027	aph(6)-Id	Pseudomonas_sp._NBRC_111127	MGECluster1176	DDE_Tnp_IS240	IS240
Cluster1027	aph(6)-Id	Pseudomonas_sp._NBRC_111127	MGECluster140	DDE_Tnp_Tn3	Tn3
Cluster1027	aph(6)-Id	Pseudomonas_sp._NBRC_111127	MGECluster360	rve	rve
Cluster1027	aph(6)-Id	Pseudomonas_sp._NBRC_111128	MGECluster360	rve	rve
Cluster1027	aph(6)-Id	Pseudomonas_sp._NBRC_111129	MGECluster141	DUF4158	Unkown Domain Associated With MGE
Cluster1027	aph(6)-Id	Pseudomonas_sp._NBRC_111129	MGECluster160	DDE_Tnp_Tn3	Tn3
Cluster1027	aph(6)-Id	Pseudomonas_sp._NBRC_111129	MGECluster182	DUF4158	Unkown Domain Associated With MGE
Cluster1027	aph(6)-Id	Pseudomonas_sp._NBRC_111129	MGECluster360	rve	rve
Cluster1027	aph(6)-Id	Pseudomonas_sp._NBRC_111131	MGECluster145	DDE_Tnp_Tn3	Tn3
Cluster1027	aph(6)-Id	Pseudomonas_sp._NBRC_111131	MGECluster160	DDE_Tnp_Tn3	Tn3
Cluster1027	aph(6)-Id	Pseudomonas_sp._NBRC_111131	MGECluster182	DUF4158	Unkown Domain Associated With MGE
Cluster1027	aph(6)-Id	Pseudomonas_sp._NBRC_111132	MGECluster141	DUF4158	Unkown Domain Associated With MGE
Cluster1027	aph(6)-Id	Pseudomonas_sp._NBRC_111132	MGECluster160	DDE_Tnp_Tn3	Tn3
Cluster1027	aph(6)-Id	Pseudomonas_sp._NBRC_111132	MGECluster182	DUF4158	Unkown Domain Associated With MGE
Cluster1027	aph(6)-Id	Pseudomonas_sp._NBRC_111133	MGECluster160	DDE_Tnp_Tn3	Tn3
Cluster1027	aph(6)-Id	Pseudomonas_sp._NBRC_111133	MGECluster182	DUF4158	Unkown Domain Associated With MGE
Cluster1027	aph(6)-Id	Pseudomonas_sp._NBRC_111133	MGECluster360	rve	rve
Cluster1027	aph(6)-Id	Pseudomonas_sp._NBRC_111136	MGECluster160	DDE_Tnp_Tn3	Tn3
Cluster1027	aph(6)-Id	Pseudomonas_sp._NBRC_111136	MGECluster182	DUF4158	Unkown Domain Associated With MGE
Cluster1027	aph(6)-Id	Pseudomonas_sp._NBRC_111136	MGECluster601	DDE_Tnp_ISL3	ISL3
Cluster1027	aph(6)-Id	Pseudomonas_sp._NBRC_111142	MGECluster124	DDE_Tnp_Tn3	Tn3
Cluster1027	aph(6)-Id	Pseudomonas_sp._NBRC_111142	MGECluster1541	DDE_Tnp_IS240	IS240
Cluster1027	aph(6)-Id	Pseudomonas_sp._NBRC_111142	MGECluster160	DDE_Tnp_Tn3	Tn3
Cluster1027	aph(6)-Id	Pseudomonas_sp._NBRC_111142	MGECluster182	DUF4158	Unkown Domain Associated With MGE
Cluster1027	aph(6)-Id	Pseudomonas_sp._NBRC_111142	MGECluster349	rve	rve
Cluster1027	aph(6)-Id	Pseudomonas_sp._NBRC_111142	MGECluster360	rve	rve
Cluster1027	aph(6)-Id	Pseudomonas_sp._NBRC_111143	MGECluster141	DUF4158	Unkown Domain Associated With MGE
Cluster1027	aph(6)-Id	Pseudomonas_sp._NBRC_111143	MGECluster160	DDE_Tnp_Tn3	Tn3
Cluster1027	aph(6)-Id	Pseudomonas_sp._NBRC_111143	MGECluster182	DUF4158	Unkown Domain Associated With MGE
Cluster1027	aph(6)-Id	Pseudomonas_sp._NBRC_111143	MGECluster349	rve	rve
Cluster1027	aph(6)-Id	Pseudomonas_sp._NBRC_111143	MGECluster360	rve	rve
Cluster1027	aph(6)-Id	Pseudomonas_sp._NBRC_111144	MGECluster141	DUF4158	Unkown Domain Associated With MGE
Cluster1027	aph(6)-Id	Pseudomonas_sp._NBRC_111144	MGECluster360	rve	rve
Cluster1027	aph(6)-Id	Pseudomonas_sp._Root9	MGECluster601	DDE_Tnp_ISL3	ISL3
Cluster1027	aph(6)-Id	Pseudomonas_sp._TJI-51	MGECluster160	DDE_Tnp_Tn3	Tn3
Cluster1027	aph(6)-Id	Pseudomonas_sp._TJI-51	MGECluster182	DUF4158	Unkown Domain Associated With MGE
Cluster1027	aph(6)-Id	Pseudomonas_sp._TTU2014-066ASC	MGECluster160	DDE_Tnp_Tn3	Tn3
Cluster1027	aph(6)-Id	Pseudomonas_sp._TTU2014-066ASC	MGECluster182	DUF4158	Unkown Domain Associated With MGE
Cluster1027	aph(6)-Id	Pseudomonas_sp._VLB120	MGECluster160	DDE_Tnp_Tn3	Tn3
Cluster1027	aph(6)-Id	Pseudomonas_sp._VLB120	MGECluster182	DUF4158	Unkown Domain Associated With MGE
Cluster1027	aph(6)-Id	Pseudomonas_sp._VLB120	MGECluster360	rve	rve
Cluster1027	aph(6)-Id	Pseudomonas_sp._WCHP16	MGECluster1176	DDE_Tnp_IS240	IS240
Cluster1027	aph(6)-Id	Pseudomonas_sp._WCHP16	MGECluster141	DUF4158	Unkown Domain Associated With MGE
Cluster1027	aph(6)-Id	Pseudomonas_sp._WCHP16	MGECluster151	DDE_Tnp_Tn3	Tn3
Cluster1027	aph(6)-Id	Pseudomonas_sp._WCHP16	MGECluster182	DUF4158	Unkown Domain Associated With MGE
Cluster1027	aph(6)-Id	Rahnella_sp._WP5	MGECluster1007	DEDD_Tnp_IS110	IS110
Cluster1027	aph(6)-Id	Ralstonia_mannitolilytica	MGECluster141	DUF4158	Unkown Domain Associated With MGE
Cluster1027	aph(6)-Id	Ralstonia_mannitolilytica	MGECluster151	DDE_Tnp_Tn3	Tn3
Cluster1027	aph(6)-Id	Ralstonia_pickettii	MGECluster141	DUF4158	Unkown Domain Associated With MGE
Cluster1027	aph(6)-Id	Ralstonia_pickettii	MGECluster151	DDE_Tnp_Tn3	Tn3
Cluster1027	aph(6)-Id	Ralstonia_solanacearum	MGECluster141	DUF4158	Unkown Domain Associated With MGE
Cluster1027	aph(6)-Id	Ralstonia_solanacearum	MGECluster151	DDE_Tnp_Tn3	Tn3
Cluster1027	aph(6)-Id	Ralstonia_sp._PBA	MGECluster1176	DDE_Tnp_IS240	IS240
Cluster1027	aph(6)-Id	Ralstonia_sp._PBA	MGECluster1541	DDE_Tnp_IS240	IS240
Cluster1027	aph(6)-Id	Raoultella_planticola	MGECluster1007	DEDD_Tnp_IS110	IS110
Cluster1027	aph(6)-Id	Raoultella_planticola	MGECluster108	DDE_Tnp_Tn3	Tn3
Cluster1027	aph(6)-Id	Raoultella_planticola	MGECluster145	DDE_Tnp_Tn3	Tn3
Cluster1027	aph(6)-Id	Raoultella_planticola	MGECluster1541	DDE_Tnp_IS240	IS240
Cluster1027	aph(6)-Id	Raoultella_planticola	MGECluster1751	DDE_Tnp_IS1	IS1
Cluster1027	aph(6)-Id	Raoultella_planticola	MGECluster1975	DDE_Tnp_IS1	IS1
Cluster1027	aph(6)-Id	Raoultella_planticola	MGECluster601	DDE_Tnp_ISL3	ISL3
Cluster1027	aph(6)-Id	Raoultella_planticola	MGECluster780	DDE_Tnp_Tn3	Tn3
Cluster1027	aph(6)-Id	Raoultella_planticola	MGECluster963	DEDD_Tnp_IS110	IS110
Cluster1027	aph(6)-Id	Rheinheimera_sp._A13L	MGECluster1975	DDE_Tnp_IS1	IS1
Cluster1027	aph(6)-Id	Rhizobium_sp._Root651	MGECluster1538	DDE_Tnp_IS240	IS240
Cluster1027	aph(6)-Id	Serratia_nematodiphila	MGECluster3099	rve_2	rve2
Cluster1027	aph(6)-Id	Serratia_rubidaea	MGECluster3099	rve_2	rve2
Cluster1027	aph(6)-Id	Serratia_sp._14-2641	MGECluster84	DDE_Tnp_Tn3	Tn3
Cluster1027	aph(6)-Id	Serratia_sp._Leaf50	MGECluster110	DDE_Tnp_Tn3	Tn3
Cluster1027	aph(6)-Id	Serratia_sp._Leaf50	MGECluster129	DDE_Tnp_Tn3	Tn3
Cluster1027	aph(6)-Id	Serratia_sp._M24T3	MGECluster123	DDE_Tnp_Tn3	Tn3
Cluster1027	aph(6)-Id	Serratia_sp._M24T3	MGECluster84	DDE_Tnp_Tn3	Tn3
Cluster1027	aph(6)-Id	Shewanella_frigidimarina	MGECluster492	DUF4158	Unkown Domain Associated With MGE
Cluster1027	aph(6)-Id	Shewanella_pealeana	MGECluster1975	DDE_Tnp_IS1	IS1
Cluster1027	aph(6)-Id	Shewanella_putrefaciens	MGECluster601	DDE_Tnp_ISL3	ISL3
Cluster1027	aph(6)-Id	Shewanella_sp._ANA-3	MGECluster129	DDE_Tnp_Tn3	Tn3
Cluster1027	aph(6)-Id	Shewanella_sp._POL2	MGECluster129	DDE_Tnp_Tn3	Tn3
Cluster1027	aph(6)-Id	Shewanella_sp._W3-18-1	MGECluster601	DDE_Tnp_ISL3	ISL3
Cluster1027	aph(6)-Id	Shigella_sp._FC2045	MGECluster1234	rve	rve
Cluster1027	aph(6)-Id	Shigella_sp._FC2045	MGECluster1561	Phage_integrase	PhgIntegrase
Cluster1027	aph(6)-Id	Shigella_sp._FC2928	MGECluster1234	rve	rve
Cluster1027	aph(6)-Id	Shigella_sp._FC2928	MGECluster1561	Phage_integrase	PhgIntegrase
Cluster1027	aph(6)-Id	Shigella_sp._FC2928	MGECluster1975	DDE_Tnp_IS1	IS1
Cluster1027	aph(6)-Id	Shigella_sp._PAMC_28760	MGECluster1751	DDE_Tnp_IS1	IS1
Cluster1027	aph(6)-Id	Shigella_sp._PAMC_28760	MGECluster1975	DDE_Tnp_IS1	IS1
Cluster1027	aph(6)-Id	Shigella_sp._SF-2015	MGECluster108	DDE_Tnp_Tn3	Tn3
Cluster1027	aph(6)-Id	Shigella_sp._SF-2015	MGECluster1234	rve	rve
Cluster1027	aph(6)-Id	Shigella_sp._SF-2015	MGECluster1541	DDE_Tnp_IS240	IS240
Cluster1027	aph(6)-Id	Shigella_sp._SF-2015	MGECluster1751	DDE_Tnp_IS1	IS1
Cluster1027	aph(6)-Id	Shigella_sp._SF-2015	MGECluster1975	DDE_Tnp_IS1	IS1
Cluster1027	aph(6)-Id	Shigella_sp._SF-2015	MGECluster2522	TnpB_IS66	TnpBIS66
Cluster1027	aph(6)-Id	Shigella_sp._SF-2015	MGECluster732	Y2_Tnp	Y2Tnp
Cluster1027	aph(6)-Id	Sphingobium_amiense	MGECluster1176	DDE_Tnp_IS240	IS240
Cluster1027	aph(6)-Id	Sphingobium_amiense	MGECluster186	DDE_Tnp_Tn3	Tn3
Cluster1027	aph(6)-Id	Sphingobium_baderi	MGECluster1176	DDE_Tnp_IS240	IS240
Cluster1027	aph(6)-Id	Sphingobium_baderi	MGECluster186	DDE_Tnp_Tn3	Tn3
Cluster1027	aph(6)-Id	Sphingobium_chungbukense	MGECluster1176	DDE_Tnp_IS240	IS240
Cluster1027	aph(6)-Id	Sphingobium_cloacae	MGECluster1176	DDE_Tnp_IS240	IS240
Cluster1027	aph(6)-Id	Sphingobium_cloacae	MGECluster186	DDE_Tnp_Tn3	Tn3
Cluster1027	aph(6)-Id	Sphingobium_czechense	MGECluster1176	DDE_Tnp_IS240	IS240
Cluster1027	aph(6)-Id	Sphingobium_sp._ba1	MGECluster1176	DDE_Tnp_IS240	IS240
Cluster1027	aph(6)-Id	Sphingobium_sp._ba1	MGECluster129	DDE_Tnp_Tn3	Tn3
Cluster1027	aph(6)-Id	Sphingobium_sp._CCH11-B1	MGECluster186	DDE_Tnp_Tn3	Tn3
Cluster1027	aph(6)-Id	Sphingobium_sp._EP60837	MGECluster1176	DDE_Tnp_IS240	IS240
Cluster1027	aph(6)-Id	Sphingobium_sp._EP60837	MGECluster186	DDE_Tnp_Tn3	Tn3
Cluster1027	aph(6)-Id	Sphingobium_sp._HDIP04	MGECluster1176	DDE_Tnp_IS240	IS240
Cluster1027	aph(6)-Id	Sphingobium_sp._MI1205	MGECluster1176	DDE_Tnp_IS240	IS240
Cluster1027	aph(6)-Id	Sphingobium_sp._Ndbn-10	MGECluster151	DDE_Tnp_Tn3	Tn3
Cluster1027	aph(6)-Id	Sphingobium_sp._TCM1	MGECluster186	DDE_Tnp_Tn3	Tn3
Cluster1027	aph(6)-Id	Sphingobium_sp._TKS	MGECluster1176	DDE_Tnp_IS240	IS240
Cluster1027	aph(6)-Id	Sphingobium_sp._YBL2	MGECluster1176	DDE_Tnp_IS240	IS240
Cluster1027	aph(6)-Id	Sphingobium_sp._YBL2	MGECluster141	DUF4158	Unkown Domain Associated With MGE
Cluster1027	aph(6)-Id	Sphingobium_sp._YL23	MGECluster186	DDE_Tnp_Tn3	Tn3
Cluster1027	aph(6)-Id	Sphingobium_xenophagum	MGECluster1176	DDE_Tnp_IS240	IS240
Cluster1027	aph(6)-Id	Sphingobium_xenophagum	MGECluster186	DDE_Tnp_Tn3	Tn3
Cluster1027	aph(6)-Id	Sphingobium_yanoikuyae	MGECluster1176	DDE_Tnp_IS240	IS240
Cluster1027	aph(6)-Id	Sphingobium_yanoikuyae	MGECluster186	DDE_Tnp_Tn3	Tn3
Cluster1027	aph(6)-Id	Sphingomonas_sp._Ant_H11	MGECluster1176	DDE_Tnp_IS240	IS240
Cluster1027	aph(6)-Id	Sphingomonas_sp._BHC-A	MGECluster1176	DDE_Tnp_IS240	IS240
Cluster1027	aph(6)-Id	Sphingomonas_sp._CCH15-F11	MGECluster1176	DDE_Tnp_IS240	IS240
Cluster1027	aph(6)-Id	Sphingomonas_sp._CCH16-B10	MGECluster1176	DDE_Tnp_IS240	IS240
Cluster1027	aph(6)-Id	Sphingomonas_sp._CCH18-H6	MGECluster1176	DDE_Tnp_IS240	IS240
Cluster1027	aph(6)-Id	Sphingomonas_sp._CCH21-G11	MGECluster1176	DDE_Tnp_IS240	IS240
Cluster1027	aph(6)-Id	Sphingomonas_sp._CCH5-A5	MGECluster1176	DDE_Tnp_IS240	IS240
Cluster1027	aph(6)-Id	Sphingomonas_sp._MEA3-1	MGECluster1176	DDE_Tnp_IS240	IS240
Cluster1027	aph(6)-Id	Sphingomonas_sp._MEA3-1	MGECluster186	DDE_Tnp_Tn3	Tn3
Cluster1027	aph(6)-Id	Sphingomonas_sp._MM-1	MGECluster1176	DDE_Tnp_IS240	IS240
Cluster1027	aph(6)-Id	Sphingomonas_sp._MM-1	MGECluster145	DDE_Tnp_Tn3	Tn3
Cluster1027	aph(6)-Id	Sphingomonas_sp._Root710	MGECluster186	DDE_Tnp_Tn3	Tn3
Cluster1027	aph(6)-Id	Sphingomonas_wittichii	MGECluster1176	DDE_Tnp_IS240	IS240
Cluster1027	aph(6)-Id	Sphingomonas_wittichii	MGECluster186	DDE_Tnp_Tn3	Tn3
Cluster1027	aph(6)-Id	Sphingopyxis_macrogoltabida	MGECluster1176	DDE_Tnp_IS240	IS240
Cluster1027	aph(6)-Id	Sphingopyxis_macrogoltabida	MGECluster186	DDE_Tnp_Tn3	Tn3
Cluster1027	aph(6)-Id	Sphingopyxis_sp._H005	MGECluster1176	DDE_Tnp_IS240	IS240
Cluster1027	aph(6)-Id	Sphingopyxis_sp._H012	MGECluster1176	DDE_Tnp_IS240	IS240
Cluster1027	aph(6)-Id	Sphingopyxis_sp._H038	MGECluster1176	DDE_Tnp_IS240	IS240
Cluster1027	aph(6)-Id	Sphingopyxis_sp._H050	MGECluster1176	DDE_Tnp_IS240	IS240
Cluster1027	aph(6)-Id	Sphingopyxis_sp._H053	MGECluster1176	DDE_Tnp_IS240	IS240
Cluster1027	aph(6)-Id	Sphingopyxis_sp._H077	MGECluster1176	DDE_Tnp_IS240	IS240
Cluster1027	aph(6)-Id	Sphingopyxis_sp._H080	MGECluster1176	DDE_Tnp_IS240	IS240
Cluster1027	aph(6)-Id	Sphingopyxis_sp._H085	MGECluster1176	DDE_Tnp_IS240	IS240
Cluster1027	aph(6)-Id	Sphingopyxis_sp._H093	MGECluster1176	DDE_Tnp_IS240	IS240
Cluster1027	aph(6)-Id	Sphingopyxis_sp._H115	MGECluster1176	DDE_Tnp_IS240	IS240
Cluster1027	aph(6)-Id	Sphingopyxis_sp._LC363	MGECluster1176	DDE_Tnp_IS240	IS240
Cluster1027	aph(6)-Id	Spongiibacter_sp._IMCC21906	MGECluster601	DDE_Tnp_ISL3	ISL3
Cluster1027	aph(6)-Id	Staphylococcus_aureus	MGECluster1975	DDE_Tnp_IS1	IS1
Cluster1027	aph(6)-Id	Stenotrophomonas_maltophilia	MGECluster1097	Phage_integrase	PhgIntegrase
Cluster1027	aph(6)-Id	Stenotrophomonas_maltophilia	MGECluster1176	DDE_Tnp_IS240	IS240
Cluster1027	aph(6)-Id	Stenotrophomonas_maltophilia	MGECluster140	DDE_Tnp_Tn3	Tn3
Cluster1027	aph(6)-Id	Stenotrophomonas_maltophilia	MGECluster1541	DDE_Tnp_IS240	IS240
Cluster1027	aph(6)-Id	Stenotrophomonas_maltophilia	MGECluster377	rve	rve
Cluster1027	aph(6)-Id	Streptococcus_dysgalactiae_group	MGECluster1975	DDE_Tnp_IS1	IS1
Cluster1027	aph(6)-Id	Streptococcus_pneumoniae	MGECluster1975	DDE_Tnp_IS1	IS1
Cluster1027	aph(6)-Id	Streptococcus_pyogenes	MGECluster1975	DDE_Tnp_IS1	IS1
Cluster1027	aph(6)-Id	Streptococcus_suis	MGECluster1975	DDE_Tnp_IS1	IS1
Cluster1027	aph(6)-Id	Tepidiphilus_margaritifer	MGECluster601	DDE_Tnp_ISL3	ISL3
Cluster1027	aph(6)-Id	Tessaracoccus_sp._SIT7	MGECluster1176	DDE_Tnp_IS240	IS240
Cluster1027	aph(6)-Id	Thalassospira_profundimaris	MGECluster601	DDE_Tnp_ISL3	ISL3
Cluster1027	aph(6)-Id	Thalassospira_tepidiphila	MGECluster601	DDE_Tnp_ISL3	ISL3
Cluster1027	aph(6)-Id	Thauera_aminoaromatica	MGECluster145	DDE_Tnp_Tn3	Tn3
Cluster1027	aph(6)-Id	Thauera_humireducens	MGECluster1176	DDE_Tnp_IS240	IS240
Cluster1027	aph(6)-Id	Thauera_phenylacetica	MGECluster349	rve	rve
Cluster1027	aph(6)-Id	Thauera_phenylacetica	MGECluster360	rve	rve
Cluster1027	aph(6)-Id	Thauera_sp._MZ1T	MGECluster145	DDE_Tnp_Tn3	Tn3
Cluster1027	aph(6)-Id	Thauera_sp._MZ1T	MGECluster2103	DUF4158	Unkown Domain Associated With MGE
Cluster1027	aph(6)-Id	Thauera_sp._SWB20	MGECluster145	DDE_Tnp_Tn3	Tn3
Cluster1027	aph(6)-Id	Thauera_sp._SWB20	MGECluster2103	DUF4158	Unkown Domain Associated With MGE
Cluster1027	aph(6)-Id	Thauera_sp._SWB20	MGECluster374	rve	rve
Cluster1027	aph(6)-Id	Thioalkalivibrio_sulfidiphilus	MGECluster601	DDE_Tnp_ISL3	ISL3
Cluster1027	aph(6)-Id	Thiomonas_sp._B1	MGECluster145	DDE_Tnp_Tn3	Tn3
Cluster1027	aph(6)-Id	Thiomonas_sp._B1	MGECluster2103	DUF4158	Unkown Domain Associated With MGE
Cluster1027	aph(6)-Id	Xanthomonas_perforans	MGECluster1176	DDE_Tnp_IS240	IS240
Cluster1027	aph(6)-Id	Yersinia_frederiksenii	MGECluster1007	DEDD_Tnp_IS110	IS110
Cluster1027	aph(6)-Id	Yersinia_frederiksenii	MGECluster1039	DDE_Tnp_Tn3	Tn3
Cluster1027	aph(6)-Id	Yersinia_frederiksenii	MGECluster145	DDE_Tnp_Tn3	Tn3
Cluster1027	aph(6)-Id	Yersinia_frederiksenii	MGECluster1541	DDE_Tnp_IS240	IS240
Cluster1027	aph(6)-Id	Yersinia_frederiksenii	MGECluster1751	DDE_Tnp_IS1	IS1
Cluster1027	aph(6)-Id	Yersinia_frederiksenii	MGECluster1975	DDE_Tnp_IS1	IS1
Cluster1027	aph(6)-Id	Yersinia_frederiksenii	MGECluster980	DEDD_Tnp_IS110	IS110
Cluster1027	aph(6)-Id	Yersinia_intermedia	MGECluster1039	DDE_Tnp_Tn3	Tn3
Cluster1027	aph(6)-Id	Yersinia_intermedia	MGECluster123	DDE_Tnp_Tn3	Tn3
Cluster1027	aph(6)-Id	Yersinia_intermedia	MGECluster124	DDE_Tnp_Tn3	Tn3
Cluster1027	aph(6)-Id	Yersinia_intermedia	MGECluster84	DDE_Tnp_Tn3	Tn3
Cluster1027	aph(6)-Id	Zymomonas_mobilis	MGECluster124	DDE_Tnp_Tn3	Tn3
Cluster1032	oxa-141	Achromobacter_ruhlandii	MGECluster1176	DDE_Tnp_IS240	IS240
Cluster1032	oxa-141	Achromobacter_ruhlandii	MGECluster1541	DDE_Tnp_IS240	IS240
Cluster1032	oxa-141	Acidovorax_delafieldii	MGECluster120	DDE_Tnp_Tn3	Tn3
Cluster1032	oxa-141	Acinetobacter_bereziniae	MGECluster1541	DDE_Tnp_IS240	IS240
Cluster1032	oxa-141	Acinetobacter_bereziniae	MGECluster813	Phage_integrase	PhgIntegrase
Cluster1032	oxa-141	Acinetobacter_johnsonii	MGECluster1541	DDE_Tnp_IS240	IS240
Cluster1032	oxa-141	Acinetobacter_johnsonii	MGECluster813	Phage_integrase	PhgIntegrase
Cluster1032	oxa-141	Acinetobacter_junii	MGECluster813	Phage_integrase	PhgIntegrase
Cluster1032	oxa-141	Acinetobacter_sp._MII	MGECluster1541	DDE_Tnp_IS240	IS240
Cluster1032	oxa-141	Acinetobacter_sp._NBRC_110496	MGECluster813	Phage_integrase	PhgIntegrase
Cluster1032	oxa-141	Acinetobacter_sp._WCHA30	MGECluster1541	DDE_Tnp_IS240	IS240
Cluster1032	oxa-141	Acinetobacter_sp._WCHA30	MGECluster813	Phage_integrase	PhgIntegrase
Cluster1032	oxa-141	Actinobaculum_suis	MGECluster813	Phage_integrase	PhgIntegrase
Cluster1032	oxa-141	Aeromonas_caviae	MGECluster1176	DDE_Tnp_IS240	IS240
Cluster1032	oxa-141	Aeromonas_caviae	MGECluster1541	DDE_Tnp_IS240	IS240
Cluster1032	oxa-141	Aeromonas_hydrophila	MGECluster1176	DDE_Tnp_IS240	IS240
Cluster1032	oxa-141	Aeromonas_hydrophila	MGECluster135	DDE_Tnp_Tn3	Tn3
Cluster1032	oxa-141	Aeromonas_hydrophila	MGECluster1541	DDE_Tnp_IS240	IS240
Cluster1032	oxa-141	Aeromonas_hydrophila	MGECluster349	rve	rve
Cluster1032	oxa-141	Aeromonas_hydrophila	MGECluster429	rve	rve
Cluster1032	oxa-141	Aeromonas_hydrophila	MGECluster435	rve	rve
Cluster1032	oxa-141	Aeromonas_hydrophila	MGECluster813	Phage_integrase	PhgIntegrase
Cluster1032	oxa-141	Aeromonas_salmonicida	MGECluster1007	DEDD_Tnp_IS110	IS110
Cluster1032	oxa-141	Aeromonas_salmonicida	MGECluster110	DDE_Tnp_Tn3	Tn3
Cluster1032	oxa-141	Aeromonas_salmonicida	MGECluster135	DDE_Tnp_Tn3	Tn3
Cluster1032	oxa-141	Aeromonas_salmonicida	MGECluster1541	DDE_Tnp_IS240	IS240
Cluster1032	oxa-141	Aeromonas_salmonicida	MGECluster349	rve	rve
Cluster1032	oxa-141	Aeromonas_salmonicida	MGECluster813	Phage_integrase	PhgIntegrase
Cluster1032	oxa-141	Aeromonas_simiae	MGECluster349	rve	rve
Cluster1032	oxa-141	Aeromonas_simiae	MGECluster813	Phage_integrase	PhgIntegrase
Cluster1032	oxa-141	Aeromonas_sp._HZM	MGECluster1176	DDE_Tnp_IS240	IS240
Cluster1032	oxa-141	Aeromonas_sp._HZM	MGECluster813	Phage_integrase	PhgIntegrase
Cluster1032	oxa-141	Aeromonas_sp._L_1B5_3	MGECluster1176	DDE_Tnp_IS240	IS240
Cluster1032	oxa-141	Aeromonas_sp._L_1B5_3	MGECluster1541	DDE_Tnp_IS240	IS240
Cluster1032	oxa-141	Aeromonas_sp._L_1B5_3	MGECluster349	rve	rve
Cluster1032	oxa-141	Aeromonas_sp._L_1B5_3	MGECluster813	Phage_integrase	PhgIntegrase
Cluster1032	oxa-141	Aeromonas_sp._ZOR0001	MGECluster1176	DDE_Tnp_IS240	IS240
Cluster1032	oxa-141	Aeromonas_sp._ZOR0001	MGECluster1541	DDE_Tnp_IS240	IS240
Cluster1032	oxa-141	Aeromonas_sp._ZOR0001	MGECluster813	Phage_integrase	PhgIntegrase
Cluster1032	oxa-141	Aeromonas_veronii	MGECluster1007	DEDD_Tnp_IS110	IS110
Cluster1032	oxa-141	Aeromonas_veronii	MGECluster1176	DDE_Tnp_IS240	IS240
Cluster1032	oxa-141	Aeromonas_veronii	MGECluster135	DDE_Tnp_Tn3	Tn3
Cluster1032	oxa-141	Aeromonas_veronii	MGECluster1541	DDE_Tnp_IS240	IS240
Cluster1032	oxa-141	Aeromonas_veronii	MGECluster813	Phage_integrase	PhgIntegrase
Cluster1032	oxa-141	Agrobacterium_tumefaciens_complex	MGECluster813	Phage_integrase	PhgIntegrase
Cluster1032	oxa-141	Alcaligenes_faecalis	MGECluster1176	DDE_Tnp_IS240	IS240
Cluster1032	oxa-141	Alcaligenes_faecalis	MGECluster135	DDE_Tnp_Tn3	Tn3
Cluster1032	oxa-141	Alcaligenes_faecalis	MGECluster349	rve	rve
Cluster1032	oxa-141	Alcaligenes_faecalis	MGECluster813	Phage_integrase	PhgIntegrase
Cluster1032	oxa-141	Alishewanella_jeotgali	MGECluster813	Phage_integrase	PhgIntegrase
Cluster1032	oxa-141	alpha_proteobacterium_LLX12A	MGECluster1176	DDE_Tnp_IS240	IS240
Cluster1032	oxa-141	Arthrobacter_luteolus	MGECluster1176	DDE_Tnp_IS240	IS240
Cluster1032	oxa-141	Bibersteinia_trehalosi	MGECluster1541	DDE_Tnp_IS240	IS240
Cluster1032	oxa-141	Blastomonas_sp._CCH3-A3	MGECluster120	DDE_Tnp_Tn3	Tn3
Cluster1032	oxa-141	Brevibacterium_epidermidis	MGECluster1176	DDE_Tnp_IS240	IS240
Cluster1032	oxa-141	Brevibacterium_epidermidis	MGECluster813	Phage_integrase	PhgIntegrase
Cluster1032	oxa-141	Brevibacterium_ravenspurgense	MGECluster1176	DDE_Tnp_IS240	IS240
Cluster1032	oxa-141	Brevibacterium_ravenspurgense	MGECluster1541	DDE_Tnp_IS240	IS240
Cluster1032	oxa-141	Brevibacterium_ravenspurgense	MGECluster813	Phage_integrase	PhgIntegrase
Cluster1032	oxa-141	Brevundimonas_nasdae	MGECluster1176	DDE_Tnp_IS240	IS240
Cluster1032	oxa-141	Burkholderia_cepacia_complex	MGECluster1176	DDE_Tnp_IS240	IS240
Cluster1032	oxa-141	Burkholderia_cepacia_complex	MGECluster813	Phage_integrase	PhgIntegrase
Cluster1032	oxa-141	Burkholderia_sp._YI23	MGECluster1176	DDE_Tnp_IS240	IS240
Cluster1032	oxa-141	Cellvibrio_sp._BR	MGECluster349	rve	rve
Cluster1032	oxa-141	Cellvibrio_sp._BR	MGECluster813	Phage_integrase	PhgIntegrase
Cluster1032	oxa-141	Citrobacter_amalonaticus	MGECluster1007	DEDD_Tnp_IS110	IS110
Cluster1032	oxa-141	Citrobacter_amalonaticus	MGECluster108	DDE_Tnp_Tn3	Tn3
Cluster1032	oxa-141	Citrobacter_amalonaticus	MGECluster1176	DDE_Tnp_IS240	IS240
Cluster1032	oxa-141	Citrobacter_amalonaticus	MGECluster1541	DDE_Tnp_IS240	IS240
Cluster1032	oxa-141	Citrobacter_amalonaticus	MGECluster813	Phage_integrase	PhgIntegrase
Cluster1032	oxa-141	Citrobacter_braakii	MGECluster1541	DDE_Tnp_IS240	IS240
Cluster1032	oxa-141	Citrobacter_freundii	MGECluster1007	DEDD_Tnp_IS110	IS110
Cluster1032	oxa-141	Citrobacter_freundii	MGECluster108	DDE_Tnp_Tn3	Tn3
Cluster1032	oxa-141	Citrobacter_freundii	MGECluster110	DDE_Tnp_Tn3	Tn3
Cluster1032	oxa-141	Citrobacter_freundii	MGECluster1176	DDE_Tnp_IS240	IS240
Cluster1032	oxa-141	Citrobacter_freundii	MGECluster135	DDE_Tnp_Tn3	Tn3
Cluster1032	oxa-141	Citrobacter_freundii	MGECluster1541	DDE_Tnp_IS240	IS240
Cluster1032	oxa-141	Citrobacter_freundii	MGECluster162	DDE_Tnp_Tn3	Tn3
Cluster1032	oxa-141	Citrobacter_freundii	MGECluster349	rve	rve
Cluster1032	oxa-141	Citrobacter_freundii	MGECluster429	rve	rve
Cluster1032	oxa-141	Citrobacter_freundii	MGECluster435	rve	rve
Cluster1032	oxa-141	Citrobacter_freundii	MGECluster813	Phage_integrase	PhgIntegrase
Cluster1032	oxa-141	Citrobacter_sp._30_2	MGECluster1541	DDE_Tnp_IS240	IS240
Cluster1032	oxa-141	Citrobacter_sp._50677481	MGECluster1007	DEDD_Tnp_IS110	IS110
Cluster1032	oxa-141	Citrobacter_sp._50677481	MGECluster135	DDE_Tnp_Tn3	Tn3
Cluster1032	oxa-141	Citrobacter_sp._50677481	MGECluster1541	DDE_Tnp_IS240	IS240
Cluster1032	oxa-141	Citrobacter_sp._50677481	MGECluster162	DDE_Tnp_Tn3	Tn3
Cluster1032	oxa-141	Citrobacter_sp._50677481	MGECluster813	Phage_integrase	PhgIntegrase
Cluster1032	oxa-141	Citrobacter_sp._A1	MGECluster162	DDE_Tnp_Tn3	Tn3
Cluster1032	oxa-141	Citrobacter_sp._AATXQ	MGECluster1541	DDE_Tnp_IS240	IS240
Cluster1032	oxa-141	Citrobacter_sp._AATXR	MGECluster1541	DDE_Tnp_IS240	IS240
Cluster1032	oxa-141	Citrobacter_sp._BIDMC107	MGECluster1007	DEDD_Tnp_IS110	IS110
Cluster1032	oxa-141	Citrobacter_sp._BIDMC107	MGECluster108	DDE_Tnp_Tn3	Tn3
Cluster1032	oxa-141	Citrobacter_sp._BIDMC107	MGECluster135	DDE_Tnp_Tn3	Tn3
Cluster1032	oxa-141	Citrobacter_sp._BIDMC107	MGECluster1541	DDE_Tnp_IS240	IS240
Cluster1032	oxa-141	Citrobacter_sp._BIDMC108	MGECluster1007	DEDD_Tnp_IS110	IS110
Cluster1032	oxa-141	Citrobacter_sp._BIDMC108	MGECluster108	DDE_Tnp_Tn3	Tn3
Cluster1032	oxa-141	Citrobacter_sp._BIDMC108	MGECluster110	DDE_Tnp_Tn3	Tn3
Cluster1032	oxa-141	Citrobacter_sp._BIDMC108	MGECluster1176	DDE_Tnp_IS240	IS240
Cluster1032	oxa-141	Citrobacter_sp._BIDMC108	MGECluster1541	DDE_Tnp_IS240	IS240
Cluster1032	oxa-141	Citrobacter_sp._BIDMC108	MGECluster813	Phage_integrase	PhgIntegrase
Cluster1032	oxa-141	Citrobacter_sp._JT3	MGECluster1007	DEDD_Tnp_IS110	IS110
Cluster1032	oxa-141	Citrobacter_sp._JT3	MGECluster108	DDE_Tnp_Tn3	Tn3
Cluster1032	oxa-141	Citrobacter_sp._JT3	MGECluster1176	DDE_Tnp_IS240	IS240
Cluster1032	oxa-141	Citrobacter_sp._JT3	MGECluster162	DDE_Tnp_Tn3	Tn3
Cluster1032	oxa-141	Citrobacter_sp._JT3	MGECluster813	Phage_integrase	PhgIntegrase
Cluster1032	oxa-141	Citrobacter_sp._KTE32	MGECluster1007	DEDD_Tnp_IS110	IS110
Cluster1032	oxa-141	Citrobacter_sp._KTE32	MGECluster1541	DDE_Tnp_IS240	IS240
Cluster1032	oxa-141	Citrobacter_sp._L17	MGECluster1541	DDE_Tnp_IS240	IS240
Cluster1032	oxa-141	Citrobacter_sp._L17	MGECluster162	DDE_Tnp_Tn3	Tn3
Cluster1032	oxa-141	Citrobacter_sp._MGH100	MGECluster1007	DEDD_Tnp_IS110	IS110
Cluster1032	oxa-141	Citrobacter_sp._MGH100	MGECluster1541	DDE_Tnp_IS240	IS240
Cluster1032	oxa-141	Citrobacter_sp._MGH103	MGECluster108	DDE_Tnp_Tn3	Tn3
Cluster1032	oxa-141	Citrobacter_sp._MGH103	MGECluster1176	DDE_Tnp_IS240	IS240
Cluster1032	oxa-141	Citrobacter_sp._MGH103	MGECluster1541	DDE_Tnp_IS240	IS240
Cluster1032	oxa-141	Citrobacter_sp._MGH105	MGECluster108	DDE_Tnp_Tn3	Tn3
Cluster1032	oxa-141	Citrobacter_sp._MGH105	MGECluster1541	DDE_Tnp_IS240	IS240
Cluster1032	oxa-141	Citrobacter_sp._MGH109	MGECluster1007	DEDD_Tnp_IS110	IS110
Cluster1032	oxa-141	Citrobacter_sp._MGH109	MGECluster108	DDE_Tnp_Tn3	Tn3
Cluster1032	oxa-141	Citrobacter_sp._MGH109	MGECluster1541	DDE_Tnp_IS240	IS240
Cluster1032	oxa-141	Citrobacter_sp._MGH_55	MGECluster1007	DEDD_Tnp_IS110	IS110
Cluster1032	oxa-141	Citrobacter_sp._MGH_55	MGECluster108	DDE_Tnp_Tn3	Tn3
Cluster1032	oxa-141	Citrobacter_sp._MGH_55	MGECluster162	DDE_Tnp_Tn3	Tn3
Cluster1032	oxa-141	Citrobacter_sp._MGH_55	MGECluster813	Phage_integrase	PhgIntegrase
Cluster1032	oxa-141	Citrobacter_sp._MGH99	MGECluster1176	DDE_Tnp_IS240	IS240
Cluster1032	oxa-141	Citrobacter_sp._MGH99	MGECluster1541	DDE_Tnp_IS240	IS240
Cluster1032	oxa-141	Citrobacter_sp._MGH99	MGECluster813	Phage_integrase	PhgIntegrase
Cluster1032	oxa-141	Clavibacter_cf._michiganensis_LMG_26808	MGECluster1176	DDE_Tnp_IS240	IS240
Cluster1032	oxa-141	Clavibacter_cf._michiganensis_LMG_26808	MGECluster1541	DDE_Tnp_IS240	IS240
Cluster1032	oxa-141	Clavibacter_cf._michiganensis_LMG_26808	MGECluster162	DDE_Tnp_Tn3	Tn3
Cluster1032	oxa-141	Comamonas_testosteroni	MGECluster349	rve	rve
Cluster1032	oxa-141	Comamonas_testosteroni	MGECluster813	Phage_integrase	PhgIntegrase
Cluster1032	oxa-141	Corynebacterium_diphtheriae	MGECluster1176	DDE_Tnp_IS240	IS240
Cluster1032	oxa-141	Corynebacterium_diphtheriae	MGECluster813	Phage_integrase	PhgIntegrase
Cluster1032	oxa-141	Corynebacterium_imitans	MGECluster1541	DDE_Tnp_IS240	IS240
Cluster1032	oxa-141	Corynebacterium_jeikeium	MGECluster1541	DDE_Tnp_IS240	IS240
Cluster1032	oxa-141	Corynebacterium_kroppenstedtii	MGECluster1176	DDE_Tnp_IS240	IS240
Cluster1032	oxa-141	Corynebacterium_propinquum	MGECluster1176	DDE_Tnp_IS240	IS240
Cluster1032	oxa-141	Corynebacterium_singulare	MGECluster1541	DDE_Tnp_IS240	IS240
Cluster1032	oxa-141	Corynebacterium_sp._JZ16	MGECluster1541	DDE_Tnp_IS240	IS240
Cluster1032	oxa-141	Corynebacterium_sp._KPL1989	MGECluster1176	DDE_Tnp_IS240	IS240
Cluster1032	oxa-141	Corynebacterium_sp._KPL1995	MGECluster1176	DDE_Tnp_IS240	IS240
Cluster1032	oxa-141	Corynebacterium_striatum	MGECluster1541	DDE_Tnp_IS240	IS240
Cluster1032	oxa-141	Corynebacterium_urealyticum	MGECluster1541	DDE_Tnp_IS240	IS240
Cluster1032	oxa-141	Croceicoccus_sp._H4	MGECluster1176	DDE_Tnp_IS240	IS240
Cluster1032	oxa-141	Cronobacter_sakazakii	MGECluster1007	DEDD_Tnp_IS110	IS110
Cluster1032	oxa-141	Cronobacter_sakazakii	MGECluster1541	DDE_Tnp_IS240	IS240
Cluster1032	oxa-141	Delftia_tsuruhatensis	MGECluster1176	DDE_Tnp_IS240	IS240
Cluster1032	oxa-141	Delftia_tsuruhatensis	MGECluster813	Phage_integrase	PhgIntegrase
Cluster1032	oxa-141	Dermabacter_hominis	MGECluster1176	DDE_Tnp_IS240	IS240
Cluster1032	oxa-141	Dermabacter_hominis	MGECluster1541	DDE_Tnp_IS240	IS240
Cluster1032	oxa-141	Edwardsiella_piscicida	MGECluster1176	DDE_Tnp_IS240	IS240
Cluster1032	oxa-141	Edwardsiella_piscicida	MGECluster813	Phage_integrase	PhgIntegrase
Cluster1032	oxa-141	Edwardsiella_tarda	MGECluster110	DDE_Tnp_Tn3	Tn3
Cluster1032	oxa-141	Edwardsiella_tarda	MGECluster1541	DDE_Tnp_IS240	IS240
Cluster1032	oxa-141	Edwardsiella_tarda	MGECluster813	Phage_integrase	PhgIntegrase
Cluster1032	oxa-141	Enterobacter_sp._50793107	MGECluster1007	DEDD_Tnp_IS110	IS110
Cluster1032	oxa-141	Enterobacter_sp._50793107	MGECluster1176	DDE_Tnp_IS240	IS240
Cluster1032	oxa-141	Enterobacter_sp._50793107	MGECluster162	DDE_Tnp_Tn3	Tn3
Cluster1032	oxa-141	Enterobacter_sp._50793107	MGECluster813	Phage_integrase	PhgIntegrase
Cluster1032	oxa-141	Enterobacter_sp._940_PEND	MGECluster1541	DDE_Tnp_IS240	IS240
Cluster1032	oxa-141	Enterobacter_sp._E20	MGECluster1007	DEDD_Tnp_IS110	IS110
Cluster1032	oxa-141	Enterobacter_sp._E20	MGECluster1541	DDE_Tnp_IS240	IS240
Cluster1032	oxa-141	Enterobacter_sp._GN02600	MGECluster1007	DEDD_Tnp_IS110	IS110
Cluster1032	oxa-141	Enterobacter_sp._GN02600	MGECluster1176	DDE_Tnp_IS240	IS240
Cluster1032	oxa-141	Enterobacter_sp._GN02600	MGECluster135	DDE_Tnp_Tn3	Tn3
Cluster1032	oxa-141	Enterobacter_sp._GN02600	MGECluster1541	DDE_Tnp_IS240	IS240
Cluster1032	oxa-141	Enterobacter_sp._GN02600	MGECluster349	rve	rve
Cluster1032	oxa-141	Enterobacter_sp._GN02600	MGECluster429	rve	rve
Cluster1032	oxa-141	Enterobacter_sp._GN02600	MGECluster435	rve	rve
Cluster1032	oxa-141	Enterobacter_sp._K66-74	MGECluster108	DDE_Tnp_Tn3	Tn3
Cluster1032	oxa-141	Enterobacter_sp._R4-368	MGECluster1541	DDE_Tnp_IS240	IS240
Cluster1032	oxa-141	Enterobacter_sp._SENG-6	MGECluster1007	DEDD_Tnp_IS110	IS110
Cluster1032	oxa-141	Erythrobacter_sp._CCH5-A1	MGECluster120	DDE_Tnp_Tn3	Tn3
Cluster1032	oxa-141	Escherichia_albertii	MGECluster1541	DDE_Tnp_IS240	IS240
Cluster1032	oxa-141	Escherichia_fergusonii	MGECluster108	DDE_Tnp_Tn3	Tn3
Cluster1032	oxa-141	Escherichia_fergusonii	MGECluster110	DDE_Tnp_Tn3	Tn3
Cluster1032	oxa-141	Escherichia_fergusonii	MGECluster1541	DDE_Tnp_IS240	IS240
Cluster1032	oxa-141	Escherichia_fergusonii	MGECluster162	DDE_Tnp_Tn3	Tn3
Cluster1032	oxa-141	Escherichia_fergusonii	MGECluster435	rve	rve
Cluster1032	oxa-141	Escherichia_fergusonii	MGECluster813	Phage_integrase	PhgIntegrase
Cluster1032	oxa-141	Escherichia_sp._1_1_43	MGECluster1176	DDE_Tnp_IS240	IS240
Cluster1032	oxa-141	Escherichia_sp._1_1_43	MGECluster1541	DDE_Tnp_IS240	IS240
Cluster1032	oxa-141	Escherichia_sp._3_2_53FAA	MGECluster1541	DDE_Tnp_IS240	IS240
Cluster1032	oxa-141	Escherichia_sp._KTE172	MGECluster1541	DDE_Tnp_IS240	IS240
Cluster1032	oxa-141	Flaviflexus_sp._SIT4	MGECluster1176	DDE_Tnp_IS240	IS240
Cluster1032	oxa-141	Flaviflexus_sp._SIT4	MGECluster813	Phage_integrase	PhgIntegrase
Cluster1032	oxa-141	Franconibacter_helveticus	MGECluster1007	DEDD_Tnp_IS110	IS110
Cluster1032	oxa-141	Franconibacter_helveticus	MGECluster1541	DDE_Tnp_IS240	IS240
Cluster1032	oxa-141	gamma_proteobacterium_WG36	MGECluster1007	DEDD_Tnp_IS110	IS110
Cluster1032	oxa-141	Haemophilus_influenzae	MGECluster1541	DDE_Tnp_IS240	IS240
Cluster1032	oxa-141	Haemophilus_influenzae	MGECluster162	DDE_Tnp_Tn3	Tn3
Cluster1032	oxa-141	Haemophilus_sputorum	MGECluster162	DDE_Tnp_Tn3	Tn3
Cluster1032	oxa-141	Hafnia_alvei	MGECluster1541	DDE_Tnp_IS240	IS240
Cluster1032	oxa-141	Hafnia_paralvei	MGECluster1007	DEDD_Tnp_IS110	IS110
Cluster1032	oxa-141	Hafnia_paralvei	MGECluster1541	DDE_Tnp_IS240	IS240
Cluster1032	oxa-141	Haliea_salexigens	MGECluster135	DDE_Tnp_Tn3	Tn3
Cluster1032	oxa-141	Hydrogenophaga_intermedia	MGECluster349	rve	rve
Cluster1032	oxa-141	Hydrogenophaga_intermedia	MGECluster435	rve	rve
Cluster1032	oxa-141	Hydrogenophaga_intermedia	MGECluster813	Phage_integrase	PhgIntegrase
Cluster1032	oxa-141	Hydrogenophaga_sp._PBC	MGECluster813	Phage_integrase	PhgIntegrase
Cluster1032	oxa-141	Klebsiella_michiganensis	MGECluster1007	DEDD_Tnp_IS110	IS110
Cluster1032	oxa-141	Klebsiella_michiganensis	MGECluster108	DDE_Tnp_Tn3	Tn3
Cluster1032	oxa-141	Klebsiella_michiganensis	MGECluster1176	DDE_Tnp_IS240	IS240
Cluster1032	oxa-141	Klebsiella_michiganensis	MGECluster1541	DDE_Tnp_IS240	IS240
Cluster1032	oxa-141	Klebsiella_michiganensis	MGECluster162	DDE_Tnp_Tn3	Tn3
Cluster1032	oxa-141	Klebsiella_michiganensis	MGECluster813	Phage_integrase	PhgIntegrase
Cluster1032	oxa-141	Klebsiella_sp._10982	MGECluster1007	DEDD_Tnp_IS110	IS110
Cluster1032	oxa-141	Klebsiella_sp._10982	MGECluster1176	DDE_Tnp_IS240	IS240
Cluster1032	oxa-141	Klebsiella_sp._10982	MGECluster135	DDE_Tnp_Tn3	Tn3
Cluster1032	oxa-141	Klebsiella_sp._10982	MGECluster349	rve	rve
Cluster1032	oxa-141	Klebsiella_sp._10982	MGECluster429	rve	rve
Cluster1032	oxa-141	Klebsiella_sp._10982	MGECluster435	rve	rve
Cluster1032	oxa-141	Klebsiella_sp._10982	MGECluster813	Phage_integrase	PhgIntegrase
Cluster1032	oxa-141	Klebsiella_sp._4_1_44FAA	MGECluster1007	DEDD_Tnp_IS110	IS110
Cluster1032	oxa-141	Klebsiella_sp._AS10	MGECluster108	DDE_Tnp_Tn3	Tn3
Cluster1032	oxa-141	Klebsiella_sp._AS10	MGECluster1541	DDE_Tnp_IS240	IS240
Cluster1032	oxa-141	Klebsiella_sp._KGM-IMP216	MGECluster108	DDE_Tnp_Tn3	Tn3
Cluster1032	oxa-141	Klebsiella_sp._KGM-IMP216	MGECluster1176	DDE_Tnp_IS240	IS240
Cluster1032	oxa-141	Klebsiella_sp._KGM-IMP216	MGECluster1541	DDE_Tnp_IS240	IS240
Cluster1032	oxa-141	Klebsiella_sp._KGM-IMP216	MGECluster813	Phage_integrase	PhgIntegrase
Cluster1032	oxa-141	Klebsiella_sp._KTE92	MGECluster1541	DDE_Tnp_IS240	IS240
Cluster1032	oxa-141	Klebsiella_variicola	MGECluster1007	DEDD_Tnp_IS110	IS110
Cluster1032	oxa-141	Klebsiella_variicola	MGECluster1541	DDE_Tnp_IS240	IS240
Cluster1032	oxa-141	Kluyvera_ascorbata	MGECluster1541	DDE_Tnp_IS240	IS240
Cluster1032	oxa-141	Kluyvera_cryocrescens	MGECluster1007	DEDD_Tnp_IS110	IS110
Cluster1032	oxa-141	Kluyvera_cryocrescens	MGECluster1541	DDE_Tnp_IS240	IS240
Cluster1032	oxa-141	Kocuria_sp._ICS0012	MGECluster1176	DDE_Tnp_IS240	IS240
Cluster1032	oxa-141	Kosakonia_radicincitans	MGECluster1541	DDE_Tnp_IS240	IS240
Cluster1032	oxa-141	Leclercia_adecarboxylata	MGECluster1541	DDE_Tnp_IS240	IS240
Cluster1032	oxa-141	Leclercia_sp._LK8	MGECluster1541	DDE_Tnp_IS240	IS240
Cluster1032	oxa-141	Microbacterium_sp._C448	MGECluster349	rve	rve
Cluster1032	oxa-141	Microbacterium_sp._C448	MGECluster813	Phage_integrase	PhgIntegrase
Cluster1032	oxa-141	Morganella_morganii	MGECluster108	DDE_Tnp_Tn3	Tn3
Cluster1032	oxa-141	Morganella_morganii	MGECluster110	DDE_Tnp_Tn3	Tn3
Cluster1032	oxa-141	Morganella_morganii	MGECluster1176	DDE_Tnp_IS240	IS240
Cluster1032	oxa-141	Morganella_morganii	MGECluster1541	DDE_Tnp_IS240	IS240
Cluster1032	oxa-141	Morganella_morganii	MGECluster162	DDE_Tnp_Tn3	Tn3
Cluster1032	oxa-141	Morganella_morganii	MGECluster429	rve	rve
Cluster1032	oxa-141	Morganella_morganii	MGECluster435	rve	rve
Cluster1032	oxa-141	Morganella_morganii	MGECluster813	Phage_integrase	PhgIntegrase
Cluster1032	oxa-141	Morganella_psychrotolerans	MGECluster1541	DDE_Tnp_IS240	IS240
Cluster1032	oxa-141	Morganella_psychrotolerans	MGECluster349	rve	rve
Cluster1032	oxa-141	Morganella_psychrotolerans	MGECluster813	Phage_integrase	PhgIntegrase
Cluster1032	oxa-141	Mycobacterium_chelonae_group	MGECluster1176	DDE_Tnp_IS240	IS240
Cluster1032	oxa-141	Mycobacterium_chelonae_group	MGECluster813	Phage_integrase	PhgIntegrase
Cluster1032	oxa-141	Mycobacterium_conceptionense	MGECluster1176	DDE_Tnp_IS240	IS240
Cluster1032	oxa-141	Mycobacterium_fortuitum_complex	MGECluster1176	DDE_Tnp_IS240	IS240
Cluster1032	oxa-141	Mycobacterium_fortuitum_complex	MGECluster813	Phage_integrase	PhgIntegrase
Cluster1032	oxa-141	Mycobacterium_sp._E802	MGECluster813	Phage_integrase	PhgIntegrase
Cluster1032	oxa-141	Necropsobacter_massiliensis	MGECluster1541	DDE_Tnp_IS240	IS240
Cluster1032	oxa-141	Neisseria_meningitidis	MGECluster162	DDE_Tnp_Tn3	Tn3
Cluster1032	oxa-141	Nitrosomonas_eutropha	MGECluster135	DDE_Tnp_Tn3	Tn3
Cluster1032	oxa-141	Novosphingobium_barchaimii	MGECluster1176	DDE_Tnp_IS240	IS240
Cluster1032	oxa-141	Novosphingobium_naphthalenivorans	MGECluster1176	DDE_Tnp_IS240	IS240
Cluster1032	oxa-141	Novosphingobium_pentaromativorans	MGECluster120	DDE_Tnp_Tn3	Tn3
Cluster1032	oxa-141	Novosphingobium_sp._CCH12-A3	MGECluster1176	DDE_Tnp_IS240	IS240
Cluster1032	oxa-141	Novosphingobium_sp._KN65.2	MGECluster1176	DDE_Tnp_IS240	IS240
Cluster1032	oxa-141	Novosphingobium_sp._ST904	MGECluster1176	DDE_Tnp_IS240	IS240
Cluster1032	oxa-141	Novosphingobium_subterraneum	MGECluster120	DDE_Tnp_Tn3	Tn3
Cluster1032	oxa-141	Oceanibulbus_sp._HI0082	MGECluster1176	DDE_Tnp_IS240	IS240
Cluster1032	oxa-141	Pandoraea_pnomenusa	MGECluster1176	DDE_Tnp_IS240	IS240
Cluster1032	oxa-141	Pantoea_agglomerans_group	MGECluster1007	DEDD_Tnp_IS110	IS110
Cluster1032	oxa-141	Pantoea_sp._PSNIH1	MGECluster1176	DDE_Tnp_IS240	IS240
Cluster1032	oxa-141	Pantoea_sp._PSNIH1	MGECluster1541	DDE_Tnp_IS240	IS240
Cluster1032	oxa-141	Pantoea_sp._PSNIH1	MGECluster813	Phage_integrase	PhgIntegrase
Cluster1032	oxa-141	Pantoea_sp._PSNIH2	MGECluster1007	DEDD_Tnp_IS110	IS110
Cluster1032	oxa-141	Pantoea_sp._PSNIH2	MGECluster108	DDE_Tnp_Tn3	Tn3
Cluster1032	oxa-141	Pantoea_sp._PSNIH2	MGECluster1176	DDE_Tnp_IS240	IS240
Cluster1032	oxa-141	Pantoea_sp._PSNIH2	MGECluster135	DDE_Tnp_Tn3	Tn3
Cluster1032	oxa-141	Pantoea_sp._PSNIH2	MGECluster1541	DDE_Tnp_IS240	IS240
Cluster1032	oxa-141	Pantoea_sp._PSNIH2	MGECluster349	rve	rve
Cluster1032	oxa-141	Pantoea_sp._PSNIH2	MGECluster429	rve	rve
Cluster1032	oxa-141	Pantoea_sp._PSNIH2	MGECluster435	rve	rve
Cluster1032	oxa-141	Pantoea_sp._PSNIH2	MGECluster813	Phage_integrase	PhgIntegrase
Cluster1032	oxa-141	Pantoea_stewartii	MGECluster1007	DEDD_Tnp_IS110	IS110
Cluster1032	oxa-141	Pantoea_vagans	MGECluster1007	DEDD_Tnp_IS110	IS110
Cluster1032	oxa-141	Pantoea_vagans	MGECluster108	DDE_Tnp_Tn3	Tn3
Cluster1032	oxa-141	Pluralibacter_gergoviae	MGECluster1007	DEDD_Tnp_IS110	IS110
Cluster1032	oxa-141	Pluralibacter_gergoviae	MGECluster1541	DDE_Tnp_IS240	IS240
Cluster1032	oxa-141	Proteus_mirabilis	MGECluster1007	DEDD_Tnp_IS110	IS110
Cluster1032	oxa-141	Proteus_mirabilis	MGECluster110	DDE_Tnp_Tn3	Tn3
Cluster1032	oxa-141	Proteus_mirabilis	MGECluster1176	DDE_Tnp_IS240	IS240
Cluster1032	oxa-141	Proteus_mirabilis	MGECluster135	DDE_Tnp_Tn3	Tn3
Cluster1032	oxa-141	Proteus_mirabilis	MGECluster1541	DDE_Tnp_IS240	IS240
Cluster1032	oxa-141	Proteus_mirabilis	MGECluster162	DDE_Tnp_Tn3	Tn3
Cluster1032	oxa-141	Proteus_mirabilis	MGECluster349	rve	rve
Cluster1032	oxa-141	Proteus_mirabilis	MGECluster813	Phage_integrase	PhgIntegrase
Cluster1032	oxa-141	Proteus_vulgaris	MGECluster1541	DDE_Tnp_IS240	IS240
Cluster1032	oxa-141	Providencia_alcalifaciens	MGECluster1541	DDE_Tnp_IS240	IS240
Cluster1032	oxa-141	Providencia_rettgeri	MGECluster1007	DEDD_Tnp_IS110	IS110
Cluster1032	oxa-141	Providencia_rettgeri	MGECluster110	DDE_Tnp_Tn3	Tn3
Cluster1032	oxa-141	Providencia_rettgeri	MGECluster135	DDE_Tnp_Tn3	Tn3
Cluster1032	oxa-141	Providencia_rettgeri	MGECluster1541	DDE_Tnp_IS240	IS240
Cluster1032	oxa-141	Providencia_rettgeri	MGECluster349	rve	rve
Cluster1032	oxa-141	Providencia_rettgeri	MGECluster813	Phage_integrase	PhgIntegrase
Cluster1032	oxa-141	Providencia_stuartii	MGECluster1007	DEDD_Tnp_IS110	IS110
Cluster1032	oxa-141	Providencia_stuartii	MGECluster1176	DDE_Tnp_IS240	IS240
Cluster1032	oxa-141	Providencia_stuartii	MGECluster135	DDE_Tnp_Tn3	Tn3
Cluster1032	oxa-141	Providencia_stuartii	MGECluster1541	DDE_Tnp_IS240	IS240
Cluster1032	oxa-141	Providencia_stuartii	MGECluster162	DDE_Tnp_Tn3	Tn3
Cluster1032	oxa-141	Providencia_stuartii	MGECluster813	Phage_integrase	PhgIntegrase
Cluster1032	oxa-141	Pseudomonas_abietaniphila	MGECluster121	DDE_Tnp_Tn3	Tn3
Cluster1032	oxa-141	Pseudomonas_fluorescens_group	MGECluster1176	DDE_Tnp_IS240	IS240
Cluster1032	oxa-141	Pseudomonas_fluorescens_group	MGECluster121	DDE_Tnp_Tn3	Tn3
Cluster1032	oxa-141	Pseudomonas_helleri	MGECluster349	rve	rve
Cluster1032	oxa-141	Pseudomonas_helleri	MGECluster813	Phage_integrase	PhgIntegrase
Cluster1032	oxa-141	Pseudomonas_moraviensis	MGECluster121	DDE_Tnp_Tn3	Tn3
Cluster1032	oxa-141	Pseudomonas_psychrophila	MGECluster1176	DDE_Tnp_IS240	IS240
Cluster1032	oxa-141	Pseudomonas_putida_group	MGECluster110	DDE_Tnp_Tn3	Tn3
Cluster1032	oxa-141	Pseudomonas_putida_group	MGECluster1176	DDE_Tnp_IS240	IS240
Cluster1032	oxa-141	Pseudomonas_putida_group	MGECluster121	DDE_Tnp_Tn3	Tn3
Cluster1032	oxa-141	Pseudomonas_putida_group	MGECluster1541	DDE_Tnp_IS240	IS240
Cluster1032	oxa-141	Pseudomonas_putida_group	MGECluster349	rve	rve
Cluster1032	oxa-141	Pseudomonas_putida_group	MGECluster813	Phage_integrase	PhgIntegrase
Cluster1032	oxa-141	Pseudomonas_sp._11_12A	MGECluster121	DDE_Tnp_Tn3	Tn3
Cluster1032	oxa-141	Pseudomonas_sp._12M76_air	MGECluster1176	DDE_Tnp_IS240	IS240
Cluster1032	oxa-141	Pseudomonas_sp._20_BN	MGECluster1176	DDE_Tnp_IS240	IS240
Cluster1032	oxa-141	Pseudomonas_sp._20_BN	MGECluster813	Phage_integrase	PhgIntegrase
Cluster1032	oxa-141	Pseudomonas_sp._ABFPK	MGECluster121	DDE_Tnp_Tn3	Tn3
Cluster1032	oxa-141	Pseudomonas_sp._ARP3	MGECluster121	DDE_Tnp_Tn3	Tn3
Cluster1032	oxa-141	Pseudomonas_sp._C5pp	MGECluster1176	DDE_Tnp_IS240	IS240
Cluster1032	oxa-141	Pseudomonas_sp._C5pp	MGECluster121	DDE_Tnp_Tn3	Tn3
Cluster1032	oxa-141	Pseudomonas_sp._C5pp	MGECluster813	Phage_integrase	PhgIntegrase
Cluster1032	oxa-141	Pseudomonas_sp._CF150	MGECluster121	DDE_Tnp_Tn3	Tn3
Cluster1032	oxa-141	Pseudomonas_sp._ES3-33	MGECluster121	DDE_Tnp_Tn3	Tn3
Cluster1032	oxa-141	Pseudomonas_sp._HPB0071	MGECluster121	DDE_Tnp_Tn3	Tn3
Cluster1032	oxa-141	Pseudomonas_sp._MRSN12121	MGECluster813	Phage_integrase	PhgIntegrase
Cluster1032	oxa-141	Pseudomonas_sp._NBRC_111118	MGECluster1541	DDE_Tnp_IS240	IS240
Cluster1032	oxa-141	Pseudomonas_sp._NBRC_111118	MGECluster162	DDE_Tnp_Tn3	Tn3
Cluster1032	oxa-141	Pseudomonas_sp._NBRC_111119	MGECluster1176	DDE_Tnp_IS240	IS240
Cluster1032	oxa-141	Pseudomonas_sp._NBRC_111119	MGECluster121	DDE_Tnp_Tn3	Tn3
Cluster1032	oxa-141	Pseudomonas_sp._NBRC_111119	MGECluster1541	DDE_Tnp_IS240	IS240
Cluster1032	oxa-141	Pseudomonas_sp._NBRC_111119	MGECluster813	Phage_integrase	PhgIntegrase
Cluster1032	oxa-141	Pseudomonas_sp._NBRC_111121	MGECluster813	Phage_integrase	PhgIntegrase
Cluster1032	oxa-141	Pseudomonas_sp._NBRC_111124	MGECluster1176	DDE_Tnp_IS240	IS240
Cluster1032	oxa-141	Pseudomonas_sp._NBRC_111124	MGECluster813	Phage_integrase	PhgIntegrase
Cluster1032	oxa-141	Pseudomonas_sp._NBRC_111125	MGECluster1541	DDE_Tnp_IS240	IS240
Cluster1032	oxa-141	Pseudomonas_sp._NBRC_111125	MGECluster813	Phage_integrase	PhgIntegrase
Cluster1032	oxa-141	Pseudomonas_sp._NBRC_111127	MGECluster1176	DDE_Tnp_IS240	IS240
Cluster1032	oxa-141	Pseudomonas_sp._NBRC_111127	MGECluster813	Phage_integrase	PhgIntegrase
Cluster1032	oxa-141	Pseudomonas_sp._NBRC_111128	MGECluster121	DDE_Tnp_Tn3	Tn3
Cluster1032	oxa-141	Pseudomonas_sp._NBRC_111128	MGECluster813	Phage_integrase	PhgIntegrase
Cluster1032	oxa-141	Pseudomonas_sp._NBRC_111129	MGECluster121	DDE_Tnp_Tn3	Tn3
Cluster1032	oxa-141	Pseudomonas_sp._NBRC_111129	MGECluster813	Phage_integrase	PhgIntegrase
Cluster1032	oxa-141	Pseudomonas_sp._NBRC_111131	MGECluster121	DDE_Tnp_Tn3	Tn3
Cluster1032	oxa-141	Pseudomonas_sp._NBRC_111142	MGECluster121	DDE_Tnp_Tn3	Tn3
Cluster1032	oxa-141	Pseudomonas_sp._NBRC_111142	MGECluster1541	DDE_Tnp_IS240	IS240
Cluster1032	oxa-141	Pseudomonas_sp._NBRC_111142	MGECluster349	rve	rve
Cluster1032	oxa-141	Pseudomonas_sp._NBRC_111142	MGECluster813	Phage_integrase	PhgIntegrase
Cluster1032	oxa-141	Pseudomonas_sp._NBRC_111143	MGECluster121	DDE_Tnp_Tn3	Tn3
Cluster1032	oxa-141	Pseudomonas_sp._NBRC_111143	MGECluster349	rve	rve
Cluster1032	oxa-141	Pseudomonas_sp._NBRC_111143	MGECluster813	Phage_integrase	PhgIntegrase
Cluster1032	oxa-141	Pseudomonas_sp._NBRC_111144	MGECluster813	Phage_integrase	PhgIntegrase
Cluster1032	oxa-141	Pseudomonas_sp._P179	MGECluster1176	DDE_Tnp_IS240	IS240
Cluster1032	oxa-141	Pseudomonas_sp._P179	MGECluster813	Phage_integrase	PhgIntegrase
Cluster1032	oxa-141	Pseudomonas_sp._WCHP16	MGECluster1176	DDE_Tnp_IS240	IS240
Cluster1032	oxa-141	Pseudomonas_sp._WCHP16	MGECluster121	DDE_Tnp_Tn3	Tn3
Cluster1032	oxa-141	Rahnella_sp._WP5	MGECluster1007	DEDD_Tnp_IS110	IS110
Cluster1032	oxa-141	Ralstonia_sp._PBA	MGECluster1176	DDE_Tnp_IS240	IS240
Cluster1032	oxa-141	Ralstonia_sp._PBA	MGECluster1541	DDE_Tnp_IS240	IS240
Cluster1032	oxa-141	Raoultella_ornithinolytica	MGECluster1007	DEDD_Tnp_IS110	IS110
Cluster1032	oxa-141	Raoultella_ornithinolytica	MGECluster108	DDE_Tnp_Tn3	Tn3
Cluster1032	oxa-141	Raoultella_ornithinolytica	MGECluster1541	DDE_Tnp_IS240	IS240
Cluster1032	oxa-141	Raoultella_planticola	MGECluster1007	DEDD_Tnp_IS110	IS110
Cluster1032	oxa-141	Raoultella_planticola	MGECluster108	DDE_Tnp_Tn3	Tn3
Cluster1032	oxa-141	Raoultella_planticola	MGECluster1541	DDE_Tnp_IS240	IS240
Cluster1032	oxa-141	Serratia_sp._Leaf50	MGECluster110	DDE_Tnp_Tn3	Tn3
Cluster1032	oxa-141	Serratia_sp._M24T3	MGECluster162	DDE_Tnp_Tn3	Tn3
Cluster1032	oxa-141	Shigella_boydii	MGECluster1007	DEDD_Tnp_IS110	IS110
Cluster1032	oxa-141	Shigella_boydii	MGECluster108	DDE_Tnp_Tn3	Tn3
Cluster1032	oxa-141	Shigella_boydii	MGECluster110	DDE_Tnp_Tn3	Tn3
Cluster1032	oxa-141	Shigella_boydii	MGECluster1176	DDE_Tnp_IS240	IS240
Cluster1032	oxa-141	Shigella_boydii	MGECluster1541	DDE_Tnp_IS240	IS240
Cluster1032	oxa-141	Shigella_boydii	MGECluster162	DDE_Tnp_Tn3	Tn3
Cluster1032	oxa-141	Shigella_boydii	MGECluster813	Phage_integrase	PhgIntegrase
Cluster1032	oxa-141	Shigella_dysenteriae	MGECluster108	DDE_Tnp_Tn3	Tn3
Cluster1032	oxa-141	Shigella_dysenteriae	MGECluster162	DDE_Tnp_Tn3	Tn3
Cluster1032	oxa-141	Shigella_dysenteriae	MGECluster813	Phage_integrase	PhgIntegrase
Cluster1032	oxa-141	Shigella_flexneri	MGECluster108	DDE_Tnp_Tn3	Tn3
Cluster1032	oxa-141	Shigella_flexneri	MGECluster110	DDE_Tnp_Tn3	Tn3
Cluster1032	oxa-141	Shigella_flexneri	MGECluster1176	DDE_Tnp_IS240	IS240
Cluster1032	oxa-141	Shigella_flexneri	MGECluster1541	DDE_Tnp_IS240	IS240
Cluster1032	oxa-141	Shigella_flexneri	MGECluster162	DDE_Tnp_Tn3	Tn3
Cluster1032	oxa-141	Shigella_flexneri	MGECluster429	rve	rve
Cluster1032	oxa-141	Shigella_flexneri	MGECluster435	rve	rve
Cluster1032	oxa-141	Shigella_flexneri	MGECluster813	Phage_integrase	PhgIntegrase
Cluster1032	oxa-141	Shigella_sp._FC1172	MGECluster110	DDE_Tnp_Tn3	Tn3
Cluster1032	oxa-141	Shigella_sp._FC1172	MGECluster813	Phage_integrase	PhgIntegrase
Cluster1032	oxa-141	Shigella_sp._FC2045	MGECluster813	Phage_integrase	PhgIntegrase
Cluster1032	oxa-141	Shigella_sp._FC2928	MGECluster813	Phage_integrase	PhgIntegrase
Cluster1032	oxa-141	Shigella_sp._SF-2015	MGECluster108	DDE_Tnp_Tn3	Tn3
Cluster1032	oxa-141	Shigella_sp._SF-2015	MGECluster1541	DDE_Tnp_IS240	IS240
Cluster1032	oxa-141	Sphingobium_amiense	MGECluster1176	DDE_Tnp_IS240	IS240
Cluster1032	oxa-141	Sphingobium_baderi	MGECluster1176	DDE_Tnp_IS240	IS240
Cluster1032	oxa-141	Sphingobium_chinhatense	MGECluster1176	DDE_Tnp_IS240	IS240
Cluster1032	oxa-141	Sphingobium_chungbukense	MGECluster1176	DDE_Tnp_IS240	IS240
Cluster1032	oxa-141	Sphingobium_cloacae	MGECluster1176	DDE_Tnp_IS240	IS240
Cluster1032	oxa-141	Sphingobium_czechense	MGECluster1176	DDE_Tnp_IS240	IS240
Cluster1032	oxa-141	Sphingobium_sp._ba1	MGECluster1176	DDE_Tnp_IS240	IS240
Cluster1032	oxa-141	Sphingobium_sp._EP60837	MGECluster1176	DDE_Tnp_IS240	IS240
Cluster1032	oxa-141	Sphingobium_sp._HDIP04	MGECluster1176	DDE_Tnp_IS240	IS240
Cluster1032	oxa-141	Sphingobium_sp._MI1205	MGECluster1176	DDE_Tnp_IS240	IS240
Cluster1032	oxa-141	Sphingobium_sp._TKS	MGECluster1176	DDE_Tnp_IS240	IS240
Cluster1032	oxa-141	Sphingobium_sp._YBL2	MGECluster1176	DDE_Tnp_IS240	IS240
Cluster1032	oxa-141	Sphingobium_ummariense	MGECluster1176	DDE_Tnp_IS240	IS240
Cluster1032	oxa-141	Sphingobium_xenophagum	MGECluster1176	DDE_Tnp_IS240	IS240
Cluster1032	oxa-141	Sphingobium_yanoikuyae	MGECluster1176	DDE_Tnp_IS240	IS240
Cluster1032	oxa-141	Sphingobium_yanoikuyae	MGECluster120	DDE_Tnp_Tn3	Tn3
Cluster1032	oxa-141	Sphingomonas_sp._Ant_H11	MGECluster1176	DDE_Tnp_IS240	IS240
Cluster1032	oxa-141	Sphingomonas_sp._BHC-A	MGECluster1176	DDE_Tnp_IS240	IS240
Cluster1032	oxa-141	Sphingomonas_sp._CCH10-B3	MGECluster120	DDE_Tnp_Tn3	Tn3
Cluster1032	oxa-141	Sphingomonas_sp._CCH15-A1	MGECluster120	DDE_Tnp_Tn3	Tn3
Cluster1032	oxa-141	Sphingomonas_sp._CCH15-F11	MGECluster1176	DDE_Tnp_IS240	IS240
Cluster1032	oxa-141	Sphingomonas_sp._CCH15-F11	MGECluster120	DDE_Tnp_Tn3	Tn3
Cluster1032	oxa-141	Sphingomonas_sp._CCH16-B10	MGECluster1176	DDE_Tnp_IS240	IS240
Cluster1032	oxa-141	Sphingomonas_sp._CCH18-H6	MGECluster1176	DDE_Tnp_IS240	IS240
Cluster1032	oxa-141	Sphingomonas_sp._CCH18-H6	MGECluster120	DDE_Tnp_Tn3	Tn3
Cluster1032	oxa-141	Sphingomonas_sp._CCH21-G11	MGECluster1176	DDE_Tnp_IS240	IS240
Cluster1032	oxa-141	Sphingomonas_sp._CCH5-A5	MGECluster1176	DDE_Tnp_IS240	IS240
Cluster1032	oxa-141	Sphingomonas_sp._DC-6	MGECluster813	Phage_integrase	PhgIntegrase
Cluster1032	oxa-141	Sphingomonas_sp._MEA3-1	MGECluster1176	DDE_Tnp_IS240	IS240
Cluster1032	oxa-141	Sphingomonas_sp._MM-1	MGECluster1176	DDE_Tnp_IS240	IS240
Cluster1032	oxa-141	Sphingomonas_sp._Y57	MGECluster120	DDE_Tnp_Tn3	Tn3
Cluster1032	oxa-141	Sphingomonas_wittichii	MGECluster1176	DDE_Tnp_IS240	IS240
Cluster1032	oxa-141	Sphingopyxis_macrogoltabida	MGECluster1176	DDE_Tnp_IS240	IS240
Cluster1032	oxa-141	Sphingopyxis_sp._H005	MGECluster1176	DDE_Tnp_IS240	IS240
Cluster1032	oxa-141	Sphingopyxis_sp._H012	MGECluster1176	DDE_Tnp_IS240	IS240
Cluster1032	oxa-141	Sphingopyxis_sp._H038	MGECluster1176	DDE_Tnp_IS240	IS240
Cluster1032	oxa-141	Sphingopyxis_sp._H050	MGECluster1176	DDE_Tnp_IS240	IS240
Cluster1032	oxa-141	Sphingopyxis_sp._H050	MGECluster120	DDE_Tnp_Tn3	Tn3
Cluster1032	oxa-141	Sphingopyxis_sp._H050	MGECluster813	Phage_integrase	PhgIntegrase
Cluster1032	oxa-141	Sphingopyxis_sp._H053	MGECluster1176	DDE_Tnp_IS240	IS240
Cluster1032	oxa-141	Sphingopyxis_sp._H077	MGECluster1176	DDE_Tnp_IS240	IS240
Cluster1032	oxa-141	Sphingopyxis_sp._H080	MGECluster1176	DDE_Tnp_IS240	IS240
Cluster1032	oxa-141	Sphingopyxis_sp._H085	MGECluster1176	DDE_Tnp_IS240	IS240
Cluster1032	oxa-141	Sphingopyxis_sp._H085	MGECluster813	Phage_integrase	PhgIntegrase
Cluster1032	oxa-141	Sphingopyxis_sp._H093	MGECluster1176	DDE_Tnp_IS240	IS240
Cluster1032	oxa-141	Sphingopyxis_sp._H093	MGECluster813	Phage_integrase	PhgIntegrase
Cluster1032	oxa-141	Sphingopyxis_sp._H115	MGECluster1176	DDE_Tnp_IS240	IS240
Cluster1032	oxa-141	Sphingopyxis_sp._H115	MGECluster120	DDE_Tnp_Tn3	Tn3
Cluster1032	oxa-141	Sphingopyxis_sp._H115	MGECluster813	Phage_integrase	PhgIntegrase
Cluster1032	oxa-141	Sphingopyxis_sp._LC363	MGECluster1176	DDE_Tnp_IS240	IS240
Cluster1032	oxa-141	Stenotrophomonas_maltophilia	MGECluster1176	DDE_Tnp_IS240	IS240
Cluster1032	oxa-141	Stenotrophomonas_maltophilia	MGECluster1541	DDE_Tnp_IS240	IS240
Cluster1032	oxa-141	Tessaracoccus_sp._SIT7	MGECluster1176	DDE_Tnp_IS240	IS240
Cluster1032	oxa-141	Thauera_humireducens	MGECluster1176	DDE_Tnp_IS240	IS240
Cluster1032	oxa-141	Thauera_humireducens	MGECluster813	Phage_integrase	PhgIntegrase
Cluster1032	oxa-141	Thauera_phenylacetica	MGECluster349	rve	rve
Cluster1032	oxa-141	Thauera_sp._ZV-1-C	MGECluster813	Phage_integrase	PhgIntegrase
Cluster1032	oxa-141	Varibaculum_cambriense	MGECluster813	Phage_integrase	PhgIntegrase
Cluster1032	oxa-141	Vibrio_cholerae	MGECluster1007	DEDD_Tnp_IS110	IS110
Cluster1032	oxa-141	Vibrio_cholerae	MGECluster1176	DDE_Tnp_IS240	IS240
Cluster1032	oxa-141	Vibrio_cholerae	MGECluster135	DDE_Tnp_Tn3	Tn3
Cluster1032	oxa-141	Vibrio_cholerae	MGECluster1541	DDE_Tnp_IS240	IS240
Cluster1032	oxa-141	Vibrio_cholerae	MGECluster162	DDE_Tnp_Tn3	Tn3
Cluster1032	oxa-141	Vibrio_cholerae	MGECluster429	rve	rve
Cluster1032	oxa-141	Vibrio_cholerae	MGECluster435	rve	rve
Cluster1032	oxa-141	Vibrio_cholerae	MGECluster813	Phage_integrase	PhgIntegrase
Cluster1032	oxa-141	Vibrio_harveyi_group	MGECluster135	DDE_Tnp_Tn3	Tn3
Cluster1032	oxa-141	Vibrio_harveyi_group	MGECluster813	Phage_integrase	PhgIntegrase
Cluster1032	oxa-141	Vibrio_oreintalis_group	MGECluster135	DDE_Tnp_Tn3	Tn3
Cluster1032	oxa-141	Vibrio_oreintalis_group	MGECluster1541	DDE_Tnp_IS240	IS240
Cluster1032	oxa-141	Xanthomonas_euvesicatoria	MGECluster1176	DDE_Tnp_IS240	IS240
Cluster1032	oxa-141	Xanthomonas_perforans	MGECluster1176	DDE_Tnp_IS240	IS240
Cluster1032	oxa-141	Yersinia_enterocolitica	MGECluster110	DDE_Tnp_Tn3	Tn3
Cluster1032	oxa-141	Yersinia_enterocolitica	MGECluster1176	DDE_Tnp_IS240	IS240
Cluster1032	oxa-141	Yersinia_enterocolitica	MGECluster1541	DDE_Tnp_IS240	IS240
Cluster1032	oxa-141	Yersinia_enterocolitica	MGECluster813	Phage_integrase	PhgIntegrase
Cluster1032	oxa-141	Yersinia_frederiksenii	MGECluster1007	DEDD_Tnp_IS110	IS110
Cluster1032	oxa-141	Yersinia_frederiksenii	MGECluster1541	DDE_Tnp_IS240	IS240
Cluster1032	oxa-141	Yersinia_intermedia	MGECluster162	DDE_Tnp_Tn3	Tn3
Cluster1032	oxa-141	Yersinia_pseudotuberculosis_complex	MGECluster110	DDE_Tnp_Tn3	Tn3
Cluster1032	oxa-141	Yersinia_pseudotuberculosis_complex	MGECluster1541	DDE_Tnp_IS240	IS240
Cluster1032	oxa-141	Yersinia_pseudotuberculosis_complex	MGECluster349	rve	rve
Cluster1032	oxa-141	Yersinia_pseudotuberculosis_complex	MGECluster429	rve	rve
Cluster1032	oxa-141	Yersinia_pseudotuberculosis_complex	MGECluster813	Phage_integrase	PhgIntegrase
Cluster1033	oxa-9	Achromobacter_piechaudii	MGECluster327	DDE_Tnp_Tn3	Tn3
Cluster1033	oxa-9	Achromobacter_ruhlandii	MGECluster1176	DDE_Tnp_IS240	IS240
Cluster1033	oxa-9	Achromobacter_ruhlandii	MGECluster1541	DDE_Tnp_IS240	IS240
Cluster1033	oxa-9	Achromobacter_sp.	MGECluster1176	DDE_Tnp_IS240	IS240
Cluster1033	oxa-9	Achromobacter_sp.	MGECluster1541	DDE_Tnp_IS240	IS240
Cluster1033	oxa-9	Achromobacter_sp.	MGECluster327	DDE_Tnp_Tn3	Tn3
Cluster1033	oxa-9	Achromobacter_xylosoxidans	MGECluster327	DDE_Tnp_Tn3	Tn3
Cluster1033	oxa-9	Acidovorax_ebreus	MGECluster327	DDE_Tnp_Tn3	Tn3
Cluster1033	oxa-9	Acinetobacter_bereziniae	MGECluster1541	DDE_Tnp_IS240	IS240
Cluster1033	oxa-9	Acinetobacter_bereziniae	MGECluster813	Phage_integrase	PhgIntegrase
Cluster1033	oxa-9	Acinetobacter_johnsonii	MGECluster1541	DDE_Tnp_IS240	IS240
Cluster1033	oxa-9	Acinetobacter_johnsonii	MGECluster813	Phage_integrase	PhgIntegrase
Cluster1033	oxa-9	Acinetobacter_junii	MGECluster813	Phage_integrase	PhgIntegrase
Cluster1033	oxa-9	Acinetobacter_sp._MII	MGECluster1541	DDE_Tnp_IS240	IS240
Cluster1033	oxa-9	Acinetobacter_sp._NBRC_110496	MGECluster813	Phage_integrase	PhgIntegrase
Cluster1033	oxa-9	Acinetobacter_sp._WCHA30	MGECluster1541	DDE_Tnp_IS240	IS240
Cluster1033	oxa-9	Acinetobacter_sp._WCHA30	MGECluster813	Phage_integrase	PhgIntegrase
Cluster1033	oxa-9	Acinetobacter_venetianus	MGECluster134	DDE_Tnp_Tn3	Tn3
Cluster1033	oxa-9	Actinobaculum_suis	MGECluster813	Phage_integrase	PhgIntegrase
Cluster1033	oxa-9	Aeromonas_allosaccharophila	MGECluster140	DDE_Tnp_Tn3	Tn3
Cluster1033	oxa-9	Aeromonas_caviae	MGECluster1176	DDE_Tnp_IS240	IS240
Cluster1033	oxa-9	Aeromonas_caviae	MGECluster140	DDE_Tnp_Tn3	Tn3
Cluster1033	oxa-9	Aeromonas_caviae	MGECluster1541	DDE_Tnp_IS240	IS240
Cluster1033	oxa-9	Aeromonas_hydrophila	MGECluster1176	DDE_Tnp_IS240	IS240
Cluster1033	oxa-9	Aeromonas_hydrophila	MGECluster122	DDE_Tnp_Tn3	Tn3
Cluster1033	oxa-9	Aeromonas_hydrophila	MGECluster1541	DDE_Tnp_IS240	IS240
Cluster1033	oxa-9	Aeromonas_hydrophila	MGECluster349	rve	rve
Cluster1033	oxa-9	Aeromonas_hydrophila	MGECluster435	rve	rve
Cluster1033	oxa-9	Aeromonas_hydrophila	MGECluster813	Phage_integrase	PhgIntegrase
Cluster1033	oxa-9	Aeromonas_salmonicida	MGECluster110	DDE_Tnp_Tn3	Tn3
Cluster1033	oxa-9	Aeromonas_salmonicida	MGECluster129	DDE_Tnp_Tn3	Tn3
Cluster1033	oxa-9	Aeromonas_salmonicida	MGECluster140	DDE_Tnp_Tn3	Tn3
Cluster1033	oxa-9	Aeromonas_salmonicida	MGECluster1541	DDE_Tnp_IS240	IS240
Cluster1033	oxa-9	Aeromonas_salmonicida	MGECluster1883	Zn_Tnp_IS91	ZnTnpIS91
Cluster1033	oxa-9	Aeromonas_salmonicida	MGECluster349	rve	rve
Cluster1033	oxa-9	Aeromonas_salmonicida	MGECluster813	Phage_integrase	PhgIntegrase
Cluster1033	oxa-9	Aeromonas_salmonicida	MGECluster963	DEDD_Tnp_IS110	IS110
Cluster1033	oxa-9	Aeromonas_simiae	MGECluster349	rve	rve
Cluster1033	oxa-9	Aeromonas_simiae	MGECluster813	Phage_integrase	PhgIntegrase
Cluster1033	oxa-9	Aeromonas_sp._EERV15	MGECluster140	DDE_Tnp_Tn3	Tn3
Cluster1033	oxa-9	Aeromonas_sp._HZM	MGECluster1176	DDE_Tnp_IS240	IS240
Cluster1033	oxa-9	Aeromonas_sp._HZM	MGECluster813	Phage_integrase	PhgIntegrase
Cluster1033	oxa-9	Aeromonas_sp._L_1B5_3	MGECluster1176	DDE_Tnp_IS240	IS240
Cluster1033	oxa-9	Aeromonas_sp._L_1B5_3	MGECluster1541	DDE_Tnp_IS240	IS240
Cluster1033	oxa-9	Aeromonas_sp._L_1B5_3	MGECluster349	rve	rve
Cluster1033	oxa-9	Aeromonas_sp._L_1B5_3	MGECluster813	Phage_integrase	PhgIntegrase
Cluster1033	oxa-9	Aeromonas_sp._ZOR0001	MGECluster1176	DDE_Tnp_IS240	IS240
Cluster1033	oxa-9	Aeromonas_sp._ZOR0001	MGECluster1541	DDE_Tnp_IS240	IS240
Cluster1033	oxa-9	Aeromonas_sp._ZOR0001	MGECluster813	Phage_integrase	PhgIntegrase
Cluster1033	oxa-9	Aeromonas_veronii	MGECluster1176	DDE_Tnp_IS240	IS240
Cluster1033	oxa-9	Aeromonas_veronii	MGECluster1541	DDE_Tnp_IS240	IS240
Cluster1033	oxa-9	Aeromonas_veronii	MGECluster813	Phage_integrase	PhgIntegrase
Cluster1033	oxa-9	Agrobacterium_tumefaciens_complex	MGECluster129	DDE_Tnp_Tn3	Tn3
Cluster1033	oxa-9	Agrobacterium_tumefaciens_complex	MGECluster813	Phage_integrase	PhgIntegrase
Cluster1033	oxa-9	Alcaligenes_faecalis	MGECluster1176	DDE_Tnp_IS240	IS240
Cluster1033	oxa-9	Alcaligenes_faecalis	MGECluster349	rve	rve
Cluster1033	oxa-9	Alcaligenes_faecalis	MGECluster813	Phage_integrase	PhgIntegrase
Cluster1033	oxa-9	Alcaligenes_faecalis	MGECluster963	DEDD_Tnp_IS110	IS110
Cluster1033	oxa-9	Alishewanella_jeotgali	MGECluster813	Phage_integrase	PhgIntegrase
Cluster1033	oxa-9	alpha_proteobacterium_LLX12A	MGECluster1176	DDE_Tnp_IS240	IS240
Cluster1033	oxa-9	Alteromonas_stellipolaris	MGECluster134	DDE_Tnp_Tn3	Tn3
Cluster1033	oxa-9	Arthrobacter_luteolus	MGECluster1176	DDE_Tnp_IS240	IS240
Cluster1033	oxa-9	Bacteroides_dorei	MGECluster1883	Zn_Tnp_IS91	ZnTnpIS91
Cluster1033	oxa-9	beta_proteobacterium_FWI2	MGECluster327	DDE_Tnp_Tn3	Tn3
Cluster1033	oxa-9	Bibersteinia_trehalosi	MGECluster1541	DDE_Tnp_IS240	IS240
Cluster1033	oxa-9	Brevibacterium_epidermidis	MGECluster1176	DDE_Tnp_IS240	IS240
Cluster1033	oxa-9	Brevibacterium_epidermidis	MGECluster813	Phage_integrase	PhgIntegrase
Cluster1033	oxa-9	Brevibacterium_ravenspurgense	MGECluster1176	DDE_Tnp_IS240	IS240
Cluster1033	oxa-9	Brevibacterium_ravenspurgense	MGECluster1541	DDE_Tnp_IS240	IS240
Cluster1033	oxa-9	Brevibacterium_ravenspurgense	MGECluster813	Phage_integrase	PhgIntegrase
Cluster1033	oxa-9	Brevundimonas_nasdae	MGECluster1176	DDE_Tnp_IS240	IS240
Cluster1033	oxa-9	Burkholderia_cepacia_complex	MGECluster1176	DDE_Tnp_IS240	IS240
Cluster1033	oxa-9	Burkholderia_cepacia_complex	MGECluster327	DDE_Tnp_Tn3	Tn3
Cluster1033	oxa-9	Burkholderia_cepacia_complex	MGECluster813	Phage_integrase	PhgIntegrase
Cluster1033	oxa-9	Burkholderia_sp._YI23	MGECluster1176	DDE_Tnp_IS240	IS240
Cluster1033	oxa-9	Castellaniella_caeni	MGECluster327	DDE_Tnp_Tn3	Tn3
Cluster1033	oxa-9	Cellvibrio_sp._BR	MGECluster349	rve	rve
Cluster1033	oxa-9	Cellvibrio_sp._BR	MGECluster813	Phage_integrase	PhgIntegrase
Cluster1033	oxa-9	Citrobacter_amalonaticus	MGECluster108	DDE_Tnp_Tn3	Tn3
Cluster1033	oxa-9	Citrobacter_amalonaticus	MGECluster1176	DDE_Tnp_IS240	IS240
Cluster1033	oxa-9	Citrobacter_amalonaticus	MGECluster1541	DDE_Tnp_IS240	IS240
Cluster1033	oxa-9	Citrobacter_amalonaticus	MGECluster813	Phage_integrase	PhgIntegrase
Cluster1033	oxa-9	Citrobacter_braakii	MGECluster1541	DDE_Tnp_IS240	IS240
Cluster1033	oxa-9	Citrobacter_freundii	MGECluster108	DDE_Tnp_Tn3	Tn3
Cluster1033	oxa-9	Citrobacter_freundii	MGECluster110	DDE_Tnp_Tn3	Tn3
Cluster1033	oxa-9	Citrobacter_freundii	MGECluster1176	DDE_Tnp_IS240	IS240
Cluster1033	oxa-9	Citrobacter_freundii	MGECluster119	DDE_Tnp_Tn3	Tn3
Cluster1033	oxa-9	Citrobacter_freundii	MGECluster122	DDE_Tnp_Tn3	Tn3
Cluster1033	oxa-9	Citrobacter_freundii	MGECluster123	DDE_Tnp_Tn3	Tn3
Cluster1033	oxa-9	Citrobacter_freundii	MGECluster129	DDE_Tnp_Tn3	Tn3
Cluster1033	oxa-9	Citrobacter_freundii	MGECluster140	DDE_Tnp_Tn3	Tn3
Cluster1033	oxa-9	Citrobacter_freundii	MGECluster1498	Phage_integrase	PhgIntegrase
Cluster1033	oxa-9	Citrobacter_freundii	MGECluster1541	DDE_Tnp_IS240	IS240
Cluster1033	oxa-9	Citrobacter_freundii	MGECluster162	DDE_Tnp_Tn3	Tn3
Cluster1033	oxa-9	Citrobacter_freundii	MGECluster2078	DUF4158	Unkown Domain Associated With MGE
Cluster1033	oxa-9	Citrobacter_freundii	MGECluster2798	DUF4102	Unkown Domain Associated With MGE
Cluster1033	oxa-9	Citrobacter_freundii	MGECluster327	DDE_Tnp_Tn3	Tn3
Cluster1033	oxa-9	Citrobacter_freundii	MGECluster349	rve	rve
Cluster1033	oxa-9	Citrobacter_freundii	MGECluster357	DUF3701	Unkown Domain Associated With MGE
Cluster1033	oxa-9	Citrobacter_freundii	MGECluster435	rve	rve
Cluster1033	oxa-9	Citrobacter_freundii	MGECluster780	DDE_Tnp_Tn3	Tn3
Cluster1033	oxa-9	Citrobacter_freundii	MGECluster813	Phage_integrase	PhgIntegrase
Cluster1033	oxa-9	Citrobacter_freundii	MGECluster84	DDE_Tnp_Tn3	Tn3
Cluster1033	oxa-9	Citrobacter_freundii	MGECluster951	rve	rve
Cluster1033	oxa-9	Citrobacter_freundii	MGECluster963	DEDD_Tnp_IS110	IS110
Cluster1033	oxa-9	Citrobacter_sp._30_2	MGECluster134	DDE_Tnp_Tn3	Tn3
Cluster1033	oxa-9	Citrobacter_sp._30_2	MGECluster1541	DDE_Tnp_IS240	IS240
Cluster1033	oxa-9	Citrobacter_sp._30_2	MGECluster963	DEDD_Tnp_IS110	IS110
Cluster1033	oxa-9	Citrobacter_sp._50677481	MGECluster1541	DDE_Tnp_IS240	IS240
Cluster1033	oxa-9	Citrobacter_sp._50677481	MGECluster162	DDE_Tnp_Tn3	Tn3
Cluster1033	oxa-9	Citrobacter_sp._50677481	MGECluster813	Phage_integrase	PhgIntegrase
Cluster1033	oxa-9	Citrobacter_sp._50677481	MGECluster84	DDE_Tnp_Tn3	Tn3
Cluster1033	oxa-9	Citrobacter_sp._A1	MGECluster123	DDE_Tnp_Tn3	Tn3
Cluster1033	oxa-9	Citrobacter_sp._A1	MGECluster162	DDE_Tnp_Tn3	Tn3
Cluster1033	oxa-9	Citrobacter_sp._A1	MGECluster2078	DUF4158	Unkown Domain Associated With MGE
Cluster1033	oxa-9	Citrobacter_sp._A1	MGECluster84	DDE_Tnp_Tn3	Tn3
Cluster1033	oxa-9	Citrobacter_sp._AATXQ	MGECluster1541	DDE_Tnp_IS240	IS240
[truncated: 32,579 more rows]
