# Supplementary material for: Forecasting the dissemination of antibiotic resistance genes across bacterial genomes
Source: Nat Commun. 2021 Apr 23;12:2435. doi: 10.1038/s41467-021-22757-1 (PMC8065159; doi:10.1038/s41467-021-22757-1)
Supplement: Supplementary file 13 — Supplementary Data 10 [file 41467_2021_22757_MOESM13_ESM.zip › Supplementary_Data_10.tab]

ARGCluster	GeneName	NumberOfPredictedGenera	Class
Cluster1225	aadA12	99	aminoglycoside
Cluster1294	ermB	97	macrolide
Cluster1468	aac(6')-30/aac(6')-Ib'	94	aminoglycoside
Cluster1468	aac(6')-30/aac(6')-Ib'	94	quinolone
Cluster1027	aph(6)-Id	93	aminoglycoside
Cluster1227	aadA25	93	aminoglycoside
Cluster698	aph(3'')-Ib	93	aminoglycoside
Cluster902	oxa-1	88	beta-lactamase
Cluster715	aadA21	82	aminoglycoside
Cluster767	mphA	82	macrolide
Cluster896	ctx-m-1	82	beta-lactamase
Cluster868	KPC-1	80	beta-lactamase
Cluster362	tetA	79	tetracycline
Cluster575	aadA2	79	aminoglycoside
Cluster575	aadA2	79	aminoglycoside
Cluster575	aadA2	79	aminoglycoside
Cluster575	aadA2	79	beta-lactamase
Cluster906	ctx-m-132	78	beta-lactamase
Cluster960	tem-1	75	beta-lactamase
Cluster725	sul1	74	sulphonamide
Cluster1523	ant(2'')-Ia	73	aminoglycoside
Cluster954	aac(3)-IIa	73	aminoglycoside
Cluster1371	catI	72	phenicol
Cluster901	shv-12	71	beta-lactamase
Cluster976	shv-144	71	beta-lactamase
Cluster1574	dfrA17	70	trimethoprim
Cluster350	cmlA5	70	phenicol
Cluster950	sul2	69	sulphonamide
Cluster1240	aadA5	68	aminoglycoside
Cluster1033	oxa-9	67	beta-lactamase
Cluster1580	arr-2	67	rifampicin
Cluster1333	imp-1	66	beta-lactamase
Cluster1205	oxa-163	65	beta-lactamase
Cluster480	tetD	65	tetracycline
Cluster166	tetM	64	tetracycline
Cluster173	tetM	64	tetracycline
Cluster24	mexF	63	quinolone
Cluster1011	aadA16	60	aminoglycoside
Cluster1250	aac(3)-IV	60	aminoglycoside
Cluster496	cmx	60	phenicol
Cluster1460	catII-K-12	58	phenicol
Cluster676	aph(4)-Ia	58	aminoglycoside
Cluster1032	oxa-141	57	beta-lactamase
Cluster1176	oxa-101	57	beta-lactamase
Cluster439	floR	57	phenicol
Cluster462	tetC	56	tetracycline
Cluster1528	aac(6')-IIc	55	aminoglycoside
Cluster1459	catII	54	phenicol
Cluster807	aac(3)-VIa	54	aminoglycoside
Cluster435	floR	53	phenicol
Cluster1101	ndm-1	52	beta-lactamase
Cluster895	ctx-m-125	52	beta-lactamase
Cluster1226	sul3	51	sulphonamide
Cluster500	oqxA	51	quinolone
Cluster1214	aph(3')-IIIa	50	aminoglycoside
Cluster323	tetL	50	tetracycline
Cluster796	aad(6)	45	aminoglycoside
Cluster1355	ermT	43	macrolide
Cluster170	tetW	43	tetracycline
Cluster169	TetM	40	tetracycline
Cluster365	cmy-48	40	beta-lactamase
Cluster365	cmy-48	40	beta-lactamase
Cluster365	cmy-48	40	beta-lactamase
Cluster365	cmy-48	40	beta-lactamase
Cluster373	ampC	40	beta-lactamase
Cluster539	cmy-104	40	beta-lactamase
Cluster484	tetG	36	tetracycline
Cluster985	lap-1	36	beta-lactamase
Cluster981	ermX	35	macrolide
Cluster281	mel-1	34	macrolide
Cluster443	tetH	34	tetracycline
Cluster818	aph(2'')-IIa	34	aminoglycoside
Cluster1216	aph(3')-IIa	32	aminoglycoside
Cluster572	dha-10	32	beta-lactamase
Cluster1381	cat-TC	27	phenicol
Cluster275	aac(6')-Ie-aph(2'')-Ia	23	aminoglycoside
Cluster790	vanYA	21	vancomycin
Cluster1008	blaZ	20	beta-lactamase
Cluster1626	vanZA	20	vancomycin
Cluster1196	ermF	19	macrolide
Cluster1189	lnuB	18	macrolide
Cluster534	vanSA	18	vancomycin
Cluster1401	vanRA	17	vancomycin
Cluster1505	vanXA	16	vancomycin
Cluster661	vanA	15	vancomycin
Cluster721	vanHA	15	vancomycin
Cluster1429	catA8	14	phenicol
Cluster171	tetO	11	tetracycline
Cluster172	tet32	11	tetracycline
Cluster943	ant(6)-Ib	7	aminoglycoside
Cluster1256	ant(9)-Ia	6	aminoglycoside
Cluster1360	erm(33)	6	macrolide
Cluster1352	ermC	5	macrolide
Cluster1273	ant(4')-Ib	4	aminoglycoside
Cluster1624	lnuA	4	macrolide
Cluster1093	oxa-347	2	beta-lactamase
Cluster1502	vanXB	2	vancomycin
Cluster509	tetX	2	tetracycline
Cluster1019	vanWB	1	vancomycin
Cluster1353	ermG	1	macrolide
Cluster429	mel	1	macrolide
Cluster670	vanB	1	vancomycin
Cluster713	vanHB	1	vancomycin
