# Supplementary material for: Forecasting the dissemination of antibiotic resistance genes across bacterial genomes
Source: Nat Commun. 2021 Apr 23;12:2435. doi: 10.1038/s41467-021-22757-1 (PMC8065159; doi:10.1038/s41467-021-22757-1)
Supplement: Supplementary file 14 — Supplementary Data 11 [file 41467_2021_22757_MOESM14_ESM.zip › Supplementary_Data_11.tab]

ARG	ARGCluster	GeneName	Family	Number of SRA genomes
ARG1420	Cluster1008	blaZ	Enterobacteriaceae	25
ARG1420	Cluster1008	blaZ	Streptococcaceae	4
ARG1443	Cluster1027	aph(6)-Id	Staphylococcaceae	28
ARG1544	Cluster1101	ndm-1	Staphylococcaceae	5
ARG1687	Cluster1196	ermF	Enterobacteriaceae	4
ARG1732	Cluster1225	aadA12	Staphylococcaceae	11
ARG1735	Cluster1227	aadA25	Staphylococcaceae	16
ARG1750	Cluster1240	aadA5	Staphylococcaceae	8
ARG1783	Cluster1256	ant(9)-Ia	Streptococcaceae	17
ARG1971	Cluster1355	ermT	Enterobacteriaceae	10
ARG1978	Cluster1360	erm(33)	Streptococcaceae	4
ARG2101	Cluster1371	catI	Staphylococcaceae	17
ARG2242	Cluster1468	aac(6')-30/aac(6')-Ib'	Staphylococcaceae	6
ARG2337	Cluster1523	ant(2'')-Ia	Staphylococcaceae	3
ARG2322	Cluster1574	dfrA17	Staphylococcaceae	5
ARG991	Cluster170	tetW	Enterobacteriaceae	5
ARG36	Cluster24	mexF	Staphylococcaceae	3
ARG420	Cluster275	aac(6')-Ie-aph(2'')-Ia	Enterobacteriaceae	8
ARG501	Cluster362	tetA	Staphylococcaceae	11
ARG514	Cluster373	ampC	Staphylococcaceae	31
ARG676	Cluster443	tetH	Enterobacteriaceae	5
ARG992	Cluster575	aadA2	Staphylococcaceae	24
ARG1677	Cluster698	aph(3'')-Ib	Staphylococcaceae	27
ARG1029	Cluster715	aadA21	Staphylococcaceae	23
ARG1085	Cluster725	sul1	Staphylococcaceae	28
ARG1329	Cluster767	mphA	Staphylococcaceae	6
ARG1122	Cluster790	vanYA	Enterobacteriaceae	4
ARG1475	Cluster796	aad(6)	Enterobacteriaceae	3
ARG1253	Cluster896	ctx-m-1	Staphylococcaceae	20
ARG1355	Cluster901	shv-12	Staphylococcaceae	4
ARG1824	Cluster902	oxa-1	Staphylococcaceae	6
ARG1593	Cluster950	sul2	Staphylococcaceae	28
ARG1709	Cluster954	aac(3)-IIa	Staphylococcaceae	23
ARG2325	Cluster976	shv-144	Staphylococcaceae	4
