# Supplementary material for: Forecasting the dissemination of antibiotic resistance genes across bacterial genomes
Source: Nat Commun. 2021 Apr 23;12:2435. doi: 10.1038/s41467-021-22757-1 (PMC8065159; doi:10.1038/s41467-021-22757-1)
Supplement: Supplementary file 15 — Supplementary Data 12 [file 41467_2021_22757_MOESM15_ESM.zip › Supplementary_Data_12.tab]

ARGCluster	GeneName	Number of species in ARG GEN	Number of species in MGE GEN
Cluster1008	blaZ	18	91
Cluster1011	aadA16	7	230
Cluster1019	vanWB	4	9
Cluster1027	aph(6)-Id	100	495
Cluster1032	oxa-141	18	250
Cluster1033	oxa-9	14	258
Cluster1093	oxa-347	8	13
Cluster1101	ndm-1	20	195
Cluster1176	oxa-101	17	243
Cluster1189	lnuB	12	84
Cluster1196	ermF	49	86
Cluster1205	oxa-163	8	235
Cluster1214	aph(3')-IIIa	47	242
Cluster1216	aph(3')-IIa	14	125
Cluster1225	aadA12	75	444
Cluster1226	sul3	7	170
Cluster1227	aadA25	42	388
Cluster1240	aadA5	20	288
Cluster1250	aac(3)-IV	9	206
Cluster1273	ant(4')-Ib	13	26
Cluster1294	ermB	86	421
Cluster1333	imp-1	15	250
Cluster1352	ermC	18	26
Cluster1353	ermG	11	15
Cluster1355	ermT	8	184
Cluster1360	erm(33)	9	31
Cluster1371	catI	47	328
Cluster1381	cat-TC	10	84
Cluster1401	vanRA	5	94
Cluster1426	vanRB	4	4
Cluster1429	catA8	7	60
Cluster1459	catII	9	207
Cluster1460	catII-K-12	20	237
Cluster1468	aac(6')-30/aac(6')-Ib'	42	362
Cluster1502	vanXB	4	12
Cluster1505	vanXA	4	70
Cluster1523	ant(2'')-Ia	28	336
Cluster1528	aac(6')-IIc	12	216
Cluster1574	dfrA17	15	271
Cluster1580	arr-2	22	253
Cluster1615	lnuC	20	19
Cluster1624	lnuA	12	26
Cluster1626	vanZA	4	92
Cluster275	aac(6')-Ie-aph(2'')-Ia	22	127
Cluster323	tetL	21	176
Cluster337	vanSB	4	4
Cluster350	cmlA5	27	286
Cluster362	tetA	44	343
Cluster365	cmy-48	19	152
Cluster373	ampC	16	106
Cluster429	mel	13	23
Cluster435	floR	25	227
Cluster443	tetH	11	105
Cluster462	tetC	61	251
Cluster480	tetD	14	265
Cluster496	cmx	19	247
Cluster500	oqxA	12	165
Cluster509	tetX	21	37
Cluster534	vanSA	4	84
Cluster539	cmy-104	20	152
Cluster572	dha-10	7	114
Cluster575	aadA2	40	371
Cluster661	vanA	4	68
Cluster670	vanB	4	9
Cluster676	aph(4)-Ia	9	201
Cluster698	aph(3'')-Ib	100	499
Cluster713	vanHB	4	9
Cluster715	aadA21	56	358
Cluster721	vanHA	4	71
Cluster725	sul1	125	429
Cluster727	cfxA2	45	38
Cluster767	mphA	24	311
Cluster790	vanYA	3	77
Cluster796	aad(6)	19	182
Cluster807	aac(3)-VIa	4	174
Cluster818	aph(2'')-IIa	9	105
Cluster868	KPC-1	24	295
Cluster895	ctx-m-125	10	205
Cluster896	ctx-m-1	16	296
Cluster901	shv-12	21	288
Cluster902	oxa-1	21	324
Cluster906	ctx-m-132	16	287
Cluster950	sul2	85	386
Cluster954	aac(3)-IIa	27	325
Cluster960	tem-1	116	419
Cluster976	shv-144	20	288
Cluster981	ermX	53	130
Cluster985	lap-1	6	128
Cluster170	tetW	103	143
Cluster166	tetM	110	372
Cluster172	tet32	28	34
Cluster173	tetM	89	339
Cluster171	tetO	74	67
Cluster131	tetQ	95	50
Cluster1256	ant(9)-Ia	11	31
Cluster169	TetM	8	129
Cluster24	mexF	13	197
Cluster281	mel-1	36	99
Cluster439	floR	13	231
Cluster484	tetG	11	127
Cluster943	ant(6)-Ib	36	19
