# Supplementary material for: Forecasting the dissemination of antibiotic resistance genes across bacterial genomes
Source: Nat Commun. 2021 Apr 23;12:2435. doi: 10.1038/s41467-021-22757-1 (PMC8065159; doi:10.1038/s41467-021-22757-1)
Supplement: Supplementary file 16 — Supplementary Data 13 [file 41467_2021_22757_MOESM16_ESM.zip]

Archive with 1 entries (1 files):
- Supplementary_Data_13.tab
