# Supplementary material for: Forecasting the dissemination of antibiotic resistance genes across bacterial genomes
Source: Nat Commun. 2021 Apr 23;12:2435. doi: 10.1038/s41467-021-22757-1 (PMC8065159; doi:10.1038/s41467-021-22757-1)
Supplement: Supplementary file 17 — Supplementary Data 14 [file 41467_2021_22757_MOESM17_ESM.zip › Supplementary_Data_14.tab]

GenomeID	Species	Genus	Family	Order	Class	Phylum	GramStaining
GCF_000160075.2_ASM16007v2	Abiotrophia_defectiva	Abiotrophia	Aerococcaceae	Lactobacillales	Bacilli	Firmicutes	Gram+
GCF_000376245.1_ASM37624v1	Acaricomes_phytoseiuli	Acaricomes	Micrococcaceae	Micrococcales	Actinobacteria	Actinobacteria	Gram+
GCF_000238775.1_ASM23877v2	Acaryochloris_sp._CCMEE_5410	Acaryochloris	Acaryochloridaceae	Synechococcales		Cyanobacteria	Gram-
GCF_000179595.2_ASM17959v2	Acetivibrio_cellulolyticus	Acetivibrio	Ruminococcaceae	Clostridiales	Clostridia	Firmicutes	Gram+
GCF_001461035.1_ASM146103v1	Acetivibrio_ethanolgignens	Acetivibrio	Ruminococcaceae	Clostridiales	Clostridia	Firmicutes	Gram+
GCF_000245075.1_ASM24507v1	Acetobacteraceae_bacterium_AT-5844		Acetobacteraceae	Rhodospirillales	Alphaproteobacteria	Proteobacteria	Gram-
GCF_000379545.1_ASM37954v1	Acetobacter_aceti	Acetobacter	Acetobacteraceae	Rhodospirillales	Alphaproteobacteria	Proteobacteria	Gram-
GCF_000691125.1_Aaceti1023_1.0	Acetobacter_aceti	Acetobacter	Acetobacteraceae	Rhodospirillales	Alphaproteobacteria	Proteobacteria	Gram-
GCF_000963905.1_ASM96390v1	Acetobacter_aceti	Acetobacter	Acetobacteraceae	Rhodospirillales	Alphaproteobacteria	Proteobacteria	Gram-
GCF_001580535.1_ASM158053v1	Acetobacter_cerevisiae	Acetobacter	Acetobacteraceae	Rhodospirillales	Alphaproteobacteria	Proteobacteria	Gram-
GCF_001581075.1_ASM158107v1	Acetobacter_cerevisiae	Acetobacter	Acetobacteraceae	Rhodospirillales	Alphaproteobacteria	Proteobacteria	Gram-
GCF_001581105.1_ASM158110v1	Acetobacter_cerevisiae	Acetobacter	Acetobacteraceae	Rhodospirillales	Alphaproteobacteria	Proteobacteria	Gram-
GCF_000963925.1_ASM96392v1	Acetobacter_cibinongensis	Acetobacter	Acetobacteraceae	Rhodospirillales	Alphaproteobacteria	Proteobacteria	Gram-
GCF_001499675.1_Acetobacter_ghanensis	Acetobacter_ghanensis	Acetobacter	Acetobacteraceae	Rhodospirillales	Alphaproteobacteria	Proteobacteria	Gram-
GCF_000963945.1_ASM96394v1	Acetobacter_indonesiensis	Acetobacter	Acetobacteraceae	Rhodospirillales	Alphaproteobacteria	Proteobacteria	Gram-
GCF_001263355.1_ASM126335v1	Acetobacterium_bakii	Acetobacterium	Eubacteriaceae	Clostridiales	Clostridia	Firmicutes	Gram+
GCF_000247605.1_ASM24760v1	Acetobacterium_woodii	Acetobacterium	Eubacteriaceae	Clostridiales	Clostridia	Firmicutes	Gram+
GCF_000743885.1_ASM74388v1	Acetobacter_malorum	Acetobacter	Acetobacteraceae	Rhodospirillales	Alphaproteobacteria	Proteobacteria	Gram-
GCF_001580615.1_ASM158061v1	Acetobacter_malorum	Acetobacter	Acetobacteraceae	Rhodospirillales	Alphaproteobacteria	Proteobacteria	Gram-
GCF_001580695.1_ASM158069v1	Acetobacter_malorum	Acetobacter	Acetobacteraceae	Rhodospirillales	Alphaproteobacteria	Proteobacteria	Gram-
GCF_001581035.1_ASM158103v1	Acetobacter_malorum	Acetobacter	Acetobacteraceae	Rhodospirillales	Alphaproteobacteria	Proteobacteria	Gram-
GCF_001581085.1_ASM158108v1	Acetobacter_malorum	Acetobacter	Acetobacteraceae	Rhodospirillales	Alphaproteobacteria	Proteobacteria	Gram-
GCF_001642635.1_ASM164263v1	Acetobacter_malorum	Acetobacter	Acetobacteraceae	Rhodospirillales	Alphaproteobacteria	Proteobacteria	Gram-
GCF_000429165.1_ASM42916v1	Acetobacter_nitrogenifigens	Acetobacter	Acetobacteraceae	Rhodospirillales	Alphaproteobacteria	Proteobacteria	Gram-
GCF_000613865.1_ASM61386v1	Acetobacter_okinawensis	Acetobacter	Acetobacteraceae	Rhodospirillales	Alphaproteobacteria	Proteobacteria	Gram-
GCF_000963965.1_ASM96396v1	Acetobacter_orientalis	Acetobacter	Acetobacteraceae	Rhodospirillales	Alphaproteobacteria	Proteobacteria	Gram-
GCF_000964205.1_ASM96420v1	Acetobacter_orleanensis	Acetobacter	Acetobacteraceae	Rhodospirillales	Alphaproteobacteria	Proteobacteria	Gram-
GCF_001581005.1_ASM158100v1	Acetobacter_orleanensis	Acetobacter	Acetobacteraceae	Rhodospirillales	Alphaproteobacteria	Proteobacteria	Gram-
GCF_000613285.1_ASM61328v1	Acetobacter_papayae	Acetobacter	Acetobacteraceae	Rhodospirillales	Alphaproteobacteria	Proteobacteria	Gram-
GCF_000010825.1_ASM1082v1	Acetobacter_pasteurianus	Acetobacter	Acetobacteraceae	Rhodospirillales	Alphaproteobacteria	Proteobacteria	Gram-
GCF_000010845.1_ASM1084v1	Acetobacter_pasteurianus	Acetobacter	Acetobacteraceae	Rhodospirillales	Alphaproteobacteria	Proteobacteria	Gram-
GCF_000010865.1_ASM1086v1	Acetobacter_pasteurianus	Acetobacter	Acetobacteraceae	Rhodospirillales	Alphaproteobacteria	Proteobacteria	Gram-
GCF_000010885.1_ASM1088v1	Acetobacter_pasteurianus	Acetobacter	Acetobacteraceae	Rhodospirillales	Alphaproteobacteria	Proteobacteria	Gram-
GCF_000010905.1_ASM1090v1	Acetobacter_pasteurianus	Acetobacter	Acetobacteraceae	Rhodospirillales	Alphaproteobacteria	Proteobacteria	Gram-
GCF_000010925.1_ASM1092v1	Acetobacter_pasteurianus	Acetobacter	Acetobacteraceae	Rhodospirillales	Alphaproteobacteria	Proteobacteria	Gram-
GCF_000010945.1_ASM1094v1	Acetobacter_pasteurianus	Acetobacter	Acetobacteraceae	Rhodospirillales	Alphaproteobacteria	Proteobacteria	Gram-
GCF_000010965.1_ASM1096v1	Acetobacter_pasteurianus	Acetobacter	Acetobacteraceae	Rhodospirillales	Alphaproteobacteria	Proteobacteria	Gram-
GCF_000241585.2_ASM24158v3	Acetobacter_pasteurianus	Acetobacter	Acetobacteraceae	Rhodospirillales	Alphaproteobacteria	Proteobacteria	Gram-
GCF_000241625.1_ASM24162v2	Acetobacter_pasteurianus	Acetobacter	Acetobacteraceae	Rhodospirillales	Alphaproteobacteria	Proteobacteria	Gram-
GCF_000285275.1_ASM28527v1	Acetobacter_pasteurianus	Acetobacter	Acetobacteraceae	Rhodospirillales	Alphaproteobacteria	Proteobacteria	Gram-
GCF_000285315.1_ASM28531v1	Acetobacter_pasteurianus	Acetobacter	Acetobacteraceae	Rhodospirillales	Alphaproteobacteria	Proteobacteria	Gram-
GCF_000723785.2_AP1	Acetobacter_pasteurianus	Acetobacter	Acetobacteraceae	Rhodospirillales	Alphaproteobacteria	Proteobacteria	Gram-
GCF_001183745.1_ASM118374v1	Acetobacter_pasteurianus	Acetobacter	Acetobacteraceae	Rhodospirillales	Alphaproteobacteria	Proteobacteria	Gram-
GCF_001662905.1_ASM166290v1	Acetobacter_pasteurianus	Acetobacter	Acetobacteraceae	Rhodospirillales	Alphaproteobacteria	Proteobacteria	Gram-
GCF_000613905.1_ASM61390v1	Acetobacter_persici	Acetobacter	Acetobacteraceae	Rhodospirillales	Alphaproteobacteria	Proteobacteria	Gram-
GCF_000193245.1_ASM19324v1	Acetobacter_pomorum	Acetobacter	Acetobacteraceae	Rhodospirillales	Alphaproteobacteria	Proteobacteria	Gram-
GCF_000755675.1_ASM75567v1	Acetobacter_pomorum	Acetobacter	Acetobacteraceae	Rhodospirillales	Alphaproteobacteria	Proteobacteria	Gram-
GCF_001499615.1_Acetobacter_senegalensis_108B	Acetobacter_senegalensis	Acetobacter	Acetobacteraceae	Rhodospirillales	Alphaproteobacteria	Proteobacteria	Gram-
GCF_001580995.1_ASM158099v1	Acetobacter_senegalensis	Acetobacter	Acetobacteraceae	Rhodospirillales	Alphaproteobacteria	Proteobacteria	Gram-
GCF_001628715.1_ASM162871v1	Acetobacter_sp._SLV-7	Acetobacter	Acetobacteraceae	Rhodospirillales	Alphaproteobacteria	Proteobacteria	Gram-
GCF_000964225.1_ASM96422v1	Acetobacter_syzygii	Acetobacter	Acetobacteraceae	Rhodospirillales	Alphaproteobacteria	Proteobacteria	Gram-
GCF_000225485.1_ASM22548v1	Acetobacter_tropicalis	Acetobacter	Acetobacteraceae	Rhodospirillales	Alphaproteobacteria	Proteobacteria	Gram-
GCF_000755665.1_ASM75566v1	Acetobacter_tropicalis	Acetobacter	Acetobacteraceae	Rhodospirillales	Alphaproteobacteria	Proteobacteria	Gram-
GCF_000787635.2_ASM78763v2	Acetobacter_tropicalis	Acetobacter	Acetobacteraceae	Rhodospirillales	Alphaproteobacteria	Proteobacteria	Gram-
GCF_001580915.1_ASM158091v1	Acetobacter_tropicalis	Acetobacter	Acetobacteraceae	Rhodospirillales	Alphaproteobacteria	Proteobacteria	Gram-
GCF_001580945.1_ASM158094v1	Acetobacter_tropicalis	Acetobacter	Acetobacteraceae	Rhodospirillales	Alphaproteobacteria	Proteobacteria	Gram-
GCF_000219125.1_ASM21912v1	Acetonema_longum	Acetonema	Sporomusaceae	Selenomonadales	Negativicutes	Firmicutes	Gram+
GCF_000428705.1_ASM42870v1	Acholeplasma_axanthum	Acholeplasma	Acholeplasmataceae	Acholeplasmatales	Mollicutes	Tenericutes	Gram-
GCF_000967915.1_ASM96791v1	Acholeplasma_brassicae	Acholeplasma	Acholeplasmataceae	Acholeplasmatales	Mollicutes	Tenericutes	Gram-
GCF_000687735.1_ASM68773v1	Acholeplasma_equifetale	Acholeplasma	Acholeplasmataceae	Acholeplasmatales	Mollicutes	Tenericutes	Gram-
GCF_000526235.1_ASM52623v1	Acholeplasma_granularum	Acholeplasma	Acholeplasmataceae	Acholeplasmatales	Mollicutes	Tenericutes	Gram-
GCF_000702765.1_ASM70276v1	Acholeplasma_hippikon	Acholeplasma	Acholeplasmataceae	Acholeplasmatales	Mollicutes	Tenericutes	Gram-
GCF_000018785.1_ASM1878v1	Acholeplasma_laidlawii	Acholeplasma	Acholeplasmataceae	Acholeplasmatales	Mollicutes	Tenericutes	Gram-
GCF_001650335.1_ASM165033v1	Acholeplasma_laidlawii	Acholeplasma	Acholeplasmataceae	Acholeplasmatales	Mollicutes	Tenericutes	Gram-
GCF_000687835.1_ASM68783v1	Acholeplasma_modicum	Acholeplasma	Acholeplasmataceae	Acholeplasmatales	Mollicutes	Tenericutes	Gram-
GCF_000483165.1_ASM48316v1	Acholeplasma_multilocale	Acholeplasma	Acholeplasmataceae	Acholeplasmatales	Mollicutes	Tenericutes	Gram-
GCF_000953195.1_Acholeplasma_oculi_strain_19L	Acholeplasma_oculi	Acholeplasma	Acholeplasmataceae	Acholeplasmatales	Mollicutes	Tenericutes	Gram-
GCF_000968055.1_ASM96805v1	Acholeplasma_palmae	Acholeplasma	Acholeplasmataceae	Acholeplasmatales	Mollicutes	Tenericutes	Gram-
GCF_000236785.1_ASM23678v2	Achromobacter_arsenitoxydans	Achromobacter	Alcaligenaceae	Burkholderiales	Betaproteobacteria	Proteobacteria	Gram-
GCF_001514355.1_ASM151435v1	Achromobacter_denitrificans	Achromobacter	Alcaligenaceae	Burkholderiales	Betaproteobacteria	Proteobacteria	Gram-
GCF_001571365.1_ASM157136v1	Achromobacter_denitrificans	Achromobacter	Alcaligenaceae	Burkholderiales	Betaproteobacteria	Proteobacteria	Gram-
GCF_000219745.1_ASM21974v1	Achromobacter_insuavis	Achromobacter	Alcaligenaceae	Burkholderiales	Betaproteobacteria	Proteobacteria	Gram-
GCF_000286415.1_ASM28641v1	Achromobacter_piechaudii	Achromobacter	Alcaligenaceae	Burkholderiales	Betaproteobacteria	Proteobacteria	Gram-
GCF_001262515.1_GCS2v1	Achromobacter_piechaudii	Achromobacter	Alcaligenaceae	Burkholderiales	Betaproteobacteria	Proteobacteria	Gram-
GCF_001571245.1_ASM157124v1	Achromobacter_piechaudii	Achromobacter	Alcaligenaceae	Burkholderiales	Betaproteobacteria	Proteobacteria	Gram-
GCF_001637085.1_ASM163708v1	Achromobacter_ruhlandii	Achromobacter	Alcaligenaceae	Burkholderiales	Betaproteobacteria	Proteobacteria	Gram-
GCF_001637095.1_ASM163709v1	Achromobacter_ruhlandii	Achromobacter	Alcaligenaceae	Burkholderiales	Betaproteobacteria	Proteobacteria	Gram-
GCF_001637105.1_ASM163710v1	Achromobacter_ruhlandii	Achromobacter	Alcaligenaceae	Burkholderiales	Betaproteobacteria	Proteobacteria	Gram-
GCF_001637115.1_ASM163711v1	Achromobacter_ruhlandii	Achromobacter	Alcaligenaceae	Burkholderiales	Betaproteobacteria	Proteobacteria	Gram-
GCF_001299055.1_11861_6_1	Achromobacter_sp.	Achromobacter	Alcaligenaceae	Burkholderiales	Betaproteobacteria	Proteobacteria	Gram-
GCF_001299135.1_11861_6_2	Achromobacter_sp.	Achromobacter	Alcaligenaceae	Burkholderiales	Betaproteobacteria	Proteobacteria	Gram-
GCF_001299395.1_11861_6_3	Achromobacter_sp.	Achromobacter	Alcaligenaceae	Burkholderiales	Betaproteobacteria	Proteobacteria	Gram-
GCF_001299235.1_11861_6_4	Achromobacter_sp.	Achromobacter	Alcaligenaceae	Burkholderiales	Betaproteobacteria	Proteobacteria	Gram-
GCF_001298915.1_11861_6_5	Achromobacter_sp.	Achromobacter	Alcaligenaceae	Burkholderiales	Betaproteobacteria	Proteobacteria	Gram-
GCF_001298835.1_11861_6_7	Achromobacter_sp.	Achromobacter	Alcaligenaceae	Burkholderiales	Betaproteobacteria	Proteobacteria	Gram-
GCF_001298995.1_11861_6_9	Achromobacter_sp.	Achromobacter	Alcaligenaceae	Burkholderiales	Betaproteobacteria	Proteobacteria	Gram-
GCF_001299265.1_11861_6_10	Achromobacter_sp.	Achromobacter	Alcaligenaceae	Burkholderiales	Betaproteobacteria	Proteobacteria	Gram-
GCF_001298855.1_11861_6_11	Achromobacter_sp.	Achromobacter	Alcaligenaceae	Burkholderiales	Betaproteobacteria	Proteobacteria	Gram-
GCF_001299115.1_11861_6_12	Achromobacter_sp.	Achromobacter	Alcaligenaceae	Burkholderiales	Betaproteobacteria	Proteobacteria	Gram-
GCF_001299175.1_11861_6_13	Achromobacter_sp.	Achromobacter	Alcaligenaceae	Burkholderiales	Betaproteobacteria	Proteobacteria	Gram-
GCF_001298795.1_11861_6_14	Achromobacter_sp.	Achromobacter	Alcaligenaceae	Burkholderiales	Betaproteobacteria	Proteobacteria	Gram-
GCF_001299375.1_11861_6_15	Achromobacter_sp.	Achromobacter	Alcaligenaceae	Burkholderiales	Betaproteobacteria	Proteobacteria	Gram-
GCF_001299095.1_11861_6_16	Achromobacter_sp.	Achromobacter	Alcaligenaceae	Burkholderiales	Betaproteobacteria	Proteobacteria	Gram-
GCF_001299295.1_11861_6_17	Achromobacter_sp.	Achromobacter	Alcaligenaceae	Burkholderiales	Betaproteobacteria	Proteobacteria	Gram-
GCF_001299195.1_11861_6_18	Achromobacter_sp.	Achromobacter	Alcaligenaceae	Burkholderiales	Betaproteobacteria	Proteobacteria	Gram-
GCF_001299355.1_11861_6_19	Achromobacter_sp.	Achromobacter	Alcaligenaceae	Burkholderiales	Betaproteobacteria	Proteobacteria	Gram-
GCF_001299435.1_11861_6_21	Achromobacter_sp.	Achromobacter	Alcaligenaceae	Burkholderiales	Betaproteobacteria	Proteobacteria	Gram-
GCF_001299155.1_11861_6_22	Achromobacter_sp.	Achromobacter	Alcaligenaceae	Burkholderiales	Betaproteobacteria	Proteobacteria	Gram-
GCF_001298935.1_11861_6_23	Achromobacter_sp.	Achromobacter	Alcaligenaceae	Burkholderiales	Betaproteobacteria	Proteobacteria	Gram-
GCF_001299015.1_11861_6_24	Achromobacter_sp.	Achromobacter	Alcaligenaceae	Burkholderiales	Betaproteobacteria	Proteobacteria	Gram-
GCF_001298875.1_11861_6_27	Achromobacter_sp.	Achromobacter	Alcaligenaceae	Burkholderiales	Betaproteobacteria	Proteobacteria	Gram-
GCF_001298895.1_11861_6_69	Achromobacter_sp.	Achromobacter	Alcaligenaceae	Burkholderiales	Betaproteobacteria	Proteobacteria	Gram-
GCF_001299415.1_11861_6_70	Achromobacter_sp.	Achromobacter	Alcaligenaceae	Burkholderiales	Betaproteobacteria	Proteobacteria	Gram-
GCF_001299335.1_11861_6_71	Achromobacter_sp.	Achromobacter	Alcaligenaceae	Burkholderiales	Betaproteobacteria	Proteobacteria	Gram-
GCF_001299215.1_11861_6_72	Achromobacter_sp.	Achromobacter	Alcaligenaceae	Burkholderiales	Betaproteobacteria	Proteobacteria	Gram-
GCF_001189595.1_ASM118959v1	Achromobacter_spanius	Achromobacter	Alcaligenaceae	Burkholderiales	Betaproteobacteria	Proteobacteria	Gram-
GCF_001639685.1_ASM163968v1	Achromobacter_sp._AR476-2	Achromobacter	Alcaligenaceae	Burkholderiales	Betaproteobacteria	Proteobacteria	Gram-
GCF_001298955.1_11861_6_29	Achromobacter_sp.	Achromobacter	Alcaligenaceae	Burkholderiales	Betaproteobacteria	Proteobacteria	Gram-
GCF_001299315.1_11861_6_73	Achromobacter_sp._ATCC35328	Achromobacter	Alcaligenaceae	Burkholderiales	Betaproteobacteria	Proteobacteria	Gram-
GCF_001298815.1_11861_6_28	Achromobacter_sp.	Achromobacter	Alcaligenaceae	Burkholderiales	Betaproteobacteria	Proteobacteria	Gram-
GCF_000633435.1_de_novo	Achromobacter_sp._DH1f	Achromobacter	Alcaligenaceae	Burkholderiales	Betaproteobacteria	Proteobacteria	Gram-
GCF_001270295.1_ASM127029v1	Achromobacter_sp._DMS1	Achromobacter	Alcaligenaceae	Burkholderiales	Betaproteobacteria	Proteobacteria	Gram-
GCF_001707465.1_ASM170746v1	Achromobacter_sp._KCJK1724	Achromobacter	Alcaligenaceae	Burkholderiales	Betaproteobacteria	Proteobacteria	Gram-
GCF_001641515.1_ASM164151v1	Achromobacter_sp._KCJK1731	Achromobacter	Alcaligenaceae	Burkholderiales	Betaproteobacteria	Proteobacteria	Gram-
GCF_001005835.1_ASM100583v1	Achromobacter_sp._LC458	Achromobacter	Alcaligenaceae	Burkholderiales	Betaproteobacteria	Proteobacteria	Gram-
GCF_001428165.1_Root170	Achromobacter_sp._Root170	Achromobacter	Alcaligenaceae	Burkholderiales	Betaproteobacteria	Proteobacteria	Gram-
GCF_001427425.1_Root565	Achromobacter_sp._Root565	Achromobacter	Alcaligenaceae	Burkholderiales	Betaproteobacteria	Proteobacteria	Gram-
GCF_001428845.1_Root83	Achromobacter_sp._Root83	Achromobacter	Alcaligenaceae	Burkholderiales	Betaproteobacteria	Proteobacteria	Gram-
GCF_000757485.1_ACRTA	Achromobacter_sp._RTa	Achromobacter	Alcaligenaceae	Burkholderiales	Betaproteobacteria	Proteobacteria	Gram-
GCF_000165835.1_ASM16583v1	Achromobacter_xylosoxidans	Achromobacter	Alcaligenaceae	Burkholderiales	Betaproteobacteria	Proteobacteria	Gram-
GCF_000186185.1_Achr_xylo_C54_V2	Achromobacter_xylosoxidans	Achromobacter	Alcaligenaceae	Burkholderiales	Betaproteobacteria	Proteobacteria	Gram-
GCF_000758265.1_ASM75826v1	Achromobacter_xylosoxidans	Achromobacter	Alcaligenaceae	Burkholderiales	Betaproteobacteria	Proteobacteria	Gram-
GCF_000967095.2_A.x.NH44784-1996	Achromobacter_xylosoxidans	Achromobacter	Alcaligenaceae	Burkholderiales	Betaproteobacteria	Proteobacteria	Gram-
GCF_001038045.1_ASM103804v1	Achromobacter_xylosoxidans	Achromobacter	Alcaligenaceae	Burkholderiales	Betaproteobacteria	Proteobacteria	Gram-
GCF_001057595.1_ASM105759v1	Achromobacter_xylosoxidans	Achromobacter	Alcaligenaceae	Burkholderiales	Betaproteobacteria	Proteobacteria	Gram-
GCF_001057605.1_ASM105760v1	Achromobacter_xylosoxidans	Achromobacter	Alcaligenaceae	Burkholderiales	Betaproteobacteria	Proteobacteria	Gram-
GCF_001275845.1_ASM127584v1	Achromobacter_xylosoxidans	Achromobacter	Alcaligenaceae	Burkholderiales	Betaproteobacteria	Proteobacteria	Gram-
GCF_001275865.1_ASM127586v1	Achromobacter_xylosoxidans	Achromobacter	Alcaligenaceae	Burkholderiales	Betaproteobacteria	Proteobacteria	Gram-
GCF_001275875.1_ASM127587v1	Achromobacter_xylosoxidans	Achromobacter	Alcaligenaceae	Burkholderiales	Betaproteobacteria	Proteobacteria	Gram-
GCF_001276005.1_ASM127600v1	Achromobacter_xylosoxidans	Achromobacter	Alcaligenaceae	Burkholderiales	Betaproteobacteria	Proteobacteria	Gram-
GCF_001276025.1_ASM127602v1	Achromobacter_xylosoxidans	Achromobacter	Alcaligenaceae	Burkholderiales	Betaproteobacteria	Proteobacteria	Gram-
GCF_001276035.1_ASM127603v1	Achromobacter_xylosoxidans	Achromobacter	Alcaligenaceae	Burkholderiales	Betaproteobacteria	Proteobacteria	Gram-
GCF_001276315.1_ASM127631v1	Achromobacter_xylosoxidans	Achromobacter	Alcaligenaceae	Burkholderiales	Betaproteobacteria	Proteobacteria	Gram-
GCF_001457475.1_NCTC10807	Achromobacter_xylosoxidans	Achromobacter	Alcaligenaceae	Burkholderiales	Betaproteobacteria	Proteobacteria	Gram-
GCF_001471535.1_ASM147153v1	Achromobacter_xylosoxidans	Achromobacter	Alcaligenaceae	Burkholderiales	Betaproteobacteria	Proteobacteria	Gram-
GCF_001541435.1_ASM154143v1	Achromobacter_xylosoxidans	Achromobacter	Alcaligenaceae	Burkholderiales	Betaproteobacteria	Proteobacteria	Gram-
GCF_001558755.1_ASM155875v1	Achromobacter_xylosoxidans	Achromobacter	Alcaligenaceae	Burkholderiales	Betaproteobacteria	Proteobacteria	Gram-
GCF_001566985.1_ASM156698v1	Achromobacter_xylosoxidans	Achromobacter	Alcaligenaceae	Burkholderiales	Betaproteobacteria	Proteobacteria	Gram-
GCF_001598595.1_ASM159859v1	Achromobacter_xylosoxidans	Achromobacter	Alcaligenaceae	Burkholderiales	Betaproteobacteria	Proteobacteria	Gram-
GCF_001641525.1_ASM164152v1	Achromobacter_xylosoxidans	Achromobacter	Alcaligenaceae	Burkholderiales	Betaproteobacteria	Proteobacteria	Gram-
GCF_001707485.1_ASM170748v1	Achromobacter_xylosoxidans	Achromobacter	Alcaligenaceae	Burkholderiales	Betaproteobacteria	Proteobacteria	Gram-
GCF_001707535.1_ASM170753v1	Achromobacter_xylosoxidans	Achromobacter	Alcaligenaceae	Burkholderiales	Betaproteobacteria	Proteobacteria	Gram-
GCF_000025305.1_ASM2530v1	Acidaminococcus_fermentans	Acidaminococcus	Acidaminococcaceae	Acidaminococcales	Negativicutes	Firmicutes	Gram+
GCF_000230275.1_ASM23027v1	Acidaminococcus_intestini	Acidaminococcus	Acidaminococcaceae	Acidaminococcales	Negativicutes	Firmicutes	Gram+
GCF_000425045.1_ASM42504v1	Acidaminococcus_intestini	Acidaminococcus	Acidaminococcaceae	Acidaminococcales	Negativicutes	Firmicutes	Gram+
GCF_000468835.1_AspBV3L6v1.0	Acidaminococcus_sp._BV3L6	Acidaminococcus	Acidaminococcaceae	Acidaminococcales	Negativicutes	Firmicutes	Gram+
GCF_000174215.1_ASM17421v1	Acidaminococcus_sp._D21	Acidaminococcus	Acidaminococcaceae	Acidaminococcales	Negativicutes	Firmicutes	Gram+
GCF_000411395.1_Acid_sp_HPA0509_V1	Acidaminococcus_sp._HPA0509	Acidaminococcus	Acidaminococcaceae	Acidaminococcales	Negativicutes	Firmicutes	Gram+
GCF_001516615.1_ASM151661v1	Acidibacillus_ferrooxidans	Acidibacillus		Bacillales	Bacilli	Firmicutes	Gram+
GCF_001602485.1_ASM160248v1	Acidibacillus_ferrooxidans	Acidibacillus		Bacillales	Bacilli	Firmicutes	Gram+
GCF_001705075.1_ASM170507v1	Acidiferrobacter_thiooxydans	Acidiferrobacter	Acidiferrobacteraceae	Acidiferrobacterales	Gammaproteobacteria	Proteobacteria	Gram-
GCF_000754095.2_ASM75409v2	Acidihalobacter_prosperus	Acidihalobacter	Ectothiorhodospiraceae	Chromatiales	Gammaproteobacteria	Proteobacteria	Gram-
GCF_000023265.1_ASM2326v1	Acidimicrobium_ferrooxidans	Acidimicrobium	Acidimicrobiaceae	Acidimicrobiales	Acidimicrobiia	Actinobacteria	Gram+
GCF_000701585.1_ASM70158v1	Acidiphilium_angustum	Acidiphilium	Acetobacteraceae	Rhodospirillales	Alphaproteobacteria	Proteobacteria	Gram-
GCF_000016725.1_ASM1672v1	Acidiphilium_cryptum	Acidiphilium	Acetobacteraceae	Rhodospirillales	Alphaproteobacteria	Proteobacteria	Gram-
GCF_000202835.1_ASM20283v1	Acidiphilium_multivorum	Acidiphilium	Acetobacteraceae	Rhodospirillales	Alphaproteobacteria	Proteobacteria	Gram-
GCF_000964345.1_ASM96434v1	Acidiphilium_multivorum	Acidiphilium	Acetobacteraceae	Rhodospirillales	Alphaproteobacteria	Proteobacteria	Gram-
GCF_000724705.2_ASM72470v2	Acidiphilium_sp._JA12-A1	Acidiphilium	Acetobacteraceae	Rhodospirillales	Alphaproteobacteria	Proteobacteria	Gram-
GCF_000219295.1_Acry_PM_v3	Acidiphilium_sp._PM	Acidiphilium	Acetobacteraceae	Rhodospirillales	Alphaproteobacteria	Proteobacteria	Gram-
GCF_000964365.1_ASM96436v1	Acidisphaera_rubrifaciens	Acidisphaera	Acetobacteraceae	Rhodospirillales	Alphaproteobacteria	Proteobacteria	Gram-
GCF_000175575.2_ASM17557v2	Acidithiobacillus_caldus	Acidithiobacillus	Acidithiobacillaceae	Acidithiobacillales	Acidithiobacillia	Proteobacteria	Gram-
GCF_000221025.1_ASM22102v1	Acidithiobacillus_caldus	Acidithiobacillus	Acidithiobacillaceae	Acidithiobacillales	Acidithiobacillia	Proteobacteria	Gram-
GCF_001650235.1_ASM165023v1	Acidithiobacillus_caldus	Acidithiobacillus	Acidithiobacillaceae	Acidithiobacillales	Acidithiobacillia	Proteobacteria	Gram-
GCF_000214095.2_ASM21409v3	Acidithiobacillus_ferrivorans	Acidithiobacillus	Acidithiobacillaceae	Acidithiobacillales	Acidithiobacillia	Proteobacteria	Gram-
GCF_000750615.1_ATN_AFERRI_PRJEB5721	Acidithiobacillus_ferrivorans	Acidithiobacillus	Acidithiobacillaceae	Acidithiobacillales	Acidithiobacillia	Proteobacteria	Gram-
GCF_001685225.1_ASM168522v1	Acidithiobacillus_ferrivorans	Acidithiobacillus	Acidithiobacillaceae	Acidithiobacillales	Acidithiobacillia	Proteobacteria	Gram-
GCF_000020825.1_ASM2082v1	Acidithiobacillus_ferrooxidans	Acidithiobacillus	Acidithiobacillaceae	Acidithiobacillales	Acidithiobacillia	Proteobacteria	Gram-
GCF_000021485.1_ASM2148v1	Acidithiobacillus_ferrooxidans	Acidithiobacillus	Acidithiobacillaceae	Acidithiobacillales	Acidithiobacillia	Proteobacteria	Gram-
GCF_001559335.1_ASM155933v1	Acidithiobacillus_ferrooxidans	Acidithiobacillus	Acidithiobacillaceae	Acidithiobacillales	Acidithiobacillia	Proteobacteria	Gram-
GCF_001652185.1_ASM165218v1	Acidithiobacillus_ferrooxidans	Acidithiobacillus	Acidithiobacillaceae	Acidithiobacillales	Acidithiobacillia	Proteobacteria	Gram-
GCF_000227215.1_ASM22721v2	Acidithiobacillus_thiooxidans	Acidithiobacillus	Acidithiobacillaceae	Acidithiobacillales	Acidithiobacillia	Proteobacteria	Gram-
GCF_000559045.1_AcidThiA01	Acidithiobacillus_thiooxidans	Acidithiobacillus	Acidithiobacillaceae	Acidithiobacillales	Acidithiobacillia	Proteobacteria	Gram-
GCF_001705625.1_ASM170562v1	Acidithiobacillus_thiooxidans	Acidithiobacillus	Acidithiobacillaceae	Acidithiobacillales	Acidithiobacillia	Proteobacteria	Gram-
GCF_001705645.1_ASM170564v1	Acidithiobacillus_thiooxidans	Acidithiobacillus	Acidithiobacillaceae	Acidithiobacillales	Acidithiobacillia	Proteobacteria	Gram-
GCF_001705695.1_ASM170569v1	Acidithiobacillus_thiooxidans	Acidithiobacillus	Acidithiobacillaceae	Acidithiobacillales	Acidithiobacillia	Proteobacteria	Gram-
GCF_001705725.1_ASM170572v1	Acidithiobacillus_thiooxidans	Acidithiobacillus	Acidithiobacillaceae	Acidithiobacillales	Acidithiobacillia	Proteobacteria	Gram-
GCF_001705755.1_ASM170575v1	Acidithiobacillus_thiooxidans	Acidithiobacillus	Acidithiobacillaceae	Acidithiobacillales	Acidithiobacillia	Proteobacteria	Gram-
GCF_001705805.1_ASM170580v1	Acidithiobacillus_thiooxidans	Acidithiobacillus	Acidithiobacillaceae	Acidithiobacillales	Acidithiobacillia	Proteobacteria	Gram-
GCF_000949295.1_ASM94929v1	Acidithrix_ferrooxidans	Acidithrix	Acidimicrobiaceae	Acidimicrobiales	Acidimicrobiia	Actinobacteria	Gram+
GCF_000964385.1_ASM96438v1	Acidocella_aminolytica	Acidocella	Acetobacteraceae	Rhodospirillales	Alphaproteobacteria	Proteobacteria	Gram-
GCF_000687875.1_ASM68787v1	Acidocella_facilis	Acidocella	Acetobacteraceae	Rhodospirillales	Alphaproteobacteria	Proteobacteria	Gram-
GCF_000306035.1_ASM30603v1	Acidocella_sp._MX-AZ02	Acidocella	Acetobacteraceae	Rhodospirillales	Alphaproteobacteria	Proteobacteria	Gram-
GCF_000617865.1_ASM61786v1	Acidomonas_methanolica	Acidomonas	Acetobacteraceae	Rhodospirillales	Alphaproteobacteria	Proteobacteria	Gram-
GCF_000015025.1_ASM1502v1	Acidothermus_cellulolyticus	Acidothermus	Acidothermaceae	Acidothermales	Actinobacteria	Actinobacteria	Gram+
GCF_000176855.2_ASM17685v2	Acidovorax_avenae	Acidovorax	Comamonadaceae	Burkholderiales	Betaproteobacteria	Proteobacteria	Gram-
GCF_001298675.1_Draft_Genome	Acidovorax_caeni	Acidovorax	Comamonadaceae	Burkholderiales	Betaproteobacteria	Proteobacteria	Gram-
GCF_000015325.1_ASM1532v1	Acidovorax_citrulli	Acidovorax	Comamonadaceae	Burkholderiales	Betaproteobacteria	Proteobacteria	Gram-
GCF_000948135.1_ASM94813v1	Acidovorax_citrulli	Acidovorax	Comamonadaceae	Burkholderiales	Betaproteobacteria	Proteobacteria	Gram-
GCF_000968215.1_ASM96821v1	Acidovorax_citrulli	Acidovorax	Comamonadaceae	Burkholderiales	Betaproteobacteria	Proteobacteria	Gram-
GCF_001593665.1_ASM159366v1	Acidovorax_citrulli	Acidovorax	Comamonadaceae	Burkholderiales	Betaproteobacteria	Proteobacteria	Gram-
GCF_000175235.1_ASM17523v1	Acidovorax_delafieldii	Acidovorax	Comamonadaceae	Burkholderiales	Betaproteobacteria	Proteobacteria	Gram-
GCF_001555775.1_ASM155577v1	Acidovorax_delafieldii	Acidovorax	Comamonadaceae	Burkholderiales	Betaproteobacteria	Proteobacteria	Gram-
GCF_001556145.1_ASM155614v1	Acidovorax_delafieldii	Acidovorax	Comamonadaceae	Burkholderiales	Betaproteobacteria	Proteobacteria	Gram-
GCF_000022305.1_ASM2230v1	Acidovorax_ebreus	Acidovorax	Comamonadaceae	Burkholderiales	Betaproteobacteria	Proteobacteria	Gram-
GCF_000687165.1_ASM68716v1	Acidovorax_oryzae	Acidovorax	Comamonadaceae	Burkholderiales	Betaproteobacteria	Proteobacteria	Gram-
GCF_000204195.1_ASM20419v1	Acidovorax_radicis	Acidovorax	Comamonadaceae	Burkholderiales	Betaproteobacteria	Proteobacteria	Gram-
GCF_000204215.1_ASM20421v2	Acidovorax_radicis	Acidovorax	Comamonadaceae	Burkholderiales	Betaproteobacteria	Proteobacteria	Gram-
GCF_000276605.1_Acidovorax.strCF316_v1.0	Acidovorax_sp._CF316	Acidovorax	Comamonadaceae	Burkholderiales	Betaproteobacteria	Proteobacteria	Gram-
GCF_001633105.1_ASM163310v1	Acidovorax_sp._GW101-3H11	Acidovorax	Comamonadaceae	Burkholderiales	Betaproteobacteria	Proteobacteria	Gram-
GCF_000526295.1_ASM52629v1	Acidovorax_sp._JHL-3	Acidovorax	Comamonadaceae	Burkholderiales	Betaproteobacteria	Proteobacteria	Gram-
GCF_000426205.1_ASM42620v1	Acidovorax_sp._JHL-9	Acidovorax	Comamonadaceae	Burkholderiales	Betaproteobacteria	Proteobacteria	Gram-
GCF_000015545.1_ASM1554v1	Acidovorax_sp._JS42	Acidovorax	Comamonadaceae	Burkholderiales	Betaproteobacteria	Proteobacteria	Gram-
GCF_000302535.1_ASM30253v1	Acidovorax_sp._KKS102	Acidovorax	Comamonadaceae	Burkholderiales	Betaproteobacteria	Proteobacteria	Gram-
GCF_001424265.1_Leaf160	Acidovorax_sp._Leaf160	Acidovorax	Comamonadaceae	Burkholderiales	Betaproteobacteria	Proteobacteria	Gram-
GCF_001422065.1_Leaf76	Acidovorax_sp._Leaf76	Acidovorax	Comamonadaceae	Burkholderiales	Betaproteobacteria	Proteobacteria	Gram-
GCF_001422735.1_Leaf78	Acidovorax_sp._Leaf78	Acidovorax	Comamonadaceae	Burkholderiales	Betaproteobacteria	Proteobacteria	Gram-
GCF_001422105.1_Leaf84	Acidovorax_sp._Leaf84	Acidovorax	Comamonadaceae	Burkholderiales	Betaproteobacteria	Proteobacteria	Gram-
GCF_000400995.2_ASM40099v2	Acidovorax_sp._MR-S7	Acidovorax	Comamonadaceae	Burkholderiales	Betaproteobacteria	Proteobacteria	Gram-
GCF_000238595.1_ASM23859v2	Acidovorax_sp._NO-1	Acidovorax	Comamonadaceae	Burkholderiales	Betaproteobacteria	Proteobacteria	Gram-
GCF_001714725.1_ASM171472v1	Acidovorax_sp._RAC01	Acidovorax	Comamonadaceae	Burkholderiales	Betaproteobacteria	Proteobacteria	Gram-
GCF_001428645.1_Root217	Acidovorax_sp._Root217	Acidovorax	Comamonadaceae	Burkholderiales	Betaproteobacteria	Proteobacteria	Gram-
GCF_001428665.1_Root219	Acidovorax_sp._Root219	Acidovorax	Comamonadaceae	Burkholderiales	Betaproteobacteria	Proteobacteria	Gram-
GCF_001429215.1_Root267	Acidovorax_sp._Root267	Acidovorax	Comamonadaceae	Burkholderiales	Betaproteobacteria	Proteobacteria	Gram-
GCF_001428965.1_Root275	Acidovorax_sp._Root275	Acidovorax	Comamonadaceae	Burkholderiales	Betaproteobacteria	Proteobacteria	Gram-
GCF_001425125.1_Root402	Acidovorax_sp._Root402	Acidovorax	Comamonadaceae	Burkholderiales	Betaproteobacteria	Proteobacteria	Gram-
GCF_001427445.1_Root568	Acidovorax_sp._Root568	Acidovorax	Comamonadaceae	Burkholderiales	Betaproteobacteria	Proteobacteria	Gram-
GCF_001428225.1_Root70	Acidovorax_sp._Root70	Acidovorax	Comamonadaceae	Burkholderiales	Betaproteobacteria	Proteobacteria	Gram-
GCF_001411535.1_ASM141153v1	Acidovorax_sp._SD340	Acidovorax	Comamonadaceae	Burkholderiales	Betaproteobacteria	Proteobacteria	Gram-
GCF_000018445.1_ASM1844v1	Acinetobacter_calcoaceticus_baumannii_complex	Acinetobacter	Moraxellaceae	Pseudomonadales	Gammaproteobacteria	Proteobacteria	Gram-
GCF_000021145.1_ASM2114v1	Acinetobacter_calcoaceticus_baumannii_complex	Acinetobacter	Moraxellaceae	Pseudomonadales	Gammaproteobacteria	Proteobacteria	Gram-
GCF_000021245.1_ASM2124v1	Acinetobacter_calcoaceticus_baumannii_complex	Acinetobacter	Moraxellaceae	Pseudomonadales	Gammaproteobacteria	Proteobacteria	Gram-
GCF_000069245.1_ASM6924v1	Acinetobacter_calcoaceticus_baumannii_complex	Acinetobacter	Moraxellaceae	Pseudomonadales	Gammaproteobacteria	Proteobacteria	Gram-
GCF_000162295.1_ASM16229v1	Acinetobacter_calcoaceticus_baumannii_complex	Acinetobacter	Moraxellaceae	Pseudomonadales	Gammaproteobacteria	Proteobacteria	Gram-
GCF_000163355.2_ASM16335v2	Acinetobacter_calcoaceticus_baumannii_complex	Acinetobacter	Moraxellaceae	Pseudomonadales	Gammaproteobacteria	Proteobacteria	Gram-
GCF_000163375.2_ASM16337v2	Acinetobacter_calcoaceticus_baumannii_complex	Acinetobacter	Moraxellaceae	Pseudomonadales	Gammaproteobacteria	Proteobacteria	Gram-
GCF_000173395.1_ASM17339v1	Acinetobacter_calcoaceticus_baumannii_complex	Acinetobacter	Moraxellaceae	Pseudomonadales	Gammaproteobacteria	Proteobacteria	Gram-
GCF_000184475.1_ASM18447v2	Acinetobacter_calcoaceticus_baumannii_complex	Acinetobacter	Moraxellaceae	Pseudomonadales	Gammaproteobacteria	Proteobacteria	Gram-
GCF_000184495.1_ASM18449v2	Acinetobacter_calcoaceticus_baumannii_complex	Acinetobacter	Moraxellaceae	Pseudomonadales	Gammaproteobacteria	Proteobacteria	Gram-
GCF_000186645.1_ASM18664v2	Acinetobacter_calcoaceticus_baumannii_complex	Acinetobacter	Moraxellaceae	Pseudomonadales	Gammaproteobacteria	Proteobacteria	Gram-
GCF_000186665.3_ASM18666v4	Acinetobacter_calcoaceticus_baumannii_complex	Acinetobacter	Moraxellaceae	Pseudomonadales	Gammaproteobacteria	Proteobacteria	Gram-
GCF_000187205.2_ASM18720v4	Acinetobacter_calcoaceticus_baumannii_complex	Acinetobacter	Moraxellaceae	Pseudomonadales	Gammaproteobacteria	Proteobacteria	Gram-
GCF_000188215.1_ASM18821v1	Acinetobacter_calcoaceticus_baumannii_complex	Acinetobacter	Moraxellaceae	Pseudomonadales	Gammaproteobacteria	Proteobacteria	Gram-
GCF_000189655.1_ASM18965v2	Acinetobacter_calcoaceticus_baumannii_complex	Acinetobacter	Moraxellaceae	Pseudomonadales	Gammaproteobacteria	Proteobacteria	Gram-
GCF_000189675.1_ASM18967v2	Acinetobacter_calcoaceticus_baumannii_complex	Acinetobacter	Moraxellaceae	Pseudomonadales	Gammaproteobacteria	Proteobacteria	Gram-
GCF_000189695.1_ASM18969v2	Acinetobacter_calcoaceticus_baumannii_complex	Acinetobacter	Moraxellaceae	Pseudomonadales	Gammaproteobacteria	Proteobacteria	Gram-
GCF_000214965.1_gacin09v1.0	Acinetobacter_calcoaceticus_baumannii_complex	Acinetobacter	Moraxellaceae	Pseudomonadales	Gammaproteobacteria	Proteobacteria	Gram-
GCF_000214985.1_gacin10v1.0	Acinetobacter_calcoaceticus_baumannii_complex	Acinetobacter	Moraxellaceae	Pseudomonadales	Gammaproteobacteria	Proteobacteria	Gram-
GCF_000215005.1_AcbauOIFC032v1.0	Acinetobacter_calcoaceticus_baumannii_complex	Acinetobacter	Moraxellaceae	Pseudomonadales	Gammaproteobacteria	Proteobacteria	Gram-
GCF_000222225.1_ASM22222v2	Acinetobacter_calcoaceticus_baumannii_complex	Acinetobacter	Moraxellaceae	Pseudomonadales	Gammaproteobacteria	Proteobacteria	Gram-
GCF_000222245.1_ASM22224v2	Acinetobacter_calcoaceticus_baumannii_complex	Acinetobacter	Moraxellaceae	Pseudomonadales	Gammaproteobacteria	Proteobacteria	Gram-
GCF_000222265.1_ASM22226v2	Acinetobacter_calcoaceticus_baumannii_complex	Acinetobacter	Moraxellaceae	Pseudomonadales	Gammaproteobacteria	Proteobacteria	Gram-
GCF_000222285.1_ASM22228v2	Acinetobacter_calcoaceticus_baumannii_complex	Acinetobacter	Moraxellaceae	Pseudomonadales	Gammaproteobacteria	Proteobacteria	Gram-
GCF_000226275.1_ASM22627v1	Acinetobacter_calcoaceticus_baumannii_complex	Acinetobacter	Moraxellaceae	Pseudomonadales	Gammaproteobacteria	Proteobacteria	Gram-
GCF_000241705.1_ASM24170v2	Acinetobacter_calcoaceticus_baumannii_complex	Acinetobacter	Moraxellaceae	Pseudomonadales	Gammaproteobacteria	Proteobacteria	Gram-
GCF_000241725.1_ASM24172v2	Acinetobacter_calcoaceticus_baumannii_complex	Acinetobacter	Moraxellaceae	Pseudomonadales	Gammaproteobacteria	Proteobacteria	Gram-
GCF_000248275.1_ASM24827v2	Acinetobacter_calcoaceticus_baumannii_complex	Acinetobacter	Moraxellaceae	Pseudomonadales	Gammaproteobacteria	Proteobacteria	Gram-
GCF_000278605.1_gacin08v1.0	Acinetobacter_calcoaceticus_baumannii_complex	Acinetobacter	Moraxellaceae	Pseudomonadales	Gammaproteobacteria	Proteobacteria	Gram-
GCF_000278625.1_AcbauOIFC137v1.0	Acinetobacter_calcoaceticus_baumannii_complex	Acinetobacter	Moraxellaceae	Pseudomonadales	Gammaproteobacteria	Proteobacteria	Gram-
GCF_000278645.1_AcbauOIFC109v1.0	Acinetobacter_calcoaceticus_baumannii_complex	Acinetobacter	Moraxellaceae	Pseudomonadales	Gammaproteobacteria	Proteobacteria	Gram-
GCF_000278665.1_AcbauOIFC143v1.0	Acinetobacter_calcoaceticus_baumannii_complex	Acinetobacter	Moraxellaceae	Pseudomonadales	Gammaproteobacteria	Proteobacteria	Gram-
GCF_000278685.1_AcbauOIFC189v1.0	Acinetobacter_calcoaceticus_baumannii_complex	Acinetobacter	Moraxellaceae	Pseudomonadales	Gammaproteobacteria	Proteobacteria	Gram-
GCF_000286535.1_gacin11v1.0	Acinetobacter_calcoaceticus_baumannii_complex	Acinetobacter	Moraxellaceae	Pseudomonadales	Gammaproteobacteria	Proteobacteria	Gram-
GCF_000286615.1_gacin07v1.0	Acinetobacter_calcoaceticus_baumannii_complex	Acinetobacter	Moraxellaceae	Pseudomonadales	Gammaproteobacteria	Proteobacteria	Gram-
GCF_000292545.1_ASM29254v1	Acinetobacter_calcoaceticus_baumannii_complex	Acinetobacter	Moraxellaceae	Pseudomonadales	Gammaproteobacteria	Proteobacteria	Gram-
GCF_000297515.1_gacin24v1.0	Acinetobacter_calcoaceticus_baumannii_complex	Acinetobacter	Moraxellaceae	Pseudomonadales	Gammaproteobacteria	Proteobacteria	Gram-
GCF_000297535.1_gacin24v1.0	Acinetobacter_calcoaceticus_baumannii_complex	Acinetobacter	Moraxellaceae	Pseudomonadales	Gammaproteobacteria	Proteobacteria	Gram-
GCF_000297575.1_gacin25v1.0	Acinetobacter_calcoaceticus_baumannii_complex	Acinetobacter	Moraxellaceae	Pseudomonadales	Gammaproteobacteria	Proteobacteria	Gram-
GCF_000297595.1_gacin26v1.0	Acinetobacter_calcoaceticus_baumannii_complex	Acinetobacter	Moraxellaceae	Pseudomonadales	Gammaproteobacteria	Proteobacteria	Gram-
GCF_000297915.1_Acin_baum_Ab11111_V1	Acinetobacter_calcoaceticus_baumannii_complex	Acinetobacter	Moraxellaceae	Pseudomonadales	Gammaproteobacteria	Proteobacteria	Gram-
GCF_000297935.1_Acin_baum_Ab33333_V1	Acinetobacter_calcoaceticus_baumannii_complex	Acinetobacter	Moraxellaceae	Pseudomonadales	Gammaproteobacteria	Proteobacteria	Gram-
GCF_000301175.1_ASM30117v1	Acinetobacter_calcoaceticus_baumannii_complex	Acinetobacter	Moraxellaceae	Pseudomonadales	Gammaproteobacteria	Proteobacteria	Gram-
GCF_000301195.1_ASM30119v1	Acinetobacter_calcoaceticus_baumannii_complex	Acinetobacter	Moraxellaceae	Pseudomonadales	Gammaproteobacteria	Proteobacteria	Gram-
GCF_000301215.1_ASM30121v1	Acinetobacter_calcoaceticus_baumannii_complex	Acinetobacter	Moraxellaceae	Pseudomonadales	Gammaproteobacteria	Proteobacteria	Gram-
GCF_000301235.1_ASM30123v1	Acinetobacter_calcoaceticus_baumannii_complex	Acinetobacter	Moraxellaceae	Pseudomonadales	Gammaproteobacteria	Proteobacteria	Gram-
GCF_000301255.1_ASM30125v1	Acinetobacter_calcoaceticus_baumannii_complex	Acinetobacter	Moraxellaceae	Pseudomonadales	Gammaproteobacteria	Proteobacteria	Gram-
GCF_000301275.1_ASM30127v1	Acinetobacter_calcoaceticus_baumannii_complex	Acinetobacter	Moraxellaceae	Pseudomonadales	Gammaproteobacteria	Proteobacteria	Gram-
GCF_000301295.1_ASM30129v1	Acinetobacter_calcoaceticus_baumannii_complex	Acinetobacter	Moraxellaceae	Pseudomonadales	Gammaproteobacteria	Proteobacteria	Gram-
GCF_000301315.1_ASM30131v1	Acinetobacter_calcoaceticus_baumannii_complex	Acinetobacter	Moraxellaceae	Pseudomonadales	Gammaproteobacteria	Proteobacteria	Gram-
GCF_000301335.1_ASM30133v1	Acinetobacter_calcoaceticus_baumannii_complex	Acinetobacter	Moraxellaceae	Pseudomonadales	Gammaproteobacteria	Proteobacteria	Gram-
GCF_000301355.1_ASM30135v1	Acinetobacter_calcoaceticus_baumannii_complex	Acinetobacter	Moraxellaceae	Pseudomonadales	Gammaproteobacteria	Proteobacteria	Gram-
GCF_000301375.1_ASM30137v1	Acinetobacter_calcoaceticus_baumannii_complex	Acinetobacter	Moraxellaceae	Pseudomonadales	Gammaproteobacteria	Proteobacteria	Gram-
GCF_000301455.1_ASM30145v1	Acinetobacter_calcoaceticus_baumannii_complex	Acinetobacter	Moraxellaceae	Pseudomonadales	Gammaproteobacteria	Proteobacteria	Gram-
GCF_000301475.1_ASM30147v1	Acinetobacter_calcoaceticus_baumannii_complex	Acinetobacter	Moraxellaceae	Pseudomonadales	Gammaproteobacteria	Proteobacteria	Gram-
GCF_000301515.1_ASM30151v1	Acinetobacter_calcoaceticus_baumannii_complex	Acinetobacter	Moraxellaceae	Pseudomonadales	Gammaproteobacteria	Proteobacteria	Gram-
GCF_000301535.1_ASM30153v1	Acinetobacter_calcoaceticus_baumannii_complex	Acinetobacter	Moraxellaceae	Pseudomonadales	Gammaproteobacteria	Proteobacteria	Gram-
GCF_000301555.1_ASM30155v1	Acinetobacter_calcoaceticus_baumannii_complex	Acinetobacter	Moraxellaceae	Pseudomonadales	Gammaproteobacteria	Proteobacteria	Gram-
GCF_000301575.1_ASM30157v1	Acinetobacter_calcoaceticus_baumannii_complex	Acinetobacter	Moraxellaceae	Pseudomonadales	Gammaproteobacteria	Proteobacteria	Gram-
GCF_000301595.1_ASM30159v1	Acinetobacter_calcoaceticus_baumannii_complex	Acinetobacter	Moraxellaceae	Pseudomonadales	Gammaproteobacteria	Proteobacteria	Gram-
GCF_000301615.1_ASM30161v1	Acinetobacter_calcoaceticus_baumannii_complex	Acinetobacter	Moraxellaceae	Pseudomonadales	Gammaproteobacteria	Proteobacteria	Gram-
GCF_000301655.1_ASM30165v1	Acinetobacter_calcoaceticus_baumannii_complex	Acinetobacter	Moraxellaceae	Pseudomonadales	Gammaproteobacteria	Proteobacteria	Gram-
GCF_000301835.1_ASM30183v1	Acinetobacter_calcoaceticus_baumannii_complex	Acinetobacter	Moraxellaceae	Pseudomonadales	Gammaproteobacteria	Proteobacteria	Gram-
GCF_000301855.1_ASM30185v1	Acinetobacter_calcoaceticus_baumannii_complex	Acinetobacter	Moraxellaceae	Pseudomonadales	Gammaproteobacteria	Proteobacteria	Gram-
GCF_000301875.1_ASM30187v1	Acinetobacter_calcoaceticus_baumannii_complex	Acinetobacter	Moraxellaceae	Pseudomonadales	Gammaproteobacteria	Proteobacteria	Gram-
GCF_000301895.1_ASM30189v1	Acinetobacter_calcoaceticus_baumannii_complex	Acinetobacter	Moraxellaceae	Pseudomonadales	Gammaproteobacteria	Proteobacteria	Gram-
GCF_000301915.1_ASM30191v1	Acinetobacter_calcoaceticus_baumannii_complex	Acinetobacter	Moraxellaceae	Pseudomonadales	Gammaproteobacteria	Proteobacteria	Gram-
GCF_000301935.1_ASM30193v1	Acinetobacter_calcoaceticus_baumannii_complex	Acinetobacter	Moraxellaceae	Pseudomonadales	Gammaproteobacteria	Proteobacteria	Gram-
GCF_000301955.1_ASM30195v1	Acinetobacter_calcoaceticus_baumannii_complex	Acinetobacter	Moraxellaceae	Pseudomonadales	Gammaproteobacteria	Proteobacteria	Gram-
GCF_000301975.1_ASM30197v1	Acinetobacter_calcoaceticus_baumannii_complex	Acinetobacter	Moraxellaceae	Pseudomonadales	Gammaproteobacteria	Proteobacteria	Gram-
GCF_000301995.1_ASM30199v1	Acinetobacter_calcoaceticus_baumannii_complex	Acinetobacter	Moraxellaceae	Pseudomonadales	Gammaproteobacteria	Proteobacteria	Gram-
GCF_000302015.1_ASM30201v1	Acinetobacter_calcoaceticus_baumannii_complex	Acinetobacter	Moraxellaceae	Pseudomonadales	Gammaproteobacteria	Proteobacteria	Gram-
GCF_000302035.1_ASM30203v1	Acinetobacter_calcoaceticus_baumannii_complex	Acinetobacter	Moraxellaceae	Pseudomonadales	Gammaproteobacteria	Proteobacteria	Gram-
GCF_000302055.1_ASM30205v1	Acinetobacter_calcoaceticus_baumannii_complex	Acinetobacter	Moraxellaceae	Pseudomonadales	Gammaproteobacteria	Proteobacteria	Gram-
GCF_000302075.1_ASM30207v1	Acinetobacter_calcoaceticus_baumannii_complex	Acinetobacter	Moraxellaceae	Pseudomonadales	Gammaproteobacteria	Proteobacteria	Gram-
GCF_000302095.1_ASM30209v1	Acinetobacter_calcoaceticus_baumannii_complex	Acinetobacter	Moraxellaceae	Pseudomonadales	Gammaproteobacteria	Proteobacteria	Gram-
GCF_000302135.1_ASM30213v1	Acinetobacter_calcoaceticus_baumannii_complex	Acinetobacter	Moraxellaceae	Pseudomonadales	Gammaproteobacteria	Proteobacteria	Gram-
GCF_000302155.1_ASM30215v1	Acinetobacter_calcoaceticus_baumannii_complex	Acinetobacter	Moraxellaceae	Pseudomonadales	Gammaproteobacteria	Proteobacteria	Gram-
GCF_000302175.1_ASM30217v1	Acinetobacter_calcoaceticus_baumannii_complex	Acinetobacter	Moraxellaceae	Pseudomonadales	Gammaproteobacteria	Proteobacteria	Gram-
GCF_000302195.1_ASM30219v1	Acinetobacter_calcoaceticus_baumannii_complex	Acinetobacter	Moraxellaceae	Pseudomonadales	Gammaproteobacteria	Proteobacteria	Gram-
GCF_000302215.1_ASM30221v1	Acinetobacter_calcoaceticus_baumannii_complex	Acinetobacter	Moraxellaceae	Pseudomonadales	Gammaproteobacteria	Proteobacteria	Gram-
GCF_000302235.1_ASM30223v1	Acinetobacter_calcoaceticus_baumannii_complex	Acinetobacter	Moraxellaceae	Pseudomonadales	Gammaproteobacteria	Proteobacteria	Gram-
GCF_000302255.1_ASM30225v1	Acinetobacter_calcoaceticus_baumannii_complex	Acinetobacter	Moraxellaceae	Pseudomonadales	Gammaproteobacteria	Proteobacteria	Gram-
GCF_000302575.1_ASM30257v1	Acinetobacter_calcoaceticus_baumannii_complex	Acinetobacter	Moraxellaceae	Pseudomonadales	Gammaproteobacteria	Proteobacteria	Gram-
GCF_000304655.1_gacin18v1.0	Acinetobacter_calcoaceticus_baumannii_complex	Acinetobacter	Moraxellaceae	Pseudomonadales	Gammaproteobacteria	Proteobacteria	Gram-
GCF_000304675.1_GACIN20v1.0	Acinetobacter_calcoaceticus_baumannii_complex	Acinetobacter	Moraxellaceae	Pseudomonadales	Gammaproteobacteria	Proteobacteria	Gram-
GCF_000305215.1_gacin13v1.0	Acinetobacter_calcoaceticus_baumannii_complex	Acinetobacter	Moraxellaceae	Pseudomonadales	Gammaproteobacteria	Proteobacteria	Gram-
GCF_000305255.1_gacin15v1.0	Acinetobacter_calcoaceticus_baumannii_complex	Acinetobacter	Moraxellaceae	Pseudomonadales	Gammaproteobacteria	Proteobacteria	Gram-
GCF_000305275.1_gacin22v1.0	Acinetobacter_calcoaceticus_baumannii_complex	Acinetobacter	Moraxellaceae	Pseudomonadales	Gammaproteobacteria	Proteobacteria	Gram-
GCF_000305295.1_gacin16v1.0	Acinetobacter_calcoaceticus_baumannii_complex	Acinetobacter	Moraxellaceae	Pseudomonadales	Gammaproteobacteria	Proteobacteria	Gram-
GCF_000305315.1_gacin21v1.0	Acinetobacter_calcoaceticus_baumannii_complex	Acinetobacter	Moraxellaceae	Pseudomonadales	Gammaproteobacteria	Proteobacteria	Gram-
GCF_000308995.1_ASM30899v1	Acinetobacter_calcoaceticus_baumannii_complex	Acinetobacter	Moraxellaceae	Pseudomonadales	Gammaproteobacteria	Proteobacteria	Gram-
GCF_000309115.1_gacin45v1.0	Acinetobacter_calcoaceticus_baumannii_complex	Acinetobacter	Moraxellaceae	Pseudomonadales	Gammaproteobacteria	Proteobacteria	Gram-
GCF_000309155.1_gacin48v1.0	Acinetobacter_calcoaceticus_baumannii_complex	Acinetobacter	Moraxellaceae	Pseudomonadales	Gammaproteobacteria	Proteobacteria	Gram-
GCF_000309175.1_gacin34v1.0	Acinetobacter_calcoaceticus_baumannii_complex	Acinetobacter	Moraxellaceae	Pseudomonadales	Gammaproteobacteria	Proteobacteria	Gram-
GCF_000309215.1_gacin37v1.0	Acinetobacter_calcoaceticus_baumannii_complex	Acinetobacter	Moraxellaceae	Pseudomonadales	Gammaproteobacteria	Proteobacteria	Gram-
GCF_000309255.1_gacin33v1.0	Acinetobacter_calcoaceticus_baumannii_complex	Acinetobacter	Moraxellaceae	Pseudomonadales	Gammaproteobacteria	Proteobacteria	Gram-
GCF_000309275.1_gacin36v1.0	Acinetobacter_calcoaceticus_baumannii_complex	Acinetobacter	Moraxellaceae	Pseudomonadales	Gammaproteobacteria	Proteobacteria	Gram-
GCF_000314635.1_gacin31v1.0	Acinetobacter_calcoaceticus_baumannii_complex	Acinetobacter	Moraxellaceae	Pseudomonadales	Gammaproteobacteria	Proteobacteria	Gram-
GCF_000314655.1_gacin32v1.0	Acinetobacter_calcoaceticus_baumannii_complex	Acinetobacter	Moraxellaceae	Pseudomonadales	Gammaproteobacteria	Proteobacteria	Gram-
GCF_000332855.1_AB53264	Acinetobacter_calcoaceticus_baumannii_complex	Acinetobacter	Moraxellaceae	Pseudomonadales	Gammaproteobacteria	Proteobacteria	Gram-
GCF_000333715.1_ASM33371v1	Acinetobacter_calcoaceticus_baumannii_complex	Acinetobacter	Moraxellaceae	Pseudomonadales	Gammaproteobacteria	Proteobacteria	Gram-
GCF_000333735.1_ASM33373v1	Acinetobacter_calcoaceticus_baumannii_complex	Acinetobacter	Moraxellaceae	Pseudomonadales	Gammaproteobacteria	Proteobacteria	Gram-
GCF_000335535.1_gacin39v1.0	Acinetobacter_calcoaceticus_baumannii_complex	Acinetobacter	Moraxellaceae	Pseudomonadales	Gammaproteobacteria	Proteobacteria	Gram-
GCF_000335595.1_gacin50v1.0	Acinetobacter_calcoaceticus_baumannii_complex	Acinetobacter	Moraxellaceae	Pseudomonadales	Gammaproteobacteria	Proteobacteria	Gram-
GCF_000335615.1_gacin44v1.0	Acinetobacter_calcoaceticus_baumannii_complex	Acinetobacter	Moraxellaceae	Pseudomonadales	Gammaproteobacteria	Proteobacteria	Gram-
GCF_000335655.1_gacin47v1.0	Acinetobacter_calcoaceticus_baumannii_complex	Acinetobacter	Moraxellaceae	Pseudomonadales	Gammaproteobacteria	Proteobacteria	Gram-
GCF_000335675.1_gacin49v1.0	Acinetobacter_calcoaceticus_baumannii_complex	Acinetobacter	Moraxellaceae	Pseudomonadales	Gammaproteobacteria	Proteobacteria	Gram-
GCF_000338835.1_454	Acinetobacter_calcoaceticus_baumannii_complex	Acinetobacter	Moraxellaceae	Pseudomonadales	Gammaproteobacteria	Proteobacteria	Gram-
GCF_000341985.1_Whole_genome_assembly	Acinetobacter_calcoaceticus_baumannii_complex	Acinetobacter	Moraxellaceae	Pseudomonadales	Gammaproteobacteria	Proteobacteria	Gram-
GCF_000342065.1_454	Acinetobacter_calcoaceticus_baumannii_complex	Acinetobacter	Moraxellaceae	Pseudomonadales	Gammaproteobacteria	Proteobacteria	Gram-
GCF_000342085.1_454	Acinetobacter_calcoaceticus_baumannii_complex	Acinetobacter	Moraxellaceae	Pseudomonadales	Gammaproteobacteria	Proteobacteria	Gram-
GCF_000353775.1_ABNIH19_1	Acinetobacter_calcoaceticus_baumannii_complex	Acinetobacter	Moraxellaceae	Pseudomonadales	Gammaproteobacteria	Proteobacteria	Gram-
GCF_000353795.1_ABNIH22_1	Acinetobacter_calcoaceticus_baumannii_complex	Acinetobacter	Moraxellaceae	Pseudomonadales	Gammaproteobacteria	Proteobacteria	Gram-
GCF_000353815.1_ABNIH23_1	Acinetobacter_calcoaceticus_baumannii_complex	Acinetobacter	Moraxellaceae	Pseudomonadales	Gammaproteobacteria	Proteobacteria	Gram-
GCF_000353855.1_ABNIH13_1	Acinetobacter_calcoaceticus_baumannii_complex	Acinetobacter	Moraxellaceae	Pseudomonadales	Gammaproteobacteria	Proteobacteria	Gram-
GCF_000353895.1_ABNIH26_1	Acinetobacter_calcoaceticus_baumannii_complex	Acinetobacter	Moraxellaceae	Pseudomonadales	Gammaproteobacteria	Proteobacteria	Gram-
GCF_000353915.1_ABNIH25_1	Acinetobacter_calcoaceticus_baumannii_complex	Acinetobacter	Moraxellaceae	Pseudomonadales	Gammaproteobacteria	Proteobacteria	Gram-
GCF_000353935.1_ABNIH5_1	Acinetobacter_calcoaceticus_baumannii_complex	Acinetobacter	Moraxellaceae	Pseudomonadales	Gammaproteobacteria	Proteobacteria	Gram-
GCF_000353955.1_ABNIH6_1	Acinetobacter_calcoaceticus_baumannii_complex	Acinetobacter	Moraxellaceae	Pseudomonadales	Gammaproteobacteria	Proteobacteria	Gram-
GCF_000353975.1_ABNIH7_1	Acinetobacter_calcoaceticus_baumannii_complex	Acinetobacter	Moraxellaceae	Pseudomonadales	Gammaproteobacteria	Proteobacteria	Gram-
GCF_000354015.1_ABNIH11_1	Acinetobacter_calcoaceticus_baumannii_complex	Acinetobacter	Moraxellaceae	Pseudomonadales	Gammaproteobacteria	Proteobacteria	Gram-
GCF_000354035.1_ABNIH14_1	Acinetobacter_calcoaceticus_baumannii_complex	Acinetobacter	Moraxellaceae	Pseudomonadales	Gammaproteobacteria	Proteobacteria	Gram-
GCF_000354055.1_ABNIH15_1	Acinetobacter_calcoaceticus_baumannii_complex	Acinetobacter	Moraxellaceae	Pseudomonadales	Gammaproteobacteria	Proteobacteria	Gram-
GCF_000354075.1_ABNIH16_1	Acinetobacter_calcoaceticus_baumannii_complex	Acinetobacter	Moraxellaceae	Pseudomonadales	Gammaproteobacteria	Proteobacteria	Gram-
GCF_000354095.1_ABNIH17_1	Acinetobacter_calcoaceticus_baumannii_complex	Acinetobacter	Moraxellaceae	Pseudomonadales	Gammaproteobacteria	Proteobacteria	Gram-
GCF_000354115.1_ABNIH18_1	Acinetobacter_calcoaceticus_baumannii_complex	Acinetobacter	Moraxellaceae	Pseudomonadales	Gammaproteobacteria	Proteobacteria	Gram-
GCF_000354135.1_ABNIH20_1	Acinetobacter_calcoaceticus_baumannii_complex	Acinetobacter	Moraxellaceae	Pseudomonadales	Gammaproteobacteria	Proteobacteria	Gram-
GCF_000354155.1_ABNIH24_1	Acinetobacter_calcoaceticus_baumannii_complex	Acinetobacter	Moraxellaceae	Pseudomonadales	Gammaproteobacteria	Proteobacteria	Gram-
GCF_000359725.1_AB48055	Acinetobacter_calcoaceticus_baumannii_complex	Acinetobacter	Moraxellaceae	Pseudomonadales	Gammaproteobacteria	Proteobacteria	Gram-
GCF_000367885.1_Acin_baum_NIPH_24_V1	Acinetobacter_calcoaceticus_baumannii_complex	Acinetobacter	Moraxellaceae	Pseudomonadales	Gammaproteobacteria	Proteobacteria	Gram-
GCF_000368105.1_Acin_baum_NIPH_1669_V1	Acinetobacter_calcoaceticus_baumannii_complex	Acinetobacter	Moraxellaceae	Pseudomonadales	Gammaproteobacteria	Proteobacteria	Gram-
GCF_000368125.1_Acin_baum_NIPH_1362_V1	Acinetobacter_calcoaceticus_baumannii_complex	Acinetobacter	Moraxellaceae	Pseudomonadales	Gammaproteobacteria	Proteobacteria	Gram-
GCF_000368185.1_Acin_baum_NIPH_146_V1	Acinetobacter_calcoaceticus_baumannii_complex	Acinetobacter	Moraxellaceae	Pseudomonadales	Gammaproteobacteria	Proteobacteria	Gram-
GCF_000368205.1_Acin_baum_NIPH_615_V1	Acinetobacter_calcoaceticus_baumannii_complex	Acinetobacter	Moraxellaceae	Pseudomonadales	Gammaproteobacteria	Proteobacteria	Gram-
GCF_000368225.1_Acin_baum_NIPH_2061_V1	Acinetobacter_calcoaceticus_baumannii_complex	Acinetobacter	Moraxellaceae	Pseudomonadales	Gammaproteobacteria	Proteobacteria	Gram-
GCF_000368245.1_Acin_baum_NIPH_1734_V1	Acinetobacter_calcoaceticus_baumannii_complex	Acinetobacter	Moraxellaceae	Pseudomonadales	Gammaproteobacteria	Proteobacteria	Gram-
GCF_000368525.1_Acin_baum_NIPH_190_V1	Acinetobacter_calcoaceticus_baumannii_complex	Acinetobacter	Moraxellaceae	Pseudomonadales	Gammaproteobacteria	Proteobacteria	Gram-
GCF_000368545.1_Acin_baum_NIPH_60_V1	Acinetobacter_calcoaceticus_baumannii_complex	Acinetobacter	Moraxellaceae	Pseudomonadales	Gammaproteobacteria	Proteobacteria	Gram-
GCF_000369165.1_Acin_baum_NIPH_201_V1	Acinetobacter_calcoaceticus_baumannii_complex	Acinetobacter	Moraxellaceae	Pseudomonadales	Gammaproteobacteria	Proteobacteria	Gram-
GCF_000369185.1_Acin_baum_NIPH_527_V1	Acinetobacter_calcoaceticus_baumannii_complex	Acinetobacter	Moraxellaceae	Pseudomonadales	Gammaproteobacteria	Proteobacteria	Gram-
GCF_000369205.1_Acin_baum_NIPH_335_V1	Acinetobacter_calcoaceticus_baumannii_complex	Acinetobacter	Moraxellaceae	Pseudomonadales	Gammaproteobacteria	Proteobacteria	Gram-
GCF_000369225.1_Acin_baum_NIPH_329_V1	Acinetobacter_calcoaceticus_baumannii_complex	Acinetobacter	Moraxellaceae	Pseudomonadales	Gammaproteobacteria	Proteobacteria	Gram-
GCF_000369245.1_Acin_baum_NIPH_601_V1	Acinetobacter_calcoaceticus_baumannii_complex	Acinetobacter	Moraxellaceae	Pseudomonadales	Gammaproteobacteria	Proteobacteria	Gram-
GCF_000369265.1_Acin_baum_NIPH_67_V1	Acinetobacter_calcoaceticus_baumannii_complex	Acinetobacter	Moraxellaceae	Pseudomonadales	Gammaproteobacteria	Proteobacteria	Gram-
GCF_000369285.1_Acin_baum_NIPH_528_V1	Acinetobacter_calcoaceticus_baumannii_complex	Acinetobacter	Moraxellaceae	Pseudomonadales	Gammaproteobacteria	Proteobacteria	Gram-
GCF_000369305.1_Acin_baum_NIPH_70_V1	Acinetobacter_calcoaceticus_baumannii_complex	Acinetobacter	Moraxellaceae	Pseudomonadales	Gammaproteobacteria	Proteobacteria	Gram-
GCF_000369325.1_Acin_baum_NIPH_290_V1	Acinetobacter_calcoaceticus_baumannii_complex	Acinetobacter	Moraxellaceae	Pseudomonadales	Gammaproteobacteria	Proteobacteria	Gram-
GCF_000369345.1_Acin_baum_NIPH_80_V1	Acinetobacter_calcoaceticus_baumannii_complex	Acinetobacter	Moraxellaceae	Pseudomonadales	Gammaproteobacteria	Proteobacteria	Gram-
GCF_000369365.1_Acin_baum_ANC_4097_V1	Acinetobacter_calcoaceticus_baumannii_complex	Acinetobacter	Moraxellaceae	Pseudomonadales	Gammaproteobacteria	Proteobacteria	Gram-
GCF_000369385.1_Acin_baum_CIP_70_34T_V1	Acinetobacter_calcoaceticus_baumannii_complex	Acinetobacter	Moraxellaceae	Pseudomonadales	Gammaproteobacteria	Proteobacteria	Gram-
GCF_000413915.1_Acin_baum_NIPH_410_V1	Acinetobacter_calcoaceticus_baumannii_complex	Acinetobacter	Moraxellaceae	Pseudomonadales	Gammaproteobacteria	Proteobacteria	Gram-
GCF_000417785.2_ASM41778v2	Acinetobacter_calcoaceticus_baumannii_complex	Acinetobacter	Moraxellaceae	Pseudomonadales	Gammaproteobacteria	Proteobacteria	Gram-
GCF_000417805.2_ASM41780v2	Acinetobacter_calcoaceticus_baumannii_complex	Acinetobacter	Moraxellaceae	Pseudomonadales	Gammaproteobacteria	Proteobacteria	Gram-
GCF_000419385.1_ASM41938v1	Acinetobacter_calcoaceticus_baumannii_complex	Acinetobacter	Moraxellaceae	Pseudomonadales	Gammaproteobacteria	Proteobacteria	Gram-
GCF_000419405.1_ASM41940v1	Acinetobacter_calcoaceticus_baumannii_complex	Acinetobacter	Moraxellaceae	Pseudomonadales	Gammaproteobacteria	Proteobacteria	Gram-
GCF_000419425.1_ASM41942v1	Acinetobacter_calcoaceticus_baumannii_complex	Acinetobacter	Moraxellaceae	Pseudomonadales	Gammaproteobacteria	Proteobacteria	Gram-
GCF_000441955.1_gabv01	Acinetobacter_calcoaceticus_baumannii_complex	Acinetobacter	Moraxellaceae	Pseudomonadales	Gammaproteobacteria	Proteobacteria	Gram-
GCF_000453045.1_ASM45304v1	Acinetobacter_calcoaceticus_baumannii_complex	Acinetobacter	Moraxellaceae	Pseudomonadales	Gammaproteobacteria	Proteobacteria	Gram-
GCF_000453065.1_ASM45306v1	Acinetobacter_calcoaceticus_baumannii_complex	Acinetobacter	Moraxellaceae	Pseudomonadales	Gammaproteobacteria	Proteobacteria	Gram-
GCF_000453085.1_ASM45308v1	Acinetobacter_calcoaceticus_baumannii_complex	Acinetobacter	Moraxellaceae	Pseudomonadales	Gammaproteobacteria	Proteobacteria	Gram-
GCF_000453105.1_ASM45310v1	Acinetobacter_calcoaceticus_baumannii_complex	Acinetobacter	Moraxellaceae	Pseudomonadales	Gammaproteobacteria	Proteobacteria	Gram-
GCF_000453125.1_ASM45312v1	Acinetobacter_calcoaceticus_baumannii_complex	Acinetobacter	Moraxellaceae	Pseudomonadales	Gammaproteobacteria	Proteobacteria	Gram-
GCF_000453145.1_ASM45314v1	Acinetobacter_calcoaceticus_baumannii_complex	Acinetobacter	Moraxellaceae	Pseudomonadales	Gammaproteobacteria	Proteobacteria	Gram-
GCF_000453165.1_ASM45316v1	Acinetobacter_calcoaceticus_baumannii_complex	Acinetobacter	Moraxellaceae	Pseudomonadales	Gammaproteobacteria	Proteobacteria	Gram-
GCF_000453185.1_ASM45318v1	Acinetobacter_calcoaceticus_baumannii_complex	Acinetobacter	Moraxellaceae	Pseudomonadales	Gammaproteobacteria	Proteobacteria	Gram-
GCF_000453205.1_ASM45320v1	Acinetobacter_calcoaceticus_baumannii_complex	Acinetobacter	Moraxellaceae	Pseudomonadales	Gammaproteobacteria	Proteobacteria	Gram-
GCF_000453225.1_ASM45322v1	Acinetobacter_calcoaceticus_baumannii_complex	Acinetobacter	Moraxellaceae	Pseudomonadales	Gammaproteobacteria	Proteobacteria	Gram-
GCF_000453245.1_ASM45324v1	Acinetobacter_calcoaceticus_baumannii_complex	Acinetobacter	Moraxellaceae	Pseudomonadales	Gammaproteobacteria	Proteobacteria	Gram-
GCF_000453265.1_ASM45326v1	Acinetobacter_calcoaceticus_baumannii_complex	Acinetobacter	Moraxellaceae	Pseudomonadales	Gammaproteobacteria	Proteobacteria	Gram-
GCF_000453285.1_ASM45328v1	Acinetobacter_calcoaceticus_baumannii_complex	Acinetobacter	Moraxellaceae	Pseudomonadales	Gammaproteobacteria	Proteobacteria	Gram-
GCF_000453305.1_ASM45330v1	Acinetobacter_calcoaceticus_baumannii_complex	Acinetobacter	Moraxellaceae	Pseudomonadales	Gammaproteobacteria	Proteobacteria	Gram-
GCF_000453325.1_ASM45332v1	Acinetobacter_calcoaceticus_baumannii_complex	Acinetobacter	Moraxellaceae	Pseudomonadales	Gammaproteobacteria	Proteobacteria	Gram-
GCF_000453365.1_ASM45336v1	Acinetobacter_calcoaceticus_baumannii_complex	Acinetobacter	Moraxellaceae	Pseudomonadales	Gammaproteobacteria	Proteobacteria	Gram-
GCF_000453385.1_ASM45338v1	Acinetobacter_calcoaceticus_baumannii_complex	Acinetobacter	Moraxellaceae	Pseudomonadales	Gammaproteobacteria	Proteobacteria	Gram-
GCF_000453405.1_ASM45340v1	Acinetobacter_calcoaceticus_baumannii_complex	Acinetobacter	Moraxellaceae	Pseudomonadales	Gammaproteobacteria	Proteobacteria	Gram-
GCF_000453425.1_ASM45342v1	Acinetobacter_calcoaceticus_baumannii_complex	Acinetobacter	Moraxellaceae	Pseudomonadales	Gammaproteobacteria	Proteobacteria	Gram-
GCF_000453445.1_ASM45344v1	Acinetobacter_calcoaceticus_baumannii_complex	Acinetobacter	Moraxellaceae	Pseudomonadales	Gammaproteobacteria	Proteobacteria	Gram-
GCF_000453465.1_ASM45346v1	Acinetobacter_calcoaceticus_baumannii_complex	Acinetobacter	Moraxellaceae	Pseudomonadales	Gammaproteobacteria	Proteobacteria	Gram-
GCF_000453485.1_ASM45348v1	Acinetobacter_calcoaceticus_baumannii_complex	Acinetobacter	Moraxellaceae	Pseudomonadales	Gammaproteobacteria	Proteobacteria	Gram-
GCF_000453505.1_ASM45350v1	Acinetobacter_calcoaceticus_baumannii_complex	Acinetobacter	Moraxellaceae	Pseudomonadales	Gammaproteobacteria	Proteobacteria	Gram-
GCF_000453525.1_ASM45352v1	Acinetobacter_calcoaceticus_baumannii_complex	Acinetobacter	Moraxellaceae	Pseudomonadales	Gammaproteobacteria	Proteobacteria	Gram-
GCF_000453545.1_ASM45354v1	Acinetobacter_calcoaceticus_baumannii_complex	Acinetobacter	Moraxellaceae	Pseudomonadales	Gammaproteobacteria	Proteobacteria	Gram-
GCF_000453565.1_ASM45356v1	Acinetobacter_calcoaceticus_baumannii_complex	Acinetobacter	Moraxellaceae	Pseudomonadales	Gammaproteobacteria	Proteobacteria	Gram-
GCF_000453585.1_ASM45358v1	Acinetobacter_calcoaceticus_baumannii_complex	Acinetobacter	Moraxellaceae	Pseudomonadales	Gammaproteobacteria	Proteobacteria	Gram-
GCF_000453605.1_ASM45360v1	Acinetobacter_calcoaceticus_baumannii_complex	Acinetobacter	Moraxellaceae	Pseudomonadales	Gammaproteobacteria	Proteobacteria	Gram-
GCF_000453625.1_ASM45362v1	Acinetobacter_calcoaceticus_baumannii_complex	Acinetobacter	Moraxellaceae	Pseudomonadales	Gammaproteobacteria	Proteobacteria	Gram-
GCF_000453645.1_ASM45364v1	Acinetobacter_calcoaceticus_baumannii_complex	Acinetobacter	Moraxellaceae	Pseudomonadales	Gammaproteobacteria	Proteobacteria	Gram-
GCF_000453665.1_ASM45366v1	Acinetobacter_calcoaceticus_baumannii_complex	Acinetobacter	Moraxellaceae	Pseudomonadales	Gammaproteobacteria	Proteobacteria	Gram-
GCF_000453685.1_ASM45368v1	Acinetobacter_calcoaceticus_baumannii_complex	Acinetobacter	Moraxellaceae	Pseudomonadales	Gammaproteobacteria	Proteobacteria	Gram-
GCF_000453705.1_ASM45370v1	Acinetobacter_calcoaceticus_baumannii_complex	Acinetobacter	Moraxellaceae	Pseudomonadales	Gammaproteobacteria	Proteobacteria	Gram-
GCF_000453725.1_ASM45372v1	Acinetobacter_calcoaceticus_baumannii_complex	Acinetobacter	Moraxellaceae	Pseudomonadales	Gammaproteobacteria	Proteobacteria	Gram-
GCF_000453745.1_ASM45374v1	Acinetobacter_calcoaceticus_baumannii_complex	Acinetobacter	Moraxellaceae	Pseudomonadales	Gammaproteobacteria	Proteobacteria	Gram-
GCF_000453765.1_ASM45376v1	Acinetobacter_calcoaceticus_baumannii_complex	Acinetobacter	Moraxellaceae	Pseudomonadales	Gammaproteobacteria	Proteobacteria	Gram-
GCF_000453785.1_ASM45378v1	Acinetobacter_calcoaceticus_baumannii_complex	Acinetobacter	Moraxellaceae	Pseudomonadales	Gammaproteobacteria	Proteobacteria	Gram-
GCF_000453805.1_ASM45380v1	Acinetobacter_calcoaceticus_baumannii_complex	Acinetobacter	Moraxellaceae	Pseudomonadales	Gammaproteobacteria	Proteobacteria	Gram-
GCF_000453825.1_ASM45382v1	Acinetobacter_calcoaceticus_baumannii_complex	Acinetobacter	Moraxellaceae	Pseudomonadales	Gammaproteobacteria	Proteobacteria	Gram-
GCF_000453845.1_ASM45384v1	Acinetobacter_calcoaceticus_baumannii_complex	Acinetobacter	Moraxellaceae	Pseudomonadales	Gammaproteobacteria	Proteobacteria	Gram-
GCF_000453865.1_ASM45386v1	Acinetobacter_calcoaceticus_baumannii_complex	Acinetobacter	Moraxellaceae	Pseudomonadales	Gammaproteobacteria	Proteobacteria	Gram-
GCF_000453885.1_ASM45388v1	Acinetobacter_calcoaceticus_baumannii_complex	Acinetobacter	Moraxellaceae	Pseudomonadales	Gammaproteobacteria	Proteobacteria	Gram-
GCF_000453905.1_ASM45390v1	Acinetobacter_calcoaceticus_baumannii_complex	Acinetobacter	Moraxellaceae	Pseudomonadales	Gammaproteobacteria	Proteobacteria	Gram-
GCF_000453925.1_ASM45392v1	Acinetobacter_calcoaceticus_baumannii_complex	Acinetobacter	Moraxellaceae	Pseudomonadales	Gammaproteobacteria	Proteobacteria	Gram-
GCF_000453945.1_ASM45394v1	Acinetobacter_calcoaceticus_baumannii_complex	Acinetobacter	Moraxellaceae	Pseudomonadales	Gammaproteobacteria	Proteobacteria	Gram-
GCF_000453965.1_ASM45396v1	Acinetobacter_calcoaceticus_baumannii_complex	Acinetobacter	Moraxellaceae	Pseudomonadales	Gammaproteobacteria	Proteobacteria	Gram-
GCF_000453985.1_ASM45398v1	Acinetobacter_calcoaceticus_baumannii_complex	Acinetobacter	Moraxellaceae	Pseudomonadales	Gammaproteobacteria	Proteobacteria	Gram-
GCF_000454005.1_ASM45400v1	Acinetobacter_calcoaceticus_baumannii_complex	Acinetobacter	Moraxellaceae	Pseudomonadales	Gammaproteobacteria	Proteobacteria	Gram-
GCF_000493615.1_ABIBUN_1	Acinetobacter_calcoaceticus_baumannii_complex	Acinetobacter	Moraxellaceae	Pseudomonadales	Gammaproteobacteria	Proteobacteria	Gram-
GCF_000498375.1_Acinetobacter_baumannii_DU202	Acinetobacter_calcoaceticus_baumannii_complex	Acinetobacter	Moraxellaceae	Pseudomonadales	Gammaproteobacteria	Proteobacteria	Gram-
GCF_000505685.1_ASM50568v2	Acinetobacter_calcoaceticus_baumannii_complex	Acinetobacter	Moraxellaceae	Pseudomonadales	Gammaproteobacteria	Proteobacteria	Gram-
GCF_000513795.2_gabuh0207_v01	Acinetobacter_calcoaceticus_baumannii_complex	Acinetobacter	Moraxellaceae	Pseudomonadales	Gammaproteobacteria	Proteobacteria	Gram-
GCF_000515435.1_gabuh0807_v01	Acinetobacter_calcoaceticus_baumannii_complex	Acinetobacter	Moraxellaceae	Pseudomonadales	Gammaproteobacteria	Proteobacteria	Gram-
GCF_000515455.1_gabuh1007_v01	Acinetobacter_calcoaceticus_baumannii_complex	Acinetobacter	Moraxellaceae	Pseudomonadales	Gammaproteobacteria	Proteobacteria	Gram-
GCF_000515495.1_gabuh0707_v01	Acinetobacter_calcoaceticus_baumannii_complex	Acinetobacter	Moraxellaceae	Pseudomonadales	Gammaproteobacteria	Proteobacteria	Gram-
GCF_000515515.1_gabuh10107_v01	Acinetobacter_calcoaceticus_baumannii_complex	Acinetobacter	Moraxellaceae	Pseudomonadales	Gammaproteobacteria	Proteobacteria	Gram-
GCF_000515535.1_gabuh10707_v01	Acinetobacter_calcoaceticus_baumannii_complex	Acinetobacter	Moraxellaceae	Pseudomonadales	Gammaproteobacteria	Proteobacteria	Gram-
GCF_000515555.1_gabuh11608_v01	Acinetobacter_calcoaceticus_baumannii_complex	Acinetobacter	Moraxellaceae	Pseudomonadales	Gammaproteobacteria	Proteobacteria	Gram-
GCF_000515575.1_gabuh12208_v01	Acinetobacter_calcoaceticus_baumannii_complex	Acinetobacter	Moraxellaceae	Pseudomonadales	Gammaproteobacteria	Proteobacteria	Gram-
GCF_000515595.1_gabuh12308_v01	Acinetobacter_calcoaceticus_baumannii_complex	Acinetobacter	Moraxellaceae	Pseudomonadales	Gammaproteobacteria	Proteobacteria	Gram-
GCF_000515615.1_gabuh12408_v01	Acinetobacter_calcoaceticus_baumannii_complex	Acinetobacter	Moraxellaceae	Pseudomonadales	Gammaproteobacteria	Proteobacteria	Gram-
GCF_000515635.1_gabuh12808_v01	Acinetobacter_calcoaceticus_baumannii_complex	Acinetobacter	Moraxellaceae	Pseudomonadales	Gammaproteobacteria	Proteobacteria	Gram-
GCF_000515655.1_gabuh13908_v01	Acinetobacter_calcoaceticus_baumannii_complex	Acinetobacter	Moraxellaceae	Pseudomonadales	Gammaproteobacteria	Proteobacteria	Gram-
GCF_000515675.1_gabuh14508_v01	Acinetobacter_calcoaceticus_baumannii_complex	Acinetobacter	Moraxellaceae	Pseudomonadales	Gammaproteobacteria	Proteobacteria	Gram-
GCF_000515695.1_gabuh15208_v01	Acinetobacter_calcoaceticus_baumannii_complex	Acinetobacter	Moraxellaceae	Pseudomonadales	Gammaproteobacteria	Proteobacteria	Gram-
GCF_000515715.1_gabuh16008_v01	Acinetobacter_calcoaceticus_baumannii_complex	Acinetobacter	Moraxellaceae	Pseudomonadales	Gammaproteobacteria	Proteobacteria	Gram-
GCF_000515735.1_gabuh16108_v01	Acinetobacter_calcoaceticus_baumannii_complex	Acinetobacter	Moraxellaceae	Pseudomonadales	Gammaproteobacteria	Proteobacteria	Gram-
GCF_000515755.1_gabuh16208_v01	Acinetobacter_calcoaceticus_baumannii_complex	Acinetobacter	Moraxellaceae	Pseudomonadales	Gammaproteobacteria	Proteobacteria	Gram-
GCF_000515775.1_gabuh18608_v01	Acinetobacter_calcoaceticus_baumannii_complex	Acinetobacter	Moraxellaceae	Pseudomonadales	Gammaproteobacteria	Proteobacteria	Gram-
GCF_000515795.1_gabuh19608_v01	Acinetobacter_calcoaceticus_baumannii_complex	Acinetobacter	Moraxellaceae	Pseudomonadales	Gammaproteobacteria	Proteobacteria	Gram-
GCF_000515815.1_gabuh19908_v01	Acinetobacter_calcoaceticus_baumannii_complex	Acinetobacter	Moraxellaceae	Pseudomonadales	Gammaproteobacteria	Proteobacteria	Gram-
GCF_000515835.1_gabuh20108_v01	Acinetobacter_calcoaceticus_baumannii_complex	Acinetobacter	Moraxellaceae	Pseudomonadales	Gammaproteobacteria	Proteobacteria	Gram-
GCF_000515855.1_gabuh22908_v01	Acinetobacter_calcoaceticus_baumannii_complex	Acinetobacter	Moraxellaceae	Pseudomonadales	Gammaproteobacteria	Proteobacteria	Gram-
GCF_000515875.2_gabuh8907_v01	Acinetobacter_calcoaceticus_baumannii_complex	Acinetobacter	Moraxellaceae	Pseudomonadales	Gammaproteobacteria	Proteobacteria	Gram-
GCF_000515895.1_gabuh2307_v01	Acinetobacter_calcoaceticus_baumannii_complex	Acinetobacter	Moraxellaceae	Pseudomonadales	Gammaproteobacteria	Proteobacteria	Gram-
GCF_000515915.1_gabuh8107_v01	Acinetobacter_calcoaceticus_baumannii_complex	Acinetobacter	Moraxellaceae	Pseudomonadales	Gammaproteobacteria	Proteobacteria	Gram-
GCF_000515935.1_gabuh8407_v01	Acinetobacter_calcoaceticus_baumannii_complex	Acinetobacter	Moraxellaceae	Pseudomonadales	Gammaproteobacteria	Proteobacteria	Gram-
GCF_000516035.1_gabuh9907_v01	Acinetobacter_calcoaceticus_baumannii_complex	Acinetobacter	Moraxellaceae	Pseudomonadales	Gammaproteobacteria	Proteobacteria	Gram-
GCF_000516055.1_gabuh2907_v01	Acinetobacter_calcoaceticus_baumannii_complex	Acinetobacter	Moraxellaceae	Pseudomonadales	Gammaproteobacteria	Proteobacteria	Gram-
GCF_000516075.1_gabuh2707_v01	Acinetobacter_calcoaceticus_baumannii_complex	Acinetobacter	Moraxellaceae	Pseudomonadales	Gammaproteobacteria	Proteobacteria	Gram-
GCF_000516095.1_gabuh99pb_v01	Acinetobacter_calcoaceticus_baumannii_complex	Acinetobacter	Moraxellaceae	Pseudomonadales	Gammaproteobacteria	Proteobacteria	Gram-
GCF_000516115.1_gabuh107pb_v01	Acinetobacter_calcoaceticus_baumannii_complex	Acinetobacter	Moraxellaceae	Pseudomonadales	Gammaproteobacteria	Proteobacteria	Gram-
GCF_000516135.1_gabuh5107_v01	Acinetobacter_calcoaceticus_baumannii_complex	Acinetobacter	Moraxellaceae	Pseudomonadales	Gammaproteobacteria	Proteobacteria	Gram-
GCF_000516155.1_gabuh5207_v01	Acinetobacter_calcoaceticus_baumannii_complex	Acinetobacter	Moraxellaceae	Pseudomonadales	Gammaproteobacteria	Proteobacteria	Gram-
GCF_000516175.1_gabuh5307_v01	Acinetobacter_calcoaceticus_baumannii_complex	Acinetobacter	Moraxellaceae	Pseudomonadales	Gammaproteobacteria	Proteobacteria	Gram-
GCF_000516235.1_gabuh6207_v01	Acinetobacter_calcoaceticus_baumannii_complex	Acinetobacter	Moraxellaceae	Pseudomonadales	Gammaproteobacteria	Proteobacteria	Gram-
GCF_000516255.1_gabuh6507_v01	Acinetobacter_calcoaceticus_baumannii_complex	Acinetobacter	Moraxellaceae	Pseudomonadales	Gammaproteobacteria	Proteobacteria	Gram-
GCF_000516275.1_gabuh6907_v01	Acinetobacter_calcoaceticus_baumannii_complex	Acinetobacter	Moraxellaceae	Pseudomonadales	Gammaproteobacteria	Proteobacteria	Gram-
GCF_000516295.1_gabuh7007_v01	Acinetobacter_calcoaceticus_baumannii_complex	Acinetobacter	Moraxellaceae	Pseudomonadales	Gammaproteobacteria	Proteobacteria	Gram-
GCF_000516315.1_gabuh7607_v01	Acinetobacter_calcoaceticus_baumannii_complex	Acinetobacter	Moraxellaceae	Pseudomonadales	Gammaproteobacteria	Proteobacteria	Gram-
GCF_000516335.2_gabuh7707_v01	Acinetobacter_calcoaceticus_baumannii_complex	Acinetobacter	Moraxellaceae	Pseudomonadales	Gammaproteobacteria	Proteobacteria	Gram-
GCF_000516355.2_gabuh7807_v01	Acinetobacter_calcoaceticus_baumannii_complex	Acinetobacter	Moraxellaceae	Pseudomonadales	Gammaproteobacteria	Proteobacteria	Gram-
GCF_000516375.1_gabuh7907_v01	Acinetobacter_calcoaceticus_baumannii_complex	Acinetobacter	Moraxellaceae	Pseudomonadales	Gammaproteobacteria	Proteobacteria	Gram-
GCF_000516575.2_ASM51657v2	Acinetobacter_calcoaceticus_baumannii_complex	Acinetobacter	Moraxellaceae	Pseudomonadales	Gammaproteobacteria	Proteobacteria	Gram-
GCF_000516595.2_ASM51659v2	Acinetobacter_calcoaceticus_baumannii_complex	Acinetobacter	Moraxellaceae	Pseudomonadales	Gammaproteobacteria	Proteobacteria	Gram-
GCF_000516635.2_ASM51663v2	Acinetobacter_calcoaceticus_baumannii_complex	Acinetobacter	Moraxellaceae	Pseudomonadales	Gammaproteobacteria	Proteobacteria	Gram-
GCF_000517485.2_gabuh2107_v01	Acinetobacter_calcoaceticus_baumannii_complex	Acinetobacter	Moraxellaceae	Pseudomonadales	Gammaproteobacteria	Proteobacteria	Gram-
GCF_000517505.1_gabuh3807_v01	Acinetobacter_calcoaceticus_baumannii_complex	Acinetobacter	Moraxellaceae	Pseudomonadales	Gammaproteobacteria	Proteobacteria	Gram-
GCF_000576535.1_ASM57653v1	Acinetobacter_calcoaceticus_baumannii_complex	Acinetobacter	Moraxellaceae	Pseudomonadales	Gammaproteobacteria	Proteobacteria	Gram-
GCF_000580135.1_ASM58013v1	Acinetobacter_calcoaceticus_baumannii_complex	Acinetobacter	Moraxellaceae	Pseudomonadales	Gammaproteobacteria	Proteobacteria	Gram-
GCF_000580195.1_ASM58019v1	Acinetobacter_calcoaceticus_baumannii_complex	Acinetobacter	Moraxellaceae	Pseudomonadales	Gammaproteobacteria	Proteobacteria	Gram-
GCF_000580255.1_ASM58025v1	Acinetobacter_calcoaceticus_baumannii_complex	Acinetobacter	Moraxellaceae	Pseudomonadales	Gammaproteobacteria	Proteobacteria	Gram-
GCF_000580275.1_ASM58027v1	Acinetobacter_calcoaceticus_baumannii_complex	Acinetobacter	Moraxellaceae	Pseudomonadales	Gammaproteobacteria	Proteobacteria	Gram-
GCF_000580315.1_ASM58031v1	Acinetobacter_calcoaceticus_baumannii_complex	Acinetobacter	Moraxellaceae	Pseudomonadales	Gammaproteobacteria	Proteobacteria	Gram-
GCF_000580355.1_ASM58035v2	Acinetobacter_calcoaceticus_baumannii_complex	Acinetobacter	Moraxellaceae	Pseudomonadales	Gammaproteobacteria	Proteobacteria	Gram-
GCF_000580375.1_ASM58037v1	Acinetobacter_calcoaceticus_baumannii_complex	Acinetobacter	Moraxellaceae	Pseudomonadales	Gammaproteobacteria	Proteobacteria	Gram-
GCF_000580415.1_ASM58041v1	Acinetobacter_calcoaceticus_baumannii_complex	Acinetobacter	Moraxellaceae	Pseudomonadales	Gammaproteobacteria	Proteobacteria	Gram-
GCF_000580435.1_ASM58043v2	Acinetobacter_calcoaceticus_baumannii_complex	Acinetobacter	Moraxellaceae	Pseudomonadales	Gammaproteobacteria	Proteobacteria	Gram-
GCF_000580455.1_ASM58045v1	Acinetobacter_calcoaceticus_baumannii_complex	Acinetobacter	Moraxellaceae	Pseudomonadales	Gammaproteobacteria	Proteobacteria	Gram-
GCF_000580495.1_ASM58049v2	Acinetobacter_calcoaceticus_baumannii_complex	Acinetobacter	Moraxellaceae	Pseudomonadales	Gammaproteobacteria	Proteobacteria	Gram-
GCF_000580535.1_ASM58053v1	Acinetobacter_calcoaceticus_baumannii_complex	Acinetobacter	Moraxellaceae	Pseudomonadales	Gammaproteobacteria	Proteobacteria	Gram-
GCF_000580555.1_ASM58055v1	Acinetobacter_calcoaceticus_baumannii_complex	Acinetobacter	Moraxellaceae	Pseudomonadales	Gammaproteobacteria	Proteobacteria	Gram-
GCF_000580575.1_ASM58057v1	Acinetobacter_calcoaceticus_baumannii_complex	Acinetobacter	Moraxellaceae	Pseudomonadales	Gammaproteobacteria	Proteobacteria	Gram-
GCF_000580595.1_ASM58059v1	Acinetobacter_calcoaceticus_baumannii_complex	Acinetobacter	Moraxellaceae	Pseudomonadales	Gammaproteobacteria	Proteobacteria	Gram-
GCF_000580655.1_ASM58065v1	Acinetobacter_calcoaceticus_baumannii_complex	Acinetobacter	Moraxellaceae	Pseudomonadales	Gammaproteobacteria	Proteobacteria	Gram-
GCF_000580695.1_ASM58069v1	Acinetobacter_calcoaceticus_baumannii_complex	Acinetobacter	Moraxellaceae	Pseudomonadales	Gammaproteobacteria	Proteobacteria	Gram-
GCF_000580715.1_ASM58071v1	Acinetobacter_calcoaceticus_baumannii_complex	Acinetobacter	Moraxellaceae	Pseudomonadales	Gammaproteobacteria	Proteobacteria	Gram-
GCF_000580755.1_ASM58075v1	Acinetobacter_calcoaceticus_baumannii_complex	Acinetobacter	Moraxellaceae	Pseudomonadales	Gammaproteobacteria	Proteobacteria	Gram-
GCF_000580795.1_ASM58079v1	Acinetobacter_calcoaceticus_baumannii_complex	Acinetobacter	Moraxellaceae	Pseudomonadales	Gammaproteobacteria	Proteobacteria	Gram-
GCF_000580815.1_ASM58081v1	Acinetobacter_calcoaceticus_baumannii_complex	Acinetobacter	Moraxellaceae	Pseudomonadales	Gammaproteobacteria	Proteobacteria	Gram-
GCF_000580835.1_ASM58083v1	Acinetobacter_calcoaceticus_baumannii_complex	Acinetobacter	Moraxellaceae	Pseudomonadales	Gammaproteobacteria	Proteobacteria	Gram-
GCF_000580875.1_ASM58087v1	Acinetobacter_calcoaceticus_baumannii_complex	Acinetobacter	Moraxellaceae	Pseudomonadales	Gammaproteobacteria	Proteobacteria	Gram-
GCF_000580895.1_ASM58089v1	Acinetobacter_calcoaceticus_baumannii_complex	Acinetobacter	Moraxellaceae	Pseudomonadales	Gammaproteobacteria	Proteobacteria	Gram-
GCF_000580915.1_ASM58091v1	Acinetobacter_calcoaceticus_baumannii_complex	Acinetobacter	Moraxellaceae	Pseudomonadales	Gammaproteobacteria	Proteobacteria	Gram-
GCF_000580935.1_ASM58093v1	Acinetobacter_calcoaceticus_baumannii_complex	Acinetobacter	Moraxellaceae	Pseudomonadales	Gammaproteobacteria	Proteobacteria	Gram-
GCF_000580975.1_ASM58097v1	Acinetobacter_calcoaceticus_baumannii_complex	Acinetobacter	Moraxellaceae	Pseudomonadales	Gammaproteobacteria	Proteobacteria	Gram-
GCF_000580995.1_ASM58099v1	Acinetobacter_calcoaceticus_baumannii_complex	Acinetobacter	Moraxellaceae	Pseudomonadales	Gammaproteobacteria	Proteobacteria	Gram-
GCF_000581015.1_ASM58101v1	Acinetobacter_calcoaceticus_baumannii_complex	Acinetobacter	Moraxellaceae	Pseudomonadales	Gammaproteobacteria	Proteobacteria	Gram-
GCF_000581055.1_ASM58105v1	Acinetobacter_calcoaceticus_baumannii_complex	Acinetobacter	Moraxellaceae	Pseudomonadales	Gammaproteobacteria	Proteobacteria	Gram-
GCF_000581135.1_ASM58113v1	Acinetobacter_calcoaceticus_baumannii_complex	Acinetobacter	Moraxellaceae	Pseudomonadales	Gammaproteobacteria	Proteobacteria	Gram-
GCF_000581235.1_ASM58123v1	Acinetobacter_calcoaceticus_baumannii_complex	Acinetobacter	Moraxellaceae	Pseudomonadales	Gammaproteobacteria	Proteobacteria	Gram-
GCF_000581255.1_ASM58125v1	Acinetobacter_calcoaceticus_baumannii_complex	Acinetobacter	Moraxellaceae	Pseudomonadales	Gammaproteobacteria	Proteobacteria	Gram-
GCF_000581295.1_ASM58129v1	Acinetobacter_calcoaceticus_baumannii_complex	Acinetobacter	Moraxellaceae	Pseudomonadales	Gammaproteobacteria	Proteobacteria	Gram-
GCF_000581335.1_ASM58133v1	Acinetobacter_calcoaceticus_baumannii_complex	Acinetobacter	Moraxellaceae	Pseudomonadales	Gammaproteobacteria	Proteobacteria	Gram-
GCF_000581355.1_ASM58135v1	Acinetobacter_calcoaceticus_baumannii_complex	Acinetobacter	Moraxellaceae	Pseudomonadales	Gammaproteobacteria	Proteobacteria	Gram-
GCF_000581375.1_ASM58137v1	Acinetobacter_calcoaceticus_baumannii_complex	Acinetobacter	Moraxellaceae	Pseudomonadales	Gammaproteobacteria	Proteobacteria	Gram-
GCF_000581435.1_ASM58143v1	Acinetobacter_calcoaceticus_baumannii_complex	Acinetobacter	Moraxellaceae	Pseudomonadales	Gammaproteobacteria	Proteobacteria	Gram-
GCF_000581455.1_ASM58145v1	Acinetobacter_calcoaceticus_baumannii_complex	Acinetobacter	Moraxellaceae	Pseudomonadales	Gammaproteobacteria	Proteobacteria	Gram-
GCF_000581475.1_ASM58147v1	Acinetobacter_calcoaceticus_baumannii_complex	Acinetobacter	Moraxellaceae	Pseudomonadales	Gammaproteobacteria	Proteobacteria	Gram-
GCF_000581495.1_ASM58149v1	Acinetobacter_calcoaceticus_baumannii_complex	Acinetobacter	Moraxellaceae	Pseudomonadales	Gammaproteobacteria	Proteobacteria	Gram-
GCF_000581515.1_ASM58151v1	Acinetobacter_calcoaceticus_baumannii_complex	Acinetobacter	Moraxellaceae	Pseudomonadales	Gammaproteobacteria	Proteobacteria	Gram-
GCF_000581575.1_ASM58157v1	Acinetobacter_calcoaceticus_baumannii_complex	Acinetobacter	Moraxellaceae	Pseudomonadales	Gammaproteobacteria	Proteobacteria	Gram-
GCF_000581595.1_ASM58159v1	Acinetobacter_calcoaceticus_baumannii_complex	Acinetobacter	Moraxellaceae	Pseudomonadales	Gammaproteobacteria	Proteobacteria	Gram-
GCF_000581615.1_ASM58161v1	Acinetobacter_calcoaceticus_baumannii_complex	Acinetobacter	Moraxellaceae	Pseudomonadales	Gammaproteobacteria	Proteobacteria	Gram-
GCF_000581695.1_ASM58169v1	Acinetobacter_calcoaceticus_baumannii_complex	Acinetobacter	Moraxellaceae	Pseudomonadales	Gammaproteobacteria	Proteobacteria	Gram-
GCF_000581735.1_ASM58173v1	Acinetobacter_calcoaceticus_baumannii_complex	Acinetobacter	Moraxellaceae	Pseudomonadales	Gammaproteobacteria	Proteobacteria	Gram-
GCF_000581755.1_ASM58175v1	Acinetobacter_calcoaceticus_baumannii_complex	Acinetobacter	Moraxellaceae	Pseudomonadales	Gammaproteobacteria	Proteobacteria	Gram-
GCF_000581775.1_ASM58177v1	Acinetobacter_calcoaceticus_baumannii_complex	Acinetobacter	Moraxellaceae	Pseudomonadales	Gammaproteobacteria	Proteobacteria	Gram-
GCF_000581815.1_ASM58181v1	Acinetobacter_calcoaceticus_baumannii_complex	Acinetobacter	Moraxellaceae	Pseudomonadales	Gammaproteobacteria	Proteobacteria	Gram-
GCF_000581855.1_ASM58185v1	Acinetobacter_calcoaceticus_baumannii_complex	Acinetobacter	Moraxellaceae	Pseudomonadales	Gammaproteobacteria	Proteobacteria	Gram-
GCF_000581875.1_ASM58187v1	Acinetobacter_calcoaceticus_baumannii_complex	Acinetobacter	Moraxellaceae	Pseudomonadales	Gammaproteobacteria	Proteobacteria	Gram-
GCF_000581895.1_ASM58189v1	Acinetobacter_calcoaceticus_baumannii_complex	Acinetobacter	Moraxellaceae	Pseudomonadales	Gammaproteobacteria	Proteobacteria	Gram-
GCF_000581915.1_ASM58191v1	Acinetobacter_calcoaceticus_baumannii_complex	Acinetobacter	Moraxellaceae	Pseudomonadales	Gammaproteobacteria	Proteobacteria	Gram-
GCF_000581935.1_ASM58193v1	Acinetobacter_calcoaceticus_baumannii_complex	Acinetobacter	Moraxellaceae	Pseudomonadales	Gammaproteobacteria	Proteobacteria	Gram-
GCF_000581955.1_ASM58195v1	Acinetobacter_calcoaceticus_baumannii_complex	Acinetobacter	Moraxellaceae	Pseudomonadales	Gammaproteobacteria	Proteobacteria	Gram-
GCF_000581995.1_ASM58199v1	Acinetobacter_calcoaceticus_baumannii_complex	Acinetobacter	Moraxellaceae	Pseudomonadales	Gammaproteobacteria	Proteobacteria	Gram-
GCF_000582015.1_ASM58201v1	Acinetobacter_calcoaceticus_baumannii_complex	Acinetobacter	Moraxellaceae	Pseudomonadales	Gammaproteobacteria	Proteobacteria	Gram-
GCF_000582035.1_ASM58203v1	Acinetobacter_calcoaceticus_baumannii_complex	Acinetobacter	Moraxellaceae	Pseudomonadales	Gammaproteobacteria	Proteobacteria	Gram-
GCF_000582215.1_ASM58221v1	Acinetobacter_calcoaceticus_baumannii_complex	Acinetobacter	Moraxellaceae	Pseudomonadales	Gammaproteobacteria	Proteobacteria	Gram-
GCF_000582275.1_ASM58227v1	Acinetobacter_calcoaceticus_baumannii_complex	Acinetobacter	Moraxellaceae	Pseudomonadales	Gammaproteobacteria	Proteobacteria	Gram-
GCF_000582295.1_ASM58229v1	Acinetobacter_calcoaceticus_baumannii_complex	Acinetobacter	Moraxellaceae	Pseudomonadales	Gammaproteobacteria	Proteobacteria	Gram-
GCF_000582355.1_ASM58235v1	Acinetobacter_calcoaceticus_baumannii_complex	Acinetobacter	Moraxellaceae	Pseudomonadales	Gammaproteobacteria	Proteobacteria	Gram-
GCF_000582945.1_ASM58294v1	Acinetobacter_calcoaceticus_baumannii_complex	Acinetobacter	Moraxellaceae	Pseudomonadales	Gammaproteobacteria	Proteobacteria	Gram-
GCF_000582965.1_ASM58296v2	Acinetobacter_calcoaceticus_baumannii_complex	Acinetobacter	Moraxellaceae	Pseudomonadales	Gammaproteobacteria	Proteobacteria	Gram-
GCF_000583235.1_ASM58323v1	Acinetobacter_calcoaceticus_baumannii_complex	Acinetobacter	Moraxellaceae	Pseudomonadales	Gammaproteobacteria	Proteobacteria	Gram-
GCF_000583255.1_ASM58325v1	Acinetobacter_calcoaceticus_baumannii_complex	Acinetobacter	Moraxellaceae	Pseudomonadales	Gammaproteobacteria	Proteobacteria	Gram-
GCF_000583275.1_ASM58327v1	Acinetobacter_calcoaceticus_baumannii_complex	Acinetobacter	Moraxellaceae	Pseudomonadales	Gammaproteobacteria	Proteobacteria	Gram-
GCF_000583295.1_ASM58329v1	Acinetobacter_calcoaceticus_baumannii_complex	Acinetobacter	Moraxellaceae	Pseudomonadales	Gammaproteobacteria	Proteobacteria	Gram-
GCF_000583315.1_ASM58331v1	Acinetobacter_calcoaceticus_baumannii_complex	Acinetobacter	Moraxellaceae	Pseudomonadales	Gammaproteobacteria	Proteobacteria	Gram-
GCF_000583335.1_ASM58333v1	Acinetobacter_calcoaceticus_baumannii_complex	Acinetobacter	Moraxellaceae	Pseudomonadales	Gammaproteobacteria	Proteobacteria	Gram-
GCF_000583355.1_ASM58335v1	Acinetobacter_calcoaceticus_baumannii_complex	Acinetobacter	Moraxellaceae	Pseudomonadales	Gammaproteobacteria	Proteobacteria	Gram-
GCF_000583415.1_ASM58341v1	Acinetobacter_calcoaceticus_baumannii_complex	Acinetobacter	Moraxellaceae	Pseudomonadales	Gammaproteobacteria	Proteobacteria	Gram-
GCF_000583435.1_ASM58343v1	Acinetobacter_calcoaceticus_baumannii_complex	Acinetobacter	Moraxellaceae	Pseudomonadales	Gammaproteobacteria	Proteobacteria	Gram-
GCF_000583455.1_ASM58345v1	Acinetobacter_calcoaceticus_baumannii_complex	Acinetobacter	Moraxellaceae	Pseudomonadales	Gammaproteobacteria	Proteobacteria	Gram-
GCF_000583495.1_ASM58349v1	Acinetobacter_calcoaceticus_baumannii_complex	Acinetobacter	Moraxellaceae	Pseudomonadales	Gammaproteobacteria	Proteobacteria	Gram-
GCF_000583535.1_ASM58353v1	Acinetobacter_calcoaceticus_baumannii_complex	Acinetobacter	Moraxellaceae	Pseudomonadales	Gammaproteobacteria	Proteobacteria	Gram-
GCF_000583555.1_ASM58355v1	Acinetobacter_calcoaceticus_baumannii_complex	Acinetobacter	Moraxellaceae	Pseudomonadales	Gammaproteobacteria	Proteobacteria	Gram-
GCF_000583575.1_ASM58357v1	Acinetobacter_calcoaceticus_baumannii_complex	Acinetobacter	Moraxellaceae	Pseudomonadales	Gammaproteobacteria	Proteobacteria	Gram-
GCF_000584035.1_ASM58403v1	Acinetobacter_calcoaceticus_baumannii_complex	Acinetobacter	Moraxellaceae	Pseudomonadales	Gammaproteobacteria	Proteobacteria	Gram-
GCF_000584055.1_ASM58405v1	Acinetobacter_calcoaceticus_baumannii_complex	Acinetobacter	Moraxellaceae	Pseudomonadales	Gammaproteobacteria	Proteobacteria	Gram-
GCF_000584095.1_ASM58409v1	Acinetobacter_calcoaceticus_baumannii_complex	Acinetobacter	Moraxellaceae	Pseudomonadales	Gammaproteobacteria	Proteobacteria	Gram-
GCF_000584115.1_ASM58411v1	Acinetobacter_calcoaceticus_baumannii_complex	Acinetobacter	Moraxellaceae	Pseudomonadales	Gammaproteobacteria	Proteobacteria	Gram-
GCF_000584155.1_ASM58415v1	Acinetobacter_calcoaceticus_baumannii_complex	Acinetobacter	Moraxellaceae	Pseudomonadales	Gammaproteobacteria	Proteobacteria	Gram-
GCF_000584195.1_ASM58419v1	Acinetobacter_calcoaceticus_baumannii_complex	Acinetobacter	Moraxellaceae	Pseudomonadales	Gammaproteobacteria	Proteobacteria	Gram-
GCF_000584275.1_ASM58427v1	Acinetobacter_calcoaceticus_baumannii_complex	Acinetobacter	Moraxellaceae	Pseudomonadales	Gammaproteobacteria	Proteobacteria	Gram-
GCF_000584295.1_ASM58429v1	Acinetobacter_calcoaceticus_baumannii_complex	Acinetobacter	Moraxellaceae	Pseudomonadales	Gammaproteobacteria	Proteobacteria	Gram-
GCF_000584315.1_ASM58431v1	Acinetobacter_calcoaceticus_baumannii_complex	Acinetobacter	Moraxellaceae	Pseudomonadales	Gammaproteobacteria	Proteobacteria	Gram-
GCF_000584355.1_ASM58435v1	Acinetobacter_calcoaceticus_baumannii_complex	Acinetobacter	Moraxellaceae	Pseudomonadales	Gammaproteobacteria	Proteobacteria	Gram-
GCF_000584395.1_ASM58439v1	Acinetobacter_calcoaceticus_baumannii_complex	Acinetobacter	Moraxellaceae	Pseudomonadales	Gammaproteobacteria	Proteobacteria	Gram-
GCF_000584415.1_ASM58441v1	Acinetobacter_calcoaceticus_baumannii_complex	Acinetobacter	Moraxellaceae	Pseudomonadales	Gammaproteobacteria	Proteobacteria	Gram-
GCF_000584435.1_ASM58443v1	Acinetobacter_calcoaceticus_baumannii_complex	Acinetobacter	Moraxellaceae	Pseudomonadales	Gammaproteobacteria	Proteobacteria	Gram-
GCF_000584455.1_ASM58445v1	Acinetobacter_calcoaceticus_baumannii_complex	Acinetobacter	Moraxellaceae	Pseudomonadales	Gammaproteobacteria	Proteobacteria	Gram-
GCF_000584475.1_ASM58447v1	Acinetobacter_calcoaceticus_baumannii_complex	Acinetobacter	Moraxellaceae	Pseudomonadales	Gammaproteobacteria	Proteobacteria	Gram-
GCF_000584495.1_ASM58449v1	Acinetobacter_calcoaceticus_baumannii_complex	Acinetobacter	Moraxellaceae	Pseudomonadales	Gammaproteobacteria	Proteobacteria	Gram-
GCF_000584515.1_ASM58451v2	Acinetobacter_calcoaceticus_baumannii_complex	Acinetobacter	Moraxellaceae	Pseudomonadales	Gammaproteobacteria	Proteobacteria	Gram-
GCF_000584535.1_ASM58453v1	Acinetobacter_calcoaceticus_baumannii_complex	Acinetobacter	Moraxellaceae	Pseudomonadales	Gammaproteobacteria	Proteobacteria	Gram-
GCF_000584555.1_ASM58455v1	Acinetobacter_calcoaceticus_baumannii_complex	Acinetobacter	Moraxellaceae	Pseudomonadales	Gammaproteobacteria	Proteobacteria	Gram-
GCF_000584595.1_ASM58459v1	Acinetobacter_calcoaceticus_baumannii_complex	Acinetobacter	Moraxellaceae	Pseudomonadales	Gammaproteobacteria	Proteobacteria	Gram-
GCF_000584635.1_ASM58463v1	Acinetobacter_calcoaceticus_baumannii_complex	Acinetobacter	Moraxellaceae	Pseudomonadales	Gammaproteobacteria	Proteobacteria	Gram-
GCF_000584655.1_ASM58465v1	Acinetobacter_calcoaceticus_baumannii_complex	Acinetobacter	Moraxellaceae	Pseudomonadales	Gammaproteobacteria	Proteobacteria	Gram-
GCF_000584675.1_ASM58467v1	Acinetobacter_calcoaceticus_baumannii_complex	Acinetobacter	Moraxellaceae	Pseudomonadales	Gammaproteobacteria	Proteobacteria	Gram-
GCF_000584715.1_ASM58471v1	Acinetobacter_calcoaceticus_baumannii_complex	Acinetobacter	Moraxellaceae	Pseudomonadales	Gammaproteobacteria	Proteobacteria	Gram-
GCF_000584735.1_ASM58473v1	Acinetobacter_calcoaceticus_baumannii_complex	Acinetobacter	Moraxellaceae	Pseudomonadales	Gammaproteobacteria	Proteobacteria	Gram-
GCF_000584755.1_ASM58475v1	Acinetobacter_calcoaceticus_baumannii_complex	Acinetobacter	Moraxellaceae	Pseudomonadales	Gammaproteobacteria	Proteobacteria	Gram-
GCF_000584775.1_ASM58477v1	Acinetobacter_calcoaceticus_baumannii_complex	Acinetobacter	Moraxellaceae	Pseudomonadales	Gammaproteobacteria	Proteobacteria	Gram-
GCF_000584835.1_ASM58483v1	Acinetobacter_calcoaceticus_baumannii_complex	Acinetobacter	Moraxellaceae	Pseudomonadales	Gammaproteobacteria	Proteobacteria	Gram-
GCF_000584855.1_ASM58485v1	Acinetobacter_calcoaceticus_baumannii_complex	Acinetobacter	Moraxellaceae	Pseudomonadales	Gammaproteobacteria	Proteobacteria	Gram-
GCF_000584895.1_ASM58489v1	Acinetobacter_calcoaceticus_baumannii_complex	Acinetobacter	Moraxellaceae	Pseudomonadales	Gammaproteobacteria	Proteobacteria	Gram-
GCF_000586635.1_MRSN57	Acinetobacter_calcoaceticus_baumannii_complex	Acinetobacter	Moraxellaceae	Pseudomonadales	Gammaproteobacteria	Proteobacteria	Gram-
GCF_000586655.1_MRSN58	Acinetobacter_calcoaceticus_baumannii_complex	Acinetobacter	Moraxellaceae	Pseudomonadales	Gammaproteobacteria	Proteobacteria	Gram-
GCF_000587875.1_ASM58787v1	Acinetobacter_calcoaceticus_baumannii_complex	Acinetobacter	Moraxellaceae	Pseudomonadales	Gammaproteobacteria	Proteobacteria	Gram-
GCF_000587955.1_ASM58795v1	Acinetobacter_calcoaceticus_baumannii_complex	Acinetobacter	Moraxellaceae	Pseudomonadales	Gammaproteobacteria	Proteobacteria	Gram-
GCF_000587975.1_ASM58797v1	Acinetobacter_calcoaceticus_baumannii_complex	Acinetobacter	Moraxellaceae	Pseudomonadales	Gammaproteobacteria	Proteobacteria	Gram-
GCF_000588055.1_ASM58805v1	Acinetobacter_calcoaceticus_baumannii_complex	Acinetobacter	Moraxellaceae	Pseudomonadales	Gammaproteobacteria	Proteobacteria	Gram-
GCF_000588115.1_ASM58811v1	Acinetobacter_calcoaceticus_baumannii_complex	Acinetobacter	Moraxellaceae	Pseudomonadales	Gammaproteobacteria	Proteobacteria	Gram-
GCF_000588135.1_ASM58813v1	Acinetobacter_calcoaceticus_baumannii_complex	Acinetobacter	Moraxellaceae	Pseudomonadales	Gammaproteobacteria	Proteobacteria	Gram-
GCF_000588155.1_ASM58815v1	Acinetobacter_calcoaceticus_baumannii_complex	Acinetobacter	Moraxellaceae	Pseudomonadales	Gammaproteobacteria	Proteobacteria	Gram-
GCF_000588175.1_ASM58817v1	Acinetobacter_calcoaceticus_baumannii_complex	Acinetobacter	Moraxellaceae	Pseudomonadales	Gammaproteobacteria	Proteobacteria	Gram-
GCF_000588195.1_ASM58819v1	Acinetobacter_calcoaceticus_baumannii_complex	Acinetobacter	Moraxellaceae	Pseudomonadales	Gammaproteobacteria	Proteobacteria	Gram-
GCF_000588215.1_ASM58821v1	Acinetobacter_calcoaceticus_baumannii_complex	Acinetobacter	Moraxellaceae	Pseudomonadales	Gammaproteobacteria	Proteobacteria	Gram-
GCF_000588235.1_ASM58823v1	Acinetobacter_calcoaceticus_baumannii_complex	Acinetobacter	Moraxellaceae	Pseudomonadales	Gammaproteobacteria	Proteobacteria	Gram-
GCF_000588295.1_ASM58829v1	Acinetobacter_calcoaceticus_baumannii_complex	Acinetobacter	Moraxellaceae	Pseudomonadales	Gammaproteobacteria	Proteobacteria	Gram-
GCF_000588315.1_ASM58831v1	Acinetobacter_calcoaceticus_baumannii_complex	Acinetobacter	Moraxellaceae	Pseudomonadales	Gammaproteobacteria	Proteobacteria	Gram-
GCF_000588355.1_ASM58835v1	Acinetobacter_calcoaceticus_baumannii_complex	Acinetobacter	Moraxellaceae	Pseudomonadales	Gammaproteobacteria	Proteobacteria	Gram-
GCF_000588375.1_ASM58837v1	Acinetobacter_calcoaceticus_baumannii_complex	Acinetobacter	Moraxellaceae	Pseudomonadales	Gammaproteobacteria	Proteobacteria	Gram-
GCF_000588435.1_ASM58843v1	Acinetobacter_calcoaceticus_baumannii_complex	Acinetobacter	Moraxellaceae	Pseudomonadales	Gammaproteobacteria	Proteobacteria	Gram-
GCF_000588455.1_ASM58845v1	Acinetobacter_calcoaceticus_baumannii_complex	Acinetobacter	Moraxellaceae	Pseudomonadales	Gammaproteobacteria	Proteobacteria	Gram-
GCF_000588475.1_ASM58847v1	Acinetobacter_calcoaceticus_baumannii_complex	Acinetobacter	Moraxellaceae	Pseudomonadales	Gammaproteobacteria	Proteobacteria	Gram-
GCF_000588495.1_ASM58849v1	Acinetobacter_calcoaceticus_baumannii_complex	Acinetobacter	Moraxellaceae	Pseudomonadales	Gammaproteobacteria	Proteobacteria	Gram-
GCF_000588575.1_ASM58857v2	Acinetobacter_calcoaceticus_baumannii_complex	Acinetobacter	Moraxellaceae	Pseudomonadales	Gammaproteobacteria	Proteobacteria	Gram-
GCF_000588615.1_ASM58861v1	Acinetobacter_calcoaceticus_baumannii_complex	Acinetobacter	Moraxellaceae	Pseudomonadales	Gammaproteobacteria	Proteobacteria	Gram-
GCF_000588635.1_ASM58863v1	Acinetobacter_calcoaceticus_baumannii_complex	Acinetobacter	Moraxellaceae	Pseudomonadales	Gammaproteobacteria	Proteobacteria	Gram-
GCF_000588655.1_ASM58865v1	Acinetobacter_calcoaceticus_baumannii_complex	Acinetobacter	Moraxellaceae	Pseudomonadales	Gammaproteobacteria	Proteobacteria	Gram-
GCF_000588675.1_ASM58867v1	Acinetobacter_calcoaceticus_baumannii_complex	Acinetobacter	Moraxellaceae	Pseudomonadales	Gammaproteobacteria	Proteobacteria	Gram-
GCF_000588695.1_ASM58869v1	Acinetobacter_calcoaceticus_baumannii_complex	Acinetobacter	Moraxellaceae	Pseudomonadales	Gammaproteobacteria	Proteobacteria	Gram-
GCF_000588715.1_ASM58871v2	Acinetobacter_calcoaceticus_baumannii_complex	Acinetobacter	Moraxellaceae	Pseudomonadales	Gammaproteobacteria	Proteobacteria	Gram-
GCF_000588735.1_ASM58873v1	Acinetobacter_calcoaceticus_baumannii_complex	Acinetobacter	Moraxellaceae	Pseudomonadales	Gammaproteobacteria	Proteobacteria	Gram-
GCF_000588755.1_ASM58875v1	Acinetobacter_calcoaceticus_baumannii_complex	Acinetobacter	Moraxellaceae	Pseudomonadales	Gammaproteobacteria	Proteobacteria	Gram-
GCF_000588775.1_ASM58877v1	Acinetobacter_calcoaceticus_baumannii_complex	Acinetobacter	Moraxellaceae	Pseudomonadales	Gammaproteobacteria	Proteobacteria	Gram-
GCF_000588795.1_ASM58879v1	Acinetobacter_calcoaceticus_baumannii_complex	Acinetobacter	Moraxellaceae	Pseudomonadales	Gammaproteobacteria	Proteobacteria	Gram-
GCF_000588895.1_ASM58889v1	Acinetobacter_calcoaceticus_baumannii_complex	Acinetobacter	Moraxellaceae	Pseudomonadales	Gammaproteobacteria	Proteobacteria	Gram-
GCF_000588915.1_ASM58891v1	Acinetobacter_calcoaceticus_baumannii_complex	Acinetobacter	Moraxellaceae	Pseudomonadales	Gammaproteobacteria	Proteobacteria	Gram-
GCF_000588935.1_ASM58893v1	Acinetobacter_calcoaceticus_baumannii_complex	Acinetobacter	Moraxellaceae	Pseudomonadales	Gammaproteobacteria	Proteobacteria	Gram-
GCF_000588955.1_ASM58895v1	Acinetobacter_calcoaceticus_baumannii_complex	Acinetobacter	Moraxellaceae	Pseudomonadales	Gammaproteobacteria	Proteobacteria	Gram-
GCF_000588975.1_ASM58897v1	Acinetobacter_calcoaceticus_baumannii_complex	Acinetobacter	Moraxellaceae	Pseudomonadales	Gammaproteobacteria	Proteobacteria	Gram-
GCF_000588995.1_ASM58899v1	Acinetobacter_calcoaceticus_baumannii_complex	Acinetobacter	Moraxellaceae	Pseudomonadales	Gammaproteobacteria	Proteobacteria	Gram-
GCF_000589015.1_ASM58901v1	Acinetobacter_calcoaceticus_baumannii_complex	Acinetobacter	Moraxellaceae	Pseudomonadales	Gammaproteobacteria	Proteobacteria	Gram-
GCF_000589035.1_ASM58903v1	Acinetobacter_calcoaceticus_baumannii_complex	Acinetobacter	Moraxellaceae	Pseudomonadales	Gammaproteobacteria	Proteobacteria	Gram-
GCF_000589075.1_ASM58907v1	Acinetobacter_calcoaceticus_baumannii_complex	Acinetobacter	Moraxellaceae	Pseudomonadales	Gammaproteobacteria	Proteobacteria	Gram-
GCF_000589095.1_ASM58909v1	Acinetobacter_calcoaceticus_baumannii_complex	Acinetobacter	Moraxellaceae	Pseudomonadales	Gammaproteobacteria	Proteobacteria	Gram-
GCF_000589195.1_ASM58919v1	Acinetobacter_calcoaceticus_baumannii_complex	Acinetobacter	Moraxellaceae	Pseudomonadales	Gammaproteobacteria	Proteobacteria	Gram-
GCF_000589295.1_ASM58929v1	Acinetobacter_calcoaceticus_baumannii_complex	Acinetobacter	Moraxellaceae	Pseudomonadales	Gammaproteobacteria	Proteobacteria	Gram-
GCF_000589315.1_ASM58931v1	Acinetobacter_calcoaceticus_baumannii_complex	Acinetobacter	Moraxellaceae	Pseudomonadales	Gammaproteobacteria	Proteobacteria	Gram-
GCF_000589355.1_ASM58935v1	Acinetobacter_calcoaceticus_baumannii_complex	Acinetobacter	Moraxellaceae	Pseudomonadales	Gammaproteobacteria	Proteobacteria	Gram-
GCF_000589375.1_ASM58937v1	Acinetobacter_calcoaceticus_baumannii_complex	Acinetobacter	Moraxellaceae	Pseudomonadales	Gammaproteobacteria	Proteobacteria	Gram-
GCF_000589415.1_ASM58941v1	Acinetobacter_calcoaceticus_baumannii_complex	Acinetobacter	Moraxellaceae	Pseudomonadales	Gammaproteobacteria	Proteobacteria	Gram-
GCF_000589435.1_ASM58943v1	Acinetobacter_calcoaceticus_baumannii_complex	Acinetobacter	Moraxellaceae	Pseudomonadales	Gammaproteobacteria	Proteobacteria	Gram-
GCF_000589455.1_ASM58945v1	Acinetobacter_calcoaceticus_baumannii_complex	Acinetobacter	Moraxellaceae	Pseudomonadales	Gammaproteobacteria	Proteobacteria	Gram-
GCF_000589475.1_ASM58947v1	Acinetobacter_calcoaceticus_baumannii_complex	Acinetobacter	Moraxellaceae	Pseudomonadales	Gammaproteobacteria	Proteobacteria	Gram-
GCF_000589495.1_ASM58949v1	Acinetobacter_calcoaceticus_baumannii_complex	Acinetobacter	Moraxellaceae	Pseudomonadales	Gammaproteobacteria	Proteobacteria	Gram-
GCF_000589515.1_ASM58951v1	Acinetobacter_calcoaceticus_baumannii_complex	Acinetobacter	Moraxellaceae	Pseudomonadales	Gammaproteobacteria	Proteobacteria	Gram-
GCF_000589535.1_ASM58953v1	Acinetobacter_calcoaceticus_baumannii_complex	Acinetobacter	Moraxellaceae	Pseudomonadales	Gammaproteobacteria	Proteobacteria	Gram-
GCF_000589555.1_ASM58955v1	Acinetobacter_calcoaceticus_baumannii_complex	Acinetobacter	Moraxellaceae	Pseudomonadales	Gammaproteobacteria	Proteobacteria	Gram-
GCF_000589575.1_ASM58957v1	Acinetobacter_calcoaceticus_baumannii_complex	Acinetobacter	Moraxellaceae	Pseudomonadales	Gammaproteobacteria	Proteobacteria	Gram-
GCF_000589595.1_ASM58959v1	Acinetobacter_calcoaceticus_baumannii_complex	Acinetobacter	Moraxellaceae	Pseudomonadales	Gammaproteobacteria	Proteobacteria	Gram-
GCF_000589615.1_ASM58961v1	Acinetobacter_calcoaceticus_baumannii_complex	Acinetobacter	Moraxellaceae	Pseudomonadales	Gammaproteobacteria	Proteobacteria	Gram-
GCF_000589635.1_ASM58963v1	Acinetobacter_calcoaceticus_baumannii_complex	Acinetobacter	Moraxellaceae	Pseudomonadales	Gammaproteobacteria	Proteobacteria	Gram-
GCF_000589655.1_ASM58965v1	Acinetobacter_calcoaceticus_baumannii_complex	Acinetobacter	Moraxellaceae	Pseudomonadales	Gammaproteobacteria	Proteobacteria	Gram-
GCF_000589675.1_ASM58967v1	Acinetobacter_calcoaceticus_baumannii_complex	Acinetobacter	Moraxellaceae	Pseudomonadales	Gammaproteobacteria	Proteobacteria	Gram-
GCF_000589715.1_ASM58971v1	Acinetobacter_calcoaceticus_baumannii_complex	Acinetobacter	Moraxellaceae	Pseudomonadales	Gammaproteobacteria	Proteobacteria	Gram-
GCF_000589735.1_ASM58973v1	Acinetobacter_calcoaceticus_baumannii_complex	Acinetobacter	Moraxellaceae	Pseudomonadales	Gammaproteobacteria	Proteobacteria	Gram-
GCF_000589755.1_ASM58975v1	Acinetobacter_calcoaceticus_baumannii_complex	Acinetobacter	Moraxellaceae	Pseudomonadales	Gammaproteobacteria	Proteobacteria	Gram-
GCF_000589775.1_ASM58977v1	Acinetobacter_calcoaceticus_baumannii_complex	Acinetobacter	Moraxellaceae	Pseudomonadales	Gammaproteobacteria	Proteobacteria	Gram-
GCF_000589795.1_ASM58979v1	Acinetobacter_calcoaceticus_baumannii_complex	Acinetobacter	Moraxellaceae	Pseudomonadales	Gammaproteobacteria	Proteobacteria	Gram-
GCF_000589815.1_ASM58981v1	Acinetobacter_calcoaceticus_baumannii_complex	Acinetobacter	Moraxellaceae	Pseudomonadales	Gammaproteobacteria	Proteobacteria	Gram-
GCF_000589835.1_ASM58983v1	Acinetobacter_calcoaceticus_baumannii_complex	Acinetobacter	Moraxellaceae	Pseudomonadales	Gammaproteobacteria	Proteobacteria	Gram-
GCF_000591575.1_ASM59157v1	Acinetobacter_calcoaceticus_baumannii_complex	Acinetobacter	Moraxellaceae	Pseudomonadales	Gammaproteobacteria	Proteobacteria	Gram-
GCF_000591595.1_ASM59159v1	Acinetobacter_calcoaceticus_baumannii_complex	Acinetobacter	Moraxellaceae	Pseudomonadales	Gammaproteobacteria	Proteobacteria	Gram-
GCF_000591615.1_ASM59161v1	Acinetobacter_calcoaceticus_baumannii_complex	Acinetobacter	Moraxellaceae	Pseudomonadales	Gammaproteobacteria	Proteobacteria	Gram-
GCF_000591635.1_ASM59163v1	Acinetobacter_calcoaceticus_baumannii_complex	Acinetobacter	Moraxellaceae	Pseudomonadales	Gammaproteobacteria	Proteobacteria	Gram-
GCF_000591655.1_ASM59165v1	Acinetobacter_calcoaceticus_baumannii_complex	Acinetobacter	Moraxellaceae	Pseudomonadales	Gammaproteobacteria	Proteobacteria	Gram-
GCF_000591675.1_ASM59167v1	Acinetobacter_calcoaceticus_baumannii_complex	Acinetobacter	Moraxellaceae	Pseudomonadales	Gammaproteobacteria	Proteobacteria	Gram-
GCF_000591695.1_ASM59169v1	Acinetobacter_calcoaceticus_baumannii_complex	Acinetobacter	Moraxellaceae	Pseudomonadales	Gammaproteobacteria	Proteobacteria	Gram-
GCF_000591755.1_ASM59175v1	Acinetobacter_calcoaceticus_baumannii_complex	Acinetobacter	Moraxellaceae	Pseudomonadales	Gammaproteobacteria	Proteobacteria	Gram-
GCF_000591775.1_ASM59177v1	Acinetobacter_calcoaceticus_baumannii_complex	Acinetobacter	Moraxellaceae	Pseudomonadales	Gammaproteobacteria	Proteobacteria	Gram-
GCF_000591795.1_ASM59179v1	Acinetobacter_calcoaceticus_baumannii_complex	Acinetobacter	Moraxellaceae	Pseudomonadales	Gammaproteobacteria	Proteobacteria	Gram-
GCF_000591895.1_ASM59189v1	Acinetobacter_calcoaceticus_baumannii_complex	Acinetobacter	Moraxellaceae	Pseudomonadales	Gammaproteobacteria	Proteobacteria	Gram-
GCF_000591915.1_ASM59191v1	Acinetobacter_calcoaceticus_baumannii_complex	Acinetobacter	Moraxellaceae	Pseudomonadales	Gammaproteobacteria	Proteobacteria	Gram-
GCF_000591935.1_ASM59193v1	Acinetobacter_calcoaceticus_baumannii_complex	Acinetobacter	Moraxellaceae	Pseudomonadales	Gammaproteobacteria	Proteobacteria	Gram-
GCF_000591955.1_ASM59195v1	Acinetobacter_calcoaceticus_baumannii_complex	Acinetobacter	Moraxellaceae	Pseudomonadales	Gammaproteobacteria	Proteobacteria	Gram-
GCF_000591975.1_ASM59197v1	Acinetobacter_calcoaceticus_baumannii_complex	Acinetobacter	Moraxellaceae	Pseudomonadales	Gammaproteobacteria	Proteobacteria	Gram-
GCF_000591995.1_ASM59199v1	Acinetobacter_calcoaceticus_baumannii_complex	Acinetobacter	Moraxellaceae	Pseudomonadales	Gammaproteobacteria	Proteobacteria	Gram-
GCF_000592015.1_ASM59201v1	Acinetobacter_calcoaceticus_baumannii_complex	Acinetobacter	Moraxellaceae	Pseudomonadales	Gammaproteobacteria	Proteobacteria	Gram-
GCF_000592095.1_ASM59209v1	Acinetobacter_calcoaceticus_baumannii_complex	Acinetobacter	Moraxellaceae	Pseudomonadales	Gammaproteobacteria	Proteobacteria	Gram-
GCF_000592115.1_ASM59211v1	Acinetobacter_calcoaceticus_baumannii_complex	Acinetobacter	Moraxellaceae	Pseudomonadales	Gammaproteobacteria	Proteobacteria	Gram-
GCF_000592135.1_ASM59213v1	Acinetobacter_calcoaceticus_baumannii_complex	Acinetobacter	Moraxellaceae	Pseudomonadales	Gammaproteobacteria	Proteobacteria	Gram-
GCF_000592155.1_ASM59215v1	Acinetobacter_calcoaceticus_baumannii_complex	Acinetobacter	Moraxellaceae	Pseudomonadales	Gammaproteobacteria	Proteobacteria	Gram-
GCF_000592175.1_ASM59217v1	Acinetobacter_calcoaceticus_baumannii_complex	Acinetobacter	Moraxellaceae	Pseudomonadales	Gammaproteobacteria	Proteobacteria	Gram-
GCF_000592195.1_ASM59219v1	Acinetobacter_calcoaceticus_baumannii_complex	Acinetobacter	Moraxellaceae	Pseudomonadales	Gammaproteobacteria	Proteobacteria	Gram-
GCF_000592215.1_ASM59221v1	Acinetobacter_calcoaceticus_baumannii_complex	Acinetobacter	Moraxellaceae	Pseudomonadales	Gammaproteobacteria	Proteobacteria	Gram-
GCF_000592235.1_ASM59223v1	Acinetobacter_calcoaceticus_baumannii_complex	Acinetobacter	Moraxellaceae	Pseudomonadales	Gammaproteobacteria	Proteobacteria	Gram-
GCF_000592255.1_ASM59225v1	Acinetobacter_calcoaceticus_baumannii_complex	Acinetobacter	Moraxellaceae	Pseudomonadales	Gammaproteobacteria	Proteobacteria	Gram-
GCF_000592275.1_ASM59227v1	Acinetobacter_calcoaceticus_baumannii_complex	Acinetobacter	Moraxellaceae	Pseudomonadales	Gammaproteobacteria	Proteobacteria	Gram-
GCF_000592295.1_ASM59229v1	Acinetobacter_calcoaceticus_baumannii_complex	Acinetobacter	Moraxellaceae	Pseudomonadales	Gammaproteobacteria	Proteobacteria	Gram-
GCF_000592315.1_ASM59231v1	Acinetobacter_calcoaceticus_baumannii_complex	Acinetobacter	Moraxellaceae	Pseudomonadales	Gammaproteobacteria	Proteobacteria	Gram-
GCF_000592335.1_ASM59233v1	Acinetobacter_calcoaceticus_baumannii_complex	Acinetobacter	Moraxellaceae	Pseudomonadales	Gammaproteobacteria	Proteobacteria	Gram-
GCF_000592355.1_ASM59235v1	Acinetobacter_calcoaceticus_baumannii_complex	Acinetobacter	Moraxellaceae	Pseudomonadales	Gammaproteobacteria	Proteobacteria	Gram-
GCF_000592375.1_ASM59237v1	Acinetobacter_calcoaceticus_baumannii_complex	Acinetobacter	Moraxellaceae	Pseudomonadales	Gammaproteobacteria	Proteobacteria	Gram-
GCF_000592395.1_ASM59239v1	Acinetobacter_calcoaceticus_baumannii_complex	Acinetobacter	Moraxellaceae	Pseudomonadales	Gammaproteobacteria	Proteobacteria	Gram-
GCF_000592415.1_ASM59241v1	Acinetobacter_calcoaceticus_baumannii_complex	Acinetobacter	Moraxellaceae	Pseudomonadales	Gammaproteobacteria	Proteobacteria	Gram-
GCF_000592435.1_ASM59243v1	Acinetobacter_calcoaceticus_baumannii_complex	Acinetobacter	Moraxellaceae	Pseudomonadales	Gammaproteobacteria	Proteobacteria	Gram-
GCF_000592475.1_ASM59247v1	Acinetobacter_calcoaceticus_baumannii_complex	Acinetobacter	Moraxellaceae	Pseudomonadales	Gammaproteobacteria	Proteobacteria	Gram-
GCF_000592515.1_ASM59251v1	Acinetobacter_calcoaceticus_baumannii_complex	Acinetobacter	Moraxellaceae	Pseudomonadales	Gammaproteobacteria	Proteobacteria	Gram-
GCF_000592535.1_ASM59253v1	Acinetobacter_calcoaceticus_baumannii_complex	Acinetobacter	Moraxellaceae	Pseudomonadales	Gammaproteobacteria	Proteobacteria	Gram-
GCF_000592555.1_ASM59255v1	Acinetobacter_calcoaceticus_baumannii_complex	Acinetobacter	Moraxellaceae	Pseudomonadales	Gammaproteobacteria	Proteobacteria	Gram-
GCF_000592575.1_ASM59257v1	Acinetobacter_calcoaceticus_baumannii_complex	Acinetobacter	Moraxellaceae	Pseudomonadales	Gammaproteobacteria	Proteobacteria	Gram-
GCF_000592595.1_ASM59259v1	Acinetobacter_calcoaceticus_baumannii_complex	Acinetobacter	Moraxellaceae	Pseudomonadales	Gammaproteobacteria	Proteobacteria	Gram-
GCF_000592615.1_ASM59261v1	Acinetobacter_calcoaceticus_baumannii_complex	Acinetobacter	Moraxellaceae	Pseudomonadales	Gammaproteobacteria	Proteobacteria	Gram-
GCF_000592635.1_ASM59263v1	Acinetobacter_calcoaceticus_baumannii_complex	Acinetobacter	Moraxellaceae	Pseudomonadales	Gammaproteobacteria	Proteobacteria	Gram-
GCF_000592655.1_ASM59265v1	Acinetobacter_calcoaceticus_baumannii_complex	Acinetobacter	Moraxellaceae	Pseudomonadales	Gammaproteobacteria	Proteobacteria	Gram-
GCF_000592715.1_ASM59271v1	Acinetobacter_calcoaceticus_baumannii_complex	Acinetobacter	Moraxellaceae	Pseudomonadales	Gammaproteobacteria	Proteobacteria	Gram-
GCF_000592735.1_ASM59273v1	Acinetobacter_calcoaceticus_baumannii_complex	Acinetobacter	Moraxellaceae	Pseudomonadales	Gammaproteobacteria	Proteobacteria	Gram-
GCF_000592755.1_ASM59275v1	Acinetobacter_calcoaceticus_baumannii_complex	Acinetobacter	Moraxellaceae	Pseudomonadales	Gammaproteobacteria	Proteobacteria	Gram-
GCF_000600375.1_ASM60037v1	Acinetobacter_calcoaceticus_baumannii_complex	Acinetobacter	Moraxellaceae	Pseudomonadales	Gammaproteobacteria	Proteobacteria	Gram-
GCF_000600395.1_ASM60039v1	Acinetobacter_calcoaceticus_baumannii_complex	Acinetobacter	Moraxellaceae	Pseudomonadales	Gammaproteobacteria	Proteobacteria	Gram-
GCF_000600415.1_ASM60041v1	Acinetobacter_calcoaceticus_baumannii_complex	Acinetobacter	Moraxellaceae	Pseudomonadales	Gammaproteobacteria	Proteobacteria	Gram-
GCF_000600455.1_ASM60045v1	Acinetobacter_calcoaceticus_baumannii_complex	Acinetobacter	Moraxellaceae	Pseudomonadales	Gammaproteobacteria	Proteobacteria	Gram-
GCF_000600495.1_ASM60049v1	Acinetobacter_calcoaceticus_baumannii_complex	Acinetobacter	Moraxellaceae	Pseudomonadales	Gammaproteobacteria	Proteobacteria	Gram-
GCF_000600515.1_ASM60051v1	Acinetobacter_calcoaceticus_baumannii_complex	Acinetobacter	Moraxellaceae	Pseudomonadales	Gammaproteobacteria	Proteobacteria	Gram-
GCF_000600555.1_ASM60055v1	Acinetobacter_calcoaceticus_baumannii_complex	Acinetobacter	Moraxellaceae	Pseudomonadales	Gammaproteobacteria	Proteobacteria	Gram-
GCF_000600575.1_ASM60057v1	Acinetobacter_calcoaceticus_baumannii_complex	Acinetobacter	Moraxellaceae	Pseudomonadales	Gammaproteobacteria	Proteobacteria	Gram-
GCF_000600595.1_ASM60059v1	Acinetobacter_calcoaceticus_baumannii_complex	Acinetobacter	Moraxellaceae	Pseudomonadales	Gammaproteobacteria	Proteobacteria	Gram-
GCF_000600615.1_ASM60061v1	Acinetobacter_calcoaceticus_baumannii_complex	Acinetobacter	Moraxellaceae	Pseudomonadales	Gammaproteobacteria	Proteobacteria	Gram-
GCF_000600635.1_ASM60063v1	Acinetobacter_calcoaceticus_baumannii_complex	Acinetobacter	Moraxellaceae	Pseudomonadales	Gammaproteobacteria	Proteobacteria	Gram-
GCF_000600655.1_ASM60065v1	Acinetobacter_calcoaceticus_baumannii_complex	Acinetobacter	Moraxellaceae	Pseudomonadales	Gammaproteobacteria	Proteobacteria	Gram-
GCF_000600675.1_ASM60067v1	Acinetobacter_calcoaceticus_baumannii_complex	Acinetobacter	Moraxellaceae	Pseudomonadales	Gammaproteobacteria	Proteobacteria	Gram-
GCF_000600695.1_ASM60069v1	Acinetobacter_calcoaceticus_baumannii_complex	Acinetobacter	Moraxellaceae	Pseudomonadales	Gammaproteobacteria	Proteobacteria	Gram-
GCF_000600735.1_ASM60073v1	Acinetobacter_calcoaceticus_baumannii_complex	Acinetobacter	Moraxellaceae	Pseudomonadales	Gammaproteobacteria	Proteobacteria	Gram-
GCF_000600775.1_ASM60077v1	Acinetobacter_calcoaceticus_baumannii_complex	Acinetobacter	Moraxellaceae	Pseudomonadales	Gammaproteobacteria	Proteobacteria	Gram-
GCF_000600795.1_ASM60079v1	Acinetobacter_calcoaceticus_baumannii_complex	Acinetobacter	Moraxellaceae	Pseudomonadales	Gammaproteobacteria	Proteobacteria	Gram-
GCF_000600815.1_ASM60081v1	Acinetobacter_calcoaceticus_baumannii_complex	Acinetobacter	Moraxellaceae	Pseudomonadales	Gammaproteobacteria	Proteobacteria	Gram-
GCF_000600835.1_ASM60083v1	Acinetobacter_calcoaceticus_baumannii_complex	Acinetobacter	Moraxellaceae	Pseudomonadales	Gammaproteobacteria	Proteobacteria	Gram-
GCF_000600855.1_ASM60085v1	Acinetobacter_calcoaceticus_baumannii_complex	Acinetobacter	Moraxellaceae	Pseudomonadales	Gammaproteobacteria	Proteobacteria	Gram-
GCF_000600895.1_ASM60089v1	Acinetobacter_calcoaceticus_baumannii_complex	Acinetobacter	Moraxellaceae	Pseudomonadales	Gammaproteobacteria	Proteobacteria	Gram-
GCF_000600915.1_ASM60091v1	Acinetobacter_calcoaceticus_baumannii_complex	Acinetobacter	Moraxellaceae	Pseudomonadales	Gammaproteobacteria	Proteobacteria	Gram-
GCF_000600935.1_ASM60093v1	Acinetobacter_calcoaceticus_baumannii_complex	Acinetobacter	Moraxellaceae	Pseudomonadales	Gammaproteobacteria	Proteobacteria	Gram-
GCF_000611045.1_ASM61104v1	Acinetobacter_calcoaceticus_baumannii_complex	Acinetobacter	Moraxellaceae	Pseudomonadales	Gammaproteobacteria	Proteobacteria	Gram-
GCF_000611065.1_ASM61106v1	Acinetobacter_calcoaceticus_baumannii_complex	Acinetobacter	Moraxellaceae	Pseudomonadales	Gammaproteobacteria	Proteobacteria	Gram-
GCF_000611085.1_ASM61108v1	Acinetobacter_calcoaceticus_baumannii_complex	Acinetobacter	Moraxellaceae	Pseudomonadales	Gammaproteobacteria	Proteobacteria	Gram-
GCF_000611165.1_ASM61116v1	Acinetobacter_calcoaceticus_baumannii_complex	Acinetobacter	Moraxellaceae	Pseudomonadales	Gammaproteobacteria	Proteobacteria	Gram-
GCF_000611185.1_ASM61118v1	Acinetobacter_calcoaceticus_baumannii_complex	Acinetobacter	Moraxellaceae	Pseudomonadales	Gammaproteobacteria	Proteobacteria	Gram-
GCF_000611205.1_ASM61120v1	Acinetobacter_calcoaceticus_baumannii_complex	Acinetobacter	Moraxellaceae	Pseudomonadales	Gammaproteobacteria	Proteobacteria	Gram-
GCF_000611225.1_ASM61122v1	Acinetobacter_calcoaceticus_baumannii_complex	Acinetobacter	Moraxellaceae	Pseudomonadales	Gammaproteobacteria	Proteobacteria	Gram-
GCF_000611245.1_ASM61124v1	Acinetobacter_calcoaceticus_baumannii_complex	Acinetobacter	Moraxellaceae	Pseudomonadales	Gammaproteobacteria	Proteobacteria	Gram-
GCF_000611265.1_ASM61126v1	Acinetobacter_calcoaceticus_baumannii_complex	Acinetobacter	Moraxellaceae	Pseudomonadales	Gammaproteobacteria	Proteobacteria	Gram-
GCF_000611285.1_ASM61128v1	Acinetobacter_calcoaceticus_baumannii_complex	Acinetobacter	Moraxellaceae	Pseudomonadales	Gammaproteobacteria	Proteobacteria	Gram-
GCF_000611305.1_ASM61130v1	Acinetobacter_calcoaceticus_baumannii_complex	Acinetobacter	Moraxellaceae	Pseudomonadales	Gammaproteobacteria	Proteobacteria	Gram-
GCF_000611325.1_ASM61132v1	Acinetobacter_calcoaceticus_baumannii_complex	Acinetobacter	Moraxellaceae	Pseudomonadales	Gammaproteobacteria	Proteobacteria	Gram-
GCF_000611345.1_ASM61134v1	Acinetobacter_calcoaceticus_baumannii_complex	Acinetobacter	Moraxellaceae	Pseudomonadales	Gammaproteobacteria	Proteobacteria	Gram-
GCF_000611365.1_ASM61136v1	Acinetobacter_calcoaceticus_baumannii_complex	Acinetobacter	Moraxellaceae	Pseudomonadales	Gammaproteobacteria	Proteobacteria	Gram-
GCF_000611385.1_ASM61138v1	Acinetobacter_calcoaceticus_baumannii_complex	Acinetobacter	Moraxellaceae	Pseudomonadales	Gammaproteobacteria	Proteobacteria	Gram-
GCF_000611405.1_ASM61140v1	Acinetobacter_calcoaceticus_baumannii_complex	Acinetobacter	Moraxellaceae	Pseudomonadales	Gammaproteobacteria	Proteobacteria	Gram-
GCF_000611425.1_ASM61142v1	Acinetobacter_calcoaceticus_baumannii_complex	Acinetobacter	Moraxellaceae	Pseudomonadales	Gammaproteobacteria	Proteobacteria	Gram-
GCF_000611445.1_ASM61144v1	Acinetobacter_calcoaceticus_baumannii_complex	Acinetobacter	Moraxellaceae	Pseudomonadales	Gammaproteobacteria	Proteobacteria	Gram-
GCF_000611465.1_ASM61146v1	Acinetobacter_calcoaceticus_baumannii_complex	Acinetobacter	Moraxellaceae	Pseudomonadales	Gammaproteobacteria	Proteobacteria	Gram-
GCF_000611485.1_ASM61148v1	Acinetobacter_calcoaceticus_baumannii_complex	Acinetobacter	Moraxellaceae	Pseudomonadales	Gammaproteobacteria	Proteobacteria	Gram-
GCF_000611505.1_ASM61150v1	Acinetobacter_calcoaceticus_baumannii_complex	Acinetobacter	Moraxellaceae	Pseudomonadales	Gammaproteobacteria	Proteobacteria	Gram-
GCF_000611545.1_ASM61154v1	Acinetobacter_calcoaceticus_baumannii_complex	Acinetobacter	Moraxellaceae	Pseudomonadales	Gammaproteobacteria	Proteobacteria	Gram-
GCF_000611565.1_ASM61156v1	Acinetobacter_calcoaceticus_baumannii_complex	Acinetobacter	Moraxellaceae	Pseudomonadales	Gammaproteobacteria	Proteobacteria	Gram-
GCF_000623035.1_Acin_baum_R1B_V1	Acinetobacter_calcoaceticus_baumannii_complex	Acinetobacter	Moraxellaceae	Pseudomonadales	Gammaproteobacteria	Proteobacteria	Gram-
GCF_000627335.1_ASM62733v1	Acinetobacter_calcoaceticus_baumannii_complex	Acinetobacter	Moraxellaceae	Pseudomonadales	Gammaproteobacteria	Proteobacteria	Gram-
GCF_000627355.1_ASM62735v1	Acinetobacter_calcoaceticus_baumannii_complex	Acinetobacter	Moraxellaceae	Pseudomonadales	Gammaproteobacteria	Proteobacteria	Gram-
GCF_000627375.1_ASM62737v1	Acinetobacter_calcoaceticus_baumannii_complex	Acinetobacter	Moraxellaceae	Pseudomonadales	Gammaproteobacteria	Proteobacteria	Gram-
GCF_000627395.1_ASM62739v1	Acinetobacter_calcoaceticus_baumannii_complex	Acinetobacter	Moraxellaceae	Pseudomonadales	Gammaproteobacteria	Proteobacteria	Gram-
GCF_000627415.1_ASM62741v1	Acinetobacter_calcoaceticus_baumannii_complex	Acinetobacter	Moraxellaceae	Pseudomonadales	Gammaproteobacteria	Proteobacteria	Gram-
GCF_000627495.1_ASM62749v1	Acinetobacter_calcoaceticus_baumannii_complex	Acinetobacter	Moraxellaceae	Pseudomonadales	Gammaproteobacteria	Proteobacteria	Gram-
GCF_000627515.1_ASM62751v1	Acinetobacter_calcoaceticus_baumannii_complex	Acinetobacter	Moraxellaceae	Pseudomonadales	Gammaproteobacteria	Proteobacteria	Gram-
GCF_000627535.1_ASM62753v1	Acinetobacter_calcoaceticus_baumannii_complex	Acinetobacter	Moraxellaceae	Pseudomonadales	Gammaproteobacteria	Proteobacteria	Gram-
GCF_000627555.1_ASM62755v1	Acinetobacter_calcoaceticus_baumannii_complex	Acinetobacter	Moraxellaceae	Pseudomonadales	Gammaproteobacteria	Proteobacteria	Gram-
GCF_000627595.1_ASM62759v1	Acinetobacter_calcoaceticus_baumannii_complex	Acinetobacter	Moraxellaceae	Pseudomonadales	Gammaproteobacteria	Proteobacteria	Gram-
GCF_000627615.1_ASM62761v1	Acinetobacter_calcoaceticus_baumannii_complex	Acinetobacter	Moraxellaceae	Pseudomonadales	Gammaproteobacteria	Proteobacteria	Gram-
GCF_000627635.1_ASM62763v1	Acinetobacter_calcoaceticus_baumannii_complex	Acinetobacter	Moraxellaceae	Pseudomonadales	Gammaproteobacteria	Proteobacteria	Gram-
GCF_000627655.1_ASM62765v1	Acinetobacter_calcoaceticus_baumannii_complex	Acinetobacter	Moraxellaceae	Pseudomonadales	Gammaproteobacteria	Proteobacteria	Gram-
GCF_000627675.1_ASM62767v1	Acinetobacter_calcoaceticus_baumannii_complex	Acinetobacter	Moraxellaceae	Pseudomonadales	Gammaproteobacteria	Proteobacteria	Gram-
GCF_000627695.1_ASM62769v1	Acinetobacter_calcoaceticus_baumannii_complex	Acinetobacter	Moraxellaceae	Pseudomonadales	Gammaproteobacteria	Proteobacteria	Gram-
GCF_000627715.1_ASM62771v1	Acinetobacter_calcoaceticus_baumannii_complex	Acinetobacter	Moraxellaceae	Pseudomonadales	Gammaproteobacteria	Proteobacteria	Gram-
GCF_000671415.1_ASM67141v1	Acinetobacter_calcoaceticus_baumannii_complex	Acinetobacter	Moraxellaceae	Pseudomonadales	Gammaproteobacteria	Proteobacteria	Gram-
GCF_000671435.1_ASM67143v1	Acinetobacter_calcoaceticus_baumannii_complex	Acinetobacter	Moraxellaceae	Pseudomonadales	Gammaproteobacteria	Proteobacteria	Gram-
GCF_000671455.1_ASM67145v1	Acinetobacter_calcoaceticus_baumannii_complex	Acinetobacter	Moraxellaceae	Pseudomonadales	Gammaproteobacteria	Proteobacteria	Gram-
GCF_000671475.1_ASM67147v1	Acinetobacter_calcoaceticus_baumannii_complex	Acinetobacter	Moraxellaceae	Pseudomonadales	Gammaproteobacteria	Proteobacteria	Gram-
GCF_000671495.1_ASM67149v1	Acinetobacter_calcoaceticus_baumannii_complex	Acinetobacter	Moraxellaceae	Pseudomonadales	Gammaproteobacteria	Proteobacteria	Gram-
GCF_000671515.1_ASM67151v1	Acinetobacter_calcoaceticus_baumannii_complex	Acinetobacter	Moraxellaceae	Pseudomonadales	Gammaproteobacteria	Proteobacteria	Gram-
GCF_000671535.1_ASM67153v1	Acinetobacter_calcoaceticus_baumannii_complex	Acinetobacter	Moraxellaceae	Pseudomonadales	Gammaproteobacteria	Proteobacteria	Gram-
GCF_000671555.1_ASM67155v1	Acinetobacter_calcoaceticus_baumannii_complex	Acinetobacter	Moraxellaceae	Pseudomonadales	Gammaproteobacteria	Proteobacteria	Gram-
GCF_000671575.1_ASM67157v1	Acinetobacter_calcoaceticus_baumannii_complex	Acinetobacter	Moraxellaceae	Pseudomonadales	Gammaproteobacteria	Proteobacteria	Gram-
GCF_000671595.1_ASM67159v1	Acinetobacter_calcoaceticus_baumannii_complex	Acinetobacter	Moraxellaceae	Pseudomonadales	Gammaproteobacteria	Proteobacteria	Gram-
GCF_000671615.1_ASM67161v1	Acinetobacter_calcoaceticus_baumannii_complex	Acinetobacter	Moraxellaceae	Pseudomonadales	Gammaproteobacteria	Proteobacteria	Gram-
GCF_000671635.1_ASM67163v1	Acinetobacter_calcoaceticus_baumannii_complex	Acinetobacter	Moraxellaceae	Pseudomonadales	Gammaproteobacteria	Proteobacteria	Gram-
GCF_000671655.1_ASM67165v1	Acinetobacter_calcoaceticus_baumannii_complex	Acinetobacter	Moraxellaceae	Pseudomonadales	Gammaproteobacteria	Proteobacteria	Gram-
GCF_000671675.1_ASM67167v1	Acinetobacter_calcoaceticus_baumannii_complex	Acinetobacter	Moraxellaceae	Pseudomonadales	Gammaproteobacteria	Proteobacteria	Gram-
GCF_000671695.1_ASM67169v1	Acinetobacter_calcoaceticus_baumannii_complex	Acinetobacter	Moraxellaceae	Pseudomonadales	Gammaproteobacteria	Proteobacteria	Gram-
GCF_000681595.1_ASM68159v1	Acinetobacter_calcoaceticus_baumannii_complex	Acinetobacter	Moraxellaceae	Pseudomonadales	Gammaproteobacteria	Proteobacteria	Gram-
GCF_000681615.1_ASM68161v1	Acinetobacter_calcoaceticus_baumannii_complex	Acinetobacter	Moraxellaceae	Pseudomonadales	Gammaproteobacteria	Proteobacteria	Gram-
GCF_000681655.1_ASM68165v1	Acinetobacter_calcoaceticus_baumannii_complex	Acinetobacter	Moraxellaceae	Pseudomonadales	Gammaproteobacteria	Proteobacteria	Gram-
GCF_000681675.1_ASM68167v1	Acinetobacter_calcoaceticus_baumannii_complex	Acinetobacter	Moraxellaceae	Pseudomonadales	Gammaproteobacteria	Proteobacteria	Gram-
GCF_000681755.1_ASM68175v1	Acinetobacter_calcoaceticus_baumannii_complex	Acinetobacter	Moraxellaceae	Pseudomonadales	Gammaproteobacteria	Proteobacteria	Gram-
GCF_000681775.1_ASM68177v1	Acinetobacter_calcoaceticus_baumannii_complex	Acinetobacter	Moraxellaceae	Pseudomonadales	Gammaproteobacteria	Proteobacteria	Gram-
GCF_000681795.1_ASM68179v1	Acinetobacter_calcoaceticus_baumannii_complex	Acinetobacter	Moraxellaceae	Pseudomonadales	Gammaproteobacteria	Proteobacteria	Gram-
GCF_000681835.1_ASM68183v1	Acinetobacter_calcoaceticus_baumannii_complex	Acinetobacter	Moraxellaceae	Pseudomonadales	Gammaproteobacteria	Proteobacteria	Gram-
GCF_000681895.1_ASM68189v1	Acinetobacter_calcoaceticus_baumannii_complex	Acinetobacter	Moraxellaceae	Pseudomonadales	Gammaproteobacteria	Proteobacteria	Gram-
GCF_000681915.1_ASM68191v1	Acinetobacter_calcoaceticus_baumannii_complex	Acinetobacter	Moraxellaceae	Pseudomonadales	Gammaproteobacteria	Proteobacteria	Gram-
GCF_000681935.1_ASM68193v1	Acinetobacter_calcoaceticus_baumannii_complex	Acinetobacter	Moraxellaceae	Pseudomonadales	Gammaproteobacteria	Proteobacteria	Gram-
GCF_000681955.1_ASM68195v1	Acinetobacter_calcoaceticus_baumannii_complex	Acinetobacter	Moraxellaceae	Pseudomonadales	Gammaproteobacteria	Proteobacteria	Gram-
GCF_000681975.1_ASM68197v1	Acinetobacter_calcoaceticus_baumannii_complex	Acinetobacter	Moraxellaceae	Pseudomonadales	Gammaproteobacteria	Proteobacteria	Gram-
GCF_000681995.1_ASM68199v1	Acinetobacter_calcoaceticus_baumannii_complex	Acinetobacter	Moraxellaceae	Pseudomonadales	Gammaproteobacteria	Proteobacteria	Gram-
GCF_000682095.1_ASM68209v1	Acinetobacter_calcoaceticus_baumannii_complex	Acinetobacter	Moraxellaceae	Pseudomonadales	Gammaproteobacteria	Proteobacteria	Gram-
GCF_000682175.1_ASM68217v1	Acinetobacter_calcoaceticus_baumannii_complex	Acinetobacter	Moraxellaceae	Pseudomonadales	Gammaproteobacteria	Proteobacteria	Gram-
GCF_000682235.1_ASM68223v1	Acinetobacter_calcoaceticus_baumannii_complex	Acinetobacter	Moraxellaceae	Pseudomonadales	Gammaproteobacteria	Proteobacteria	Gram-
GCF_000682255.1_ASM68225v1	Acinetobacter_calcoaceticus_baumannii_complex	Acinetobacter	Moraxellaceae	Pseudomonadales	Gammaproteobacteria	Proteobacteria	Gram-
GCF_000682275.1_ASM68227v1	Acinetobacter_calcoaceticus_baumannii_complex	Acinetobacter	Moraxellaceae	Pseudomonadales	Gammaproteobacteria	Proteobacteria	Gram-
GCF_000682315.1_ASM68231v1	Acinetobacter_calcoaceticus_baumannii_complex	Acinetobacter	Moraxellaceae	Pseudomonadales	Gammaproteobacteria	Proteobacteria	Gram-
GCF_000682395.1_ASM68239v1	Acinetobacter_calcoaceticus_baumannii_complex	Acinetobacter	Moraxellaceae	Pseudomonadales	Gammaproteobacteria	Proteobacteria	Gram-
GCF_000682415.1_ASM68241v1	Acinetobacter_calcoaceticus_baumannii_complex	Acinetobacter	Moraxellaceae	Pseudomonadales	Gammaproteobacteria	Proteobacteria	Gram-
GCF_000682435.1_ASM68243v1	Acinetobacter_calcoaceticus_baumannii_complex	Acinetobacter	Moraxellaceae	Pseudomonadales	Gammaproteobacteria	Proteobacteria	Gram-
GCF_000682455.1_ASM68245v1	Acinetobacter_calcoaceticus_baumannii_complex	Acinetobacter	Moraxellaceae	Pseudomonadales	Gammaproteobacteria	Proteobacteria	Gram-
GCF_000682475.1_ASM68247v1	Acinetobacter_calcoaceticus_baumannii_complex	Acinetobacter	Moraxellaceae	Pseudomonadales	Gammaproteobacteria	Proteobacteria	Gram-
GCF_000682495.1_ASM68249v1	Acinetobacter_calcoaceticus_baumannii_complex	Acinetobacter	Moraxellaceae	Pseudomonadales	Gammaproteobacteria	Proteobacteria	Gram-
GCF_000682555.1_ASM68255v1	Acinetobacter_calcoaceticus_baumannii_complex	Acinetobacter	Moraxellaceae	Pseudomonadales	Gammaproteobacteria	Proteobacteria	Gram-
GCF_000682575.1_ASM68257v1	Acinetobacter_calcoaceticus_baumannii_complex	Acinetobacter	Moraxellaceae	Pseudomonadales	Gammaproteobacteria	Proteobacteria	Gram-
GCF_000682595.1_ASM68259v1	Acinetobacter_calcoaceticus_baumannii_complex	Acinetobacter	Moraxellaceae	Pseudomonadales	Gammaproteobacteria	Proteobacteria	Gram-
GCF_000682635.1_ASM68263v1	Acinetobacter_calcoaceticus_baumannii_complex	Acinetobacter	Moraxellaceae	Pseudomonadales	Gammaproteobacteria	Proteobacteria	Gram-
GCF_000692095.1_Acin_baum_BIDMC_56_V1	Acinetobacter_calcoaceticus_baumannii_complex	Acinetobacter	Moraxellaceae	Pseudomonadales	Gammaproteobacteria	Proteobacteria	Gram-
GCF_000695855.2_ASM69585v2	Acinetobacter_calcoaceticus_baumannii_complex	Acinetobacter	Moraxellaceae	Pseudomonadales	Gammaproteobacteria	Proteobacteria	Gram-
GCF_000708775.1_ASM70877v1	Acinetobacter_calcoaceticus_baumannii_complex	Acinetobacter	Moraxellaceae	Pseudomonadales	Gammaproteobacteria	Proteobacteria	Gram-
GCF_000708795.1_ABU310	Acinetobacter_calcoaceticus_baumannii_complex	Acinetobacter	Moraxellaceae	Pseudomonadales	Gammaproteobacteria	Proteobacteria	Gram-
GCF_000722965.1_Acinetobacter_baumannii_Genome_sequencing	Acinetobacter_calcoaceticus_baumannii_complex	Acinetobacter	Moraxellaceae	Pseudomonadales	Gammaproteobacteria	Proteobacteria	Gram-
GCF_000722975.1_Acinetobacter_baumannii_Genome_sequencing	Acinetobacter_calcoaceticus_baumannii_complex	Acinetobacter	Moraxellaceae	Pseudomonadales	Gammaproteobacteria	Proteobacteria	Gram-
GCF_000722985.1_Acinetobacter_baumannii_Genome_sequencing	Acinetobacter_calcoaceticus_baumannii_complex	Acinetobacter	Moraxellaceae	Pseudomonadales	Gammaproteobacteria	Proteobacteria	Gram-
GCF_000723045.1_Acinetobacter_baumannii_Genome_sequencing	Acinetobacter_calcoaceticus_baumannii_complex	Acinetobacter	Moraxellaceae	Pseudomonadales	Gammaproteobacteria	Proteobacteria	Gram-
GCF_000723055.1_Acinetobacter_baumannii_Genome_sequencing	Acinetobacter_calcoaceticus_baumannii_complex	Acinetobacter	Moraxellaceae	Pseudomonadales	Gammaproteobacteria	Proteobacteria	Gram-
GCF_000723065.1_Acinetobacter_baumannii_Genome_sequencing	Acinetobacter_calcoaceticus_baumannii_complex	Acinetobacter	Moraxellaceae	Pseudomonadales	Gammaproteobacteria	Proteobacteria	Gram-
GCF_000723075.1_Acinetobacter_baumannii_Genome_sequencing	Acinetobacter_calcoaceticus_baumannii_complex	Acinetobacter	Moraxellaceae	Pseudomonadales	Gammaproteobacteria	Proteobacteria	Gram-
GCF_000723125.1_Acinetobacter_baumannii_Genome_sequencing	Acinetobacter_calcoaceticus_baumannii_complex	Acinetobacter	Moraxellaceae	Pseudomonadales	Gammaproteobacteria	Proteobacteria	Gram-
GCF_000723145.1_Acinetobacter_baumannii_Genome_sequencing	Acinetobacter_calcoaceticus_baumannii_complex	Acinetobacter	Moraxellaceae	Pseudomonadales	Gammaproteobacteria	Proteobacteria	Gram-
GCF_000731965.1_ASM73196v1	Acinetobacter_calcoaceticus_baumannii_complex	Acinetobacter	Moraxellaceae	Pseudomonadales	Gammaproteobacteria	Proteobacteria	Gram-
GCF_000731975.1_ASM73197v1	Acinetobacter_calcoaceticus_baumannii_complex	Acinetobacter	Moraxellaceae	Pseudomonadales	Gammaproteobacteria	Proteobacteria	Gram-
GCF_000746605.1_ASM74660v1	Acinetobacter_calcoaceticus_baumannii_complex	Acinetobacter	Moraxellaceae	Pseudomonadales	Gammaproteobacteria	Proteobacteria	Gram-
GCF_000746645.1_ASM74664v1	Acinetobacter_calcoaceticus_baumannii_complex	Acinetobacter	Moraxellaceae	Pseudomonadales	Gammaproteobacteria	Proteobacteria	Gram-
GCF_000750855.1_600_CLC	Acinetobacter_calcoaceticus_baumannii_complex	Acinetobacter	Moraxellaceae	Pseudomonadales	Gammaproteobacteria	Proteobacteria	Gram-
GCF_000757665.1_ASM75766v1	Acinetobacter_calcoaceticus_baumannii_complex	Acinetobacter	Moraxellaceae	Pseudomonadales	Gammaproteobacteria	Proteobacteria	Gram-
GCF_000759395.1_ASM75939v1	Acinetobacter_calcoaceticus_baumannii_complex	Acinetobacter	Moraxellaceae	Pseudomonadales	Gammaproteobacteria	Proteobacteria	Gram-
GCF_000760395.1_ASM76039v1	Acinetobacter_calcoaceticus_baumannii_complex	Acinetobacter	Moraxellaceae	Pseudomonadales	Gammaproteobacteria	Proteobacteria	Gram-
GCF_000760415.1_ASM76041v1	Acinetobacter_calcoaceticus_baumannii_complex	Acinetobacter	Moraxellaceae	Pseudomonadales	Gammaproteobacteria	Proteobacteria	Gram-
GCF_000760435.1_ASM76043v1	Acinetobacter_calcoaceticus_baumannii_complex	Acinetobacter	Moraxellaceae	Pseudomonadales	Gammaproteobacteria	Proteobacteria	Gram-
GCF_000760455.1_ASM76045v1	Acinetobacter_calcoaceticus_baumannii_complex	Acinetobacter	Moraxellaceae	Pseudomonadales	Gammaproteobacteria	Proteobacteria	Gram-
GCF_000760475.1_ASM76047v1	Acinetobacter_calcoaceticus_baumannii_complex	Acinetobacter	Moraxellaceae	Pseudomonadales	Gammaproteobacteria	Proteobacteria	Gram-
GCF_000761175.1_ASM76117v1	Acinetobacter_calcoaceticus_baumannii_complex	Acinetobacter	Moraxellaceae	Pseudomonadales	Gammaproteobacteria	Proteobacteria	Gram-
GCF_000761465.1_ASM76146v1	Acinetobacter_calcoaceticus_baumannii_complex	Acinetobacter	Moraxellaceae	Pseudomonadales	Gammaproteobacteria	Proteobacteria	Gram-
GCF_000766105.1_ASM76610v1	Acinetobacter_calcoaceticus_baumannii_complex	Acinetobacter	Moraxellaceae	Pseudomonadales	Gammaproteobacteria	Proteobacteria	Gram-
GCF_000770605.1_gabab5075v1.0	Acinetobacter_calcoaceticus_baumannii_complex	Acinetobacter	Moraxellaceae	Pseudomonadales	Gammaproteobacteria	Proteobacteria	Gram-
GCF_000770785.1_ASM77078v1	Acinetobacter_calcoaceticus_baumannii_complex	Acinetobacter	Moraxellaceae	Pseudomonadales	Gammaproteobacteria	Proteobacteria	Gram-
GCF_000770805.1_ASM77080v1	Acinetobacter_calcoaceticus_baumannii_complex	Acinetobacter	Moraxellaceae	Pseudomonadales	Gammaproteobacteria	Proteobacteria	Gram-
GCF_000770815.1_ASM77081v1	Acinetobacter_calcoaceticus_baumannii_complex	Acinetobacter	Moraxellaceae	Pseudomonadales	Gammaproteobacteria	Proteobacteria	Gram-
GCF_000770865.1_ASM77086v1	Acinetobacter_calcoaceticus_baumannii_complex	Acinetobacter	Moraxellaceae	Pseudomonadales	Gammaproteobacteria	Proteobacteria	Gram-
GCF_000770885.1_ASM77088v1	Acinetobacter_calcoaceticus_baumannii_complex	Acinetobacter	Moraxellaceae	Pseudomonadales	Gammaproteobacteria	Proteobacteria	Gram-
GCF_000770905.1_ASM77090v1	Acinetobacter_calcoaceticus_baumannii_complex	Acinetobacter	Moraxellaceae	Pseudomonadales	Gammaproteobacteria	Proteobacteria	Gram-
GCF_000775835.1_ASM77583v1	Acinetobacter_calcoaceticus_baumannii_complex	Acinetobacter	Moraxellaceae	Pseudomonadales	Gammaproteobacteria	Proteobacteria	Gram-
GCF_000775855.1_ASM77585v1	Acinetobacter_calcoaceticus_baumannii_complex	Acinetobacter	Moraxellaceae	Pseudomonadales	Gammaproteobacteria	Proteobacteria	Gram-
GCF_000775875.1_ASM77587v1	Acinetobacter_calcoaceticus_baumannii_complex	Acinetobacter	Moraxellaceae	Pseudomonadales	Gammaproteobacteria	Proteobacteria	Gram-
GCF_000786735.1_ASM78673v1	Acinetobacter_calcoaceticus_baumannii_complex	Acinetobacter	Moraxellaceae	Pseudomonadales	Gammaproteobacteria	Proteobacteria	Gram-
GCF_000787015.1_ASM78701v1	Acinetobacter_calcoaceticus_baumannii_complex	Acinetobacter	Moraxellaceae	Pseudomonadales	Gammaproteobacteria	Proteobacteria	Gram-
GCF_000787215.1_ASM78721v1	Acinetobacter_calcoaceticus_baumannii_complex	Acinetobacter	Moraxellaceae	Pseudomonadales	Gammaproteobacteria	Proteobacteria	Gram-
GCF_000787225.1_ASM78722v1	Acinetobacter_calcoaceticus_baumannii_complex	Acinetobacter	Moraxellaceae	Pseudomonadales	Gammaproteobacteria	Proteobacteria	Gram-
GCF_000787235.1_ASM78723v1	Acinetobacter_calcoaceticus_baumannii_complex	Acinetobacter	Moraxellaceae	Pseudomonadales	Gammaproteobacteria	Proteobacteria	Gram-
GCF_000787275.1_ASM78727v1	Acinetobacter_calcoaceticus_baumannii_complex	Acinetobacter	Moraxellaceae	Pseudomonadales	Gammaproteobacteria	Proteobacteria	Gram-
GCF_000787295.1_ASM78729v1	Acinetobacter_calcoaceticus_baumannii_complex	Acinetobacter	Moraxellaceae	Pseudomonadales	Gammaproteobacteria	Proteobacteria	Gram-
GCF_000787315.1_ASM78731v1	Acinetobacter_calcoaceticus_baumannii_complex	Acinetobacter	Moraxellaceae	Pseudomonadales	Gammaproteobacteria	Proteobacteria	Gram-
GCF_000787335.1_ASM78733v1	Acinetobacter_calcoaceticus_baumannii_complex	Acinetobacter	Moraxellaceae	Pseudomonadales	Gammaproteobacteria	Proteobacteria	Gram-
GCF_000787355.1_ASM78735v1	Acinetobacter_calcoaceticus_baumannii_complex	Acinetobacter	Moraxellaceae	Pseudomonadales	Gammaproteobacteria	Proteobacteria	Gram-
GCF_000794125.1_ASM79412v1	Acinetobacter_calcoaceticus_baumannii_complex	Acinetobacter	Moraxellaceae	Pseudomonadales	Gammaproteobacteria	Proteobacteria	Gram-
GCF_000802885.1_ASM80288v1	Acinetobacter_calcoaceticus_baumannii_complex	Acinetobacter	Moraxellaceae	Pseudomonadales	Gammaproteobacteria	Proteobacteria	Gram-
GCF_000802895.1_ASM80289v1	Acinetobacter_calcoaceticus_baumannii_complex	Acinetobacter	Moraxellaceae	Pseudomonadales	Gammaproteobacteria	Proteobacteria	Gram-
GCF_000802915.1_ASM80291v1	Acinetobacter_calcoaceticus_baumannii_complex	Acinetobacter	Moraxellaceae	Pseudomonadales	Gammaproteobacteria	Proteobacteria	Gram-
GCF_000804635.1_ASM80463v1	Acinetobacter_calcoaceticus_baumannii_complex	Acinetobacter	Moraxellaceae	Pseudomonadales	Gammaproteobacteria	Proteobacteria	Gram-
GCF_000804645.1_ASM80464v1	Acinetobacter_calcoaceticus_baumannii_complex	Acinetobacter	Moraxellaceae	Pseudomonadales	Gammaproteobacteria	Proteobacteria	Gram-
GCF_000804655.1_ASM80465v1	Acinetobacter_calcoaceticus_baumannii_complex	Acinetobacter	Moraxellaceae	Pseudomonadales	Gammaproteobacteria	Proteobacteria	Gram-
GCF_000804665.1_ASM80466v1	Acinetobacter_calcoaceticus_baumannii_complex	Acinetobacter	Moraxellaceae	Pseudomonadales	Gammaproteobacteria	Proteobacteria	Gram-
GCF_000804715.1_ASM80471v1	Acinetobacter_calcoaceticus_baumannii_complex	Acinetobacter	Moraxellaceae	Pseudomonadales	Gammaproteobacteria	Proteobacteria	Gram-
GCF_000804735.1_ASM80473v1	Acinetobacter_calcoaceticus_baumannii_complex	Acinetobacter	Moraxellaceae	Pseudomonadales	Gammaproteobacteria	Proteobacteria	Gram-
GCF_000804745.1_ASM80474v1	Acinetobacter_calcoaceticus_baumannii_complex	Acinetobacter	Moraxellaceae	Pseudomonadales	Gammaproteobacteria	Proteobacteria	Gram-
GCF_000804805.1_ASM80480v1	Acinetobacter_calcoaceticus_baumannii_complex	Acinetobacter	Moraxellaceae	Pseudomonadales	Gammaproteobacteria	Proteobacteria	Gram-
GCF_000804815.1_ASM80481v1	Acinetobacter_calcoaceticus_baumannii_complex	Acinetobacter	Moraxellaceae	Pseudomonadales	Gammaproteobacteria	Proteobacteria	Gram-
GCF_000804825.1_ASM80482v1	Acinetobacter_calcoaceticus_baumannii_complex	Acinetobacter	Moraxellaceae	Pseudomonadales	Gammaproteobacteria	Proteobacteria	Gram-
GCF_000804875.1_ASM80487v1	Acinetobacter_calcoaceticus_baumannii_complex	Acinetobacter	Moraxellaceae	Pseudomonadales	Gammaproteobacteria	Proteobacteria	Gram-
GCF_000804885.1_ASM80488v1	Acinetobacter_calcoaceticus_baumannii_complex	Acinetobacter	Moraxellaceae	Pseudomonadales	Gammaproteobacteria	Proteobacteria	Gram-
GCF_000804895.1_ASM80489v1	Acinetobacter_calcoaceticus_baumannii_complex	Acinetobacter	Moraxellaceae	Pseudomonadales	Gammaproteobacteria	Proteobacteria	Gram-
GCF_000804905.1_ASM80490v1	Acinetobacter_calcoaceticus_baumannii_complex	Acinetobacter	Moraxellaceae	Pseudomonadales	Gammaproteobacteria	Proteobacteria	Gram-
GCF_000804955.1_ASM80495v1	Acinetobacter_calcoaceticus_baumannii_complex	Acinetobacter	Moraxellaceae	Pseudomonadales	Gammaproteobacteria	Proteobacteria	Gram-
GCF_000804965.1_ASM80496v1	Acinetobacter_calcoaceticus_baumannii_complex	Acinetobacter	Moraxellaceae	Pseudomonadales	Gammaproteobacteria	Proteobacteria	Gram-
GCF_000804975.1_ASM80497v1	Acinetobacter_calcoaceticus_baumannii_complex	Acinetobacter	Moraxellaceae	Pseudomonadales	Gammaproteobacteria	Proteobacteria	Gram-
GCF_000804985.1_ASM80498v1	Acinetobacter_calcoaceticus_baumannii_complex	Acinetobacter	Moraxellaceae	Pseudomonadales	Gammaproteobacteria	Proteobacteria	Gram-
GCF_000805045.1_ASM80504v1	Acinetobacter_calcoaceticus_baumannii_complex	Acinetobacter	Moraxellaceae	Pseudomonadales	Gammaproteobacteria	Proteobacteria	Gram-
GCF_000805055.1_ASM80505v1	Acinetobacter_calcoaceticus_baumannii_complex	Acinetobacter	Moraxellaceae	Pseudomonadales	Gammaproteobacteria	Proteobacteria	Gram-
GCF_000805065.1_ASM80506v1	Acinetobacter_calcoaceticus_baumannii_complex	Acinetobacter	Moraxellaceae	Pseudomonadales	Gammaproteobacteria	Proteobacteria	Gram-
GCF_000805115.1_ASM80511v1	Acinetobacter_calcoaceticus_baumannii_complex	Acinetobacter	Moraxellaceae	Pseudomonadales	Gammaproteobacteria	Proteobacteria	Gram-
GCF_000805125.1_ASM80512v1	Acinetobacter_calcoaceticus_baumannii_complex	Acinetobacter	Moraxellaceae	Pseudomonadales	Gammaproteobacteria	Proteobacteria	Gram-
GCF_000805135.1_ASM80513v1	Acinetobacter_calcoaceticus_baumannii_complex	Acinetobacter	Moraxellaceae	Pseudomonadales	Gammaproteobacteria	Proteobacteria	Gram-
GCF_000805145.1_ASM80514v1	Acinetobacter_calcoaceticus_baumannii_complex	Acinetobacter	Moraxellaceae	Pseudomonadales	Gammaproteobacteria	Proteobacteria	Gram-
GCF_000805215.1_ASM80521v1	Acinetobacter_calcoaceticus_baumannii_complex	Acinetobacter	Moraxellaceae	Pseudomonadales	Gammaproteobacteria	Proteobacteria	Gram-
GCF_000805295.1_ASM80529v1	Acinetobacter_calcoaceticus_baumannii_complex	Acinetobacter	Moraxellaceae	Pseudomonadales	Gammaproteobacteria	Proteobacteria	Gram-
GCF_000805305.1_ASM80530v1	Acinetobacter_calcoaceticus_baumannii_complex	Acinetobacter	Moraxellaceae	Pseudomonadales	Gammaproteobacteria	Proteobacteria	Gram-
GCF_000805515.1_ASM80551v1	Acinetobacter_calcoaceticus_baumannii_complex	Acinetobacter	Moraxellaceae	Pseudomonadales	Gammaproteobacteria	Proteobacteria	Gram-
GCF_000805525.1_ASM80552v1	Acinetobacter_calcoaceticus_baumannii_complex	Acinetobacter	Moraxellaceae	Pseudomonadales	Gammaproteobacteria	Proteobacteria	Gram-
GCF_000805535.1_ASM80553v1	Acinetobacter_calcoaceticus_baumannii_complex	Acinetobacter	Moraxellaceae	Pseudomonadales	Gammaproteobacteria	Proteobacteria	Gram-
GCF_000805545.1_ASM80554v1	Acinetobacter_calcoaceticus_baumannii_complex	Acinetobacter	Moraxellaceae	Pseudomonadales	Gammaproteobacteria	Proteobacteria	Gram-
GCF_000805595.1_ASM80559v1	Acinetobacter_calcoaceticus_baumannii_complex	Acinetobacter	Moraxellaceae	Pseudomonadales	Gammaproteobacteria	Proteobacteria	Gram-
GCF_000805615.1_ASM80561v1	Acinetobacter_calcoaceticus_baumannii_complex	Acinetobacter	Moraxellaceae	Pseudomonadales	Gammaproteobacteria	Proteobacteria	Gram-
GCF_000805635.1_ASM80563v1	Acinetobacter_calcoaceticus_baumannii_complex	Acinetobacter	Moraxellaceae	Pseudomonadales	Gammaproteobacteria	Proteobacteria	Gram-
GCF_000808765.2_Velvet_assembly_of_Acinetobacter_baumannii_ABUH42783	Acinetobacter_calcoaceticus_baumannii_complex	Acinetobacter	Moraxellaceae	Pseudomonadales	Gammaproteobacteria	Proteobacteria	Gram-
GCF_000808775.3_Velvet_assembly_of_Acinetobacter_baumannii_ABUH504227	Acinetobacter_calcoaceticus_baumannii_complex	Acinetobacter	Moraxellaceae	Pseudomonadales	Gammaproteobacteria	Proteobacteria	Gram-
GCF_000808785.3_Velvet_assembly_of_Acinetobacter_baumannii_ABUH4837	Acinetobacter_calcoaceticus_baumannii_complex	Acinetobacter	Moraxellaceae	Pseudomonadales	Gammaproteobacteria	Proteobacteria	Gram-
GCF_000808815.3_Velvet_assembly_of_Acinetobacter_baumannii_ABUH60486	Acinetobacter_calcoaceticus_baumannii_complex	Acinetobacter	Moraxellaceae	Pseudomonadales	Gammaproteobacteria	Proteobacteria	Gram-
GCF_000808845.3_Velvet_assembly_of_Acinetobacter_baumannii_ABUH319118	Acinetobacter_calcoaceticus_baumannii_complex	Acinetobacter	Moraxellaceae	Pseudomonadales	Gammaproteobacteria	Proteobacteria	Gram-
GCF_000808945.3_Velvet_assembly_of_Acinetobacter_baumannii_ABUH518307	Acinetobacter_calcoaceticus_baumannii_complex	Acinetobacter	Moraxellaceae	Pseudomonadales	Gammaproteobacteria	Proteobacteria	Gram-
GCF_000808985.3_Velvet_assembly_of_Acinetobacter_baumannii_ABUH463346	Acinetobacter_calcoaceticus_baumannii_complex	Acinetobacter	Moraxellaceae	Pseudomonadales	Gammaproteobacteria	Proteobacteria	Gram-
GCF_000809005.3_Velvet_assembly_of_Acinetobacter_baumannii_ABUH304350	Acinetobacter_calcoaceticus_baumannii_complex	Acinetobacter	Moraxellaceae	Pseudomonadales	Gammaproteobacteria	Proteobacteria	Gram-
GCF_000809045.3_Velvet_assembly_of_Acinetobacter_baumannii_ABUH304352	Acinetobacter_calcoaceticus_baumannii_complex	Acinetobacter	Moraxellaceae	Pseudomonadales	Gammaproteobacteria	Proteobacteria	Gram-
GCF_000809065.3_Velvet_assembly_of_Acinetobacter_baumannii_ABUH524354	Acinetobacter_calcoaceticus_baumannii_complex	Acinetobacter	Moraxellaceae	Pseudomonadales	Gammaproteobacteria	Proteobacteria	Gram-
GCF_000809085.3_Velvet_assembly_of_Acinetobacter_baumannii_ABUH404571	Acinetobacter_calcoaceticus_baumannii_complex	Acinetobacter	Moraxellaceae	Pseudomonadales	Gammaproteobacteria	Proteobacteria	Gram-
GCF_000809205.3_ASM80920v3	Acinetobacter_calcoaceticus_baumannii_complex	Acinetobacter	Moraxellaceae	Pseudomonadales	Gammaproteobacteria	Proteobacteria	Gram-
GCF_000809215.3_ASM80921v3	Acinetobacter_calcoaceticus_baumannii_complex	Acinetobacter	Moraxellaceae	Pseudomonadales	Gammaproteobacteria	Proteobacteria	Gram-
GCF_000809225.3_ASM80922v3	Acinetobacter_calcoaceticus_baumannii_complex	Acinetobacter	Moraxellaceae	Pseudomonadales	Gammaproteobacteria	Proteobacteria	Gram-
GCF_000809235.3_ASM80923v3	Acinetobacter_calcoaceticus_baumannii_complex	Acinetobacter	Moraxellaceae	Pseudomonadales	Gammaproteobacteria	Proteobacteria	Gram-
GCF_000809285.3_ASM80928v3	Acinetobacter_calcoaceticus_baumannii_complex	Acinetobacter	Moraxellaceae	Pseudomonadales	Gammaproteobacteria	Proteobacteria	Gram-
GCF_000809305.3_ASM80930v3	Acinetobacter_calcoaceticus_baumannii_complex	Acinetobacter	Moraxellaceae	Pseudomonadales	Gammaproteobacteria	Proteobacteria	Gram-
GCF_000809325.3_ASM80932v3	Acinetobacter_calcoaceticus_baumannii_complex	Acinetobacter	Moraxellaceae	Pseudomonadales	Gammaproteobacteria	Proteobacteria	Gram-
GCF_000809345.3_ASM80934v3	Acinetobacter_calcoaceticus_baumannii_complex	Acinetobacter	Moraxellaceae	Pseudomonadales	Gammaproteobacteria	Proteobacteria	Gram-
GCF_000809365.3_ASM80936v3	Acinetobacter_calcoaceticus_baumannii_complex	Acinetobacter	Moraxellaceae	Pseudomonadales	Gammaproteobacteria	Proteobacteria	Gram-
GCF_000809385.3_ASM80938v3	Acinetobacter_calcoaceticus_baumannii_complex	Acinetobacter	Moraxellaceae	Pseudomonadales	Gammaproteobacteria	Proteobacteria	Gram-
GCF_000809405.3_ASM80940v3	Acinetobacter_calcoaceticus_baumannii_complex	Acinetobacter	Moraxellaceae	Pseudomonadales	Gammaproteobacteria	Proteobacteria	Gram-
GCF_000809425.3_ASM80942v3	Acinetobacter_calcoaceticus_baumannii_complex	Acinetobacter	Moraxellaceae	Pseudomonadales	Gammaproteobacteria	Proteobacteria	Gram-
GCF_000809445.3_ASM80944v3	Acinetobacter_calcoaceticus_baumannii_complex	Acinetobacter	Moraxellaceae	Pseudomonadales	Gammaproteobacteria	Proteobacteria	Gram-
GCF_000809465.3_ASM80946v3	Acinetobacter_calcoaceticus_baumannii_complex	Acinetobacter	Moraxellaceae	Pseudomonadales	Gammaproteobacteria	Proteobacteria	Gram-
GCF_000809525.3_ASM80952v3	Acinetobacter_calcoaceticus_baumannii_complex	Acinetobacter	Moraxellaceae	Pseudomonadales	Gammaproteobacteria	Proteobacteria	Gram-
GCF_000809565.3_ASM80956v3	Acinetobacter_calcoaceticus_baumannii_complex	Acinetobacter	Moraxellaceae	Pseudomonadales	Gammaproteobacteria	Proteobacteria	Gram-
GCF_000809585.3_ASM80958v3	Acinetobacter_calcoaceticus_baumannii_complex	Acinetobacter	Moraxellaceae	Pseudomonadales	Gammaproteobacteria	Proteobacteria	Gram-
GCF_000809605.3_ASM80960v3	Acinetobacter_calcoaceticus_baumannii_complex	Acinetobacter	Moraxellaceae	Pseudomonadales	Gammaproteobacteria	Proteobacteria	Gram-
GCF_000809625.3_ASM80962v3	Acinetobacter_calcoaceticus_baumannii_complex	Acinetobacter	Moraxellaceae	Pseudomonadales	Gammaproteobacteria	Proteobacteria	Gram-
GCF_000809645.3_ASM80964v3	Acinetobacter_calcoaceticus_baumannii_complex	Acinetobacter	Moraxellaceae	Pseudomonadales	Gammaproteobacteria	Proteobacteria	Gram-
GCF_000809665.3_ASM80966v3	Acinetobacter_calcoaceticus_baumannii_complex	Acinetobacter	Moraxellaceae	Pseudomonadales	Gammaproteobacteria	Proteobacteria	Gram-
GCF_000809685.3_ASM80968v3	Acinetobacter_calcoaceticus_baumannii_complex	Acinetobacter	Moraxellaceae	Pseudomonadales	Gammaproteobacteria	Proteobacteria	Gram-
GCF_000809705.3_ASM80970v3	Acinetobacter_calcoaceticus_baumannii_complex	Acinetobacter	Moraxellaceae	Pseudomonadales	Gammaproteobacteria	Proteobacteria	Gram-
GCF_000809725.3_ASM80972v3	Acinetobacter_calcoaceticus_baumannii_complex	Acinetobacter	Moraxellaceae	Pseudomonadales	Gammaproteobacteria	Proteobacteria	Gram-
GCF_000809745.3_ASM80974v3	Acinetobacter_calcoaceticus_baumannii_complex	Acinetobacter	Moraxellaceae	Pseudomonadales	Gammaproteobacteria	Proteobacteria	Gram-
GCF_000809765.3_ASM80976v3	Acinetobacter_calcoaceticus_baumannii_complex	Acinetobacter	Moraxellaceae	Pseudomonadales	Gammaproteobacteria	Proteobacteria	Gram-
GCF_000809785.3_ASM80978v3	Acinetobacter_calcoaceticus_baumannii_complex	Acinetobacter	Moraxellaceae	Pseudomonadales	Gammaproteobacteria	Proteobacteria	Gram-
GCF_000809805.3_ASM80980v3	Acinetobacter_calcoaceticus_baumannii_complex	Acinetobacter	Moraxellaceae	Pseudomonadales	Gammaproteobacteria	Proteobacteria	Gram-
GCF_000809825.3_ASM80982v3	Acinetobacter_calcoaceticus_baumannii_complex	Acinetobacter	Moraxellaceae	Pseudomonadales	Gammaproteobacteria	Proteobacteria	Gram-
GCF_000809845.3_ASM80984v3	Acinetobacter_calcoaceticus_baumannii_complex	Acinetobacter	Moraxellaceae	Pseudomonadales	Gammaproteobacteria	Proteobacteria	Gram-
GCF_000809865.3_ASM80986v3	Acinetobacter_calcoaceticus_baumannii_complex	Acinetobacter	Moraxellaceae	Pseudomonadales	Gammaproteobacteria	Proteobacteria	Gram-
GCF_000809885.2_ASM80988v3	Acinetobacter_calcoaceticus_baumannii_complex	Acinetobacter	Moraxellaceae	Pseudomonadales	Gammaproteobacteria	Proteobacteria	Gram-
GCF_000809905.3_ASM80990v3	Acinetobacter_calcoaceticus_baumannii_complex	Acinetobacter	Moraxellaceae	Pseudomonadales	Gammaproteobacteria	Proteobacteria	Gram-
GCF_000809965.3_ASM80996v3	Acinetobacter_calcoaceticus_baumannii_complex	Acinetobacter	Moraxellaceae	Pseudomonadales	Gammaproteobacteria	Proteobacteria	Gram-
GCF_000810005.3_ASM81000v3	Acinetobacter_calcoaceticus_baumannii_complex	Acinetobacter	Moraxellaceae	Pseudomonadales	Gammaproteobacteria	Proteobacteria	Gram-
GCF_000810045.3_ASM81004v3	Acinetobacter_calcoaceticus_baumannii_complex	Acinetobacter	Moraxellaceae	Pseudomonadales	Gammaproteobacteria	Proteobacteria	Gram-
GCF_000810065.3_ASM81006v3	Acinetobacter_calcoaceticus_baumannii_complex	Acinetobacter	Moraxellaceae	Pseudomonadales	Gammaproteobacteria	Proteobacteria	Gram-
GCF_000810085.3_ASM81008v3	Acinetobacter_calcoaceticus_baumannii_complex	Acinetobacter	Moraxellaceae	Pseudomonadales	Gammaproteobacteria	Proteobacteria	Gram-
GCF_000810125.3_ASM81012v3	Acinetobacter_calcoaceticus_baumannii_complex	Acinetobacter	Moraxellaceae	Pseudomonadales	Gammaproteobacteria	Proteobacteria	Gram-
GCF_000810145.3_ASM81014v3	Acinetobacter_calcoaceticus_baumannii_complex	Acinetobacter	Moraxellaceae	Pseudomonadales	Gammaproteobacteria	Proteobacteria	Gram-
GCF_000810165.3_ASM81016v3	Acinetobacter_calcoaceticus_baumannii_complex	Acinetobacter	Moraxellaceae	Pseudomonadales	Gammaproteobacteria	Proteobacteria	Gram-
GCF_000810185.3_ASM81018v3	Acinetobacter_calcoaceticus_baumannii_complex	Acinetobacter	Moraxellaceae	Pseudomonadales	Gammaproteobacteria	Proteobacteria	Gram-
GCF_000810205.3_Velvet_assembly_of_Acinetobacter_baumannii_UH514_287	Acinetobacter_calcoaceticus_baumannii_complex	Acinetobacter	Moraxellaceae	Pseudomonadales	Gammaproteobacteria	Proteobacteria	Gram-
GCF_000810245.3_ASM81024v3	Acinetobacter_calcoaceticus_baumannii_complex	Acinetobacter	Moraxellaceae	Pseudomonadales	Gammaproteobacteria	Proteobacteria	Gram-
GCF_000810265.3_ASM81026v3	Acinetobacter_calcoaceticus_baumannii_complex	Acinetobacter	Moraxellaceae	Pseudomonadales	Gammaproteobacteria	Proteobacteria	Gram-
GCF_000810285.3_ASM81028v3	Acinetobacter_calcoaceticus_baumannii_complex	Acinetobacter	Moraxellaceae	Pseudomonadales	Gammaproteobacteria	Proteobacteria	Gram-
GCF_000810305.3_ASM81030v3	Acinetobacter_calcoaceticus_baumannii_complex	Acinetobacter	Moraxellaceae	Pseudomonadales	Gammaproteobacteria	Proteobacteria	Gram-
GCF_000810325.3_ASM81032v3	Acinetobacter_calcoaceticus_baumannii_complex	Acinetobacter	Moraxellaceae	Pseudomonadales	Gammaproteobacteria	Proteobacteria	Gram-
GCF_000810345.3_ASM81034v3	Acinetobacter_calcoaceticus_baumannii_complex	Acinetobacter	Moraxellaceae	Pseudomonadales	Gammaproteobacteria	Proteobacteria	Gram-
GCF_000810365.3_ASM81036v3	Acinetobacter_calcoaceticus_baumannii_complex	Acinetobacter	Moraxellaceae	Pseudomonadales	Gammaproteobacteria	Proteobacteria	Gram-
GCF_000810385.3_ASM81038v3	Acinetobacter_calcoaceticus_baumannii_complex	Acinetobacter	Moraxellaceae	Pseudomonadales	Gammaproteobacteria	Proteobacteria	Gram-
GCF_000810425.3_ASM81042v3	Acinetobacter_calcoaceticus_baumannii_complex	Acinetobacter	Moraxellaceae	Pseudomonadales	Gammaproteobacteria	Proteobacteria	Gram-
GCF_000810445.3_ASM81044v3	Acinetobacter_calcoaceticus_baumannii_complex	Acinetobacter	Moraxellaceae	Pseudomonadales	Gammaproteobacteria	Proteobacteria	Gram-
GCF_000810465.3_ASM81046v3	Acinetobacter_calcoaceticus_baumannii_complex	Acinetobacter	Moraxellaceae	Pseudomonadales	Gammaproteobacteria	Proteobacteria	Gram-
GCF_000810485.3_ASM81048v3	Acinetobacter_calcoaceticus_baumannii_complex	Acinetobacter	Moraxellaceae	Pseudomonadales	Gammaproteobacteria	Proteobacteria	Gram-
GCF_000810505.3_ASM81050v3	Acinetobacter_calcoaceticus_baumannii_complex	Acinetobacter	Moraxellaceae	Pseudomonadales	Gammaproteobacteria	Proteobacteria	Gram-
GCF_000810525.3_ASM81052v3	Acinetobacter_calcoaceticus_baumannii_complex	Acinetobacter	Moraxellaceae	Pseudomonadales	Gammaproteobacteria	Proteobacteria	Gram-
GCF_000810545.3_ASM81054v3	Acinetobacter_calcoaceticus_baumannii_complex	Acinetobacter	Moraxellaceae	Pseudomonadales	Gammaproteobacteria	Proteobacteria	Gram-
GCF_000810565.3_ASM81056v3	Acinetobacter_calcoaceticus_baumannii_complex	Acinetobacter	Moraxellaceae	Pseudomonadales	Gammaproteobacteria	Proteobacteria	Gram-
GCF_000810585.3_ASM81058v3	Acinetobacter_calcoaceticus_baumannii_complex	Acinetobacter	Moraxellaceae	Pseudomonadales	Gammaproteobacteria	Proteobacteria	Gram-
GCF_000810605.3_ASM81060v3	Acinetobacter_calcoaceticus_baumannii_complex	Acinetobacter	Moraxellaceae	Pseudomonadales	Gammaproteobacteria	Proteobacteria	Gram-
GCF_000810625.2_ASM81062v3	Acinetobacter_calcoaceticus_baumannii_complex	Acinetobacter	Moraxellaceae	Pseudomonadales	Gammaproteobacteria	Proteobacteria	Gram-
GCF_000810645.3_ASM81064v3	Acinetobacter_calcoaceticus_baumannii_complex	Acinetobacter	Moraxellaceae	Pseudomonadales	Gammaproteobacteria	Proteobacteria	Gram-
GCF_000810665.3_ASM81066v3	Acinetobacter_calcoaceticus_baumannii_complex	Acinetobacter	Moraxellaceae	Pseudomonadales	Gammaproteobacteria	Proteobacteria	Gram-
GCF_000810685.3_ASM81068v3	Acinetobacter_calcoaceticus_baumannii_complex	Acinetobacter	Moraxellaceae	Pseudomonadales	Gammaproteobacteria	Proteobacteria	Gram-
GCF_000810725.3_ASM81072v3	Acinetobacter_calcoaceticus_baumannii_complex	Acinetobacter	Moraxellaceae	Pseudomonadales	Gammaproteobacteria	Proteobacteria	Gram-
GCF_000810745.3_ASM81074v3	Acinetobacter_calcoaceticus_baumannii_complex	Acinetobacter	Moraxellaceae	Pseudomonadales	Gammaproteobacteria	Proteobacteria	Gram-
GCF_000810765.3_ASM81076v3	Acinetobacter_calcoaceticus_baumannii_complex	Acinetobacter	Moraxellaceae	Pseudomonadales	Gammaproteobacteria	Proteobacteria	Gram-
GCF_000810825.3_ASM81082v3	Acinetobacter_calcoaceticus_baumannii_complex	Acinetobacter	Moraxellaceae	Pseudomonadales	Gammaproteobacteria	Proteobacteria	Gram-
GCF_000810835.3_ASM81083v3	Acinetobacter_calcoaceticus_baumannii_complex	Acinetobacter	Moraxellaceae	Pseudomonadales	Gammaproteobacteria	Proteobacteria	Gram-
GCF_000810865.3_ASM81086v3	Acinetobacter_calcoaceticus_baumannii_complex	Acinetobacter	Moraxellaceae	Pseudomonadales	Gammaproteobacteria	Proteobacteria	Gram-
GCF_000810875.3_ASM81087v3	Acinetobacter_calcoaceticus_baumannii_complex	Acinetobacter	Moraxellaceae	Pseudomonadales	Gammaproteobacteria	Proteobacteria	Gram-
GCF_000810905.3_ASM81090v3	Acinetobacter_calcoaceticus_baumannii_complex	Acinetobacter	Moraxellaceae	Pseudomonadales	Gammaproteobacteria	Proteobacteria	Gram-
GCF_000810915.3_ASM81091v3	Acinetobacter_calcoaceticus_baumannii_complex	Acinetobacter	Moraxellaceae	Pseudomonadales	Gammaproteobacteria	Proteobacteria	Gram-
GCF_000810985.3_ASM81098v3	Acinetobacter_calcoaceticus_baumannii_complex	Acinetobacter	Moraxellaceae	Pseudomonadales	Gammaproteobacteria	Proteobacteria	Gram-
GCF_000810995.3_ASM81099v3	Acinetobacter_calcoaceticus_baumannii_complex	Acinetobacter	Moraxellaceae	Pseudomonadales	Gammaproteobacteria	Proteobacteria	Gram-
GCF_000811005.3_ASM81100v3	Acinetobacter_calcoaceticus_baumannii_complex	Acinetobacter	Moraxellaceae	Pseudomonadales	Gammaproteobacteria	Proteobacteria	Gram-
GCF_000811015.3_ASM81101v3	Acinetobacter_calcoaceticus_baumannii_complex	Acinetobacter	Moraxellaceae	Pseudomonadales	Gammaproteobacteria	Proteobacteria	Gram-
GCF_000811065.3_ASM81106v3	Acinetobacter_calcoaceticus_baumannii_complex	Acinetobacter	Moraxellaceae	Pseudomonadales	Gammaproteobacteria	Proteobacteria	Gram-
GCF_000811085.3_ASM81108v3	Acinetobacter_calcoaceticus_baumannii_complex	Acinetobacter	Moraxellaceae	Pseudomonadales	Gammaproteobacteria	Proteobacteria	Gram-
GCF_000811105.3_ASM81110v3	Acinetobacter_calcoaceticus_baumannii_complex	Acinetobacter	Moraxellaceae	Pseudomonadales	Gammaproteobacteria	Proteobacteria	Gram-
GCF_000811145.3_ASM81114v3	Acinetobacter_calcoaceticus_baumannii_complex	Acinetobacter	Moraxellaceae	Pseudomonadales	Gammaproteobacteria	Proteobacteria	Gram-
GCF_000811165.3_ASM81116v3	Acinetobacter_calcoaceticus_baumannii_complex	Acinetobacter	Moraxellaceae	Pseudomonadales	Gammaproteobacteria	Proteobacteria	Gram-
GCF_000811185.3_ASM81118v3	Acinetobacter_calcoaceticus_baumannii_complex	Acinetobacter	Moraxellaceae	Pseudomonadales	Gammaproteobacteria	Proteobacteria	Gram-
GCF_000811205.3_ASM81120v3	Acinetobacter_calcoaceticus_baumannii_complex	Acinetobacter	Moraxellaceae	Pseudomonadales	Gammaproteobacteria	Proteobacteria	Gram-
GCF_000811225.3_ASM81122v3	Acinetobacter_calcoaceticus_baumannii_complex	Acinetobacter	Moraxellaceae	Pseudomonadales	Gammaproteobacteria	Proteobacteria	Gram-
GCF_000811245.3_ASM81124v3	Acinetobacter_calcoaceticus_baumannii_complex	Acinetobacter	Moraxellaceae	Pseudomonadales	Gammaproteobacteria	Proteobacteria	Gram-
GCF_000811265.3_ASM81126v3	Acinetobacter_calcoaceticus_baumannii_complex	Acinetobacter	Moraxellaceae	Pseudomonadales	Gammaproteobacteria	Proteobacteria	Gram-
GCF_000811285.3_ASM81128v3	Acinetobacter_calcoaceticus_baumannii_complex	Acinetobacter	Moraxellaceae	Pseudomonadales	Gammaproteobacteria	Proteobacteria	Gram-
GCF_000811305.3_ASM81130v3	Acinetobacter_calcoaceticus_baumannii_complex	Acinetobacter	Moraxellaceae	Pseudomonadales	Gammaproteobacteria	Proteobacteria	Gram-
GCF_000811325.3_ASM81132v3	Acinetobacter_calcoaceticus_baumannii_complex	Acinetobacter	Moraxellaceae	Pseudomonadales	Gammaproteobacteria	Proteobacteria	Gram-
GCF_000811345.3_ASM81134v3	Acinetobacter_calcoaceticus_baumannii_complex	Acinetobacter	Moraxellaceae	Pseudomonadales	Gammaproteobacteria	Proteobacteria	Gram-
GCF_000811365.3_ASM81136v3	Acinetobacter_calcoaceticus_baumannii_complex	Acinetobacter	Moraxellaceae	Pseudomonadales	Gammaproteobacteria	Proteobacteria	Gram-
GCF_000811405.3_ASM81140v3	Acinetobacter_calcoaceticus_baumannii_complex	Acinetobacter	Moraxellaceae	Pseudomonadales	Gammaproteobacteria	Proteobacteria	Gram-
GCF_000811485.3_ASM81148v3	Acinetobacter_calcoaceticus_baumannii_complex	Acinetobacter	Moraxellaceae	Pseudomonadales	Gammaproteobacteria	Proteobacteria	Gram-
GCF_000811505.3_ASM81150v3	Acinetobacter_calcoaceticus_baumannii_complex	Acinetobacter	Moraxellaceae	Pseudomonadales	Gammaproteobacteria	Proteobacteria	Gram-
GCF_000811545.3_ASM81154v3	Acinetobacter_calcoaceticus_baumannii_complex	Acinetobacter	Moraxellaceae	Pseudomonadales	Gammaproteobacteria	Proteobacteria	Gram-
GCF_000811565.3_ASM81156v3	Acinetobacter_calcoaceticus_baumannii_complex	Acinetobacter	Moraxellaceae	Pseudomonadales	Gammaproteobacteria	Proteobacteria	Gram-
GCF_000811585.3_ASM81158v3	Acinetobacter_calcoaceticus_baumannii_complex	Acinetobacter	Moraxellaceae	Pseudomonadales	Gammaproteobacteria	Proteobacteria	Gram-
GCF_000811605.3_ASM81160v3	Acinetobacter_calcoaceticus_baumannii_complex	Acinetobacter	Moraxellaceae	Pseudomonadales	Gammaproteobacteria	Proteobacteria	Gram-
GCF_000811625.3_ASM81162v3	Acinetobacter_calcoaceticus_baumannii_complex	Acinetobacter	Moraxellaceae	Pseudomonadales	Gammaproteobacteria	Proteobacteria	Gram-
GCF_000811645.3_ASM81164v3	Acinetobacter_calcoaceticus_baumannii_complex	Acinetobacter	Moraxellaceae	Pseudomonadales	Gammaproteobacteria	Proteobacteria	Gram-
GCF_000811665.3_ASM81166v3	Acinetobacter_calcoaceticus_baumannii_complex	Acinetobacter	Moraxellaceae	Pseudomonadales	Gammaproteobacteria	Proteobacteria	Gram-
GCF_000811685.3_ASM81168v3	Acinetobacter_calcoaceticus_baumannii_complex	Acinetobacter	Moraxellaceae	Pseudomonadales	Gammaproteobacteria	Proteobacteria	Gram-
GCF_000811705.3_ASM81170v3	Acinetobacter_calcoaceticus_baumannii_complex	Acinetobacter	Moraxellaceae	Pseudomonadales	Gammaproteobacteria	Proteobacteria	Gram-
GCF_000811725.3_ASM81172v3	Acinetobacter_calcoaceticus_baumannii_complex	Acinetobacter	Moraxellaceae	Pseudomonadales	Gammaproteobacteria	Proteobacteria	Gram-
GCF_000811745.3_ASM81174v3	Acinetobacter_calcoaceticus_baumannii_complex	Acinetobacter	Moraxellaceae	Pseudomonadales	Gammaproteobacteria	Proteobacteria	Gram-
GCF_000811765.3_ASM81176v3	Acinetobacter_calcoaceticus_baumannii_complex	Acinetobacter	Moraxellaceae	Pseudomonadales	Gammaproteobacteria	Proteobacteria	Gram-
GCF_000811785.3_ASM81178v3	Acinetobacter_calcoaceticus_baumannii_complex	Acinetobacter	Moraxellaceae	Pseudomonadales	Gammaproteobacteria	Proteobacteria	Gram-
GCF_000811825.3_ASM81182v3	Acinetobacter_calcoaceticus_baumannii_complex	Acinetobacter	Moraxellaceae	Pseudomonadales	Gammaproteobacteria	Proteobacteria	Gram-
GCF_000811865.3_ASM81186v3	Acinetobacter_calcoaceticus_baumannii_complex	Acinetobacter	Moraxellaceae	Pseudomonadales	Gammaproteobacteria	Proteobacteria	Gram-
GCF_000811885.3_ASM81188v3	Acinetobacter_calcoaceticus_baumannii_complex	Acinetobacter	Moraxellaceae	Pseudomonadales	Gammaproteobacteria	Proteobacteria	Gram-
GCF_000811905.3_ASM81190v3	Acinetobacter_calcoaceticus_baumannii_complex	Acinetobacter	Moraxellaceae	Pseudomonadales	Gammaproteobacteria	Proteobacteria	Gram-
GCF_000811925.3_ASM81192v3	Acinetobacter_calcoaceticus_baumannii_complex	Acinetobacter	Moraxellaceae	Pseudomonadales	Gammaproteobacteria	Proteobacteria	Gram-
GCF_000814345.1_ASM81434v1	Acinetobacter_calcoaceticus_baumannii_complex	Acinetobacter	Moraxellaceae	Pseudomonadales	Gammaproteobacteria	Proteobacteria	Gram-
GCF_000820665.1_CLCgenomics	Acinetobacter_calcoaceticus_baumannii_complex	Acinetobacter	Moraxellaceae	Pseudomonadales	Gammaproteobacteria	Proteobacteria	Gram-
GCF_000820685.1_CLCgenomics	Acinetobacter_calcoaceticus_baumannii_complex	Acinetobacter	Moraxellaceae	Pseudomonadales	Gammaproteobacteria	Proteobacteria	Gram-
GCF_000828795.1_ASM82879v1	Acinetobacter_calcoaceticus_baumannii_complex	Acinetobacter	Moraxellaceae	Pseudomonadales	Gammaproteobacteria	Proteobacteria	Gram-
GCF_000828935.1_ASM82893v1	Acinetobacter_calcoaceticus_baumannii_complex	Acinetobacter	Moraxellaceae	Pseudomonadales	Gammaproteobacteria	Proteobacteria	Gram-
GCF_000830055.1_ASM83005v1	Acinetobacter_calcoaceticus_baumannii_complex	Acinetobacter	Moraxellaceae	Pseudomonadales	Gammaproteobacteria	Proteobacteria	Gram-
GCF_000835995.1_ASM83599v1	Acinetobacter_calcoaceticus_baumannii_complex	Acinetobacter	Moraxellaceae	Pseudomonadales	Gammaproteobacteria	Proteobacteria	Gram-
GCF_000836075.1_ASM83607v1	Acinetobacter_calcoaceticus_baumannii_complex	Acinetobacter	Moraxellaceae	Pseudomonadales	Gammaproteobacteria	Proteobacteria	Gram-
GCF_000836625.1_ASM83662v1	Acinetobacter_calcoaceticus_baumannii_complex	Acinetobacter	Moraxellaceae	Pseudomonadales	Gammaproteobacteria	Proteobacteria	Gram-
GCF_000876055.1_ASM87605v1	Acinetobacter_calcoaceticus_baumannii_complex	Acinetobacter	Moraxellaceae	Pseudomonadales	Gammaproteobacteria	Proteobacteria	Gram-
GCF_000876075.1_ASM87607v1	Acinetobacter_calcoaceticus_baumannii_complex	Acinetobacter	Moraxellaceae	Pseudomonadales	Gammaproteobacteria	Proteobacteria	Gram-
GCF_000876095.1_ASM87609v1	Acinetobacter_calcoaceticus_baumannii_complex	Acinetobacter	Moraxellaceae	Pseudomonadales	Gammaproteobacteria	Proteobacteria	Gram-
GCF_000876445.1_ASM87644v1	Acinetobacter_calcoaceticus_baumannii_complex	Acinetobacter	Moraxellaceae	Pseudomonadales	Gammaproteobacteria	Proteobacteria	Gram-
GCF_000931755.1_ASM93175v1	Acinetobacter_calcoaceticus_baumannii_complex	Acinetobacter	Moraxellaceae	Pseudomonadales	Gammaproteobacteria	Proteobacteria	Gram-
GCF_000939395.1_ASM93939v1	Acinetobacter_calcoaceticus_baumannii_complex	Acinetobacter	Moraxellaceae	Pseudomonadales	Gammaproteobacteria	Proteobacteria	Gram-
GCF_000939405.1_ASM93940v1	Acinetobacter_calcoaceticus_baumannii_complex	Acinetobacter	Moraxellaceae	Pseudomonadales	Gammaproteobacteria	Proteobacteria	Gram-
GCF_000939415.2_HGAP_assembly_of_Acinetobacter_baumannii_ORAB01	Acinetobacter_calcoaceticus_baumannii_complex	Acinetobacter	Moraxellaceae	Pseudomonadales	Gammaproteobacteria	Proteobacteria	Gram-
GCF_000939425.1_ASM93942v1	Acinetobacter_calcoaceticus_baumannii_complex	Acinetobacter	Moraxellaceae	Pseudomonadales	Gammaproteobacteria	Proteobacteria	Gram-
GCF_000939495.1_ASM93949v1	Acinetobacter_calcoaceticus_baumannii_complex	Acinetobacter	Moraxellaceae	Pseudomonadales	Gammaproteobacteria	Proteobacteria	Gram-
GCF_000939535.1_ASM93953v1	Acinetobacter_calcoaceticus_baumannii_complex	Acinetobacter	Moraxellaceae	Pseudomonadales	Gammaproteobacteria	Proteobacteria	Gram-
GCF_000939555.1_ASM93955v1	Acinetobacter_calcoaceticus_baumannii_complex	Acinetobacter	Moraxellaceae	Pseudomonadales	Gammaproteobacteria	Proteobacteria	Gram-
GCF_000939565.1_ASM93956v1	Acinetobacter_calcoaceticus_baumannii_complex	Acinetobacter	Moraxellaceae	Pseudomonadales	Gammaproteobacteria	Proteobacteria	Gram-
GCF_000939575.1_ASM93957v1	Acinetobacter_calcoaceticus_baumannii_complex	Acinetobacter	Moraxellaceae	Pseudomonadales	Gammaproteobacteria	Proteobacteria	Gram-
GCF_000939615.1_ASM93961v1	Acinetobacter_calcoaceticus_baumannii_complex	Acinetobacter	Moraxellaceae	Pseudomonadales	Gammaproteobacteria	Proteobacteria	Gram-
GCF_000939635.1_ASM93963v1	Acinetobacter_calcoaceticus_baumannii_complex	Acinetobacter	Moraxellaceae	Pseudomonadales	Gammaproteobacteria	Proteobacteria	Gram-
GCF_000949035.2_ASM94903v2	Acinetobacter_calcoaceticus_baumannii_complex	Acinetobacter	Moraxellaceae	Pseudomonadales	Gammaproteobacteria	Proteobacteria	Gram-
GCF_000949045.2_ASM94904v2	Acinetobacter_calcoaceticus_baumannii_complex	Acinetobacter	Moraxellaceae	Pseudomonadales	Gammaproteobacteria	Proteobacteria	Gram-
GCF_000949055.2_ASM94905v2	Acinetobacter_calcoaceticus_baumannii_complex	Acinetobacter	Moraxellaceae	Pseudomonadales	Gammaproteobacteria	Proteobacteria	Gram-
GCF_000949065.2_ASM94906v2	Acinetobacter_calcoaceticus_baumannii_complex	Acinetobacter	Moraxellaceae	Pseudomonadales	Gammaproteobacteria	Proteobacteria	Gram-
GCF_000949115.2_ASM94911v2	Acinetobacter_calcoaceticus_baumannii_complex	Acinetobacter	Moraxellaceae	Pseudomonadales	Gammaproteobacteria	Proteobacteria	Gram-
GCF_000949165.2_ASM94916v2	Acinetobacter_calcoaceticus_baumannii_complex	Acinetobacter	Moraxellaceae	Pseudomonadales	Gammaproteobacteria	Proteobacteria	Gram-
GCF_000949175.2_ASM94917v2	Acinetobacter_calcoaceticus_baumannii_complex	Acinetobacter	Moraxellaceae	Pseudomonadales	Gammaproteobacteria	Proteobacteria	Gram-
GCF_000949185.2_ASM94918v2	Acinetobacter_calcoaceticus_baumannii_complex	Acinetobacter	Moraxellaceae	Pseudomonadales	Gammaproteobacteria	Proteobacteria	Gram-
GCF_000949195.2_ASM94919v2	Acinetobacter_calcoaceticus_baumannii_complex	Acinetobacter	Moraxellaceae	Pseudomonadales	Gammaproteobacteria	Proteobacteria	Gram-
GCF_000951165.1_ASM95116v1	Acinetobacter_calcoaceticus_baumannii_complex	Acinetobacter	Moraxellaceae	Pseudomonadales	Gammaproteobacteria	Proteobacteria	Gram-
GCF_000963815.1_ASM96381v1	Acinetobacter_calcoaceticus_baumannii_complex	Acinetobacter	Moraxellaceae	Pseudomonadales	Gammaproteobacteria	Proteobacteria	Gram-
GCF_000966305.1_ASM96630v1	Acinetobacter_calcoaceticus_baumannii_complex	Acinetobacter	Moraxellaceae	Pseudomonadales	Gammaproteobacteria	Proteobacteria	Gram-
GCF_000966505.1_ASM96650v1	Acinetobacter_calcoaceticus_baumannii_complex	Acinetobacter	Moraxellaceae	Pseudomonadales	Gammaproteobacteria	Proteobacteria	Gram-
GCF_000966525.1_ASM96652v1	Acinetobacter_calcoaceticus_baumannii_complex	Acinetobacter	Moraxellaceae	Pseudomonadales	Gammaproteobacteria	Proteobacteria	Gram-
GCF_000969285.1_ASM96928v1	Acinetobacter_calcoaceticus_baumannii_complex	Acinetobacter	Moraxellaceae	Pseudomonadales	Gammaproteobacteria	Proteobacteria	Gram-
GCF_000969295.1_ASM96929v1	Acinetobacter_calcoaceticus_baumannii_complex	Acinetobacter	Moraxellaceae	Pseudomonadales	Gammaproteobacteria	Proteobacteria	Gram-
GCF_000969365.1_ASM96936v1	Acinetobacter_calcoaceticus_baumannii_complex	Acinetobacter	Moraxellaceae	Pseudomonadales	Gammaproteobacteria	Proteobacteria	Gram-
GCF_000969385.1_ASM96938v1	Acinetobacter_calcoaceticus_baumannii_complex	Acinetobacter	Moraxellaceae	Pseudomonadales	Gammaproteobacteria	Proteobacteria	Gram-
GCF_000969465.1_ASM96946v1	Acinetobacter_calcoaceticus_baumannii_complex	Acinetobacter	Moraxellaceae	Pseudomonadales	Gammaproteobacteria	Proteobacteria	Gram-
GCF_000969485.1_ASM96948v1	Acinetobacter_calcoaceticus_baumannii_complex	Acinetobacter	Moraxellaceae	Pseudomonadales	Gammaproteobacteria	Proteobacteria	Gram-
GCF_000972525.1_ASM97252v1	Acinetobacter_calcoaceticus_baumannii_complex	Acinetobacter	Moraxellaceae	Pseudomonadales	Gammaproteobacteria	Proteobacteria	Gram-
GCF_000972625.1_ASM97262v1	Acinetobacter_calcoaceticus_baumannii_complex	Acinetobacter	Moraxellaceae	Pseudomonadales	Gammaproteobacteria	Proteobacteria	Gram-
GCF_000981405.1_ASM98140v1	Acinetobacter_calcoaceticus_baumannii_complex	Acinetobacter	Moraxellaceae	Pseudomonadales	Gammaproteobacteria	Proteobacteria	Gram-
GCF_000988155.1_ASM98815v1	Acinetobacter_calcoaceticus_baumannii_complex	Acinetobacter	Moraxellaceae	Pseudomonadales	Gammaproteobacteria	Proteobacteria	Gram-
GCF_001007685.1_ASM100768v1	Acinetobacter_calcoaceticus_baumannii_complex	Acinetobacter	Moraxellaceae	Pseudomonadales	Gammaproteobacteria	Proteobacteria	Gram-
GCF_001007705.1_ASM100770v1	Acinetobacter_calcoaceticus_baumannii_complex	Acinetobacter	Moraxellaceae	Pseudomonadales	Gammaproteobacteria	Proteobacteria	Gram-
GCF_001007725.1_ASM100772v1	Acinetobacter_calcoaceticus_baumannii_complex	Acinetobacter	Moraxellaceae	Pseudomonadales	Gammaproteobacteria	Proteobacteria	Gram-
GCF_001007745.1_ASM100774v1	Acinetobacter_calcoaceticus_baumannii_complex	Acinetobacter	Moraxellaceae	Pseudomonadales	Gammaproteobacteria	Proteobacteria	Gram-
GCF_001007765.1_ASM100776v1	Acinetobacter_calcoaceticus_baumannii_complex	Acinetobacter	Moraxellaceae	Pseudomonadales	Gammaproteobacteria	Proteobacteria	Gram-
GCF_001007815.1_ASM100781v1	Acinetobacter_calcoaceticus_baumannii_complex	Acinetobacter	Moraxellaceae	Pseudomonadales	Gammaproteobacteria	Proteobacteria	Gram-
GCF_001008125.1_ASM100812v1	Acinetobacter_calcoaceticus_baumannii_complex	Acinetobacter	Moraxellaceae	Pseudomonadales	Gammaproteobacteria	Proteobacteria	Gram-
GCF_001026965.1_ASM102696v1	Acinetobacter_calcoaceticus_baumannii_complex	Acinetobacter	Moraxellaceae	Pseudomonadales	Gammaproteobacteria	Proteobacteria	Gram-
GCF_001027885.1_gdodcwi07_v01	Acinetobacter_calcoaceticus_baumannii_complex	Acinetobacter	Moraxellaceae	Pseudomonadales	Gammaproteobacteria	Proteobacteria	Gram-
GCF_001028265.1_gdodcwi06_v01	Acinetobacter_calcoaceticus_baumannii_complex	Acinetobacter	Moraxellaceae	Pseudomonadales	Gammaproteobacteria	Proteobacteria	Gram-
GCF_001028305.1_gdodcwi04_v01	Acinetobacter_calcoaceticus_baumannii_complex	Acinetobacter	Moraxellaceae	Pseudomonadales	Gammaproteobacteria	Proteobacteria	Gram-
GCF_001028315.1_gdodcwi05_v01	Acinetobacter_calcoaceticus_baumannii_complex	Acinetobacter	Moraxellaceae	Pseudomonadales	Gammaproteobacteria	Proteobacteria	Gram-
GCF_001028325.1_gdodcwi02_v01	Acinetobacter_calcoaceticus_baumannii_complex	Acinetobacter	Moraxellaceae	Pseudomonadales	Gammaproteobacteria	Proteobacteria	Gram-
GCF_001028335.1_gdodcwi03_v01	Acinetobacter_calcoaceticus_baumannii_complex	Acinetobacter	Moraxellaceae	Pseudomonadales	Gammaproteobacteria	Proteobacteria	Gram-
GCF_001028385.1_gdodcwi01_v01	Acinetobacter_calcoaceticus_baumannii_complex	Acinetobacter	Moraxellaceae	Pseudomonadales	Gammaproteobacteria	Proteobacteria	Gram-
GCF_001052015.1_ASM105201v1	Acinetobacter_calcoaceticus_baumannii_complex	Acinetobacter	Moraxellaceae	Pseudomonadales	Gammaproteobacteria	Proteobacteria	Gram-
GCF_001052325.1_ASM105232v1	Acinetobacter_calcoaceticus_baumannii_complex	Acinetobacter	Moraxellaceae	Pseudomonadales	Gammaproteobacteria	Proteobacteria	Gram-
GCF_001052675.1_ASM105267v1	Acinetobacter_calcoaceticus_baumannii_complex	Acinetobacter	Moraxellaceae	Pseudomonadales	Gammaproteobacteria	Proteobacteria	Gram-
GCF_001052775.1_ASM105277v1	Acinetobacter_calcoaceticus_baumannii_complex	Acinetobacter	Moraxellaceae	Pseudomonadales	Gammaproteobacteria	Proteobacteria	Gram-
GCF_001053695.1_ASM105369v1	Acinetobacter_calcoaceticus_baumannii_complex	Acinetobacter	Moraxellaceae	Pseudomonadales	Gammaproteobacteria	Proteobacteria	Gram-
GCF_001053755.1_ASM105375v1	Acinetobacter_calcoaceticus_baumannii_complex	Acinetobacter	Moraxellaceae	Pseudomonadales	Gammaproteobacteria	Proteobacteria	Gram-
GCF_001055965.1_ASM105596v1	Acinetobacter_calcoaceticus_baumannii_complex	Acinetobacter	Moraxellaceae	Pseudomonadales	Gammaproteobacteria	Proteobacteria	Gram-
GCF_001059495.1_ASM105949v1	Acinetobacter_calcoaceticus_baumannii_complex	Acinetobacter	Moraxellaceae	Pseudomonadales	Gammaproteobacteria	Proteobacteria	Gram-
GCF_001077555.1_ASM107755v1	Acinetobacter_calcoaceticus_baumannii_complex	Acinetobacter	Moraxellaceae	Pseudomonadales	Gammaproteobacteria	Proteobacteria	Gram-
GCF_001077565.1_ASM107756v1	Acinetobacter_calcoaceticus_baumannii_complex	Acinetobacter	Moraxellaceae	Pseudomonadales	Gammaproteobacteria	Proteobacteria	Gram-
GCF_001077575.1_ASM107757v1	Acinetobacter_calcoaceticus_baumannii_complex	Acinetobacter	Moraxellaceae	Pseudomonadales	Gammaproteobacteria	Proteobacteria	Gram-
GCF_001077655.1_ASM107765v1	Acinetobacter_calcoaceticus_baumannii_complex	Acinetobacter	Moraxellaceae	Pseudomonadales	Gammaproteobacteria	Proteobacteria	Gram-
GCF_001077675.1_ASM107767v1	Acinetobacter_calcoaceticus_baumannii_complex	Acinetobacter	Moraxellaceae	Pseudomonadales	Gammaproteobacteria	Proteobacteria	Gram-
GCF_001077965.1_ASM107796v1	Acinetobacter_calcoaceticus_baumannii_complex	Acinetobacter	Moraxellaceae	Pseudomonadales	Gammaproteobacteria	Proteobacteria	Gram-
GCF_001261895.2_R2090	Acinetobacter_calcoaceticus_baumannii_complex	Acinetobacter	Moraxellaceae	Pseudomonadales	Gammaproteobacteria	Proteobacteria	Gram-
GCF_001276055.1_ASM127605v1	Acinetobacter_calcoaceticus_baumannii_complex	Acinetobacter	Moraxellaceae	Pseudomonadales	Gammaproteobacteria	Proteobacteria	Gram-
GCF_001276085.1_ASM127608v1	Acinetobacter_calcoaceticus_baumannii_complex	Acinetobacter	Moraxellaceae	Pseudomonadales	Gammaproteobacteria	Proteobacteria	Gram-
GCF_001292715.1_ASM129271v1	Acinetobacter_calcoaceticus_baumannii_complex	Acinetobacter	Moraxellaceae	Pseudomonadales	Gammaproteobacteria	Proteobacteria	Gram-
GCF_001373535.1_Acinetobacter_baumannii_CHI-45-1	Acinetobacter_calcoaceticus_baumannii_complex	Acinetobacter	Moraxellaceae	Pseudomonadales	Gammaproteobacteria	Proteobacteria	Gram-
GCF_001373575.1_A._baumannii_CHI-34	Acinetobacter_calcoaceticus_baumannii_complex	Acinetobacter	Moraxellaceae	Pseudomonadales	Gammaproteobacteria	Proteobacteria	Gram-
GCF_001399655.1_ASM139965v1	Acinetobacter_calcoaceticus_baumannii_complex	Acinetobacter	Moraxellaceae	Pseudomonadales	Gammaproteobacteria	Proteobacteria	Gram-
GCF_001400975.1_ASM140097v1	Acinetobacter_calcoaceticus_baumannii_complex	Acinetobacter	Moraxellaceae	Pseudomonadales	Gammaproteobacteria	Proteobacteria	Gram-
GCF_001414575.1_ASM141457v1	Acinetobacter_calcoaceticus_baumannii_complex	Acinetobacter	Moraxellaceae	Pseudomonadales	Gammaproteobacteria	Proteobacteria	Gram-
GCF_001414645.1_ASM141464v1	Acinetobacter_calcoaceticus_baumannii_complex	Acinetobacter	Moraxellaceae	Pseudomonadales	Gammaproteobacteria	Proteobacteria	Gram-
GCF_001414655.1_ASM141465v1	Acinetobacter_calcoaceticus_baumannii_complex	Acinetobacter	Moraxellaceae	Pseudomonadales	Gammaproteobacteria	Proteobacteria	Gram-
GCF_001414685.1_ASM141468v1	Acinetobacter_calcoaceticus_baumannii_complex	Acinetobacter	Moraxellaceae	Pseudomonadales	Gammaproteobacteria	Proteobacteria	Gram-
GCF_001414865.1_ASM141486v1	Acinetobacter_calcoaceticus_baumannii_complex	Acinetobacter	Moraxellaceae	Pseudomonadales	Gammaproteobacteria	Proteobacteria	Gram-
GCF_001414885.1_ASM141488v1	Acinetobacter_calcoaceticus_baumannii_complex	Acinetobacter	Moraxellaceae	Pseudomonadales	Gammaproteobacteria	Proteobacteria	Gram-
GCF_001414905.1_ASM141490v1	Acinetobacter_calcoaceticus_baumannii_complex	Acinetobacter	Moraxellaceae	Pseudomonadales	Gammaproteobacteria	Proteobacteria	Gram-
GCF_001415085.1_ASM141508v1	Acinetobacter_calcoaceticus_baumannii_complex	Acinetobacter	Moraxellaceae	Pseudomonadales	Gammaproteobacteria	Proteobacteria	Gram-
GCF_001415095.1_ASM141509v1	Acinetobacter_calcoaceticus_baumannii_complex	Acinetobacter	Moraxellaceae	Pseudomonadales	Gammaproteobacteria	Proteobacteria	Gram-
GCF_001415255.1_ASM141525v1	Acinetobacter_calcoaceticus_baumannii_complex	Acinetobacter	Moraxellaceae	Pseudomonadales	Gammaproteobacteria	Proteobacteria	Gram-
GCF_001415275.1_ASM141527v1	Acinetobacter_calcoaceticus_baumannii_complex	Acinetobacter	Moraxellaceae	Pseudomonadales	Gammaproteobacteria	Proteobacteria	Gram-
GCF_001415345.1_ASM141534v1	Acinetobacter_calcoaceticus_baumannii_complex	Acinetobacter	Moraxellaceae	Pseudomonadales	Gammaproteobacteria	Proteobacteria	Gram-
GCF_001415435.1_ASM141543v1	Acinetobacter_calcoaceticus_baumannii_complex	Acinetobacter	Moraxellaceae	Pseudomonadales	Gammaproteobacteria	Proteobacteria	Gram-
GCF_001415465.1_ASM141546v1	Acinetobacter_calcoaceticus_baumannii_complex	Acinetobacter	Moraxellaceae	Pseudomonadales	Gammaproteobacteria	Proteobacteria	Gram-
GCF_001415505.1_ASM141550v1	Acinetobacter_calcoaceticus_baumannii_complex	Acinetobacter	Moraxellaceae	Pseudomonadales	Gammaproteobacteria	Proteobacteria	Gram-
GCF_001415515.1_ASM141551v1	Acinetobacter_calcoaceticus_baumannii_complex	Acinetobacter	Moraxellaceae	Pseudomonadales	Gammaproteobacteria	Proteobacteria	Gram-
GCF_001415535.1_ASM141553v1	Acinetobacter_calcoaceticus_baumannii_complex	Acinetobacter	Moraxellaceae	Pseudomonadales	Gammaproteobacteria	Proteobacteria	Gram-
GCF_001415615.1_ASM141561v1	Acinetobacter_calcoaceticus_baumannii_complex	Acinetobacter	Moraxellaceae	Pseudomonadales	Gammaproteobacteria	Proteobacteria	Gram-
GCF_001415645.1_ASM141564v1	Acinetobacter_calcoaceticus_baumannii_complex	Acinetobacter	Moraxellaceae	Pseudomonadales	Gammaproteobacteria	Proteobacteria	Gram-
GCF_001415695.1_ASM141569v1	Acinetobacter_calcoaceticus_baumannii_complex	Acinetobacter	Moraxellaceae	Pseudomonadales	Gammaproteobacteria	Proteobacteria	Gram-
GCF_001415715.1_ASM141571v1	Acinetobacter_calcoaceticus_baumannii_complex	Acinetobacter	Moraxellaceae	Pseudomonadales	Gammaproteobacteria	Proteobacteria	Gram-
GCF_001415735.1_ASM141573v1	Acinetobacter_calcoaceticus_baumannii_complex	Acinetobacter	Moraxellaceae	Pseudomonadales	Gammaproteobacteria	Proteobacteria	Gram-
GCF_001415765.1_ASM141576v1	Acinetobacter_calcoaceticus_baumannii_complex	Acinetobacter	Moraxellaceae	Pseudomonadales	Gammaproteobacteria	Proteobacteria	Gram-
GCF_001415785.1_ASM141578v1	Acinetobacter_calcoaceticus_baumannii_complex	Acinetobacter	Moraxellaceae	Pseudomonadales	Gammaproteobacteria	Proteobacteria	Gram-
GCF_001415815.1_ASM141581v1	Acinetobacter_calcoaceticus_baumannii_complex	Acinetobacter	Moraxellaceae	Pseudomonadales	Gammaproteobacteria	Proteobacteria	Gram-
GCF_001415835.1_ASM141583v1	Acinetobacter_calcoaceticus_baumannii_complex	Acinetobacter	Moraxellaceae	Pseudomonadales	Gammaproteobacteria	Proteobacteria	Gram-
GCF_001415965.1_ASM141596v1	Acinetobacter_calcoaceticus_baumannii_complex	Acinetobacter	Moraxellaceae	Pseudomonadales	Gammaproteobacteria	Proteobacteria	Gram-
GCF_001415985.1_ASM141598v1	Acinetobacter_calcoaceticus_baumannii_complex	Acinetobacter	Moraxellaceae	Pseudomonadales	Gammaproteobacteria	Proteobacteria	Gram-
GCF_001416015.1_ASM141601v1	Acinetobacter_calcoaceticus_baumannii_complex	Acinetobacter	Moraxellaceae	Pseudomonadales	Gammaproteobacteria	Proteobacteria	Gram-
GCF_001416035.1_ASM141603v1	Acinetobacter_calcoaceticus_baumannii_complex	Acinetobacter	Moraxellaceae	Pseudomonadales	Gammaproteobacteria	Proteobacteria	Gram-
GCF_001416075.1_ASM141607v1	Acinetobacter_calcoaceticus_baumannii_complex	Acinetobacter	Moraxellaceae	Pseudomonadales	Gammaproteobacteria	Proteobacteria	Gram-
GCF_001416095.1_ASM141609v1	Acinetobacter_calcoaceticus_baumannii_complex	Acinetobacter	Moraxellaceae	Pseudomonadales	Gammaproteobacteria	Proteobacteria	Gram-
GCF_001416115.1_ASM141611v1	Acinetobacter_calcoaceticus_baumannii_complex	Acinetobacter	Moraxellaceae	Pseudomonadales	Gammaproteobacteria	Proteobacteria	Gram-
GCF_001416145.1_ASM141614v1	Acinetobacter_calcoaceticus_baumannii_complex	Acinetobacter	Moraxellaceae	Pseudomonadales	Gammaproteobacteria	Proteobacteria	Gram-
GCF_001416155.1_ASM141615v1	Acinetobacter_calcoaceticus_baumannii_complex	Acinetobacter	Moraxellaceae	Pseudomonadales	Gammaproteobacteria	Proteobacteria	Gram-
GCF_001416165.1_ASM141616v1	Acinetobacter_calcoaceticus_baumannii_complex	Acinetobacter	Moraxellaceae	Pseudomonadales	Gammaproteobacteria	Proteobacteria	Gram-
GCF_001416225.1_ASM141622v1	Acinetobacter_calcoaceticus_baumannii_complex	Acinetobacter	Moraxellaceae	Pseudomonadales	Gammaproteobacteria	Proteobacteria	Gram-
GCF_001416235.1_ASM141623v1	Acinetobacter_calcoaceticus_baumannii_complex	Acinetobacter	Moraxellaceae	Pseudomonadales	Gammaproteobacteria	Proteobacteria	Gram-
GCF_001416255.1_ASM141625v1	Acinetobacter_calcoaceticus_baumannii_complex	Acinetobacter	Moraxellaceae	Pseudomonadales	Gammaproteobacteria	Proteobacteria	Gram-
GCF_001416275.1_ASM141627v1	Acinetobacter_calcoaceticus_baumannii_complex	Acinetobacter	Moraxellaceae	Pseudomonadales	Gammaproteobacteria	Proteobacteria	Gram-
GCF_001416305.1_ASM141630v1	Acinetobacter_calcoaceticus_baumannii_complex	Acinetobacter	Moraxellaceae	Pseudomonadales	Gammaproteobacteria	Proteobacteria	Gram-
GCF_001416425.1_ASM141642v1	Acinetobacter_calcoaceticus_baumannii_complex	Acinetobacter	Moraxellaceae	Pseudomonadales	Gammaproteobacteria	Proteobacteria	Gram-
GCF_001416465.1_ASM141646v1	Acinetobacter_calcoaceticus_baumannii_complex	Acinetobacter	Moraxellaceae	Pseudomonadales	Gammaproteobacteria	Proteobacteria	Gram-
GCF_001416565.1_ASM141656v1	Acinetobacter_calcoaceticus_baumannii_complex	Acinetobacter	Moraxellaceae	Pseudomonadales	Gammaproteobacteria	Proteobacteria	Gram-
GCF_001416585.1_ASM141658v1	Acinetobacter_calcoaceticus_baumannii_complex	Acinetobacter	Moraxellaceae	Pseudomonadales	Gammaproteobacteria	Proteobacteria	Gram-
GCF_001416705.1_ASM141670v1	Acinetobacter_calcoaceticus_baumannii_complex	Acinetobacter	Moraxellaceae	Pseudomonadales	Gammaproteobacteria	Proteobacteria	Gram-
GCF_001416715.1_ASM141671v1	Acinetobacter_calcoaceticus_baumannii_complex	Acinetobacter	Moraxellaceae	Pseudomonadales	Gammaproteobacteria	Proteobacteria	Gram-
GCF_001417485.1_ASM141748v1	Acinetobacter_calcoaceticus_baumannii_complex	Acinetobacter	Moraxellaceae	Pseudomonadales	Gammaproteobacteria	Proteobacteria	Gram-
GCF_001420505.1_ASM142050v1	Acinetobacter_calcoaceticus_baumannii_complex	Acinetobacter	Moraxellaceae	Pseudomonadales	Gammaproteobacteria	Proteobacteria	Gram-
GCF_001420515.1_ASM142051v1	Acinetobacter_calcoaceticus_baumannii_complex	Acinetobacter	Moraxellaceae	Pseudomonadales	Gammaproteobacteria	Proteobacteria	Gram-
GCF_001432265.1_ASM143226v1	Acinetobacter_calcoaceticus_baumannii_complex	Acinetobacter	Moraxellaceae	Pseudomonadales	Gammaproteobacteria	Proteobacteria	Gram-
GCF_001432275.1_ASM143227v1	Acinetobacter_calcoaceticus_baumannii_complex	Acinetobacter	Moraxellaceae	Pseudomonadales	Gammaproteobacteria	Proteobacteria	Gram-
GCF_001432455.1_ASM143245v1	Acinetobacter_calcoaceticus_baumannii_complex	Acinetobacter	Moraxellaceae	Pseudomonadales	Gammaproteobacteria	Proteobacteria	Gram-
GCF_001432525.1_ASM143252v1	Acinetobacter_calcoaceticus_baumannii_complex	Acinetobacter	Moraxellaceae	Pseudomonadales	Gammaproteobacteria	Proteobacteria	Gram-
GCF_001432625.1_ASM143262v1	Acinetobacter_calcoaceticus_baumannii_complex	Acinetobacter	Moraxellaceae	Pseudomonadales	Gammaproteobacteria	Proteobacteria	Gram-
GCF_001432665.1_ASM143266v1	Acinetobacter_calcoaceticus_baumannii_complex	Acinetobacter	Moraxellaceae	Pseudomonadales	Gammaproteobacteria	Proteobacteria	Gram-
GCF_001432705.1_ASM143270v1	Acinetobacter_calcoaceticus_baumannii_complex	Acinetobacter	Moraxellaceae	Pseudomonadales	Gammaproteobacteria	Proteobacteria	Gram-
GCF_001432745.1_ASM143274v1	Acinetobacter_calcoaceticus_baumannii_complex	Acinetobacter	Moraxellaceae	Pseudomonadales	Gammaproteobacteria	Proteobacteria	Gram-
GCF_001432755.1_ASM143275v1	Acinetobacter_calcoaceticus_baumannii_complex	Acinetobacter	Moraxellaceae	Pseudomonadales	Gammaproteobacteria	Proteobacteria	Gram-
GCF_001432845.1_ASM143284v1	Acinetobacter_calcoaceticus_baumannii_complex	Acinetobacter	Moraxellaceae	Pseudomonadales	Gammaproteobacteria	Proteobacteria	Gram-
GCF_001433005.1_ASM143300v1	Acinetobacter_calcoaceticus_baumannii_complex	Acinetobacter	Moraxellaceae	Pseudomonadales	Gammaproteobacteria	Proteobacteria	Gram-
GCF_001433055.1_ASM143305v1	Acinetobacter_calcoaceticus_baumannii_complex	Acinetobacter	Moraxellaceae	Pseudomonadales	Gammaproteobacteria	Proteobacteria	Gram-
GCF_001433075.1_ASM143307v1	Acinetobacter_calcoaceticus_baumannii_complex	Acinetobacter	Moraxellaceae	Pseudomonadales	Gammaproteobacteria	Proteobacteria	Gram-
GCF_001433205.1_ASM143320v1	Acinetobacter_calcoaceticus_baumannii_complex	Acinetobacter	Moraxellaceae	Pseudomonadales	Gammaproteobacteria	Proteobacteria	Gram-
GCF_001433355.1_ASM143335v1	Acinetobacter_calcoaceticus_baumannii_complex	Acinetobacter	Moraxellaceae	Pseudomonadales	Gammaproteobacteria	Proteobacteria	Gram-
GCF_001433675.1_ASM143367v1	Acinetobacter_calcoaceticus_baumannii_complex	Acinetobacter	Moraxellaceae	Pseudomonadales	Gammaproteobacteria	Proteobacteria	Gram-
GCF_001441355.1_ASM144135v1	Acinetobacter_calcoaceticus_baumannii_complex	Acinetobacter	Moraxellaceae	Pseudomonadales	Gammaproteobacteria	Proteobacteria	Gram-
GCF_001441405.1_ASM144140v1	Acinetobacter_calcoaceticus_baumannii_complex	Acinetobacter	Moraxellaceae	Pseudomonadales	Gammaproteobacteria	Proteobacteria	Gram-
GCF_001441415.1_ASM144141v1	Acinetobacter_calcoaceticus_baumannii_complex	Acinetobacter	Moraxellaceae	Pseudomonadales	Gammaproteobacteria	Proteobacteria	Gram-
GCF_001441455.1_ASM144145v1	Acinetobacter_calcoaceticus_baumannii_complex	Acinetobacter	Moraxellaceae	Pseudomonadales	Gammaproteobacteria	Proteobacteria	Gram-
GCF_001441465.1_ASM144146v1	Acinetobacter_calcoaceticus_baumannii_complex	Acinetobacter	Moraxellaceae	Pseudomonadales	Gammaproteobacteria	Proteobacteria	Gram-
GCF_001441475.1_ASM144147v1	Acinetobacter_calcoaceticus_baumannii_complex	Acinetobacter	Moraxellaceae	Pseudomonadales	Gammaproteobacteria	Proteobacteria	Gram-
GCF_001441485.1_ASM144148v1	Acinetobacter_calcoaceticus_baumannii_complex	Acinetobacter	Moraxellaceae	Pseudomonadales	Gammaproteobacteria	Proteobacteria	Gram-
GCF_001441545.1_ASM144154v1	Acinetobacter_calcoaceticus_baumannii_complex	Acinetobacter	Moraxellaceae	Pseudomonadales	Gammaproteobacteria	Proteobacteria	Gram-
GCF_001441555.1_ASM144155v1	Acinetobacter_calcoaceticus_baumannii_complex	Acinetobacter	Moraxellaceae	Pseudomonadales	Gammaproteobacteria	Proteobacteria	Gram-
GCF_001441565.1_ASM144156v1	Acinetobacter_calcoaceticus_baumannii_complex	Acinetobacter	Moraxellaceae	Pseudomonadales	Gammaproteobacteria	Proteobacteria	Gram-
GCF_001441625.1_ASM144162v1	Acinetobacter_calcoaceticus_baumannii_complex	Acinetobacter	Moraxellaceae	Pseudomonadales	Gammaproteobacteria	Proteobacteria	Gram-
GCF_001441645.1_ASM144164v1	Acinetobacter_calcoaceticus_baumannii_complex	Acinetobacter	Moraxellaceae	Pseudomonadales	Gammaproteobacteria	Proteobacteria	Gram-
GCF_001442575.1_ASM144257v1	Acinetobacter_calcoaceticus_baumannii_complex	Acinetobacter	Moraxellaceae	Pseudomonadales	Gammaproteobacteria	Proteobacteria	Gram-
GCF_001443265.1_ASM144326v1	Acinetobacter_calcoaceticus_baumannii_complex	Acinetobacter	Moraxellaceae	Pseudomonadales	Gammaproteobacteria	Proteobacteria	Gram-
GCF_001444215.1_ASM144421v1	Acinetobacter_calcoaceticus_baumannii_complex	Acinetobacter	Moraxellaceae	Pseudomonadales	Gammaproteobacteria	Proteobacteria	Gram-
GCF_001444225.1_ASM144422v1	Acinetobacter_calcoaceticus_baumannii_complex	Acinetobacter	Moraxellaceae	Pseudomonadales	Gammaproteobacteria	Proteobacteria	Gram-
GCF_001444255.1_ASM144425v1	Acinetobacter_calcoaceticus_baumannii_complex	Acinetobacter	Moraxellaceae	Pseudomonadales	Gammaproteobacteria	Proteobacteria	Gram-
GCF_001444265.1_ASM144426v1	Acinetobacter_calcoaceticus_baumannii_complex	Acinetobacter	Moraxellaceae	Pseudomonadales	Gammaproteobacteria	Proteobacteria	Gram-
GCF_001446715.1_ASM144671v1	Acinetobacter_calcoaceticus_baumannii_complex	Acinetobacter	Moraxellaceae	Pseudomonadales	Gammaproteobacteria	Proteobacteria	Gram-
GCF_001457535.1_CIP70.10	Acinetobacter_calcoaceticus_baumannii_complex	Acinetobacter	Moraxellaceae	Pseudomonadales	Gammaproteobacteria	Proteobacteria	Gram-
GCF_001471855.1_ASM147185v1	Acinetobacter_calcoaceticus_baumannii_complex	Acinetobacter	Moraxellaceae	Pseudomonadales	Gammaproteobacteria	Proteobacteria	Gram-
GCF_001500225.1_ASM150022v1	Acinetobacter_calcoaceticus_baumannii_complex	Acinetobacter	Moraxellaceae	Pseudomonadales	Gammaproteobacteria	Proteobacteria	Gram-
GCF_001511855.1_9179_4_85	Acinetobacter_calcoaceticus_baumannii_complex	Acinetobacter	Moraxellaceae	Pseudomonadales	Gammaproteobacteria	Proteobacteria	Gram-
GCF_001511875.1_9179_4_76	Acinetobacter_calcoaceticus_baumannii_complex	Acinetobacter	Moraxellaceae	Pseudomonadales	Gammaproteobacteria	Proteobacteria	Gram-
GCF_001511895.1_9179_4_80	Acinetobacter_calcoaceticus_baumannii_complex	Acinetobacter	Moraxellaceae	Pseudomonadales	Gammaproteobacteria	Proteobacteria	Gram-
GCF_001511915.1_7521_8_47	Acinetobacter_calcoaceticus_baumannii_complex	Acinetobacter	Moraxellaceae	Pseudomonadales	Gammaproteobacteria	Proteobacteria	Gram-
GCF_001511935.1_7468_2_60	Acinetobacter_calcoaceticus_baumannii_complex	Acinetobacter	Moraxellaceae	Pseudomonadales	Gammaproteobacteria	Proteobacteria	Gram-
GCF_001511975.1_7468_2_93	Acinetobacter_calcoaceticus_baumannii_complex	Acinetobacter	Moraxellaceae	Pseudomonadales	Gammaproteobacteria	Proteobacteria	Gram-
GCF_001511995.1_7521_8_27	Acinetobacter_calcoaceticus_baumannii_complex	Acinetobacter	Moraxellaceae	Pseudomonadales	Gammaproteobacteria	Proteobacteria	Gram-
GCF_001512015.1_7521_8_25	Acinetobacter_calcoaceticus_baumannii_complex	Acinetobacter	Moraxellaceae	Pseudomonadales	Gammaproteobacteria	Proteobacteria	Gram-
GCF_001512035.1_7521_8_32	Acinetobacter_calcoaceticus_baumannii_complex	Acinetobacter	Moraxellaceae	Pseudomonadales	Gammaproteobacteria	Proteobacteria	Gram-
GCF_001512055.1_7468_2_74	Acinetobacter_calcoaceticus_baumannii_complex	Acinetobacter	Moraxellaceae	Pseudomonadales	Gammaproteobacteria	Proteobacteria	Gram-
GCF_001512075.1_7521_8_28	Acinetobacter_calcoaceticus_baumannii_complex	Acinetobacter	Moraxellaceae	Pseudomonadales	Gammaproteobacteria	Proteobacteria	Gram-
GCF_001512095.1_7521_8_38	Acinetobacter_calcoaceticus_baumannii_complex	Acinetobacter	Moraxellaceae	Pseudomonadales	Gammaproteobacteria	Proteobacteria	Gram-
GCF_001512115.1_9179_4_82	Acinetobacter_calcoaceticus_baumannii_complex	Acinetobacter	Moraxellaceae	Pseudomonadales	Gammaproteobacteria	Proteobacteria	Gram-
GCF_001512135.1_7468_2_79	Acinetobacter_calcoaceticus_baumannii_complex	Acinetobacter	Moraxellaceae	Pseudomonadales	Gammaproteobacteria	Proteobacteria	Gram-
GCF_001512155.1_7521_8_36	Acinetobacter_calcoaceticus_baumannii_complex	Acinetobacter	Moraxellaceae	Pseudomonadales	Gammaproteobacteria	Proteobacteria	Gram-
GCF_001512175.1_7468_2_75	Acinetobacter_calcoaceticus_baumannii_complex	Acinetobacter	Moraxellaceae	Pseudomonadales	Gammaproteobacteria	Proteobacteria	Gram-
GCF_001512195.1_7468_2_95	Acinetobacter_calcoaceticus_baumannii_complex	Acinetobacter	Moraxellaceae	Pseudomonadales	Gammaproteobacteria	Proteobacteria	Gram-
GCF_001512215.1_9179_4_6	Acinetobacter_calcoaceticus_baumannii_complex	Acinetobacter	Moraxellaceae	Pseudomonadales	Gammaproteobacteria	Proteobacteria	Gram-
GCF_001512235.1_7468_2_91	Acinetobacter_calcoaceticus_baumannii_complex	Acinetobacter	Moraxellaceae	Pseudomonadales	Gammaproteobacteria	Proteobacteria	Gram-
GCF_001512255.1_7521_8_39	Acinetobacter_calcoaceticus_baumannii_complex	Acinetobacter	Moraxellaceae	Pseudomonadales	Gammaproteobacteria	Proteobacteria	Gram-
GCF_001514375.1_ASM151437v1	Acinetobacter_calcoaceticus_baumannii_complex	Acinetobacter	Moraxellaceae	Pseudomonadales	Gammaproteobacteria	Proteobacteria	Gram-
GCF_001516805.1_ASM151680v1	Acinetobacter_calcoaceticus_baumannii_complex	Acinetobacter	Moraxellaceae	Pseudomonadales	Gammaproteobacteria	Proteobacteria	Gram-
GCF_001517645.1_R2091	Acinetobacter_calcoaceticus_baumannii_complex	Acinetobacter	Moraxellaceae	Pseudomonadales	Gammaproteobacteria	Proteobacteria	Gram-
GCF_001518715.1_ASM151871v1	Acinetobacter_calcoaceticus_baumannii_complex	Acinetobacter	Moraxellaceae	Pseudomonadales	Gammaproteobacteria	Proteobacteria	Gram-
GCF_001531135.1_ASM153113v1	Acinetobacter_calcoaceticus_baumannii_complex	Acinetobacter	Moraxellaceae	Pseudomonadales	Gammaproteobacteria	Proteobacteria	Gram-
GCF_001531205.1_ASM153120v1	Acinetobacter_calcoaceticus_baumannii_complex	Acinetobacter	Moraxellaceae	Pseudomonadales	Gammaproteobacteria	Proteobacteria	Gram-
GCF_001531265.1_ASM153126v1	Acinetobacter_calcoaceticus_baumannii_complex	Acinetobacter	Moraxellaceae	Pseudomonadales	Gammaproteobacteria	Proteobacteria	Gram-
GCF_001531455.1_ASM153145v1	Acinetobacter_calcoaceticus_baumannii_complex	Acinetobacter	Moraxellaceae	Pseudomonadales	Gammaproteobacteria	Proteobacteria	Gram-
GCF_001541025.1_ASM154102v1	Acinetobacter_calcoaceticus_baumannii_complex	Acinetobacter	Moraxellaceae	Pseudomonadales	Gammaproteobacteria	Proteobacteria	Gram-
GCF_001541035.1_ASM154103v1	Acinetobacter_calcoaceticus_baumannii_complex	Acinetobacter	Moraxellaceae	Pseudomonadales	Gammaproteobacteria	Proteobacteria	Gram-
GCF_001541045.1_ASM154104v1	Acinetobacter_calcoaceticus_baumannii_complex	Acinetobacter	Moraxellaceae	Pseudomonadales	Gammaproteobacteria	Proteobacteria	Gram-
GCF_001541425.1_ASM154142v1	Acinetobacter_calcoaceticus_baumannii_complex	Acinetobacter	Moraxellaceae	Pseudomonadales	Gammaproteobacteria	Proteobacteria	Gram-
GCF_001541455.1_ASM154145v1	Acinetobacter_calcoaceticus_baumannii_complex	Acinetobacter	Moraxellaceae	Pseudomonadales	Gammaproteobacteria	Proteobacteria	Gram-
GCF_001541525.1_ASM154152v1	Acinetobacter_calcoaceticus_baumannii_complex	Acinetobacter	Moraxellaceae	Pseudomonadales	Gammaproteobacteria	Proteobacteria	Gram-
GCF_001541685.1_ASM154168v1	Acinetobacter_calcoaceticus_baumannii_complex	Acinetobacter	Moraxellaceae	Pseudomonadales	Gammaproteobacteria	Proteobacteria	Gram-
GCF_001541695.1_ASM154169v1	Acinetobacter_calcoaceticus_baumannii_complex	Acinetobacter	Moraxellaceae	Pseudomonadales	Gammaproteobacteria	Proteobacteria	Gram-
GCF_001541705.1_ASM154170v1	Acinetobacter_calcoaceticus_baumannii_complex	Acinetobacter	Moraxellaceae	Pseudomonadales	Gammaproteobacteria	Proteobacteria	Gram-
GCF_001541725.1_ASM154172v1	Acinetobacter_calcoaceticus_baumannii_complex	Acinetobacter	Moraxellaceae	Pseudomonadales	Gammaproteobacteria	Proteobacteria	Gram-
GCF_001541765.1_ASM154176v1	Acinetobacter_calcoaceticus_baumannii_complex	Acinetobacter	Moraxellaceae	Pseudomonadales	Gammaproteobacteria	Proteobacteria	Gram-
GCF_001541775.1_ASM154177v1	Acinetobacter_calcoaceticus_baumannii_complex	Acinetobacter	Moraxellaceae	Pseudomonadales	Gammaproteobacteria	Proteobacteria	Gram-
GCF_001541795.1_ASM154179v1	Acinetobacter_calcoaceticus_baumannii_complex	Acinetobacter	Moraxellaceae	Pseudomonadales	Gammaproteobacteria	Proteobacteria	Gram-
GCF_001541875.1_ASM154187v1	Acinetobacter_calcoaceticus_baumannii_complex	Acinetobacter	Moraxellaceae	Pseudomonadales	Gammaproteobacteria	Proteobacteria	Gram-
GCF_001543995.1_ASM154399v1	Acinetobacter_calcoaceticus_baumannii_complex	Acinetobacter	Moraxellaceae	Pseudomonadales	Gammaproteobacteria	Proteobacteria	Gram-
GCF_001544395.1_P630	Acinetobacter_calcoaceticus_baumannii_complex	Acinetobacter	Moraxellaceae	Pseudomonadales	Gammaproteobacteria	Proteobacteria	Gram-
GCF_001549575.1_ASM154957v1	Acinetobacter_calcoaceticus_baumannii_complex	Acinetobacter	Moraxellaceae	Pseudomonadales	Gammaproteobacteria	Proteobacteria	Gram-
GCF_001573065.1_ASM157306v1	Acinetobacter_calcoaceticus_baumannii_complex	Acinetobacter	Moraxellaceae	Pseudomonadales	Gammaproteobacteria	Proteobacteria	Gram-
GCF_001573085.1_ASM157308v1	Acinetobacter_calcoaceticus_baumannii_complex	Acinetobacter	Moraxellaceae	Pseudomonadales	Gammaproteobacteria	Proteobacteria	Gram-
GCF_001573105.1_ASM157310v1	Acinetobacter_calcoaceticus_baumannii_complex	Acinetobacter	Moraxellaceae	Pseudomonadales	Gammaproteobacteria	Proteobacteria	Gram-
GCF_001573125.1_ASM157312v1	Acinetobacter_calcoaceticus_baumannii_complex	Acinetobacter	Moraxellaceae	Pseudomonadales	Gammaproteobacteria	Proteobacteria	Gram-
GCF_001576615.1_ASM157661v1	Acinetobacter_calcoaceticus_baumannii_complex	Acinetobacter	Moraxellaceae	Pseudomonadales	Gammaproteobacteria	Proteobacteria	Gram-
GCF_001578145.1_ASM157814v1	Acinetobacter_calcoaceticus_baumannii_complex	Acinetobacter	Moraxellaceae	Pseudomonadales	Gammaproteobacteria	Proteobacteria	Gram-
GCF_001611995.1_ASM161199v1	Acinetobacter_calcoaceticus_baumannii_complex	Acinetobacter	Moraxellaceae	Pseudomonadales	Gammaproteobacteria	Proteobacteria	Gram-
GCF_001612005.1_ASM161200v1	Acinetobacter_calcoaceticus_baumannii_complex	Acinetobacter	Moraxellaceae	Pseudomonadales	Gammaproteobacteria	Proteobacteria	Gram-
GCF_001612015.1_ASM161201v1	Acinetobacter_calcoaceticus_baumannii_complex	Acinetobacter	Moraxellaceae	Pseudomonadales	Gammaproteobacteria	Proteobacteria	Gram-
GCF_001612025.1_ASM161202v1	Acinetobacter_calcoaceticus_baumannii_complex	Acinetobacter	Moraxellaceae	Pseudomonadales	Gammaproteobacteria	Proteobacteria	Gram-
GCF_001612075.1_ASM161207v1	Acinetobacter_calcoaceticus_baumannii_complex	Acinetobacter	Moraxellaceae	Pseudomonadales	Gammaproteobacteria	Proteobacteria	Gram-
GCF_001612095.1_ASM161209v1	Acinetobacter_calcoaceticus_baumannii_complex	Acinetobacter	Moraxellaceae	Pseudomonadales	Gammaproteobacteria	Proteobacteria	Gram-
GCF_001612105.1_ASM161210v1	Acinetobacter_calcoaceticus_baumannii_complex	Acinetobacter	Moraxellaceae	Pseudomonadales	Gammaproteobacteria	Proteobacteria	Gram-
GCF_001612115.1_ASM161211v1	Acinetobacter_calcoaceticus_baumannii_complex	Acinetobacter	Moraxellaceae	Pseudomonadales	Gammaproteobacteria	Proteobacteria	Gram-
GCF_001612155.1_ASM161215v1	Acinetobacter_calcoaceticus_baumannii_complex	Acinetobacter	Moraxellaceae	Pseudomonadales	Gammaproteobacteria	Proteobacteria	Gram-
GCF_001612175.1_ASM161217v1	Acinetobacter_calcoaceticus_baumannii_complex	Acinetobacter	Moraxellaceae	Pseudomonadales	Gammaproteobacteria	Proteobacteria	Gram-
GCF_001612185.1_ASM161218v1	Acinetobacter_calcoaceticus_baumannii_complex	Acinetobacter	Moraxellaceae	Pseudomonadales	Gammaproteobacteria	Proteobacteria	Gram-
GCF_001612215.1_ASM161221v1	Acinetobacter_calcoaceticus_baumannii_complex	Acinetobacter	Moraxellaceae	Pseudomonadales	Gammaproteobacteria	Proteobacteria	Gram-
GCF_001612235.1_ASM161223v1	Acinetobacter_calcoaceticus_baumannii_complex	Acinetobacter	Moraxellaceae	Pseudomonadales	Gammaproteobacteria	Proteobacteria	Gram-
GCF_001612255.1_ASM161225v1	Acinetobacter_calcoaceticus_baumannii_complex	Acinetobacter	Moraxellaceae	Pseudomonadales	Gammaproteobacteria	Proteobacteria	Gram-
GCF_001612275.1_ASM161227v1	Acinetobacter_calcoaceticus_baumannii_complex	Acinetobacter	Moraxellaceae	Pseudomonadales	Gammaproteobacteria	Proteobacteria	Gram-
GCF_001612285.1_ASM161228v1	Acinetobacter_calcoaceticus_baumannii_complex	Acinetobacter	Moraxellaceae	Pseudomonadales	Gammaproteobacteria	Proteobacteria	Gram-
GCF_001612315.1_ASM161231v1	Acinetobacter_calcoaceticus_baumannii_complex	Acinetobacter	Moraxellaceae	Pseudomonadales	Gammaproteobacteria	Proteobacteria	Gram-
GCF_001612335.1_ASM161233v1	Acinetobacter_calcoaceticus_baumannii_complex	Acinetobacter	Moraxellaceae	Pseudomonadales	Gammaproteobacteria	Proteobacteria	Gram-
GCF_001612355.1_ASM161235v1	Acinetobacter_calcoaceticus_baumannii_complex	Acinetobacter	Moraxellaceae	Pseudomonadales	Gammaproteobacteria	Proteobacteria	Gram-
GCF_001612365.1_ASM161236v1	Acinetobacter_calcoaceticus_baumannii_complex	Acinetobacter	Moraxellaceae	Pseudomonadales	Gammaproteobacteria	Proteobacteria	Gram-
GCF_001612395.1_ASM161239v1	Acinetobacter_calcoaceticus_baumannii_complex	Acinetobacter	Moraxellaceae	Pseudomonadales	Gammaproteobacteria	Proteobacteria	Gram-
GCF_001612435.1_ASM161243v1	Acinetobacter_calcoaceticus_baumannii_complex	Acinetobacter	Moraxellaceae	Pseudomonadales	Gammaproteobacteria	Proteobacteria	Gram-
GCF_001612455.1_ASM161245v1	Acinetobacter_calcoaceticus_baumannii_complex	Acinetobacter	Moraxellaceae	Pseudomonadales	Gammaproteobacteria	Proteobacteria	Gram-
GCF_001617825.1_ASM161782v1	Acinetobacter_calcoaceticus_baumannii_complex	Acinetobacter	Moraxellaceae	Pseudomonadales	Gammaproteobacteria	Proteobacteria	Gram-
GCF_001617835.1_ASM161783v1	Acinetobacter_calcoaceticus_baumannii_complex	Acinetobacter	Moraxellaceae	Pseudomonadales	Gammaproteobacteria	Proteobacteria	Gram-
GCF_001617885.1_ASM161788v1	Acinetobacter_calcoaceticus_baumannii_complex	Acinetobacter	Moraxellaceae	Pseudomonadales	Gammaproteobacteria	Proteobacteria	Gram-
GCF_001617895.1_ASM161789v1	Acinetobacter_calcoaceticus_baumannii_complex	Acinetobacter	Moraxellaceae	Pseudomonadales	Gammaproteobacteria	Proteobacteria	Gram-
GCF_001617915.1_ASM161791v1	Acinetobacter_calcoaceticus_baumannii_complex	Acinetobacter	Moraxellaceae	Pseudomonadales	Gammaproteobacteria	Proteobacteria	Gram-
GCF_001617945.1_ASM161794v1	Acinetobacter_calcoaceticus_baumannii_complex	Acinetobacter	Moraxellaceae	Pseudomonadales	Gammaproteobacteria	Proteobacteria	Gram-
GCF_001618125.1_ASM161812v1	Acinetobacter_calcoaceticus_baumannii_complex	Acinetobacter	Moraxellaceae	Pseudomonadales	Gammaproteobacteria	Proteobacteria	Gram-
GCF_001624975.1_ASM162497v1	Acinetobacter_calcoaceticus_baumannii_complex	Acinetobacter	Moraxellaceae	Pseudomonadales	Gammaproteobacteria	Proteobacteria	Gram-
GCF_001636235.1_ASM163623v1	Acinetobacter_calcoaceticus_baumannii_complex	Acinetobacter	Moraxellaceae	Pseudomonadales	Gammaproteobacteria	Proteobacteria	Gram-
GCF_001640065.1_ASM164006v1	Acinetobacter_calcoaceticus_baumannii_complex	Acinetobacter	Moraxellaceae	Pseudomonadales	Gammaproteobacteria	Proteobacteria	Gram-
GCF_001648035.1_ASM164803v1	Acinetobacter_calcoaceticus_baumannii_complex	Acinetobacter	Moraxellaceae	Pseudomonadales	Gammaproteobacteria	Proteobacteria	Gram-
GCF_001649595.1_ASM164959v1	Acinetobacter_calcoaceticus_baumannii_complex	Acinetobacter	Moraxellaceae	Pseudomonadales	Gammaproteobacteria	Proteobacteria	Gram-
GCF_001649615.1_ASM164961v1	Acinetobacter_calcoaceticus_baumannii_complex	Acinetobacter	Moraxellaceae	Pseudomonadales	Gammaproteobacteria	Proteobacteria	Gram-
GCF_001649625.1_ASM164962v1	Acinetobacter_calcoaceticus_baumannii_complex	Acinetobacter	Moraxellaceae	Pseudomonadales	Gammaproteobacteria	Proteobacteria	Gram-
GCF_001649675.1_ASM164967v1	Acinetobacter_calcoaceticus_baumannii_complex	Acinetobacter	Moraxellaceae	Pseudomonadales	Gammaproteobacteria	Proteobacteria	Gram-
GCF_001649705.1_ASM164970v1	Acinetobacter_calcoaceticus_baumannii_complex	Acinetobacter	Moraxellaceae	Pseudomonadales	Gammaproteobacteria	Proteobacteria	Gram-
GCF_001649765.1_ASM164976v1	Acinetobacter_calcoaceticus_baumannii_complex	Acinetobacter	Moraxellaceae	Pseudomonadales	Gammaproteobacteria	Proteobacteria	Gram-
GCF_001649795.1_ASM164979v1	Acinetobacter_calcoaceticus_baumannii_complex	Acinetobacter	Moraxellaceae	Pseudomonadales	Gammaproteobacteria	Proteobacteria	Gram-
GCF_001649805.1_ASM164980v1	Acinetobacter_calcoaceticus_baumannii_complex	Acinetobacter	Moraxellaceae	Pseudomonadales	Gammaproteobacteria	Proteobacteria	Gram-
GCF_001649815.1_ASM164981v1	Acinetobacter_calcoaceticus_baumannii_complex	Acinetobacter	Moraxellaceae	Pseudomonadales	Gammaproteobacteria	Proteobacteria	Gram-
GCF_001649835.1_ASM164983v1	Acinetobacter_calcoaceticus_baumannii_complex	Acinetobacter	Moraxellaceae	Pseudomonadales	Gammaproteobacteria	Proteobacteria	Gram-
GCF_001649875.1_ASM164987v1	Acinetobacter_calcoaceticus_baumannii_complex	Acinetobacter	Moraxellaceae	Pseudomonadales	Gammaproteobacteria	Proteobacteria	Gram-
GCF_001649895.1_ASM164989v1	Acinetobacter_calcoaceticus_baumannii_complex	Acinetobacter	Moraxellaceae	Pseudomonadales	Gammaproteobacteria	Proteobacteria	Gram-
GCF_001649955.1_ASM164995v1	Acinetobacter_calcoaceticus_baumannii_complex	Acinetobacter	Moraxellaceae	Pseudomonadales	Gammaproteobacteria	Proteobacteria	Gram-
GCF_001649975.1_ASM164997v1	Acinetobacter_calcoaceticus_baumannii_complex	Acinetobacter	Moraxellaceae	Pseudomonadales	Gammaproteobacteria	Proteobacteria	Gram-
GCF_001661665.1_ASM166166v1	Acinetobacter_calcoaceticus_baumannii_complex	Acinetobacter	Moraxellaceae	Pseudomonadales	Gammaproteobacteria	Proteobacteria	Gram-
GCF_001664565.1_ASM166456v1	Acinetobacter_calcoaceticus_baumannii_complex	Acinetobacter	Moraxellaceae	Pseudomonadales	Gammaproteobacteria	Proteobacteria	Gram-
GCF_001664575.1_ASM166457v1	Acinetobacter_calcoaceticus_baumannii_complex	Acinetobacter	Moraxellaceae	Pseudomonadales	Gammaproteobacteria	Proteobacteria	Gram-
GCF_001664585.1_ASM166458v1	Acinetobacter_calcoaceticus_baumannii_complex	Acinetobacter	Moraxellaceae	Pseudomonadales	Gammaproteobacteria	Proteobacteria	Gram-
GCF_001664595.1_ASM166459v1	Acinetobacter_calcoaceticus_baumannii_complex	Acinetobacter	Moraxellaceae	Pseudomonadales	Gammaproteobacteria	Proteobacteria	Gram-
GCF_001664645.1_ASM166464v1	Acinetobacter_calcoaceticus_baumannii_complex	Acinetobacter	Moraxellaceae	Pseudomonadales	Gammaproteobacteria	Proteobacteria	Gram-
GCF_001664655.1_ASM166465v1	Acinetobacter_calcoaceticus_baumannii_complex	Acinetobacter	Moraxellaceae	Pseudomonadales	Gammaproteobacteria	Proteobacteria	Gram-
GCF_001664665.1_ASM166466v1	Acinetobacter_calcoaceticus_baumannii_complex	Acinetobacter	Moraxellaceae	Pseudomonadales	Gammaproteobacteria	Proteobacteria	Gram-
GCF_001664685.1_ASM166468v1	Acinetobacter_calcoaceticus_baumannii_complex	Acinetobacter	Moraxellaceae	Pseudomonadales	Gammaproteobacteria	Proteobacteria	Gram-
GCF_001664725.1_ASM166472v1	Acinetobacter_calcoaceticus_baumannii_complex	Acinetobacter	Moraxellaceae	Pseudomonadales	Gammaproteobacteria	Proteobacteria	Gram-
GCF_001664735.1_ASM166473v1	Acinetobacter_calcoaceticus_baumannii_complex	Acinetobacter	Moraxellaceae	Pseudomonadales	Gammaproteobacteria	Proteobacteria	Gram-
GCF_001664755.1_ASM166475v1	Acinetobacter_calcoaceticus_baumannii_complex	Acinetobacter	Moraxellaceae	Pseudomonadales	Gammaproteobacteria	Proteobacteria	Gram-
GCF_001664765.1_ASM166476v1	Acinetobacter_calcoaceticus_baumannii_complex	Acinetobacter	Moraxellaceae	Pseudomonadales	Gammaproteobacteria	Proteobacteria	Gram-
GCF_001664805.1_ASM166480v1	Acinetobacter_calcoaceticus_baumannii_complex	Acinetobacter	Moraxellaceae	Pseudomonadales	Gammaproteobacteria	Proteobacteria	Gram-
GCF_001664835.1_ASM166483v1	Acinetobacter_calcoaceticus_baumannii_complex	Acinetobacter	Moraxellaceae	Pseudomonadales	Gammaproteobacteria	Proteobacteria	Gram-
GCF_001664855.1_ASM166485v1	Acinetobacter_calcoaceticus_baumannii_complex	Acinetobacter	Moraxellaceae	Pseudomonadales	Gammaproteobacteria	Proteobacteria	Gram-
GCF_001664885.1_ASM166488v1	Acinetobacter_calcoaceticus_baumannii_complex	Acinetobacter	Moraxellaceae	Pseudomonadales	Gammaproteobacteria	Proteobacteria	Gram-
GCF_001664895.1_ASM166489v1	Acinetobacter_calcoaceticus_baumannii_complex	Acinetobacter	Moraxellaceae	Pseudomonadales	Gammaproteobacteria	Proteobacteria	Gram-
GCF_001664905.1_ASM166490v1	Acinetobacter_calcoaceticus_baumannii_complex	Acinetobacter	Moraxellaceae	Pseudomonadales	Gammaproteobacteria	Proteobacteria	Gram-
GCF_001664915.1_ASM166491v1	Acinetobacter_calcoaceticus_baumannii_complex	Acinetobacter	Moraxellaceae	Pseudomonadales	Gammaproteobacteria	Proteobacteria	Gram-
GCF_001664965.1_ASM166496v1	Acinetobacter_calcoaceticus_baumannii_complex	Acinetobacter	Moraxellaceae	Pseudomonadales	Gammaproteobacteria	Proteobacteria	Gram-
GCF_001664975.1_ASM166497v1	Acinetobacter_calcoaceticus_baumannii_complex	Acinetobacter	Moraxellaceae	Pseudomonadales	Gammaproteobacteria	Proteobacteria	Gram-
GCF_001664985.1_ASM166498v1	Acinetobacter_calcoaceticus_baumannii_complex	Acinetobacter	Moraxellaceae	Pseudomonadales	Gammaproteobacteria	Proteobacteria	Gram-
GCF_001665005.1_ASM166500v1	Acinetobacter_calcoaceticus_baumannii_complex	Acinetobacter	Moraxellaceae	Pseudomonadales	Gammaproteobacteria	Proteobacteria	Gram-
GCF_001665045.1_ASM166504v1	Acinetobacter_calcoaceticus_baumannii_complex	Acinetobacter	Moraxellaceae	Pseudomonadales	Gammaproteobacteria	Proteobacteria	Gram-
GCF_001665055.1_ASM166505v1	Acinetobacter_calcoaceticus_baumannii_complex	Acinetobacter	Moraxellaceae	Pseudomonadales	Gammaproteobacteria	Proteobacteria	Gram-
GCF_001665065.1_ASM166506v1	Acinetobacter_calcoaceticus_baumannii_complex	Acinetobacter	Moraxellaceae	Pseudomonadales	Gammaproteobacteria	Proteobacteria	Gram-
GCF_001665095.1_ASM166509v1	Acinetobacter_calcoaceticus_baumannii_complex	Acinetobacter	Moraxellaceae	Pseudomonadales	Gammaproteobacteria	Proteobacteria	Gram-
GCF_001665125.1_ASM166512v1	Acinetobacter_calcoaceticus_baumannii_complex	Acinetobacter	Moraxellaceae	Pseudomonadales	Gammaproteobacteria	Proteobacteria	Gram-
GCF_001665145.1_ASM166514v1	Acinetobacter_calcoaceticus_baumannii_complex	Acinetobacter	Moraxellaceae	Pseudomonadales	Gammaproteobacteria	Proteobacteria	Gram-
GCF_001665155.1_ASM166515v1	Acinetobacter_calcoaceticus_baumannii_complex	Acinetobacter	Moraxellaceae	Pseudomonadales	Gammaproteobacteria	Proteobacteria	Gram-
GCF_001665175.1_ASM166517v1	Acinetobacter_calcoaceticus_baumannii_complex	Acinetobacter	Moraxellaceae	Pseudomonadales	Gammaproteobacteria	Proteobacteria	Gram-
GCF_001665205.1_ASM166520v1	Acinetobacter_calcoaceticus_baumannii_complex	Acinetobacter	Moraxellaceae	Pseudomonadales	Gammaproteobacteria	Proteobacteria	Gram-
GCF_001665215.1_ASM166521v1	Acinetobacter_calcoaceticus_baumannii_complex	Acinetobacter	Moraxellaceae	Pseudomonadales	Gammaproteobacteria	Proteobacteria	Gram-
GCF_001665285.1_ASM166528v1	Acinetobacter_calcoaceticus_baumannii_complex	Acinetobacter	Moraxellaceae	Pseudomonadales	Gammaproteobacteria	Proteobacteria	Gram-
GCF_001665985.1_ASM166598v1	Acinetobacter_calcoaceticus_baumannii_complex	Acinetobacter	Moraxellaceae	Pseudomonadales	Gammaproteobacteria	Proteobacteria	Gram-
GCF_001666065.1_ASM166606v1	Acinetobacter_calcoaceticus_baumannii_complex	Acinetobacter	Moraxellaceae	Pseudomonadales	Gammaproteobacteria	Proteobacteria	Gram-
GCF_001666075.1_ASM166607v1	Acinetobacter_calcoaceticus_baumannii_complex	Acinetobacter	Moraxellaceae	Pseudomonadales	Gammaproteobacteria	Proteobacteria	Gram-
GCF_001666085.1_ASM166608v1	Acinetobacter_calcoaceticus_baumannii_complex	Acinetobacter	Moraxellaceae	Pseudomonadales	Gammaproteobacteria	Proteobacteria	Gram-
GCF_001666105.1_ASM166610v1	Acinetobacter_calcoaceticus_baumannii_complex	Acinetobacter	Moraxellaceae	Pseudomonadales	Gammaproteobacteria	Proteobacteria	Gram-
GCF_001666145.1_ASM166614v1	Acinetobacter_calcoaceticus_baumannii_complex	Acinetobacter	Moraxellaceae	Pseudomonadales	Gammaproteobacteria	Proteobacteria	Gram-
GCF_001666155.1_ASM166615v1	Acinetobacter_calcoaceticus_baumannii_complex	Acinetobacter	Moraxellaceae	Pseudomonadales	Gammaproteobacteria	Proteobacteria	Gram-
GCF_001666175.1_ASM166617v1	Acinetobacter_calcoaceticus_baumannii_complex	Acinetobacter	Moraxellaceae	Pseudomonadales	Gammaproteobacteria	Proteobacteria	Gram-
GCF_001666195.1_ASM166619v1	Acinetobacter_calcoaceticus_baumannii_complex	Acinetobacter	Moraxellaceae	Pseudomonadales	Gammaproteobacteria	Proteobacteria	Gram-
GCF_001666225.1_ASM166622v1	Acinetobacter_calcoaceticus_baumannii_complex	Acinetobacter	Moraxellaceae	Pseudomonadales	Gammaproteobacteria	Proteobacteria	Gram-
GCF_001666235.1_ASM166623v1	Acinetobacter_calcoaceticus_baumannii_complex	Acinetobacter	Moraxellaceae	Pseudomonadales	Gammaproteobacteria	Proteobacteria	Gram-
GCF_001666255.1_ASM166625v1	Acinetobacter_calcoaceticus_baumannii_complex	Acinetobacter	Moraxellaceae	Pseudomonadales	Gammaproteobacteria	Proteobacteria	Gram-
GCF_001666275.1_ASM166627v1	Acinetobacter_calcoaceticus_baumannii_complex	Acinetobacter	Moraxellaceae	Pseudomonadales	Gammaproteobacteria	Proteobacteria	Gram-
GCF_001666305.1_ASM166630v1	Acinetobacter_calcoaceticus_baumannii_complex	Acinetobacter	Moraxellaceae	Pseudomonadales	Gammaproteobacteria	Proteobacteria	Gram-
GCF_001666315.1_ASM166631v1	Acinetobacter_calcoaceticus_baumannii_complex	Acinetobacter	Moraxellaceae	Pseudomonadales	Gammaproteobacteria	Proteobacteria	Gram-
GCF_001666325.1_ASM166632v1	Acinetobacter_calcoaceticus_baumannii_complex	Acinetobacter	Moraxellaceae	Pseudomonadales	Gammaproteobacteria	Proteobacteria	Gram-
GCF_001666365.1_ASM166636v1	Acinetobacter_calcoaceticus_baumannii_complex	Acinetobacter	Moraxellaceae	Pseudomonadales	Gammaproteobacteria	Proteobacteria	Gram-
GCF_001666385.1_ASM166638v1	Acinetobacter_calcoaceticus_baumannii_complex	Acinetobacter	Moraxellaceae	Pseudomonadales	Gammaproteobacteria	Proteobacteria	Gram-
GCF_001666395.1_ASM166639v1	Acinetobacter_calcoaceticus_baumannii_complex	Acinetobacter	Moraxellaceae	Pseudomonadales	Gammaproteobacteria	Proteobacteria	Gram-
GCF_001666405.1_ASM166640v1	Acinetobacter_calcoaceticus_baumannii_complex	Acinetobacter	Moraxellaceae	Pseudomonadales	Gammaproteobacteria	Proteobacteria	Gram-
GCF_001666425.1_ASM166642v1	Acinetobacter_calcoaceticus_baumannii_complex	Acinetobacter	Moraxellaceae	Pseudomonadales	Gammaproteobacteria	Proteobacteria	Gram-
GCF_001666465.1_ASM166646v1	Acinetobacter_calcoaceticus_baumannii_complex	Acinetobacter	Moraxellaceae	Pseudomonadales	Gammaproteobacteria	Proteobacteria	Gram-
GCF_001666475.1_ASM166647v1	Acinetobacter_calcoaceticus_baumannii_complex	Acinetobacter	Moraxellaceae	Pseudomonadales	Gammaproteobacteria	Proteobacteria	Gram-
GCF_001666485.1_ASM166648v1	Acinetobacter_calcoaceticus_baumannii_complex	Acinetobacter	Moraxellaceae	Pseudomonadales	Gammaproteobacteria	Proteobacteria	Gram-
GCF_001666515.1_ASM166651v1	Acinetobacter_calcoaceticus_baumannii_complex	Acinetobacter	Moraxellaceae	Pseudomonadales	Gammaproteobacteria	Proteobacteria	Gram-
GCF_001666545.1_ASM166654v1	Acinetobacter_calcoaceticus_baumannii_complex	Acinetobacter	Moraxellaceae	Pseudomonadales	Gammaproteobacteria	Proteobacteria	Gram-
GCF_001666555.1_ASM166655v1	Acinetobacter_calcoaceticus_baumannii_complex	Acinetobacter	Moraxellaceae	Pseudomonadales	Gammaproteobacteria	Proteobacteria	Gram-
GCF_001666565.1_ASM166656v1	Acinetobacter_calcoaceticus_baumannii_complex	Acinetobacter	Moraxellaceae	Pseudomonadales	Gammaproteobacteria	Proteobacteria	Gram-
GCF_001666575.1_ASM166657v1	Acinetobacter_calcoaceticus_baumannii_complex	Acinetobacter	Moraxellaceae	Pseudomonadales	Gammaproteobacteria	Proteobacteria	Gram-
GCF_001666625.1_ASM166662v1	Acinetobacter_calcoaceticus_baumannii_complex	Acinetobacter	Moraxellaceae	Pseudomonadales	Gammaproteobacteria	Proteobacteria	Gram-
GCF_001666635.1_ASM166663v1	Acinetobacter_calcoaceticus_baumannii_complex	Acinetobacter	Moraxellaceae	Pseudomonadales	Gammaproteobacteria	Proteobacteria	Gram-
GCF_001666645.1_ASM166664v1	Acinetobacter_calcoaceticus_baumannii_complex	Acinetobacter	Moraxellaceae	Pseudomonadales	Gammaproteobacteria	Proteobacteria	Gram-
GCF_001666665.1_ASM166666v1	Acinetobacter_calcoaceticus_baumannii_complex	Acinetobacter	Moraxellaceae	Pseudomonadales	Gammaproteobacteria	Proteobacteria	Gram-
GCF_001666705.1_ASM166670v1	Acinetobacter_calcoaceticus_baumannii_complex	Acinetobacter	Moraxellaceae	Pseudomonadales	Gammaproteobacteria	Proteobacteria	Gram-
GCF_001668445.1_ASM166844v1	Acinetobacter_calcoaceticus_baumannii_complex	Acinetobacter	Moraxellaceae	Pseudomonadales	Gammaproteobacteria	Proteobacteria	Gram-
GCF_001668465.1_ASM166846v1	Acinetobacter_calcoaceticus_baumannii_complex	Acinetobacter	Moraxellaceae	Pseudomonadales	Gammaproteobacteria	Proteobacteria	Gram-
GCF_001668475.1_ASM166847v1	Acinetobacter_calcoaceticus_baumannii_complex	Acinetobacter	Moraxellaceae	Pseudomonadales	Gammaproteobacteria	Proteobacteria	Gram-
GCF_001668515.1_ASM166851v1	Acinetobacter_calcoaceticus_baumannii_complex	Acinetobacter	Moraxellaceae	Pseudomonadales	Gammaproteobacteria	Proteobacteria	Gram-
GCF_001668535.1_ASM166853v1	Acinetobacter_calcoaceticus_baumannii_complex	Acinetobacter	Moraxellaceae	Pseudomonadales	Gammaproteobacteria	Proteobacteria	Gram-
GCF_001668555.1_ASM166855v1	Acinetobacter_calcoaceticus_baumannii_complex	Acinetobacter	Moraxellaceae	Pseudomonadales	Gammaproteobacteria	Proteobacteria	Gram-
GCF_001668585.1_ASM166858v1	Acinetobacter_calcoaceticus_baumannii_complex	Acinetobacter	Moraxellaceae	Pseudomonadales	Gammaproteobacteria	Proteobacteria	Gram-
GCF_001668645.1_ASM166864v1	Acinetobacter_calcoaceticus_baumannii_complex	Acinetobacter	Moraxellaceae	Pseudomonadales	Gammaproteobacteria	Proteobacteria	Gram-
GCF_001668755.1_ASM166875v1	Acinetobacter_calcoaceticus_baumannii_complex	Acinetobacter	Moraxellaceae	Pseudomonadales	Gammaproteobacteria	Proteobacteria	Gram-
GCF_001668765.1_ASM166876v1	Acinetobacter_calcoaceticus_baumannii_complex	Acinetobacter	Moraxellaceae	Pseudomonadales	Gammaproteobacteria	Proteobacteria	Gram-
GCF_001668775.1_ASM166877v1	Acinetobacter_calcoaceticus_baumannii_complex	Acinetobacter	Moraxellaceae	Pseudomonadales	Gammaproteobacteria	Proteobacteria	Gram-
GCF_001668815.1_ASM166881v1	Acinetobacter_calcoaceticus_baumannii_complex	Acinetobacter	Moraxellaceae	Pseudomonadales	Gammaproteobacteria	Proteobacteria	Gram-
GCF_001668835.1_ASM166883v1	Acinetobacter_calcoaceticus_baumannii_complex	Acinetobacter	Moraxellaceae	Pseudomonadales	Gammaproteobacteria	Proteobacteria	Gram-
GCF_001668855.1_ASM166885v1	Acinetobacter_calcoaceticus_baumannii_complex	Acinetobacter	Moraxellaceae	Pseudomonadales	Gammaproteobacteria	Proteobacteria	Gram-
GCF_001668865.1_ASM166886v1	Acinetobacter_calcoaceticus_baumannii_complex	Acinetobacter	Moraxellaceae	Pseudomonadales	Gammaproteobacteria	Proteobacteria	Gram-
GCF_001668875.1_ASM166887v1	Acinetobacter_calcoaceticus_baumannii_complex	Acinetobacter	Moraxellaceae	Pseudomonadales	Gammaproteobacteria	Proteobacteria	Gram-
GCF_001668915.1_ASM166891v1	Acinetobacter_calcoaceticus_baumannii_complex	Acinetobacter	Moraxellaceae	Pseudomonadales	Gammaproteobacteria	Proteobacteria	Gram-
GCF_001668935.1_ASM166893v1	Acinetobacter_calcoaceticus_baumannii_complex	Acinetobacter	Moraxellaceae	Pseudomonadales	Gammaproteobacteria	Proteobacteria	Gram-
GCF_001668945.1_ASM166894v1	Acinetobacter_calcoaceticus_baumannii_complex	Acinetobacter	Moraxellaceae	Pseudomonadales	Gammaproteobacteria	Proteobacteria	Gram-
GCF_001668955.1_ASM166895v1	Acinetobacter_calcoaceticus_baumannii_complex	Acinetobacter	Moraxellaceae	Pseudomonadales	Gammaproteobacteria	Proteobacteria	Gram-
GCF_001668995.1_ASM166899v1	Acinetobacter_calcoaceticus_baumannii_complex	Acinetobacter	Moraxellaceae	Pseudomonadales	Gammaproteobacteria	Proteobacteria	Gram-
GCF_001669005.1_ASM166900v1	Acinetobacter_calcoaceticus_baumannii_complex	Acinetobacter	Moraxellaceae	Pseudomonadales	Gammaproteobacteria	Proteobacteria	Gram-
GCF_001669025.1_ASM166902v1	Acinetobacter_calcoaceticus_baumannii_complex	Acinetobacter	Moraxellaceae	Pseudomonadales	Gammaproteobacteria	Proteobacteria	Gram-
GCF_001669035.1_ASM166903v1	Acinetobacter_calcoaceticus_baumannii_complex	Acinetobacter	Moraxellaceae	Pseudomonadales	Gammaproteobacteria	Proteobacteria	Gram-
GCF_001669075.1_ASM166907v1	Acinetobacter_calcoaceticus_baumannii_complex	Acinetobacter	Moraxellaceae	Pseudomonadales	Gammaproteobacteria	Proteobacteria	Gram-
GCF_001669095.1_ASM166909v1	Acinetobacter_calcoaceticus_baumannii_complex	Acinetobacter	Moraxellaceae	Pseudomonadales	Gammaproteobacteria	Proteobacteria	Gram-
GCF_001669105.1_ASM166910v1	Acinetobacter_calcoaceticus_baumannii_complex	Acinetobacter	Moraxellaceae	Pseudomonadales	Gammaproteobacteria	Proteobacteria	Gram-
GCF_001669115.1_ASM166911v1	Acinetobacter_calcoaceticus_baumannii_complex	Acinetobacter	Moraxellaceae	Pseudomonadales	Gammaproteobacteria	Proteobacteria	Gram-
GCF_001669145.1_ASM166914v1	Acinetobacter_calcoaceticus_baumannii_complex	Acinetobacter	Moraxellaceae	Pseudomonadales	Gammaproteobacteria	Proteobacteria	Gram-
GCF_001669175.1_ASM166917v1	Acinetobacter_calcoaceticus_baumannii_complex	Acinetobacter	Moraxellaceae	Pseudomonadales	Gammaproteobacteria	Proteobacteria	Gram-
GCF_001669185.1_ASM166918v1	Acinetobacter_calcoaceticus_baumannii_complex	Acinetobacter	Moraxellaceae	Pseudomonadales	Gammaproteobacteria	Proteobacteria	Gram-
GCF_001669195.1_ASM166919v1	Acinetobacter_calcoaceticus_baumannii_complex	Acinetobacter	Moraxellaceae	Pseudomonadales	Gammaproteobacteria	Proteobacteria	Gram-
GCF_001669225.1_ASM166922v1	Acinetobacter_calcoaceticus_baumannii_complex	Acinetobacter	Moraxellaceae	Pseudomonadales	Gammaproteobacteria	Proteobacteria	Gram-
GCF_001669255.1_ASM166925v1	Acinetobacter_calcoaceticus_baumannii_complex	Acinetobacter	Moraxellaceae	Pseudomonadales	Gammaproteobacteria	Proteobacteria	Gram-
GCF_001669265.1_ASM166926v1	Acinetobacter_calcoaceticus_baumannii_complex	Acinetobacter	Moraxellaceae	Pseudomonadales	Gammaproteobacteria	Proteobacteria	Gram-
GCF_001669295.1_ASM166929v1	Acinetobacter_calcoaceticus_baumannii_complex	Acinetobacter	Moraxellaceae	Pseudomonadales	Gammaproteobacteria	Proteobacteria	Gram-
GCF_001669305.1_ASM166930v1	Acinetobacter_calcoaceticus_baumannii_complex	Acinetobacter	Moraxellaceae	Pseudomonadales	Gammaproteobacteria	Proteobacteria	Gram-
GCF_001669355.1_ASM166935v1	Acinetobacter_calcoaceticus_baumannii_complex	Acinetobacter	Moraxellaceae	Pseudomonadales	Gammaproteobacteria	Proteobacteria	Gram-
GCF_001669365.1_ASM166936v1	Acinetobacter_calcoaceticus_baumannii_complex	Acinetobacter	Moraxellaceae	Pseudomonadales	Gammaproteobacteria	Proteobacteria	Gram-
GCF_001669415.1_ASM166941v1	Acinetobacter_calcoaceticus_baumannii_complex	Acinetobacter	Moraxellaceae	Pseudomonadales	Gammaproteobacteria	Proteobacteria	Gram-
GCF_001669425.1_ASM166942v1	Acinetobacter_calcoaceticus_baumannii_complex	Acinetobacter	Moraxellaceae	Pseudomonadales	Gammaproteobacteria	Proteobacteria	Gram-
GCF_001669435.1_ASM166943v1	Acinetobacter_calcoaceticus_baumannii_complex	Acinetobacter	Moraxellaceae	Pseudomonadales	Gammaproteobacteria	Proteobacteria	Gram-
GCF_001669455.1_ASM166945v1	Acinetobacter_calcoaceticus_baumannii_complex	Acinetobacter	Moraxellaceae	Pseudomonadales	Gammaproteobacteria	Proteobacteria	Gram-
GCF_001669495.1_ASM166949v1	Acinetobacter_calcoaceticus_baumannii_complex	Acinetobacter	Moraxellaceae	Pseudomonadales	Gammaproteobacteria	Proteobacteria	Gram-
GCF_001669505.1_ASM166950v1	Acinetobacter_calcoaceticus_baumannii_complex	Acinetobacter	Moraxellaceae	Pseudomonadales	Gammaproteobacteria	Proteobacteria	Gram-
GCF_001669525.1_ASM166952v1	Acinetobacter_calcoaceticus_baumannii_complex	Acinetobacter	Moraxellaceae	Pseudomonadales	Gammaproteobacteria	Proteobacteria	Gram-
GCF_001669535.1_ASM166953v1	Acinetobacter_calcoaceticus_baumannii_complex	Acinetobacter	Moraxellaceae	Pseudomonadales	Gammaproteobacteria	Proteobacteria	Gram-
GCF_001669575.1_ASM166957v1	Acinetobacter_calcoaceticus_baumannii_complex	Acinetobacter	Moraxellaceae	Pseudomonadales	Gammaproteobacteria	Proteobacteria	Gram-
GCF_001669595.1_ASM166959v1	Acinetobacter_calcoaceticus_baumannii_complex	Acinetobacter	Moraxellaceae	Pseudomonadales	Gammaproteobacteria	Proteobacteria	Gram-
GCF_001669605.1_ASM166960v1	Acinetobacter_calcoaceticus_baumannii_complex	Acinetobacter	Moraxellaceae	Pseudomonadales	Gammaproteobacteria	Proteobacteria	Gram-
GCF_001669635.1_ASM166963v1	Acinetobacter_calcoaceticus_baumannii_complex	Acinetobacter	Moraxellaceae	Pseudomonadales	Gammaproteobacteria	Proteobacteria	Gram-
GCF_001669645.1_ASM166964v1	Acinetobacter_calcoaceticus_baumannii_complex	Acinetobacter	Moraxellaceae	Pseudomonadales	Gammaproteobacteria	Proteobacteria	Gram-
GCF_001669675.1_ASM166967v1	Acinetobacter_calcoaceticus_baumannii_complex	Acinetobacter	Moraxellaceae	Pseudomonadales	Gammaproteobacteria	Proteobacteria	Gram-
GCF_001669695.1_ASM166969v1	Acinetobacter_calcoaceticus_baumannii_complex	Acinetobacter	Moraxellaceae	Pseudomonadales	Gammaproteobacteria	Proteobacteria	Gram-
GCF_001669705.1_ASM166970v1	Acinetobacter_calcoaceticus_baumannii_complex	Acinetobacter	Moraxellaceae	Pseudomonadales	Gammaproteobacteria	Proteobacteria	Gram-
GCF_001669735.1_ASM166973v1	Acinetobacter_calcoaceticus_baumannii_complex	Acinetobacter	Moraxellaceae	Pseudomonadales	Gammaproteobacteria	Proteobacteria	Gram-
GCF_001672535.1_ASM167253v1	Acinetobacter_calcoaceticus_baumannii_complex	Acinetobacter	Moraxellaceae	Pseudomonadales	Gammaproteobacteria	Proteobacteria	Gram-
GCF_001673795.1_ASM167379v1	Acinetobacter_calcoaceticus_baumannii_complex	Acinetobacter	Moraxellaceae	Pseudomonadales	Gammaproteobacteria	Proteobacteria	Gram-
GCF_001673805.1_ASM167380v1	Acinetobacter_calcoaceticus_baumannii_complex	Acinetobacter	Moraxellaceae	Pseudomonadales	Gammaproteobacteria	Proteobacteria	Gram-
GCF_001673815.1_ASM167381v1	Acinetobacter_calcoaceticus_baumannii_complex	Acinetobacter	Moraxellaceae	Pseudomonadales	Gammaproteobacteria	Proteobacteria	Gram-
GCF_001673825.1_ASM167382v1	Acinetobacter_calcoaceticus_baumannii_complex	Acinetobacter	Moraxellaceae	Pseudomonadales	Gammaproteobacteria	Proteobacteria	Gram-
GCF_001673875.1_ASM167387v1	Acinetobacter_calcoaceticus_baumannii_complex	Acinetobacter	Moraxellaceae	Pseudomonadales	Gammaproteobacteria	Proteobacteria	Gram-
GCF_001673895.1_ASM167389v1	Acinetobacter_calcoaceticus_baumannii_complex	Acinetobacter	Moraxellaceae	Pseudomonadales	Gammaproteobacteria	Proteobacteria	Gram-
GCF_001673905.1_ASM167390v1	Acinetobacter_calcoaceticus_baumannii_complex	Acinetobacter	Moraxellaceae	Pseudomonadales	Gammaproteobacteria	Proteobacteria	Gram-
GCF_001673915.1_ASM167391v1	Acinetobacter_calcoaceticus_baumannii_complex	Acinetobacter	Moraxellaceae	Pseudomonadales	Gammaproteobacteria	Proteobacteria	Gram-
GCF_001673955.1_ASM167395v1	Acinetobacter_calcoaceticus_baumannii_complex	Acinetobacter	Moraxellaceae	Pseudomonadales	Gammaproteobacteria	Proteobacteria	Gram-
GCF_001673975.1_ASM167397v1	Acinetobacter_calcoaceticus_baumannii_complex	Acinetobacter	Moraxellaceae	Pseudomonadales	Gammaproteobacteria	Proteobacteria	Gram-
GCF_001673985.1_ASM167398v1	Acinetobacter_calcoaceticus_baumannii_complex	Acinetobacter	Moraxellaceae	Pseudomonadales	Gammaproteobacteria	Proteobacteria	Gram-
GCF_001674015.1_ASM167401v1	Acinetobacter_calcoaceticus_baumannii_complex	Acinetobacter	Moraxellaceae	Pseudomonadales	Gammaproteobacteria	Proteobacteria	Gram-
GCF_001674035.1_ASM167403v1	Acinetobacter_calcoaceticus_baumannii_complex	Acinetobacter	Moraxellaceae	Pseudomonadales	Gammaproteobacteria	Proteobacteria	Gram-
GCF_001674045.1_ASM167404v1	Acinetobacter_calcoaceticus_baumannii_complex	Acinetobacter	Moraxellaceae	Pseudomonadales	Gammaproteobacteria	Proteobacteria	Gram-
GCF_001674075.1_ASM167407v1	Acinetobacter_calcoaceticus_baumannii_complex	Acinetobacter	Moraxellaceae	Pseudomonadales	Gammaproteobacteria	Proteobacteria	Gram-
GCF_001674085.1_ASM167408v1	Acinetobacter_calcoaceticus_baumannii_complex	Acinetobacter	Moraxellaceae	Pseudomonadales	Gammaproteobacteria	Proteobacteria	Gram-
GCF_001674115.1_ASM167411v1	Acinetobacter_calcoaceticus_baumannii_complex	Acinetobacter	Moraxellaceae	Pseudomonadales	Gammaproteobacteria	Proteobacteria	Gram-
GCF_001674135.1_ASM167413v1	Acinetobacter_calcoaceticus_baumannii_complex	Acinetobacter	Moraxellaceae	Pseudomonadales	Gammaproteobacteria	Proteobacteria	Gram-
GCF_001674155.1_ASM167415v1	Acinetobacter_calcoaceticus_baumannii_complex	Acinetobacter	Moraxellaceae	Pseudomonadales	Gammaproteobacteria	Proteobacteria	Gram-
GCF_001674165.1_ASM167416v1	Acinetobacter_calcoaceticus_baumannii_complex	Acinetobacter	Moraxellaceae	Pseudomonadales	Gammaproteobacteria	Proteobacteria	Gram-
GCF_001674185.1_ASM167418v1	Acinetobacter_calcoaceticus_baumannii_complex	Acinetobacter	Moraxellaceae	Pseudomonadales	Gammaproteobacteria	Proteobacteria	Gram-
GCF_001674215.1_ASM167421v1	Acinetobacter_calcoaceticus_baumannii_complex	Acinetobacter	Moraxellaceae	Pseudomonadales	Gammaproteobacteria	Proteobacteria	Gram-
GCF_001674235.1_ASM167423v1	Acinetobacter_calcoaceticus_baumannii_complex	Acinetobacter	Moraxellaceae	Pseudomonadales	Gammaproteobacteria	Proteobacteria	Gram-
GCF_001674245.1_ASM167424v1	Acinetobacter_calcoaceticus_baumannii_complex	Acinetobacter	Moraxellaceae	Pseudomonadales	Gammaproteobacteria	Proteobacteria	Gram-
GCF_001674255.1_ASM167425v1	Acinetobacter_calcoaceticus_baumannii_complex	Acinetobacter	Moraxellaceae	Pseudomonadales	Gammaproteobacteria	Proteobacteria	Gram-
GCF_001674295.1_ASM167429v1	Acinetobacter_calcoaceticus_baumannii_complex	Acinetobacter	Moraxellaceae	Pseudomonadales	Gammaproteobacteria	Proteobacteria	Gram-
GCF_001674315.1_ASM167431v1	Acinetobacter_calcoaceticus_baumannii_complex	Acinetobacter	Moraxellaceae	Pseudomonadales	Gammaproteobacteria	Proteobacteria	Gram-
GCF_001674325.1_ASM167432v1	Acinetobacter_calcoaceticus_baumannii_complex	Acinetobacter	Moraxellaceae	Pseudomonadales	Gammaproteobacteria	Proteobacteria	Gram-
GCF_001674345.1_ASM167434v1	Acinetobacter_calcoaceticus_baumannii_complex	Acinetobacter	Moraxellaceae	Pseudomonadales	Gammaproteobacteria	Proteobacteria	Gram-
GCF_001674365.1_ASM167436v1	Acinetobacter_calcoaceticus_baumannii_complex	Acinetobacter	Moraxellaceae	Pseudomonadales	Gammaproteobacteria	Proteobacteria	Gram-
GCF_001674395.1_ASM167439v1	Acinetobacter_calcoaceticus_baumannii_complex	Acinetobacter	Moraxellaceae	Pseudomonadales	Gammaproteobacteria	Proteobacteria	Gram-
GCF_001674415.1_ASM167441v1	Acinetobacter_calcoaceticus_baumannii_complex	Acinetobacter	Moraxellaceae	Pseudomonadales	Gammaproteobacteria	Proteobacteria	Gram-
GCF_001674425.1_ASM167442v1	Acinetobacter_calcoaceticus_baumannii_complex	Acinetobacter	Moraxellaceae	Pseudomonadales	Gammaproteobacteria	Proteobacteria	Gram-
GCF_001674435.1_ASM167443v1	Acinetobacter_calcoaceticus_baumannii_complex	Acinetobacter	Moraxellaceae	Pseudomonadales	Gammaproteobacteria	Proteobacteria	Gram-
GCF_001674475.1_ASM167447v1	Acinetobacter_calcoaceticus_baumannii_complex	Acinetobacter	Moraxellaceae	Pseudomonadales	Gammaproteobacteria	Proteobacteria	Gram-
GCF_001674485.1_ASM167448v1	Acinetobacter_calcoaceticus_baumannii_complex	Acinetobacter	Moraxellaceae	Pseudomonadales	Gammaproteobacteria	Proteobacteria	Gram-
GCF_001674505.1_ASM167450v1	Acinetobacter_calcoaceticus_baumannii_complex	Acinetobacter	Moraxellaceae	Pseudomonadales	Gammaproteobacteria	Proteobacteria	Gram-
GCF_001674515.1_ASM167451v1	Acinetobacter_calcoaceticus_baumannii_complex	Acinetobacter	Moraxellaceae	Pseudomonadales	Gammaproteobacteria	Proteobacteria	Gram-
GCF_001674555.1_ASM167455v1	Acinetobacter_calcoaceticus_baumannii_complex	Acinetobacter	Moraxellaceae	Pseudomonadales	Gammaproteobacteria	Proteobacteria	Gram-
GCF_001674575.1_ASM167457v1	Acinetobacter_calcoaceticus_baumannii_complex	Acinetobacter	Moraxellaceae	Pseudomonadales	Gammaproteobacteria	Proteobacteria	Gram-
GCF_001674585.1_ASM167458v1	Acinetobacter_calcoaceticus_baumannii_complex	Acinetobacter	Moraxellaceae	Pseudomonadales	Gammaproteobacteria	Proteobacteria	Gram-
GCF_001674605.1_ASM167460v1	Acinetobacter_calcoaceticus_baumannii_complex	Acinetobacter	Moraxellaceae	Pseudomonadales	Gammaproteobacteria	Proteobacteria	Gram-
GCF_001674635.1_ASM167463v1	Acinetobacter_calcoaceticus_baumannii_complex	Acinetobacter	Moraxellaceae	Pseudomonadales	Gammaproteobacteria	Proteobacteria	Gram-
GCF_001674655.1_ASM167465v1	Acinetobacter_calcoaceticus_baumannii_complex	Acinetobacter	Moraxellaceae	Pseudomonadales	Gammaproteobacteria	Proteobacteria	Gram-
GCF_001674665.1_ASM167466v1	Acinetobacter_calcoaceticus_baumannii_complex	Acinetobacter	Moraxellaceae	Pseudomonadales	Gammaproteobacteria	Proteobacteria	Gram-
GCF_001674695.1_ASM167469v1	Acinetobacter_calcoaceticus_baumannii_complex	Acinetobacter	Moraxellaceae	Pseudomonadales	Gammaproteobacteria	Proteobacteria	Gram-
GCF_001674705.1_ASM167470v1	Acinetobacter_calcoaceticus_baumannii_complex	Acinetobacter	Moraxellaceae	Pseudomonadales	Gammaproteobacteria	Proteobacteria	Gram-
GCF_001674735.1_ASM167473v1	Acinetobacter_calcoaceticus_baumannii_complex	Acinetobacter	Moraxellaceae	Pseudomonadales	Gammaproteobacteria	Proteobacteria	Gram-
GCF_001674755.1_ASM167475v1	Acinetobacter_calcoaceticus_baumannii_complex	Acinetobacter	Moraxellaceae	Pseudomonadales	Gammaproteobacteria	Proteobacteria	Gram-
GCF_001674765.1_ASM167476v1	Acinetobacter_calcoaceticus_baumannii_complex	Acinetobacter	Moraxellaceae	Pseudomonadales	Gammaproteobacteria	Proteobacteria	Gram-
GCF_001674785.1_ASM167478v1	Acinetobacter_calcoaceticus_baumannii_complex	Acinetobacter	Moraxellaceae	Pseudomonadales	Gammaproteobacteria	Proteobacteria	Gram-
GCF_001674805.1_ASM167480v1	Acinetobacter_calcoaceticus_baumannii_complex	Acinetobacter	Moraxellaceae	Pseudomonadales	Gammaproteobacteria	Proteobacteria	Gram-
GCF_001674835.1_ASM167483v1	Acinetobacter_calcoaceticus_baumannii_complex	Acinetobacter	Moraxellaceae	Pseudomonadales	Gammaproteobacteria	Proteobacteria	Gram-
GCF_001674845.1_ASM167484v1	Acinetobacter_calcoaceticus_baumannii_complex	Acinetobacter	Moraxellaceae	Pseudomonadales	Gammaproteobacteria	Proteobacteria	Gram-
GCF_001674865.1_ASM167486v1	Acinetobacter_calcoaceticus_baumannii_complex	Acinetobacter	Moraxellaceae	Pseudomonadales	Gammaproteobacteria	Proteobacteria	Gram-
GCF_001674885.1_ASM167488v1	Acinetobacter_calcoaceticus_baumannii_complex	Acinetobacter	Moraxellaceae	Pseudomonadales	Gammaproteobacteria	Proteobacteria	Gram-
GCF_001674915.1_ASM167491v1	Acinetobacter_calcoaceticus_baumannii_complex	Acinetobacter	Moraxellaceae	Pseudomonadales	Gammaproteobacteria	Proteobacteria	Gram-
GCF_001675265.1_ASM167526v1	Acinetobacter_calcoaceticus_baumannii_complex	Acinetobacter	Moraxellaceae	Pseudomonadales	Gammaproteobacteria	Proteobacteria	Gram-
GCF_001680105.1_ASM168010v1	Acinetobacter_calcoaceticus_baumannii_complex	Acinetobacter	Moraxellaceae	Pseudomonadales	Gammaproteobacteria	Proteobacteria	Gram-
GCF_001680115.1_ASM168011v1	Acinetobacter_calcoaceticus_baumannii_complex	Acinetobacter	Moraxellaceae	Pseudomonadales	Gammaproteobacteria	Proteobacteria	Gram-
GCF_001680195.1_ASM168019v1	Acinetobacter_calcoaceticus_baumannii_complex	Acinetobacter	Moraxellaceae	Pseudomonadales	Gammaproteobacteria	Proteobacteria	Gram-
GCF_001680215.1_ASM168021v1	Acinetobacter_calcoaceticus_baumannii_complex	Acinetobacter	Moraxellaceae	Pseudomonadales	Gammaproteobacteria	Proteobacteria	Gram-
GCF_001680225.1_ASM168022v1	Acinetobacter_calcoaceticus_baumannii_complex	Acinetobacter	Moraxellaceae	Pseudomonadales	Gammaproteobacteria	Proteobacteria	Gram-
GCF_001680265.1_ASM168026v1	Acinetobacter_calcoaceticus_baumannii_complex	Acinetobacter	Moraxellaceae	Pseudomonadales	Gammaproteobacteria	Proteobacteria	Gram-
GCF_001680285.1_ASM168028v1	Acinetobacter_calcoaceticus_baumannii_complex	Acinetobacter	Moraxellaceae	Pseudomonadales	Gammaproteobacteria	Proteobacteria	Gram-
GCF_001680295.1_ASM168029v1	Acinetobacter_calcoaceticus_baumannii_complex	Acinetobacter	Moraxellaceae	Pseudomonadales	Gammaproteobacteria	Proteobacteria	Gram-
GCF_001680305.1_ASM168030v1	Acinetobacter_calcoaceticus_baumannii_complex	Acinetobacter	Moraxellaceae	Pseudomonadales	Gammaproteobacteria	Proteobacteria	Gram-
GCF_001680345.1_ASM168034v1	Acinetobacter_calcoaceticus_baumannii_complex	Acinetobacter	Moraxellaceae	Pseudomonadales	Gammaproteobacteria	Proteobacteria	Gram-
GCF_001680365.1_ASM168036v1	Acinetobacter_calcoaceticus_baumannii_complex	Acinetobacter	Moraxellaceae	Pseudomonadales	Gammaproteobacteria	Proteobacteria	Gram-
GCF_001680375.1_ASM168037v1	Acinetobacter_calcoaceticus_baumannii_complex	Acinetobacter	Moraxellaceae	Pseudomonadales	Gammaproteobacteria	Proteobacteria	Gram-
GCF_001680395.1_ASM168039v1	Acinetobacter_calcoaceticus_baumannii_complex	Acinetobacter	Moraxellaceae	Pseudomonadales	Gammaproteobacteria	Proteobacteria	Gram-
GCF_001680425.1_ASM168042v1	Acinetobacter_calcoaceticus_baumannii_complex	Acinetobacter	Moraxellaceae	Pseudomonadales	Gammaproteobacteria	Proteobacteria	Gram-
GCF_001680445.1_ASM168044v1	Acinetobacter_calcoaceticus_baumannii_complex	Acinetobacter	Moraxellaceae	Pseudomonadales	Gammaproteobacteria	Proteobacteria	Gram-
GCF_001680475.1_ASM168047v1	Acinetobacter_calcoaceticus_baumannii_complex	Acinetobacter	Moraxellaceae	Pseudomonadales	Gammaproteobacteria	Proteobacteria	Gram-
GCF_001693095.1_ASM169309v1	Acinetobacter_calcoaceticus_baumannii_complex	Acinetobacter	Moraxellaceae	Pseudomonadales	Gammaproteobacteria	Proteobacteria	Gram-
GCF_001693105.1_ASM169310v1	Acinetobacter_calcoaceticus_baumannii_complex	Acinetobacter	Moraxellaceae	Pseudomonadales	Gammaproteobacteria	Proteobacteria	Gram-
GCF_001693115.1_ASM169311v1	Acinetobacter_calcoaceticus_baumannii_complex	Acinetobacter	Moraxellaceae	Pseudomonadales	Gammaproteobacteria	Proteobacteria	Gram-
GCF_001693125.1_ASM169312v1	Acinetobacter_calcoaceticus_baumannii_complex	Acinetobacter	Moraxellaceae	Pseudomonadales	Gammaproteobacteria	Proteobacteria	Gram-
GCF_001693175.1_ASM169317v1	Acinetobacter_calcoaceticus_baumannii_complex	Acinetobacter	Moraxellaceae	Pseudomonadales	Gammaproteobacteria	Proteobacteria	Gram-
GCF_001693185.1_ASM169318v1	Acinetobacter_calcoaceticus_baumannii_complex	Acinetobacter	Moraxellaceae	Pseudomonadales	Gammaproteobacteria	Proteobacteria	Gram-
GCF_001693195.1_ASM169319v1	Acinetobacter_calcoaceticus_baumannii_complex	Acinetobacter	Moraxellaceae	Pseudomonadales	Gammaproteobacteria	Proteobacteria	Gram-
GCF_001693205.1_ASM169320v1	Acinetobacter_calcoaceticus_baumannii_complex	Acinetobacter	Moraxellaceae	Pseudomonadales	Gammaproteobacteria	Proteobacteria	Gram-
GCF_001700395.1_ASM170039v1	Acinetobacter_calcoaceticus_baumannii_complex	Acinetobacter	Moraxellaceae	Pseudomonadales	Gammaproteobacteria	Proteobacteria	Gram-
GCF_001700445.1_ASM170044v1	Acinetobacter_calcoaceticus_baumannii_complex	Acinetobacter	Moraxellaceae	Pseudomonadales	Gammaproteobacteria	Proteobacteria	Gram-
GCF_001704675.1_ASM170467v1	Acinetobacter_calcoaceticus_baumannii_complex	Acinetobacter	Moraxellaceae	Pseudomonadales	Gammaproteobacteria	Proteobacteria	Gram-
GCF_001704685.1_ASM170468v1	Acinetobacter_calcoaceticus_baumannii_complex	Acinetobacter	Moraxellaceae	Pseudomonadales	Gammaproteobacteria	Proteobacteria	Gram-
GCF_001704695.1_ASM170469v1	Acinetobacter_calcoaceticus_baumannii_complex	Acinetobacter	Moraxellaceae	Pseudomonadales	Gammaproteobacteria	Proteobacteria	Gram-
GCF_001704705.1_ASM170470v1	Acinetobacter_calcoaceticus_baumannii_complex	Acinetobacter	Moraxellaceae	Pseudomonadales	Gammaproteobacteria	Proteobacteria	Gram-
GCF_001708025.1_ASM170802v1	Acinetobacter_calcoaceticus_baumannii_complex	Acinetobacter	Moraxellaceae	Pseudomonadales	Gammaproteobacteria	Proteobacteria	Gram-
GCF_900088705.1_26872B01	Acinetobacter_calcoaceticus_baumannii_complex	Acinetobacter	Moraxellaceae	Pseudomonadales	Gammaproteobacteria	Proteobacteria	Gram-
GCF_000368685.1_Acin_bayl_CIP_107474_V1	Acinetobacter_baylyi	Acinetobacter	Moraxellaceae	Pseudomonadales	Gammaproteobacteria	Proteobacteria	Gram-
GCF_000621045.1_ASM62104v1	Acinetobacter_baylyi	Acinetobacter	Moraxellaceae	Pseudomonadales	Gammaproteobacteria	Proteobacteria	Gram-
GCF_001485005.1_ASM148500v1	Acinetobacter_baylyi	Acinetobacter	Moraxellaceae	Pseudomonadales	Gammaproteobacteria	Proteobacteria	Gram-
GCF_000368985.1_Acin_beij_ANC_3835_V1	Acinetobacter_beijerinckii	Acinetobacter	Moraxellaceae	Pseudomonadales	Gammaproteobacteria	Proteobacteria	Gram-
GCF_000369005.1_Acin_beij_CIP_110307_V1	Acinetobacter_beijerinckii	Acinetobacter	Moraxellaceae	Pseudomonadales	Gammaproteobacteria	Proteobacteria	Gram-
GCF_000931715.1_ASM93171v1	Acinetobacter_beijerinckii	Acinetobacter	Moraxellaceae	Pseudomonadales	Gammaproteobacteria	Proteobacteria	Gram-
GCF_000368505.1_Acin_bere_NIPH_3_V1	Acinetobacter_bereziniae	Acinetobacter	Moraxellaceae	Pseudomonadales	Gammaproteobacteria	Proteobacteria	Gram-
GCF_000368925.1_Acin_bere_CIP_70_12_V1	Acinetobacter_bereziniae	Acinetobacter	Moraxellaceae	Pseudomonadales	Gammaproteobacteria	Proteobacteria	Gram-
GCF_000753985.1_ASM75398v1	Acinetobacter_bereziniae	Acinetobacter	Moraxellaceae	Pseudomonadales	Gammaproteobacteria	Proteobacteria	Gram-
GCF_000825165.1_AberCHI-40-1	Acinetobacter_bereziniae	Acinetobacter	Moraxellaceae	Pseudomonadales	Gammaproteobacteria	Proteobacteria	Gram-
GCF_001055215.1_ASM105521v1	Acinetobacter_bereziniae	Acinetobacter	Moraxellaceae	Pseudomonadales	Gammaproteobacteria	Proteobacteria	Gram-
GCF_001500155.1_AbHPC229_1.0	Acinetobacter_bereziniae	Acinetobacter	Moraxellaceae	Pseudomonadales	Gammaproteobacteria	Proteobacteria	Gram-
GCF_000367925.1_Acin_sp_ANC_3994_V1	Acinetobacter_bohemicus	Acinetobacter	Moraxellaceae	Pseudomonadales	Gammaproteobacteria	Proteobacteria	Gram-
GCF_000368865.1_Acin_bouv_CIP_107468_V1	Acinetobacter_bouvetii	Acinetobacter	Moraxellaceae	Pseudomonadales	Gammaproteobacteria	Proteobacteria	Gram-
GCF_000373725.1_ASM37372v1	Acinetobacter_bouvetii	Acinetobacter	Moraxellaceae	Pseudomonadales	Gammaproteobacteria	Proteobacteria	Gram-
GCF_001485025.1_ASM148502v1	Acinetobacter_bouvetii	Acinetobacter	Moraxellaceae	Pseudomonadales	Gammaproteobacteria	Proteobacteria	Gram-
GCF_000368645.1_Acin_bris_ANC_4119_V1	Acinetobacter_brisouii	Acinetobacter	Moraxellaceae	Pseudomonadales	Gammaproteobacteria	Proteobacteria	Gram-
GCF_000488275.1_Acin_bris_CIP110357_V2	Acinetobacter_brisouii	Acinetobacter	Moraxellaceae	Pseudomonadales	Gammaproteobacteria	Proteobacteria	Gram-
GCF_000931655.1_ASM93165v1	Acinetobacter_brisouii	Acinetobacter	Moraxellaceae	Pseudomonadales	Gammaproteobacteria	Proteobacteria	Gram-
GCF_000964015.1_ASM96401v1	Acinetobacter_brisouii	Acinetobacter	Moraxellaceae	Pseudomonadales	Gammaproteobacteria	Proteobacteria	Gram-
GCF_000162035.1_ASM16203v1	Acinetobacter_calcoaceticus_baumannii_complex	Acinetobacter	Moraxellaceae	Pseudomonadales	Gammaproteobacteria	Proteobacteria	Gram-
GCF_000367865.1_Acin_calc_NIPH_13_V1	Acinetobacter_calcoaceticus_baumannii_complex	Acinetobacter	Moraxellaceae	Pseudomonadales	Gammaproteobacteria	Proteobacteria	Gram-
GCF_000368945.1_Acin_calc_ANC_3680_V1	Acinetobacter_calcoaceticus_baumannii_complex	Acinetobacter	Moraxellaceae	Pseudomonadales	Gammaproteobacteria	Proteobacteria	Gram-
GCF_000931735.1_ASM93173v1	Acinetobacter_calcoaceticus_baumannii_complex	Acinetobacter	Moraxellaceae	Pseudomonadales	Gammaproteobacteria	Proteobacteria	Gram-
GCF_000952075.1_ASM95207v1	Acinetobacter_calcoaceticus_baumannii_complex	Acinetobacter	Moraxellaceae	Pseudomonadales	Gammaproteobacteria	Proteobacteria	Gram-
GCF_001678755.1_ASM167875v1	Acinetobacter_gandensis	Acinetobacter	Moraxellaceae	Pseudomonadales	Gammaproteobacteria	Proteobacteria	Gram-
GCF_001595745.1_ASM159574v2	Acinetobacter_calcoaceticus_baumannii_complex	Acinetobacter	Moraxellaceae	Pseudomonadales	Gammaproteobacteria	Proteobacteria	Gram-
GCF_000368565.1_Acin_gern_CIP_107464_V1	Acinetobacter_gerneri	Acinetobacter	Moraxellaceae	Pseudomonadales	Gammaproteobacteria	Proteobacteria	Gram-
GCF_000430245.1_Acinetobacter_gerneri	Acinetobacter_gerneri	Acinetobacter	Moraxellaceae	Pseudomonadales	Gammaproteobacteria	Proteobacteria	Gram-
GCF_000747725.1_ASM74772v1	Acinetobacter_gerneri	Acinetobacter	Moraxellaceae	Pseudomonadales	Gammaproteobacteria	Proteobacteria	Gram-
GCF_000368145.1_Acin_guil_CIP_63_46_V1	Acinetobacter_guillouiae	Acinetobacter	Moraxellaceae	Pseudomonadales	Gammaproteobacteria	Proteobacteria	Gram-
GCF_000368485.1_Acin_guil_NIPH_991_V1	Acinetobacter_guillouiae	Acinetobacter	Moraxellaceae	Pseudomonadales	Gammaproteobacteria	Proteobacteria	Gram-
GCF_000414055.1_Acinetobacter_guillouiae	Acinetobacter_guillouiae	Acinetobacter	Moraxellaceae	Pseudomonadales	Gammaproteobacteria	Proteobacteria	Gram-
GCF_000829655.1_ASM82965v1	Acinetobacter_guillouiae	Acinetobacter	Moraxellaceae	Pseudomonadales	Gammaproteobacteria	Proteobacteria	Gram-
GCF_000413855.1_Acin_gyll_CIP_110306_V1	Acinetobacter_gyllenbergii	Acinetobacter	Moraxellaceae	Pseudomonadales	Gammaproteobacteria	Proteobacteria	Gram-
GCF_000414075.1_Acinetobacter_gyllenbergii	Acinetobacter_gyllenbergii	Acinetobacter	Moraxellaceae	Pseudomonadales	Gammaproteobacteria	Proteobacteria	Gram-
GCF_000488195.1_Acin_gyll_NIPH_230_V1	Acinetobacter_gyllenbergii	Acinetobacter	Moraxellaceae	Pseudomonadales	Gammaproteobacteria	Proteobacteria	Gram-
GCF_000931695.1_ASM93169v1	Acinetobacter_gyllenbergii	Acinetobacter	Moraxellaceae	Pseudomonadales	Gammaproteobacteria	Proteobacteria	Gram-
GCF_001682515.1_ASM168251v1	Acinetobacter_gyllenbergii	Acinetobacter	Moraxellaceae	Pseudomonadales	Gammaproteobacteria	Proteobacteria	Gram-
GCF_000164055.1_ASM16405v1	Acinetobacter_haemolyticus	Acinetobacter	Moraxellaceae	Pseudomonadales	Gammaproteobacteria	Proteobacteria	Gram-
GCF_000301715.1_ASM30171v1	Acinetobacter_haemolyticus	Acinetobacter	Moraxellaceae	Pseudomonadales	Gammaproteobacteria	Proteobacteria	Gram-
GCF_000369065.1_Acin_haem_CIP_64_3_V1	Acinetobacter_haemolyticus	Acinetobacter	Moraxellaceae	Pseudomonadales	Gammaproteobacteria	Proteobacteria	Gram-
GCF_000369085.1_Acin_haem_NIPH_261_V1	Acinetobacter_haemolyticus	Acinetobacter	Moraxellaceae	Pseudomonadales	Gammaproteobacteria	Proteobacteria	Gram-
GCF_000430205.1_Acinetobacter_haemolyticus	Acinetobacter_haemolyticus	Acinetobacter	Moraxellaceae	Pseudomonadales	Gammaproteobacteria	Proteobacteria	Gram-
GCF_000830135.1_ASM83013v1	Acinetobacter_haemolyticus	Acinetobacter	Moraxellaceae	Pseudomonadales	Gammaproteobacteria	Proteobacteria	Gram-
GCF_001575095.1_ASM157509v1	Acinetobacter_haemolyticus	Acinetobacter	Moraxellaceae	Pseudomonadales	Gammaproteobacteria	Proteobacteria	Gram-
GCF_000816495.1_ASM81649v1	Acinetobacter_harbinensis	Acinetobacter	Moraxellaceae	Pseudomonadales	Gammaproteobacteria	Proteobacteria	Gram-
GCF_000413875.1_Acin_indi_ANC_4215_V1	Acinetobacter_indicus	Acinetobacter	Moraxellaceae	Pseudomonadales	Gammaproteobacteria	Proteobacteria	Gram-
GCF_000488255.1_Acin_indi_CIP110367_V2	Acinetobacter_indicus	Acinetobacter	Moraxellaceae	Pseudomonadales	Gammaproteobacteria	Proteobacteria	Gram-
GCF_000830155.1_ASM83015v1	Acinetobacter_indicus	Acinetobacter	Moraxellaceae	Pseudomonadales	Gammaproteobacteria	Proteobacteria	Gram-
GCF_000964095.1_ASM96409v1	Acinetobacter_indicus	Acinetobacter	Moraxellaceae	Pseudomonadales	Gammaproteobacteria	Proteobacteria	Gram-
GCF_000162055.1_ASM16205v1	Acinetobacter_johnsonii	Acinetobacter	Moraxellaceae	Pseudomonadales	Gammaproteobacteria	Proteobacteria	Gram-
GCF_000302335.1_ASM30233v1	Acinetobacter_johnsonii	Acinetobacter	Moraxellaceae	Pseudomonadales	Gammaproteobacteria	Proteobacteria	Gram-
GCF_000368045.1_Acin_john_CIP_64_6_V1	Acinetobacter_johnsonii	Acinetobacter	Moraxellaceae	Pseudomonadales	Gammaproteobacteria	Proteobacteria	Gram-
GCF_000368805.1_Acin_john_ANC_3681_V1	Acinetobacter_johnsonii	Acinetobacter	Moraxellaceae	Pseudomonadales	Gammaproteobacteria	Proteobacteria	Gram-
GCF_000949655.1_ASM94965v1	Acinetobacter_johnsonii	Acinetobacter	Moraxellaceae	Pseudomonadales	Gammaproteobacteria	Proteobacteria	Gram-
GCF_001483265.1_ASM148326v1	Acinetobacter_johnsonii	Acinetobacter	Moraxellaceae	Pseudomonadales	Gammaproteobacteria	Proteobacteria	Gram-
GCF_001484935.1_ASM148493v1	Acinetobacter_johnsonii	Acinetobacter	Moraxellaceae	Pseudomonadales	Gammaproteobacteria	Proteobacteria	Gram-
GCF_000162075.1_ASM16207v1	Acinetobacter_junii	Acinetobacter	Moraxellaceae	Pseudomonadales	Gammaproteobacteria	Proteobacteria	Gram-
GCF_000302355.1_ASM30235v1	Acinetobacter_junii	Acinetobacter	Moraxellaceae	Pseudomonadales	Gammaproteobacteria	Proteobacteria	Gram-
GCF_000368665.1_Acin_grim_CIP_107470_V1	Acinetobacter_junii	Acinetobacter	Moraxellaceae	Pseudomonadales	Gammaproteobacteria	Proteobacteria	Gram-
GCF_000368745.1_Acin_juni_NIPH_182_V1	Acinetobacter_junii	Acinetobacter	Moraxellaceae	Pseudomonadales	Gammaproteobacteria	Proteobacteria	Gram-
GCF_000368765.1_Acin_juni_CIP_64_5_V1	Acinetobacter_junii	Acinetobacter	Moraxellaceae	Pseudomonadales	Gammaproteobacteria	Proteobacteria	Gram-
GCF_000430225.1_Acinetobacter_junii	Acinetobacter_junii	Acinetobacter	Moraxellaceae	Pseudomonadales	Gammaproteobacteria	Proteobacteria	Gram-
GCF_000775815.1_ASM77581v1	Acinetobacter_junii	Acinetobacter	Moraxellaceae	Pseudomonadales	Gammaproteobacteria	Proteobacteria	Gram-
GCF_000813495.1_ASM81349v1	Acinetobacter_junii	Acinetobacter	Moraxellaceae	Pseudomonadales	Gammaproteobacteria	Proteobacteria	Gram-
GCF_000830115.1_ASM83011v1	Acinetobacter_junii	Acinetobacter	Moraxellaceae	Pseudomonadales	Gammaproteobacteria	Proteobacteria	Gram-
GCF_000831735.1_ASM83173v1	Acinetobacter_junii	Acinetobacter	Moraxellaceae	Pseudomonadales	Gammaproteobacteria	Proteobacteria	Gram-
GCF_001605885.1_ASM160588v1	Acinetobacter_lactucae	Acinetobacter	Moraxellaceae	Pseudomonadales	Gammaproteobacteria	Proteobacteria	Gram-
GCF_000162095.1_ASM16209v1	Acinetobacter_lwoffii	Acinetobacter	Moraxellaceae	Pseudomonadales	Gammaproteobacteria	Proteobacteria	Gram-
GCF_000219275.1_ASM21927v1	Acinetobacter_lwoffii	Acinetobacter	Moraxellaceae	Pseudomonadales	Gammaproteobacteria	Proteobacteria	Gram-
GCF_000248355.1_ASM24835v2	Acinetobacter_lwoffii	Acinetobacter	Moraxellaceae	Pseudomonadales	Gammaproteobacteria	Proteobacteria	Gram-
GCF_000301755.1_ASM30175v1	Acinetobacter_lwoffii	Acinetobacter	Moraxellaceae	Pseudomonadales	Gammaproteobacteria	Proteobacteria	Gram-
GCF_000369105.1_Acin_lwof_CIP_64_10_V1	Acinetobacter_lwoffii	Acinetobacter	Moraxellaceae	Pseudomonadales	Gammaproteobacteria	Proteobacteria	Gram-
GCF_000369145.1_Acin_lwof_NIPH_478_V1	Acinetobacter_lwoffii	Acinetobacter	Moraxellaceae	Pseudomonadales	Gammaproteobacteria	Proteobacteria	Gram-
GCF_000487975.1_Acin_lwof_CIP64_10_V2	Acinetobacter_lwoffii	Acinetobacter	Moraxellaceae	Pseudomonadales	Gammaproteobacteria	Proteobacteria	Gram-
GCF_000836095.1_ASM83609v1	Acinetobacter_lwoffii	Acinetobacter	Moraxellaceae	Pseudomonadales	Gammaproteobacteria	Proteobacteria	Gram-
GCF_000488215.1_Acin_nect_CIP110549_V2	Acinetobacter_nectaris	Acinetobacter	Moraxellaceae	Pseudomonadales	Gammaproteobacteria	Proteobacteria	Gram-
GCF_000814165.3_ASM81416v3	Acinetobacter_calcoaceticus_baumannii_complex	Acinetobacter	Moraxellaceae	Pseudomonadales	Gammaproteobacteria	Proteobacteria	Gram-
GCF_001433045.1_ASM143304v1	Acinetobacter_calcoaceticus_baumannii_complex	Acinetobacter	Moraxellaceae	Pseudomonadales	Gammaproteobacteria	Proteobacteria	Gram-
GCF_000196795.1_ASM19679v1	Acinetobacter_oleivorans	Acinetobacter	Moraxellaceae	Pseudomonadales	Gammaproteobacteria	Proteobacteria	Gram-
GCF_000836035.1_ASM83603v1	Acinetobacter_oleivorans	Acinetobacter	Moraxellaceae	Pseudomonadales	Gammaproteobacteria	Proteobacteria	Gram-
GCF_000248155.1_ASM24815v2	Acinetobacter_parvus	Acinetobacter	Moraxellaceae	Pseudomonadales	Gammaproteobacteria	Proteobacteria	Gram-
GCF_000368005.1_Acin_parv_NIPH_1103_V1	Acinetobacter_parvus	Acinetobacter	Moraxellaceae	Pseudomonadales	Gammaproteobacteria	Proteobacteria	Gram-
GCF_000368025.1_Acin_parv_CIP108168_V1	Acinetobacter_parvus	Acinetobacter	Moraxellaceae	Pseudomonadales	Gammaproteobacteria	Proteobacteria	Gram-
GCF_000962795.1_ASM96279v1	Acinetobacter_parvus	Acinetobacter	Moraxellaceae	Pseudomonadales	Gammaproteobacteria	Proteobacteria	Gram-
GCF_001485085.1_ASM148508v1	Acinetobacter_parvus	Acinetobacter	Moraxellaceae	Pseudomonadales	Gammaproteobacteria	Proteobacteria	Gram-
GCF_000800555.1_APCR12-42	Acinetobacter_calcoaceticus_baumannii_complex	Acinetobacter	Moraxellaceae	Pseudomonadales	Gammaproteobacteria	Proteobacteria	Gram-
GCF_000949775.1_ASM94977v1	Acinetobacter_calcoaceticus_baumannii_complex	Acinetobacter	Moraxellaceae	Pseudomonadales	Gammaproteobacteria	Proteobacteria	Gram-
GCF_000949795.1_ASM94979v1	Acinetobacter_calcoaceticus_baumannii_complex	Acinetobacter	Moraxellaceae	Pseudomonadales	Gammaproteobacteria	Proteobacteria	Gram-
GCF_001577285.1_ASM157728v1	Acinetobacter_calcoaceticus_baumannii_complex	Acinetobacter	Moraxellaceae	Pseudomonadales	Gammaproteobacteria	Proteobacteria	Gram-
GCF_000162115.1_ASM16211v1	Acinetobacter_radioresistens	Acinetobacter	Moraxellaceae	Pseudomonadales	Gammaproteobacteria	Proteobacteria	Gram-
GCF_000175675.1_ASM17567v1	Acinetobacter_radioresistens	Acinetobacter	Moraxellaceae	Pseudomonadales	Gammaproteobacteria	Proteobacteria	Gram-
GCF_000286595.1_gacin12v1.0	Acinetobacter_radioresistens	Acinetobacter	Moraxellaceae	Pseudomonadales	Gammaproteobacteria	Proteobacteria	Gram-
GCF_000301795.1_ASM30179v1	Acinetobacter_radioresistens	Acinetobacter	Moraxellaceae	Pseudomonadales	Gammaproteobacteria	Proteobacteria	Gram-
GCF_000308075.1_ASM30807v1	Acinetobacter_radioresistens	Acinetobacter	Moraxellaceae	Pseudomonadales	Gammaproteobacteria	Proteobacteria	Gram-
GCF_000368885.1_Acin_radi_NIPH_2130_V1	Acinetobacter_radioresistens	Acinetobacter	Moraxellaceae	Pseudomonadales	Gammaproteobacteria	Proteobacteria	Gram-
GCF_000368905.1_Acin_radi_CIP_103788_V1	Acinetobacter_radioresistens	Acinetobacter	Moraxellaceae	Pseudomonadales	Gammaproteobacteria	Proteobacteria	Gram-
GCF_000972345.1_ASM97234v1	Acinetobacter_radioresistens	Acinetobacter	Moraxellaceae	Pseudomonadales	Gammaproteobacteria	Proteobacteria	Gram-
GCF_000413895.1_Acin_rudi_CIP_110305_V1	Acinetobacter_rudis	Acinetobacter	Moraxellaceae	Pseudomonadales	Gammaproteobacteria	Proteobacteria	Gram-
GCF_000829675.1_ASM82967v1	Acinetobacter_rudis	Acinetobacter	Moraxellaceae	Pseudomonadales	Gammaproteobacteria	Proteobacteria	Gram-
GCF_000301815.1_ASM30181v1	Acinetobacter_schindleri	Acinetobacter	Moraxellaceae	Pseudomonadales	Gammaproteobacteria	Proteobacteria	Gram-
GCF_000368465.1_Acin_schi_NIPH_900_V1	Acinetobacter_schindleri	Acinetobacter	Moraxellaceae	Pseudomonadales	Gammaproteobacteria	Proteobacteria	Gram-
GCF_000368625.1_Acin_schi_CIP107287_V1	Acinetobacter_schindleri	Acinetobacter	Moraxellaceae	Pseudomonadales	Gammaproteobacteria	Proteobacteria	Gram-
GCF_001485065.1_ASM148506v1	Acinetobacter_schindleri	Acinetobacter	Moraxellaceae	Pseudomonadales	Gammaproteobacteria	Proteobacteria	Gram-
GCF_000368705.1_Acin_soli_CIP_110264_V1	Acinetobacter_soli	Acinetobacter	Moraxellaceae	Pseudomonadales	Gammaproteobacteria	Proteobacteria	Gram-
GCF_000633005.1_AciSoi1.0	Acinetobacter_soli	Acinetobacter	Moraxellaceae	Pseudomonadales	Gammaproteobacteria	Proteobacteria	Gram-
GCF_000760595.1_ASM76059v1	Acinetobacter_soli	Acinetobacter	Moraxellaceae	Pseudomonadales	Gammaproteobacteria	Proteobacteria	Gram-
GCF_000582235.1_ASM58223v1	Acinetobacter_calcoaceticus_baumannii_complex	Acinetobacter	Moraxellaceae	Pseudomonadales	Gammaproteobacteria	Proteobacteria	Gram-
GCF_000581095.1_ASM58109v1	Acinetobacter_calcoaceticus_baumannii_complex	Acinetobacter	Moraxellaceae	Pseudomonadales	Gammaproteobacteria	Proteobacteria	Gram-
GCF_001054715.1_ASM105471v1	Acinetobacter_sp._243_ASPC	Acinetobacter	Moraxellaceae	Pseudomonadales	Gammaproteobacteria	Proteobacteria	Gram-
GCF_000302395.1_ASM30239v1	Acinetobacter_sp._528	Acinetobacter	Moraxellaceae	Pseudomonadales	Gammaproteobacteria	Proteobacteria	Gram-
GCF_000588335.1_ASM58833v1	Acinetobacter_calcoaceticus_baumannii_complex	Acinetobacter	Moraxellaceae	Pseudomonadales	Gammaproteobacteria	Proteobacteria	Gram-
GCF_000805455.1_ASM80545v1	Acinetobacter_sp._A47	Acinetobacter	Moraxellaceae	Pseudomonadales	Gammaproteobacteria	Proteobacteria	Gram-
GCF_000046845.1_ASM4684v1	Acinetobacter_sp._ADP1	Acinetobacter	Moraxellaceae	Pseudomonadales	Gammaproteobacteria	Proteobacteria	Gram-
GCF_001005525.1_ASM100552v1	Acinetobacter_sp._AG1	Acinetobacter	Moraxellaceae	Pseudomonadales	Gammaproteobacteria	Proteobacteria	Gram-
GCF_001005515.1_ASM100551v1	Acinetobacter_sp._Ag2	Acinetobacter	Moraxellaceae	Pseudomonadales	Gammaproteobacteria	Proteobacteria	Gram-
GCF_000368265.1_Acin_sp_ANC_3789_V1	Acinetobacter_sp._ANC_3789	Acinetobacter	Moraxellaceae	Pseudomonadales	Gammaproteobacteria	Proteobacteria	Gram-
GCF_000369845.1_Acin_sp_ANC_3880_V1	Acinetobacter_sp._ANC_3880	Acinetobacter	Moraxellaceae	Pseudomonadales	Gammaproteobacteria	Proteobacteria	Gram-
GCF_000369405.1_Acin_sp_ANC_3929_V1	Acinetobacter_sp._ANC_3929	Acinetobacter	Moraxellaceae	Pseudomonadales	Gammaproteobacteria	Proteobacteria	Gram-
GCF_000369485.1_Acin_sp_ANC_4105_V1	Acinetobacter_sp._ANC_4105	Acinetobacter	Moraxellaceae	Pseudomonadales	Gammaproteobacteria	Proteobacteria	Gram-
GCF_001605895.1_ASM160589v1	Acinetobacter_sp._ANC_4149	Acinetobacter	Moraxellaceae	Pseudomonadales	Gammaproteobacteria	Proteobacteria	Gram-
GCF_001707755.1_ASM170775v1	Acinetobacter_sp._ANC_4603	Acinetobacter	Moraxellaceae	Pseudomonadales	Gammaproteobacteria	Proteobacteria	Gram-
GCF_000156555.1_ASM15655v1	Acinetobacter_sp._ATCC_27244	Acinetobacter	Moraxellaceae	Pseudomonadales	Gammaproteobacteria	Proteobacteria	Gram-
GCF_001592855.1_ASM159285v1	Acinetobacter_sp._BMW17	Acinetobacter	Moraxellaceae	Pseudomonadales	Gammaproteobacteria	Proteobacteria	Gram-
GCF_001704115.1_ASM170411v1	Acinetobacter_sp._BRTC-1	Acinetobacter	Moraxellaceae	Pseudomonadales	Gammaproteobacteria	Proteobacteria	Gram-
GCF_001276505.1_ASM127650v1	Acinetobacter_sp._C15	Acinetobacter	Moraxellaceae	Pseudomonadales	Gammaproteobacteria	Proteobacteria	Gram-
GCF_000369725.1_Acin_sp_CIP_101966_V1	Acinetobacter_sp._CIP_101966	Acinetobacter	Moraxellaceae	Pseudomonadales	Gammaproteobacteria	Proteobacteria	Gram-
GCF_000368365.1_Acin_sp_CIP_102082_V1	Acinetobacter_sp._CIP_102082	Acinetobacter	Moraxellaceae	Pseudomonadales	Gammaproteobacteria	Proteobacteria	Gram-
GCF_000368305.1_Acin_sp_CIP_102129_V1	Acinetobacter_sp._CIP_102129	Acinetobacter	Moraxellaceae	Pseudomonadales	Gammaproteobacteria	Proteobacteria	Gram-
GCF_000369685.1_Acin_sp_CIP_102136_V1	Acinetobacter_sp._CIP_102136	Acinetobacter	Moraxellaceae	Pseudomonadales	Gammaproteobacteria	Proteobacteria	Gram-
GCF_000369865.1_Acin_sp_CIP_102143_V1	Acinetobacter_sp._CIP_102143	Acinetobacter	Moraxellaceae	Pseudomonadales	Gammaproteobacteria	Proteobacteria	Gram-
GCF_000368285.1_Acin_sp_CIP_102159_V1	Acinetobacter_sp._CIP_102159	Acinetobacter	Moraxellaceae	Pseudomonadales	Gammaproteobacteria	Proteobacteria	Gram-
GCF_000368325.1_Acin_sp_CIP_102529_V1	Acinetobacter_sp._CIP_102529	Acinetobacter	Moraxellaceae	Pseudomonadales	Gammaproteobacteria	Proteobacteria	Gram-
GCF_000368425.1_Acin_sp_CIP_102637_V1	Acinetobacter_sp._CIP_102637	Acinetobacter	Moraxellaceae	Pseudomonadales	Gammaproteobacteria	Proteobacteria	Gram-
GCF_000400715.1_Acin_sp_CIP_110321_V1	Acinetobacter_sp._CIP_110321	Acinetobacter	Moraxellaceae	Pseudomonadales	Gammaproteobacteria	Proteobacteria	Gram-
GCF_000369665.1_Acin_sp_CIP_51_11_V1	Acinetobacter_sp._CIP_51.11	Acinetobacter	Moraxellaceae	Pseudomonadales	Gammaproteobacteria	Proteobacteria	Gram-
GCF_000369465.1_Acin_sp_CIP_53_82_V1	Acinetobacter_sp._CIP_53.82	Acinetobacter	Moraxellaceae	Pseudomonadales	Gammaproteobacteria	Proteobacteria	Gram-
GCF_000368445.1_Acin_sp_CIP_56_2_V1	Acinetobacter_sp._CIP_56.2	Acinetobacter	Moraxellaceae	Pseudomonadales	Gammaproteobacteria	Proteobacteria	Gram-
GCF_000369645.1_Acin_sp_CIP_64_2_V1	Acinetobacter_sp._CIP_64.2	Acinetobacter	Moraxellaceae	Pseudomonadales	Gammaproteobacteria	Proteobacteria	Gram-
GCF_000369745.1_Acin_sp_CIP_64_7_V1	Acinetobacter_sp._CIP_64.7	Acinetobacter	Moraxellaceae	Pseudomonadales	Gammaproteobacteria	Proteobacteria	Gram-
GCF_000369525.1_Acin_sp_CIP_70_18_V1	Acinetobacter_sp._CIP_70.18	Acinetobacter	Moraxellaceae	Pseudomonadales	Gammaproteobacteria	Proteobacteria	Gram-
GCF_000367905.1_Acin_sp_CIP_A162_V1	Acinetobacter_sp._CIP_A162	Acinetobacter	Moraxellaceae	Pseudomonadales	Gammaproteobacteria	Proteobacteria	Gram-
GCF_000367985.1_Acin_sp_CIP_A165_V1	Acinetobacter_sp._CIP-A165	Acinetobacter	Moraxellaceae	Pseudomonadales	Gammaproteobacteria	Proteobacteria	Gram-
GCF_000475335.1_De_Novo_assembly	Acinetobacter_sp._COS3	Acinetobacter	Moraxellaceae	Pseudomonadales	Gammaproteobacteria	Proteobacteria	Gram-
GCF_000292385.1_ASM29238v1	Acinetobacter_sp._GG2	Acinetobacter	Moraxellaceae	Pseudomonadales	Gammaproteobacteria	Proteobacteria	Gram-
GCF_000264725.1_ASM26472v1	Acinetobacter_sp._HA	Acinetobacter	Moraxellaceae	Pseudomonadales	Gammaproteobacteria	Proteobacteria	Gram-
GCF_000773685.1_ASM77368v1	Acinetobacter_sp._HR7	Acinetobacter	Moraxellaceae	Pseudomonadales	Gammaproteobacteria	Proteobacteria	Gram-
GCF_001423205.1_Leaf130	Acinetobacter_sp._Leaf130	Acinetobacter	Moraxellaceae	Pseudomonadales	Gammaproteobacteria	Proteobacteria	Gram-
GCF_000386005.1_Ac7Aver1	Acinetobacter_sp._MDS7A	Acinetobacter	Moraxellaceae	Pseudomonadales	Gammaproteobacteria	Proteobacteria	Gram-
GCF_000761495.1_Ai_1.0	Acinetobacter_sp._MII	Acinetobacter	Moraxellaceae	Pseudomonadales	Gammaproteobacteria	Proteobacteria	Gram-
GCF_000764915.1_Acinetobater_Genome_Assembly	Acinetobacter_sp._MN12	Acinetobacter	Moraxellaceae	Pseudomonadales	Gammaproteobacteria	Proteobacteria	Gram-
GCF_000812115.1_ASM81211v1	Acinetobacter_sp._MN12	Acinetobacter	Moraxellaceae	Pseudomonadales	Gammaproteobacteria	Proteobacteria	Gram-
GCF_000241225.1_ASM24122v2	Acinetobacter_sp._NBRC_100985	Acinetobacter	Moraxellaceae	Pseudomonadales	Gammaproteobacteria	Proteobacteria	Gram-
GCF_000876115.1_ASM87611v1	Acinetobacter_sp._NBRC_110496	Acinetobacter	Moraxellaceae	Pseudomonadales	Gammaproteobacteria	Proteobacteria	Gram-
GCF_000248195.1_ASM24819v2	Acinetobacter_sp._NCTC_7422	Acinetobacter	Moraxellaceae	Pseudomonadales	Gammaproteobacteria	Proteobacteria	Gram-
GCF_001647675.1_ASM164767v1	Acinetobacter_sp._NCu2D-2	Acinetobacter	Moraxellaceae	Pseudomonadales	Gammaproteobacteria	Proteobacteria	Gram-
GCF_000788125.1_ac.159.2	Acinetobacter_sp._neg1	Acinetobacter	Moraxellaceae	Pseudomonadales	Gammaproteobacteria	Proteobacteria	Gram-
GCF_000369605.1_Acin_sp_NIPH_1847_V1	Acinetobacter_sp._NIPH_1847	Acinetobacter	Moraxellaceae	Pseudomonadales	Gammaproteobacteria	Proteobacteria	Gram-
GCF_000369765.1_Acin_sp_NIPH_1859_V1	Acinetobacter_sp._NIPH_1859	Acinetobacter	Moraxellaceae	Pseudomonadales	Gammaproteobacteria	Proteobacteria	Gram-
GCF_000413935.1_Acin_sp_NIPH_2036_V1	Acinetobacter_sp._NIPH_2036	Acinetobacter	Moraxellaceae	Pseudomonadales	Gammaproteobacteria	Proteobacteria	Gram-
GCF_000369805.1_Acin_sp_NIPH_2100_V1	Acinetobacter_sp._NIPH_2100	Acinetobacter	Moraxellaceae	Pseudomonadales	Gammaproteobacteria	Proteobacteria	Gram-
GCF_000369705.1_Acin_sp_NIPH_2168_V1	Acinetobacter_sp._NIPH_2168	Acinetobacter	Moraxellaceae	Pseudomonadales	Gammaproteobacteria	Proteobacteria	Gram-
GCF_000367965.1_Acin_sp_NIPH_236_V1	Acinetobacter_sp._NIPH_236	Acinetobacter	Moraxellaceae	Pseudomonadales	Gammaproteobacteria	Proteobacteria	Gram-
GCF_000369425.1_Acin_sp_NIPH_284_V1	Acinetobacter_sp._NIPH_284	Acinetobacter	Moraxellaceae	Pseudomonadales	Gammaproteobacteria	Proteobacteria	Gram-
GCF_000369505.1_Acin_sp_NIPH_298_V1	Acinetobacter_sp._NIPH_298	Acinetobacter	Moraxellaceae	Pseudomonadales	Gammaproteobacteria	Proteobacteria	Gram-
GCF_000369785.1_Acin_sp_NIPH_3623_V1	Acinetobacter_sp._NIPH_3623	Acinetobacter	Moraxellaceae	Pseudomonadales	Gammaproteobacteria	Proteobacteria	Gram-
GCF_000369825.1_Acin_sp_NIPH_542_V1	Acinetobacter_sp._NIPH_542	Acinetobacter	Moraxellaceae	Pseudomonadales	Gammaproteobacteria	Proteobacteria	Gram-
GCF_000369445.1_Acin_sp_NIPH_713_V1	Acinetobacter_sp._NIPH_713	Acinetobacter	Moraxellaceae	Pseudomonadales	Gammaproteobacteria	Proteobacteria	Gram-
GCF_000368345.1_Acin_sp_NIPH_758_V1	Acinetobacter_sp._NIPH_758	Acinetobacter	Moraxellaceae	Pseudomonadales	Gammaproteobacteria	Proteobacteria	Gram-
GCF_000367945.1_Acin_sp_NIPH_809_V1	Acinetobacter_sp._NIPH_809	Acinetobacter	Moraxellaceae	Pseudomonadales	Gammaproteobacteria	Proteobacteria	Gram-
GCF_000368405.1_Acin_sp_NIPH817_V1	Acinetobacter_sp._NIPH_817	Acinetobacter	Moraxellaceae	Pseudomonadales	Gammaproteobacteria	Proteobacteria	Gram-
GCF_000368385.1_Acin_sp_NIPH_899_V1	Acinetobacter_sp._NIPH_899	Acinetobacter	Moraxellaceae	Pseudomonadales	Gammaproteobacteria	Proteobacteria	Gram-
GCF_001605865.1_ASM160586v1	Acinetobacter_sp._NRRL_B-65365	Acinetobacter	Moraxellaceae	Pseudomonadales	Gammaproteobacteria	Proteobacteria	Gram-
GCF_000214135.1_ASM21413v1	Acinetobacter_sp._P8-3-8	Acinetobacter	Moraxellaceae	Pseudomonadales	Gammaproteobacteria	Proteobacteria	Gram-
GCF_001425285.1_Root1280	Acinetobacter_sp._Root1280	Acinetobacter	Moraxellaceae	Pseudomonadales	Gammaproteobacteria	Proteobacteria	Gram-
GCF_001647535.1_ASM164753v1	Acinetobacter_sp._SFA	Acinetobacter	Moraxellaceae	Pseudomonadales	Gammaproteobacteria	Proteobacteria	Gram-
GCF_001647545.1_ASM164754v1	Acinetobacter_sp._SFB	Acinetobacter	Moraxellaceae	Pseudomonadales	Gammaproteobacteria	Proteobacteria	Gram-
GCF_001647595.1_ASM164759v1	Acinetobacter_sp._SFC	Acinetobacter	Moraxellaceae	Pseudomonadales	Gammaproteobacteria	Proteobacteria	Gram-
GCF_001647575.1_ASM164757v1	Acinetobacter_sp._SFD	Acinetobacter	Moraxellaceae	Pseudomonadales	Gammaproteobacteria	Proteobacteria	Gram-
GCF_000302415.1_ASM30241v1	Acinetobacter_sp._TG19627	Acinetobacter	Moraxellaceae	Pseudomonadales	Gammaproteobacteria	Proteobacteria	Gram-
GCF_000302435.1_ASM30243v1	Acinetobacter_sp._TG2027	Acinetobacter	Moraxellaceae	Pseudomonadales	Gammaproteobacteria	Proteobacteria	Gram-
GCF_001612555.1_ASM161255v1	Acinetobacter_sp._TGL-Y2	Acinetobacter	Moraxellaceae	Pseudomonadales	Gammaproteobacteria	Proteobacteria	Gram-
GCF_001278715.1_ASM127871v1	Acinetobacter_sp._TTH0-4	Acinetobacter	Moraxellaceae	Pseudomonadales	Gammaproteobacteria	Proteobacteria	Gram-
GCF_000620525.1_ASM62052v1	Acinetobacter_sp._UNC436CL71CviS28	Acinetobacter	Moraxellaceae	Pseudomonadales	Gammaproteobacteria	Proteobacteria	Gram-
GCF_001077515.1_ASM107751v1	Acinetobacter_sp._VT_511	Acinetobacter	Moraxellaceae	Pseudomonadales	Gammaproteobacteria	Proteobacteria	Gram-
GCF_000314615.1_gacin30v1.0	Acinetobacter_calcoaceticus_baumannii_complex	Acinetobacter	Moraxellaceae	Pseudomonadales	Gammaproteobacteria	Proteobacteria	Gram-
GCF_000335555.1_gacin40v1.0	Acinetobacter_sp._WC-743	Acinetobacter	Moraxellaceae	Pseudomonadales	Gammaproteobacteria	Proteobacteria	Gram-
GCF_001704615.1_ASM170461v1	Acinetobacter_sp._WCHA30	Acinetobacter	Moraxellaceae	Pseudomonadales	Gammaproteobacteria	Proteobacteria	Gram-
GCF_001696605.1_ASM169660v1	Acinetobacter_sp._WCHA60	Acinetobacter	Moraxellaceae	Pseudomonadales	Gammaproteobacteria	Proteobacteria	Gram-
GCF_000804305.1_ASM80430v1	Acinetobacter_sp._YZS-X1-1	Acinetobacter	Moraxellaceae	Pseudomonadales	Gammaproteobacteria	Proteobacteria	Gram-
GCF_000800865.1_ZOR0008.1	Acinetobacter_sp._ZOR0008	Acinetobacter	Moraxellaceae	Pseudomonadales	Gammaproteobacteria	Proteobacteria	Gram-
GCF_000400735.1_Acin_tand_CIP_107469_V1	Acinetobacter_tandoii	Acinetobacter	Moraxellaceae	Pseudomonadales	Gammaproteobacteria	Proteobacteria	Gram-
GCF_000760555.1_ASM76055v1	Acinetobacter_tandoii	Acinetobacter	Moraxellaceae	Pseudomonadales	Gammaproteobacteria	Proteobacteria	Gram-
GCF_000374425.1_ASM37442v1	Acinetobacter_tjernbergiae	Acinetobacter	Moraxellaceae	Pseudomonadales	Gammaproteobacteria	Proteobacteria	Gram-
GCF_000488175.1_Acin_tjer_CIP_107465_V2	Acinetobacter_tjernbergiae	Acinetobacter	Moraxellaceae	Pseudomonadales	Gammaproteobacteria	Proteobacteria	Gram-
GCF_000759995.1_ASM75999v1	Acinetobacter_tjernbergiae	Acinetobacter	Moraxellaceae	Pseudomonadales	Gammaproteobacteria	Proteobacteria	Gram-
GCF_000368785.1_Acin_town_CIP_107472_V1	Acinetobacter_towneri	Acinetobacter	Moraxellaceae	Pseudomonadales	Gammaproteobacteria	Proteobacteria	Gram-
GCF_000760575.1_ASM76057v1	Acinetobacter_towneri	Acinetobacter	Moraxellaceae	Pseudomonadales	Gammaproteobacteria	Proteobacteria	Gram-
GCF_000248135.1_ASM24813v2	Acinetobacter_ursingii	Acinetobacter	Moraxellaceae	Pseudomonadales	Gammaproteobacteria	Proteobacteria	Gram-
GCF_000368825.1_Acin_ursi_CIP_107286_V1	Acinetobacter_ursingii	Acinetobacter	Moraxellaceae	Pseudomonadales	Gammaproteobacteria	Proteobacteria	Gram-
GCF_000368845.1_Acin_ursi_NIPH_ANC_3649_V1	Acinetobacter_ursingii	Acinetobacter	Moraxellaceae	Pseudomonadales	Gammaproteobacteria	Proteobacteria	Gram-
GCF_000369885.1_Acin_ursi_NIPH_706_V1	Acinetobacter_ursingii	Acinetobacter	Moraxellaceae	Pseudomonadales	Gammaproteobacteria	Proteobacteria	Gram-
GCF_000934145.1_ASM93414v1	Acinetobacter_ursingii	Acinetobacter	Moraxellaceae	Pseudomonadales	Gammaproteobacteria	Proteobacteria	Gram-
GCF_000949815.1_ASM94981v1	Acinetobacter_ursingii	Acinetobacter	Moraxellaceae	Pseudomonadales	Gammaproteobacteria	Proteobacteria	Gram-
GCF_000949835.1_ASM94983v1	Acinetobacter_ursingii	Acinetobacter	Moraxellaceae	Pseudomonadales	Gammaproteobacteria	Proteobacteria	Gram-
GCF_001056675.1_ASM105667v1	Acinetobacter_ursingii	Acinetobacter	Moraxellaceae	Pseudomonadales	Gammaproteobacteria	Proteobacteria	Gram-
GCF_001485045.1_ASM148504v1	Acinetobacter_ursingii	Acinetobacter	Moraxellaceae	Pseudomonadales	Gammaproteobacteria	Proteobacteria	Gram-
GCF_000271425.1_A._venetianus_RAG-1_v._1.0	Acinetobacter_venetianus	Acinetobacter	Moraxellaceae	Pseudomonadales	Gammaproteobacteria	Proteobacteria	Gram-
GCF_000368585.1_Acin_vene_CIP_110063_V1	Acinetobacter_venetianus	Acinetobacter	Moraxellaceae	Pseudomonadales	Gammaproteobacteria	Proteobacteria	Gram-
GCF_001484985.1_ASM148498v1	Acinetobacter_venetianus	Acinetobacter	Moraxellaceae	Pseudomonadales	Gammaproteobacteria	Proteobacteria	Gram-
GCF_001577485.1_ASM157748v1	Acinetobacter_venetianus	Acinetobacter	Moraxellaceae	Pseudomonadales	Gammaproteobacteria	Proteobacteria	Gram-
GCF_001584645.1_ASM158464v1	Acinetobacter_venetianus	Acinetobacter	Moraxellaceae	Pseudomonadales	Gammaproteobacteria	Proteobacteria	Gram-
GCF_001584655.1_ASM158465v1	Acinetobacter_venetianus	Acinetobacter	Moraxellaceae	Pseudomonadales	Gammaproteobacteria	Proteobacteria	Gram-
GCF_001584665.1_ASM158466v1	Acinetobacter_venetianus	Acinetobacter	Moraxellaceae	Pseudomonadales	Gammaproteobacteria	Proteobacteria	Gram-
GCF_001584675.1_ASM158467v1	Acinetobacter_venetianus	Acinetobacter	Moraxellaceae	Pseudomonadales	Gammaproteobacteria	Proteobacteria	Gram-
GCF_000671395.1_SOAPdenovo_v1.05	Actibacterium_atlanticum	Actibacterium	Rhodobacteraceae	Rhodobacterales	Alphaproteobacteria	Proteobacteria	Gram-
GCF_000647975.1_SOAPdenovo_v1.05	Actibacterium_mucosum	Actibacterium	Rhodobacteraceae	Rhodobacterales	Alphaproteobacteria	Proteobacteria	Gram-
GCF_000429185.1_ASM42918v1	Actinoalloteichus_cyanogriseus	Actinoalloteichus	Pseudonocardiaceae	Pseudonocardiales	Actinobacteria	Actinobacteria	Gram+
GCF_000716095.1_ASM71609v1	Actinoalloteichus_cyanogriseus	Actinoalloteichus	Pseudonocardiaceae	Pseudonocardiales	Actinobacteria	Actinobacteria	Gram+
GCF_000718005.1_ASM71800v1	Actinoalloteichus_cyanogriseus	Actinoalloteichus	Pseudonocardiaceae	Pseudonocardiales	Actinobacteria	Actinobacteria	Gram+
GCF_000239155.1_ASM23915v2	Actinoalloteichus_spitiensis	Actinoalloteichus	Pseudonocardiaceae	Pseudonocardiales	Actinobacteria	Actinobacteria	Gram+
GCF_000374285.1_ASM37428v1	Actinobacillus_capsulatus	Actinobacillus	Pasteurellaceae	Pasteurellales	Gammaproteobacteria	Proteobacteria	Gram-
GCF_000801145.1_ASM80114v1	Actinobacillus_equuli	Actinobacillus	Pasteurellaceae	Pasteurellales	Gammaproteobacteria	Proteobacteria	Gram-
GCF_000175195.1_ASM17519v1	Actinobacillus_minor	Actinobacillus	Pasteurellaceae	Pasteurellales	Gammaproteobacteria	Proteobacteria	Gram-
GCF_000015885.1_ASM1588v1	Actinobacillus_pleuropneumoniae	Actinobacillus	Pasteurellaceae	Pasteurellales	Gammaproteobacteria	Proteobacteria	Gram-
GCF_000020405.1_ASM2040v1	Actinobacillus_pleuropneumoniae	Actinobacillus	Pasteurellaceae	Pasteurellales	Gammaproteobacteria	Proteobacteria	Gram-
GCF_000167095.1_ASM16709v1	Actinobacillus_pleuropneumoniae	Actinobacillus	Pasteurellaceae	Pasteurellales	Gammaproteobacteria	Proteobacteria	Gram-
GCF_000178495.1_ASM17849v1	Actinobacillus_pleuropneumoniae	Actinobacillus	Pasteurellaceae	Pasteurellales	Gammaproteobacteria	Proteobacteria	Gram-
GCF_000178515.1_ASM17851v1	Actinobacillus_pleuropneumoniae	Actinobacillus	Pasteurellaceae	Pasteurellales	Gammaproteobacteria	Proteobacteria	Gram-
GCF_000178535.1_ASM17853v1	Actinobacillus_pleuropneumoniae	Actinobacillus	Pasteurellaceae	Pasteurellales	Gammaproteobacteria	Proteobacteria	Gram-
GCF_000178555.1_ASM17855v1	Actinobacillus_pleuropneumoniae	Actinobacillus	Pasteurellaceae	Pasteurellales	Gammaproteobacteria	Proteobacteria	Gram-
GCF_000178575.1_ASM17857v1	Actinobacillus_pleuropneumoniae	Actinobacillus	Pasteurellaceae	Pasteurellales	Gammaproteobacteria	Proteobacteria	Gram-
GCF_000178595.1_ASM17859v1	Actinobacillus_pleuropneumoniae	Actinobacillus	Pasteurellaceae	Pasteurellales	Gammaproteobacteria	Proteobacteria	Gram-
GCF_000178615.1_ASM17861v1	Actinobacillus_pleuropneumoniae	Actinobacillus	Pasteurellaceae	Pasteurellales	Gammaproteobacteria	Proteobacteria	Gram-
GCF_000178635.1_ASM17863v1	Actinobacillus_pleuropneumoniae	Actinobacillus	Pasteurellaceae	Pasteurellales	Gammaproteobacteria	Proteobacteria	Gram-
GCF_000178655.1_ASM17865v1	Actinobacillus_pleuropneumoniae	Actinobacillus	Pasteurellaceae	Pasteurellales	Gammaproteobacteria	Proteobacteria	Gram-
GCF_000179275.1_ASM17927v1	Actinobacillus_pleuropneumoniae	Actinobacillus	Pasteurellaceae	Pasteurellales	Gammaproteobacteria	Proteobacteria	Gram-
GCF_000179295.1_ASM17929v1	Actinobacillus_pleuropneumoniae	Actinobacillus	Pasteurellaceae	Pasteurellales	Gammaproteobacteria	Proteobacteria	Gram-
GCF_000817445.1_ASM81744v1	Actinobacillus_pleuropneumoniae	Actinobacillus	Pasteurellaceae	Pasteurellales	Gammaproteobacteria	Proteobacteria	Gram-
GCF_000817465.1_ASM81746v1	Actinobacillus_pleuropneumoniae	Actinobacillus	Pasteurellaceae	Pasteurellales	Gammaproteobacteria	Proteobacteria	Gram-
GCF_000817485.1_ASM81748v1	Actinobacillus_pleuropneumoniae	Actinobacillus	Pasteurellaceae	Pasteurellales	Gammaproteobacteria	Proteobacteria	Gram-
GCF_000817515.1_ASM81751v1	Actinobacillus_pleuropneumoniae	Actinobacillus	Pasteurellaceae	Pasteurellales	Gammaproteobacteria	Proteobacteria	Gram-
GCF_000817525.1_ASM81752v1	Actinobacillus_pleuropneumoniae	Actinobacillus	Pasteurellaceae	Pasteurellales	Gammaproteobacteria	Proteobacteria	Gram-
GCF_000817535.1_ASM81753v1	Actinobacillus_pleuropneumoniae	Actinobacillus	Pasteurellaceae	Pasteurellales	Gammaproteobacteria	Proteobacteria	Gram-
GCF_001460855.1_MIDG2331	Actinobacillus_pleuropneumoniae	Actinobacillus	Pasteurellaceae	Pasteurellales	Gammaproteobacteria	Proteobacteria	Gram-
GCF_000017245.1_ASM1724v1	Actinobacillus_succinogenes	Actinobacillus	Pasteurellaceae	Pasteurellales	Gammaproteobacteria	Proteobacteria	Gram-
GCF_000307145.1_ASM30714v1	Actinobacillus_suis	Actinobacillus	Pasteurellaceae	Pasteurellales	Gammaproteobacteria	Proteobacteria	Gram-
GCF_000188255.1_ASM18825v1	Actinobacillus_ureae	Actinobacillus	Pasteurellaceae	Pasteurellales	Gammaproteobacteria	Proteobacteria	Gram-
GCF_001023575.1_ASM102357v1	Actinobacteria_bacterium_IMCC26256				Actinobacteria	Actinobacteria	Gram+
GCF_001298565.1_Actinobacteria.strain_OK006_v1.0	Actinobacteria_bacterium_OK006				Actinobacteria	Actinobacteria	Gram+
GCF_001298575.1_Actinobacteria.strain_OK074_v1.0	Actinobacteria_bacterium_OK074				Actinobacteria	Actinobacteria	Gram+
GCF_001298545.1_Actinobacteria.strain_OV320_v1.0	Actinobacteria_bacterium_OV320				Actinobacteria	Actinobacteria	Gram+
GCF_001298555.1_Actinobacteria.strain_OV450_v1.0	Actinobacteria_bacterium_OV450				Actinobacteria	Actinobacteria	Gram+
GCF_000471045.1_LLX17V1	actinobacterium_LLX17				Actinobacteria	Actinobacteria	Gram+
GCF_000315465.1_Acti_mass_ACS-171-V-COL2_V1	Actinobaculum_massiliense	Actinobaculum	Actinomycetaceae	Actinomycetales	Actinobacteria	Actinobacteria	Gram+
GCF_001457435.1_Actinobaculum_massiliense	Actinobaculum_massiliense	Actinobaculum	Actinomycetaceae	Actinomycetales	Actinobacteria	Actinobacteria	Gram+
GCF_001183565.1_ASM118356v1	Actinobaculum_suis	Actinobaculum	Actinomycetaceae	Actinomycetales	Actinobacteria	Actinobacteria	Gram+
GCF_001685155.1_ASM168515v1	Actinobaculum_suis	Actinobaculum	Actinomycetaceae	Actinomycetales	Actinobacteria	Actinobacteria	Gram+
GCF_001685165.1_ASM168516v1	Actinobaculum_suis	Actinobaculum	Actinomycetaceae	Actinomycetales	Actinobacteria	Actinobacteria	Gram+
GCF_000720965.1_ASM72096v1	Actinocatenispora_sera	Actinocatenispora	Micromonosporaceae	Micromonosporales	Actinobacteria	Actinobacteria	Gram+
GCF_000374445.1_ASM37444v1	Actinokineospora_enzanensis	Actinokineospora	Pseudonocardiaceae	Pseudonocardiales	Actinobacteria	Actinobacteria	Gram+
GCF_000482865.1_ASM48286v1	Actinokineospora_inagensis	Actinokineospora	Pseudonocardiaceae	Pseudonocardiales	Actinobacteria	Actinobacteria	Gram+
GCF_000564855.1_ActEG49	Actinokineospora_spheciospongiae	Actinokineospora	Pseudonocardiaceae	Pseudonocardiales	Actinobacteria	Actinobacteria	Gram+
GCF_001552135.1_ASM155213v1	Actinomadura_chibensis	Actinomadura	Thermomonosporaceae	Streptosporangiales	Actinobacteria	Actinobacteria	Gram+
GCF_001552635.1_ASM155263v1	Actinomadura_hibisca	Actinomadura	Thermomonosporaceae	Streptosporangiales	Actinobacteria	Actinobacteria	Gram+
GCF_001552175.1_ASM155217v1	Actinomadura_kijaniata	Actinomadura	Thermomonosporaceae	Streptosporangiales	Actinobacteria	Actinobacteria	Gram+
GCF_001552195.1_ASM155219v1	Actinomadura_latina	Actinomadura	Thermomonosporaceae	Streptosporangiales	Actinobacteria	Actinobacteria	Gram+
GCF_000468475.2_Amad2	Actinomadura_madurae	Actinomadura	Thermomonosporaceae	Streptosporangiales	Actinobacteria	Actinobacteria	Gram+
GCF_001552235.1_ASM155223v1	Actinomadura_rubrobrunea	Actinomadura	Thermomonosporaceae	Streptosporangiales	Actinobacteria	Actinobacteria	Gram+
GCF_000364865.1_ASM36486v1	Actinomyces_cardiffensis	Actinomyces	Actinomycetaceae	Actinomycetales	Actinobacteria	Actinobacteria	Gram+
GCF_000429225.1_ASM42922v1	Actinomyces_dentalis	Actinomyces	Actinomycetaceae	Actinomycetales	Actinobacteria	Actinobacteria	Gram+
GCF_000411155.1_Acti_euro_ACS-120-V-COL10B_V1	Actinomyces_europaeus	Actinomyces	Actinomycetaceae	Actinomycetales	Actinobacteria	Actinobacteria	Gram+
GCF_000277685.1_AgeorgiaeF0490v1.0	Actinomyces_georgiae	Actinomyces	Actinomycetaceae	Actinomycetales	Actinobacteria	Actinobacteria	Gram+
GCF_000429245.1_ASM42924v1	Actinomyces_georgiae	Actinomyces	Actinomycetaceae	Actinomycetales	Actinobacteria	Actinobacteria	Gram+
GCF_000429265.1_ASM42926v1	Actinomyces_gerencseriae	Actinomyces	Actinomycetaceae	Actinomycetales	Actinobacteria	Actinobacteria	Gram+
GCF_000466185.1_ASM46618v1	Actinomyces_graevenitzii	Actinomyces	Actinomycetaceae	Actinomycetales	Actinobacteria	Actinobacteria	Gram+
GCF_000466205.2_ASM46620v2	Actinomyces_johnsonii	Actinomyces	Actinomycetaceae	Actinomycetales	Actinobacteria	Actinobacteria	Gram+
GCF_000466245.1_ASM46624v1	Actinomyces_johnsonii	Actinomyces	Actinomycetaceae	Actinomycetales	Actinobacteria	Actinobacteria	Gram+
GCF_000269805.1_ASM26980v1	Actinomyces_massiliensis	Actinomyces	Actinomycetaceae	Actinomycetales	Actinobacteria	Actinobacteria	Gram+
GCF_000296275.1_AmassiliensisF0489v1.0	Actinomyces_massiliensis	Actinomyces	Actinomycetaceae	Actinomycetales	Actinobacteria	Actinobacteria	Gram+
GCF_001262055.1_ASM126205v1	Actinomyces_meyeri	Actinomyces	Actinomycetaceae	Actinomycetales	Actinobacteria	Actinobacteria	Gram+
GCF_000285995.1_AneasH279v1.0	Actinomyces_naeslundii	Actinomyces	Actinomycetaceae	Actinomycetales	Actinobacteria	Actinobacteria	Gram+
GCF_000296485.1_Acti_neui_BVS029A5_V1	Actinomyces_neuii	Actinomyces	Actinomycetaceae	Actinomycetales	Actinobacteria	Actinobacteria	Gram+
GCF_000420405.1_ASM42040v1	Actinomyces_neuii	Actinomyces	Actinomycetaceae	Actinomycetales	Actinobacteria	Actinobacteria	Gram+
GCF_001546135.1_ASM154613v1	Actinomyces_neuii	Actinomyces	Actinomycetaceae	Actinomycetales	Actinobacteria	Actinobacteria	Gram+
GCF_000163415.1_ASM16341v1	Actinomyces_odontolyticus	Actinomyces	Actinomycetaceae	Actinomycetales	Actinobacteria	Actinobacteria	Gram+
GCF_001462375.1_ASM146237v1	Actinomyces_odontolyticus	Actinomyces	Actinomycetaceae	Actinomycetales	Actinobacteria	Actinobacteria	Gram+
GCF_000180155.1_ASM18015v1	Actinomyces_oris	Actinomyces	Actinomycetaceae	Actinomycetales	Actinobacteria	Actinobacteria	Gram+
GCF_001553935.1_ASM155393v1	Actinomyces_oris	Actinomyces	Actinomycetaceae	Actinomycetales	Actinobacteria	Actinobacteria	Gram+
GCF_001682715.1_ASM168271v1	Actinomyces_oris	Actinomyces	Actinomycetaceae	Actinomycetales	Actinobacteria	Actinobacteria	Gram+
GCF_001553565.1_ASM155356v1	Actinomyces_radicidentis	Actinomyces	Actinomycetaceae	Actinomycetales	Actinobacteria	Actinobacteria	Gram+
GCF_000411415.1_Acti_sp_HPA0247_V1	Actinomyces_sp._HPA0247	Actinomyces	Actinomycetaceae	Actinomycetales	Actinobacteria	Actinobacteria	Gram+
GCF_000282935.1_AspICM39v1.0	Actinomyces_sp._ICM39	Actinomyces	Actinomycetaceae	Actinomycetales	Actinobacteria	Actinobacteria	Gram+
GCF_000565035.1_AspICM54v1.0	Actinomyces_sp._ICM54	Actinomyces	Actinomycetaceae	Actinomycetales	Actinobacteria	Actinobacteria	Gram+
GCF_000283035.1_AspICM58v1.0	Actinomyces_sp._ICM58	Actinomyces	Actinomycetaceae	Actinomycetales	Actinobacteria	Actinobacteria	Gram+
GCF_000820725.1_Actinomyces_polynesiensis	Actinomyces_sp._MS2	Actinomyces	Actinomycetaceae	Actinomycetales	Actinobacteria	Actinobacteria	Gram+
GCF_000308055.1_ASM30805v1	Actinomyces_sp._ph3	Actinomyces	Actinomycetaceae	Actinomycetales	Actinobacteria	Actinobacteria	Gram+
GCF_000758775.1_04_NF40_HMP1628v01	Actinomyces_sp._S4-C9	Actinomyces	Actinomycetaceae	Actinomycetales	Actinobacteria	Actinobacteria	Gram+
GCF_000758755.1_04_NF40_HMP1627v01	Actinomyces_sp._S6-Spd3	Actinomyces	Actinomycetaceae	Actinomycetales	Actinobacteria	Actinobacteria	Gram+
GCF_001457875.1_Actinomyces_ihumii	Actinomyces_sp._SD1	Actinomyces	Actinomycetaceae	Actinomycetales	Actinobacteria	Actinobacteria	Gram+
GCF_001687305.1_ASM168730v1	Actinomyces_sp._VUL7	Actinomyces	Actinomycetaceae	Actinomycetales	Actinobacteria	Actinobacteria	Gram+
GCF_000429105.1_ASM42910v1	Actinomyces_suimastitidis	Actinomyces	Actinomycetaceae	Actinomycetales	Actinobacteria	Actinobacteria	Gram+
GCF_000295095.1_ASM29509v1	Actinomyces_timonensis	Actinomyces	Actinomycetaceae	Actinomycetales	Actinobacteria	Actinobacteria	Gram+
GCF_000296505.1_Acti_turi_ACS-279-V-COL4_V1	Actinomyces_turicensis	Actinomyces	Actinomycetaceae	Actinomycetales	Actinobacteria	Actinobacteria	Gram+
GCF_000159035.1_ASM15903v1	Actinomyces_urogenitalis	Actinomyces	Actinomycetaceae	Actinomycetales	Actinobacteria	Actinobacteria	Gram+
GCF_000758745.1_04_NF40v01	Actinomyces_urogenitalis	Actinomyces	Actinomycetaceae	Actinomycetales	Actinobacteria	Actinobacteria	Gram+
GCF_001067145.1_ASM106714v1	Actinomyces_urogenitalis	Actinomyces	Actinomycetaceae	Actinomycetales	Actinobacteria	Actinobacteria	Gram+
GCF_000420425.1_ASM42042v1	Actinomyces_vaccimaxillae	Actinomyces	Actinomycetaceae	Actinomycetales	Actinobacteria	Actinobacteria	Gram+
GCF_000175315.3_Acti_vis_C505_V3	Actinomyces_viscosus	Actinomyces	Actinomycetaceae	Actinomycetales	Actinobacteria	Actinobacteria	Gram+
GCF_001652275.1_ASM165227v1	Actinomycetaceae_bacterium_BA112		Actinomycetaceae	Actinomycetales	Actinobacteria	Actinobacteria	Gram+
GCF_000379625.1_ASM37962v1	Actinomycetospora_chiangmaiensis	Actinomycetospora	Pseudonocardiaceae	Pseudonocardiales	Actinobacteria	Actinobacteria	Gram+
GCF_001509495.1_ASM150949v1	Actinoplanes_awajinensis	Actinoplanes	Micromonosporaceae	Micromonosporales	Actinobacteria	Actinobacteria	Gram+
GCF_000494755.1_ASM49475v1	Actinoplanes_friuliensis	Actinoplanes	Micromonosporaceae	Micromonosporales	Actinobacteria	Actinobacteria	Gram+
GCF_000379645.1_ASM37964v1	Actinoplanes_globisporus	Actinoplanes	Micromonosporaceae	Micromonosporales	Actinobacteria	Actinobacteria	Gram+
GCF_000284295.1_ASM28429v1	Actinoplanes_missouriensis	Actinoplanes	Micromonosporaceae	Micromonosporales	Actinobacteria	Actinobacteria	Gram+
GCF_000962825.1_ASM96282v1	Actinoplanes_rectilineatus	Actinoplanes	Micromonosporaceae	Micromonosporales	Actinobacteria	Actinobacteria	Gram+
GCF_000389965.1_ASM38996v1	Actinoplanes_sp._N902-109	Actinoplanes	Micromonosporaceae	Micromonosporales	Actinobacteria	Actinobacteria	Gram+
GCF_000237145.1_ASM23714v1	Actinoplanes_sp._SE50_110	Actinoplanes	Micromonosporaceae	Micromonosporales	Actinobacteria	Actinobacteria	Gram+
GCF_001553785.1_ASM155378v1	Actinoplanes_sp._TFC3	Actinoplanes	Micromonosporaceae	Micromonosporales	Actinobacteria	Actinobacteria	Gram+
GCF_000721705.1_ASM72170v1	Actinoplanes_subtropicus	Actinoplanes	Micromonosporaceae	Micromonosporales	Actinobacteria	Actinobacteria	Gram+
GCF_000763095.1_ASM76309v1	Actinopolyspora_erythraea	Actinopolyspora	Actinopolysporaceae	Actinopolysporales	Actinobacteria	Actinobacteria	Gram+
GCF_000371785.1_ASM37178v1	Actinopolyspora_halophila	Actinopolyspora	Actinopolysporaceae	Actinopolysporales	Actinobacteria	Actinobacteria	Gram+
GCF_000430445.1_ASM43044v1	_Actinopolyspora__iraqiensis	Saccharomonospora	Pseudonocardiaceae	Pseudonocardiales	Actinobacteria	Actinobacteria	Gram+
GCF_000384035.1_ASM38403v1	Actinopolyspora_mortivallis	Actinopolyspora	Actinopolysporaceae	Actinopolysporales	Actinobacteria	Actinobacteria	Gram+
GCF_000717315.1_ASM71731v1	Actinospica_acidiphila	Actinospica	Actinospicaceae	Catenulisporales	Actinobacteria	Actinobacteria	Gram+
GCF_000504285.1_ASM50428v1	Actinospica_robiniae	Actinospica	Actinospicaceae	Catenulisporales	Actinobacteria	Actinobacteria	Gram+
GCF_000721375.1_ASM72137v1	Actinosporangium_sp._NRRL_B-3428	Streptomyces	Streptomycetaceae	Streptomycetales	Actinobacteria	Actinobacteria	Gram+
GCF_000023245.1_ASM2324v1	Actinosynnema_mirum	Actinosynnema	Pseudonocardiaceae	Pseudonocardiales	Actinobacteria	Actinobacteria	Gram+
GCF_000767215.1_ASM76721v1	Actinotalea_fermentans	Actinotalea	Cellulomonadaceae	Micrococcales	Actinobacteria	Actinobacteria	Gram+
GCF_000603945.1_genome	Actinotalea_ferrariae	Actinotalea	Cellulomonadaceae	Micrococcales	Actinobacteria	Actinobacteria	Gram+
GCF_000429205.1_ASM42920v1	Actinotignum_schaalii	Actinotignum	Actinomycetaceae	Actinomycetales	Actinobacteria	Actinobacteria	Gram+
GCF_000724605.1_ASM72460v1	Actinotignum_schaalii	Actinotignum	Actinomycetaceae	Actinomycetales	Actinobacteria	Actinobacteria	Gram+
GCF_000473365.1_ASM47336v1	Adhaeribacter_aquaticus	Adhaeribacter	Hymenobacteraceae	Cytophagales	Cytophagia	Bacteroidetes	Gram-
GCF_000478885.1_ASM47888v1	Adlercreutzia_equolifaciens	Adlercreutzia	Eggerthellaceae	Eggerthellales	Coriobacteriia	Actinobacteria	Gram+
GCF_000219915.2_ASM21991v3	Advenella_kashmirensis	Advenella	Alcaligenaceae	Burkholderiales	Betaproteobacteria	Proteobacteria	Gram-
GCF_000506985.1_Advkasv1.0	Advenella_kashmirensis	Advenella	Alcaligenaceae	Burkholderiales	Betaproteobacteria	Proteobacteria	Gram-
GCF_000521505.1_ASM52150v1	Advenella_mimigardefordensis	Advenella	Alcaligenaceae	Burkholderiales	Betaproteobacteria	Proteobacteria	Gram-
GCF_000429125.1_ASM42912v1	Aequorivita_capsosiphonis	Aequorivita	Flavobacteriaceae	Flavobacteriales	Flavobacteriia	Bacteroidetes	Gram-
GCF_000265385.1_ASM26538v1	Aequorivita_sublithincola	Aequorivita	Flavobacteriaceae	Flavobacteriales	Flavobacteriia	Bacteroidetes	Gram-
GCF_001629795.1_ASM162979v1	Aeribacillus_pallidus	Aeribacillus	Bacillaceae	Bacillales	Bacilli	Firmicutes	Gram+
GCF_001466745.1_DSM15819v1.0	Aerococcus_christensenii	Aerococcus	Aerococcaceae	Lactobacillales	Bacilli	Firmicutes	Gram+
GCF_001543105.1_ASM154310v1	Aerococcus_christensenii	Aerococcus	Aerococcaceae	Lactobacillales	Bacilli	Firmicutes	Gram+
GCF_001552755.1_ASM155275v1	Aerococcus_christensenii	Aerococcus	Aerococcaceae	Lactobacillales	Bacilli	Firmicutes	Gram+
GCF_001543145.1_ASM154314v1	Aerococcus_sanguinicola	Aerococcus	Aerococcaceae	Lactobacillales	Bacilli	Firmicutes	Gram+
GCF_001518795.1_ASM151879v1	Aerococcus_urinaeequi	Aerococcus	Aerococcaceae	Lactobacillales	Bacilli	Firmicutes	Gram+
GCF_001543205.1_ASM154320v1	Aerococcus_urinaeequi	Aerococcus	Aerococcaceae	Lactobacillales	Bacilli	Firmicutes	Gram+
GCF_000193205.1_ASM19320v1	Aerococcus_urinae	Aerococcus	Aerococcaceae	Lactobacillales	Bacilli	Firmicutes	Gram+
GCF_001543175.1_ASM154317v1	Aerococcus_urinae	Aerococcus	Aerococcaceae	Lactobacillales	Bacilli	Firmicutes	Gram+
GCF_001649715.1_ASM164971v1	Aerococcus_urinae	Aerococcus	Aerococcaceae	Lactobacillales	Bacilli	Firmicutes	Gram+
GCF_001543245.1_ASM154324v1	Aerococcus_urinaehominis	Aerococcus	Aerococcaceae	Lactobacillales	Bacilli	Firmicutes	Gram+
GCF_000178435.1_ASM17843v1	Aerococcus_viridans	Aerococcus	Aerococcaceae	Lactobacillales	Bacilli	Firmicutes	Gram+
GCF_000262085.1_AeroviriLL11.0	Aerococcus_viridans	Aerococcus	Aerococcaceae	Lactobacillales	Bacilli	Firmicutes	Gram+
GCF_001543285.1_ASM154328v1	Aerococcus_viridans	Aerococcus	Aerococcaceae	Lactobacillales	Bacilli	Firmicutes	Gram+
GCF_000160775.2_ASM16077v2	Aeromicrobium_marinum	Aeromicrobium	Nocardioidaceae	Propionibacteriales	Actinobacteria	Actinobacteria	Gram+
GCF_000312105.1_ASM31210v1	Aeromicrobium_massiliense	Aeromicrobium	Nocardioidaceae	Propionibacteriales	Actinobacteria	Actinobacteria	Gram+
GCF_001423335.1_Leaf289	Aeromicrobium_sp._Leaf289	Aeromicrobium	Nocardioidaceae	Propionibacteriales	Actinobacteria	Actinobacteria	Gram+
GCF_001423365.1_Leaf291	Aeromicrobium_sp._Leaf291	Aeromicrobium	Nocardioidaceae	Propionibacteriales	Actinobacteria	Actinobacteria	Gram+
GCF_001428805.1_Root236	Aeromicrobium_sp._Root236	Aeromicrobium	Nocardioidaceae	Propionibacteriales	Actinobacteria	Actinobacteria	Gram+
GCF_001425755.1_Root344	Aeromicrobium_sp._Root344	Aeromicrobium	Nocardioidaceae	Propionibacteriales	Actinobacteria	Actinobacteria	Gram+
GCF_001426485.1_Root472D3	Aeromicrobium_sp._Root472D3	Aeromicrobium	Nocardioidaceae	Propionibacteriales	Actinobacteria	Actinobacteria	Gram+
GCF_000819685.1_PRJEB7019	Aeromonas_allosaccharophila	Aeromonas	Aeromonadaceae	Aeromonadales	Gammaproteobacteria	Proteobacteria	Gram-
GCF_000820245.1_PRJEB7045	Aeromonas_allosaccharophila	Aeromonas	Aeromonadaceae	Aeromonadales	Gammaproteobacteria	Proteobacteria	Gram-
GCF_001446895.1_ASM144689v1	Aeromonas_allosaccharophila	Aeromonas	Aeromonadaceae	Aeromonadales	Gammaproteobacteria	Proteobacteria	Gram-
GCF_000764655.1_ASM76465v1	Aeromonas_aquatica	Aeromonas	Aeromonadaceae	Aeromonadales	Gammaproteobacteria	Proteobacteria	Gram-
GCF_000819725.1_PRJEB7021	Aeromonas_australiensis	Aeromonas	Aeromonadaceae	Aeromonadales	Gammaproteobacteria	Proteobacteria	Gram-
GCF_000819745.1_PRJEB7022	Aeromonas_bestiarum	Aeromonas	Aeromonadaceae	Aeromonadales	Gammaproteobacteria	Proteobacteria	Gram-
GCF_000819765.1_PRJEB7023	Aeromonas_bivalvium	Aeromonas	Aeromonadaceae	Aeromonadales	Gammaproteobacteria	Proteobacteria	Gram-
GCF_000208825.1_ASM20882v1	Aeromonas_caviae	Aeromonas	Aeromonadaceae	Aeromonadales	Gammaproteobacteria	Proteobacteria	Gram-
GCF_000721855.1_ASM72185v1	Aeromonas_caviae	Aeromonas	Aeromonadaceae	Aeromonadales	Gammaproteobacteria	Proteobacteria	Gram-
GCF_000783715.1_ASM78371v1	Aeromonas_caviae	Aeromonas	Aeromonadaceae	Aeromonadales	Gammaproteobacteria	Proteobacteria	Gram-
GCF_000813475.1_ASM81347v1	Aeromonas_caviae	Aeromonas	Aeromonadaceae	Aeromonadales	Gammaproteobacteria	Proteobacteria	Gram-
GCF_000819785.1_PRJEB7024	Aeromonas_caviae	Aeromonas	Aeromonadaceae	Aeromonadales	Gammaproteobacteria	Proteobacteria	Gram-
GCF_000820265.1_PRJEB7046	Aeromonas_caviae	Aeromonas	Aeromonadaceae	Aeromonadales	Gammaproteobacteria	Proteobacteria	Gram-
GCF_000959705.1_ASM95970v1	Aeromonas_caviae	Aeromonas	Aeromonadaceae	Aeromonadales	Gammaproteobacteria	Proteobacteria	Gram-
GCF_001270765.1_ASM127076v1	Aeromonas_caviae	Aeromonas	Aeromonadaceae	Aeromonadales	Gammaproteobacteria	Proteobacteria	Gram-
GCF_000708085.1_A_dhakensis_SSU	Aeromonas_dhakensis	Aeromonas	Aeromonadaceae	Aeromonadales	Gammaproteobacteria	Proteobacteria	Gram-
GCF_000819705.1_PRJEB7020	Aeromonas_dhakensis	Aeromonas	Aeromonadaceae	Aeromonadales	Gammaproteobacteria	Proteobacteria	Gram-
GCF_000820305.1_PRJEB7048	Aeromonas_dhakensis	Aeromonas	Aeromonadaceae	Aeromonadales	Gammaproteobacteria	Proteobacteria	Gram-
GCF_001673685.1_ASM167368v1	Aeromonas_dhakensis	Aeromonas	Aeromonadaceae	Aeromonadales	Gammaproteobacteria	Proteobacteria	Gram-
GCF_000819805.1_PRJEB7026	Aeromonas_diversa	Aeromonas	Aeromonadaceae	Aeromonadales	Gammaproteobacteria	Proteobacteria	Gram-
GCF_000819825.1_PRJEB7027	Aeromonas_encheleia	Aeromonas	Aeromonadaceae	Aeromonadales	Gammaproteobacteria	Proteobacteria	Gram-
GCF_000687355.2_ASM68735v2	Aeromonas_enteropelogenes	Aeromonas	Aeromonadaceae	Aeromonadales	Gammaproteobacteria	Proteobacteria	Gram-
GCF_000819845.1_PRJEB7028	Aeromonas_enteropelogenes	Aeromonas	Aeromonadaceae	Aeromonadales	Gammaproteobacteria	Proteobacteria	Gram-
GCF_000820205.1_PRJEB7043	Aeromonas_enteropelogenes	Aeromonas	Aeromonadaceae	Aeromonadales	Gammaproteobacteria	Proteobacteria	Gram-
GCF_001038825.1_ASM103882v1	Aeromonas_enteropelogenes	Aeromonas	Aeromonadaceae	Aeromonadales	Gammaproteobacteria	Proteobacteria	Gram-
GCF_000819865.1_PRJEB7029	Aeromonas_eucrenophila	Aeromonas	Aeromonadaceae	Aeromonadales	Gammaproteobacteria	Proteobacteria	Gram-
GCF_000819885.1_PRJEB7030	Aeromonas_fluvialis	Aeromonas	Aeromonadaceae	Aeromonadales	Gammaproteobacteria	Proteobacteria	Gram-
GCF_000014805.1_ASM1480v1	Aeromonas_hydrophila	Aeromonas	Aeromonadaceae	Aeromonadales	Gammaproteobacteria	Proteobacteria	Gram-
GCF_000298055.1_Aero_hydr_SSU_V1	Aeromonas_hydrophila	Aeromonas	Aeromonadaceae	Aeromonadales	Gammaproteobacteria	Proteobacteria	Gram-
GCF_000315835.1_De_Novo_2.6	Aeromonas_hydrophila	Aeromonas	Aeromonadaceae	Aeromonadales	Gammaproteobacteria	Proteobacteria	Gram-
GCF_000350405.1_de_novo_assembly	Aeromonas_hydrophila	Aeromonas	Aeromonadaceae	Aeromonadales	Gammaproteobacteria	Proteobacteria	Gram-
GCF_000354635.1_de_novo_assembly	Aeromonas_hydrophila	Aeromonas	Aeromonadaceae	Aeromonadales	Gammaproteobacteria	Proteobacteria	Gram-
GCF_000354655.1_de_novo_assembly	Aeromonas_hydrophila	Aeromonas	Aeromonadaceae	Aeromonadales	Gammaproteobacteria	Proteobacteria	Gram-
GCF_000354675.1_de_novo_assembly	Aeromonas_hydrophila	Aeromonas	Aeromonadaceae	Aeromonadales	Gammaproteobacteria	Proteobacteria	Gram-
GCF_000354695.1_de_novo_assembly	Aeromonas_hydrophila	Aeromonas	Aeromonadaceae	Aeromonadales	Gammaproteobacteria	Proteobacteria	Gram-
GCF_000354715.1_de_novo_assembly	Aeromonas_hydrophila	Aeromonas	Aeromonadaceae	Aeromonadales	Gammaproteobacteria	Proteobacteria	Gram-
GCF_000401555.1_ASM40155v1	Aeromonas_hydrophila	Aeromonas	Aeromonadaceae	Aeromonadales	Gammaproteobacteria	Proteobacteria	Gram-
GCF_000512185.1_ASM51218v1	Aeromonas_hydrophila	Aeromonas	Aeromonadaceae	Aeromonadales	Gammaproteobacteria	Proteobacteria	Gram-
GCF_000586035.1_de_novo_assembly	Aeromonas_hydrophila	Aeromonas	Aeromonadaceae	Aeromonadales	Gammaproteobacteria	Proteobacteria	Gram-
GCF_000586055.1_de_novo_assembly	Aeromonas_hydrophila	Aeromonas	Aeromonadaceae	Aeromonadales	Gammaproteobacteria	Proteobacteria	Gram-
GCF_000612075.2_ASM61207v2	Aeromonas_hydrophila	Aeromonas	Aeromonadaceae	Aeromonadales	Gammaproteobacteria	Proteobacteria	Gram-
GCF_000626755.1_A._veronii_AD9	Aeromonas_hydrophila	Aeromonas	Aeromonadaceae	Aeromonadales	Gammaproteobacteria	Proteobacteria	Gram-
GCF_000635955.1_ASM63595v1	Aeromonas_hydrophila	Aeromonas	Aeromonadaceae	Aeromonadales	Gammaproteobacteria	Proteobacteria	Gram-
GCF_000698205.1_ASM69820v1	Aeromonas_hydrophila	Aeromonas	Aeromonadaceae	Aeromonadales	Gammaproteobacteria	Proteobacteria	Gram-
GCF_000708065.1_A_hydrophila_NF2	Aeromonas_hydrophila	Aeromonas	Aeromonadaceae	Aeromonadales	Gammaproteobacteria	Proteobacteria	Gram-
GCF_000708105.1_Ahyd_NF1	Aeromonas_hydrophila	Aeromonas	Aeromonadaceae	Aeromonadales	Gammaproteobacteria	Proteobacteria	Gram-
GCF_000724965.1_ASM72496v1	Aeromonas_hydrophila	Aeromonas	Aeromonadaceae	Aeromonadales	Gammaproteobacteria	Proteobacteria	Gram-
GCF_000783255.1_ASM78325v1	Aeromonas_hydrophila	Aeromonas	Aeromonadaceae	Aeromonadales	Gammaproteobacteria	Proteobacteria	Gram-
GCF_000786315.1_ASM78631v1	Aeromonas_hydrophila	Aeromonas	Aeromonadaceae	Aeromonadales	Gammaproteobacteria	Proteobacteria	Gram-
GCF_000803185.1_ASM80318v1	Aeromonas_hydrophila	Aeromonas	Aeromonadaceae	Aeromonadales	Gammaproteobacteria	Proteobacteria	Gram-
GCF_000813465.1_ASM81346v1	Aeromonas_hydrophila	Aeromonas	Aeromonadaceae	Aeromonadales	Gammaproteobacteria	Proteobacteria	Gram-
GCF_000819505.1_ASM81950v1	Aeromonas_hydrophila	Aeromonas	Aeromonadaceae	Aeromonadales	Gammaproteobacteria	Proteobacteria	Gram-
GCF_000820325.1_PRJEB7049	Aeromonas_hydrophila	Aeromonas	Aeromonadaceae	Aeromonadales	Gammaproteobacteria	Proteobacteria	Gram-
GCF_000940915.1_ASM94091v1	Aeromonas_hydrophila	Aeromonas	Aeromonadaceae	Aeromonadales	Gammaproteobacteria	Proteobacteria	Gram-
GCF_000963645.1_ASM96364v1	Aeromonas_hydrophila	Aeromonas	Aeromonadaceae	Aeromonadales	Gammaproteobacteria	Proteobacteria	Gram-
GCF_001019645.1_ASM101964v1	Aeromonas_hydrophila	Aeromonas	Aeromonadaceae	Aeromonadales	Gammaproteobacteria	Proteobacteria	Gram-
GCF_001030105.1_Aero_hydr_BWH65_V1	Aeromonas_hydrophila	Aeromonas	Aeromonadaceae	Aeromonadales	Gammaproteobacteria	Proteobacteria	Gram-
GCF_001055195.1_ASM105519v1	Aeromonas_hydrophila	Aeromonas	Aeromonadaceae	Aeromonadales	Gammaproteobacteria	Proteobacteria	Gram-
GCF_001055245.1_ASM105524v1	Aeromonas_hydrophila	Aeromonas	Aeromonadaceae	Aeromonadales	Gammaproteobacteria	Proteobacteria	Gram-
GCF_001056955.1_ASM105695v1	Aeromonas_hydrophila	Aeromonas	Aeromonadaceae	Aeromonadales	Gammaproteobacteria	Proteobacteria	Gram-
GCF_001057115.1_ASM105711v1	Aeromonas_hydrophila	Aeromonas	Aeromonadaceae	Aeromonadales	Gammaproteobacteria	Proteobacteria	Gram-
GCF_001057275.1_ASM105727v1	Aeromonas_hydrophila	Aeromonas	Aeromonadaceae	Aeromonadales	Gammaproteobacteria	Proteobacteria	Gram-
GCF_001455365.1_ASM145536v1	Aeromonas_hydrophila	Aeromonas	Aeromonadaceae	Aeromonadales	Gammaproteobacteria	Proteobacteria	Gram-
GCF_001518775.1_ASM151877v1	Aeromonas_hydrophila	Aeromonas	Aeromonadaceae	Aeromonadales	Gammaproteobacteria	Proteobacteria	Gram-
GCF_001535585.1_ASM153558v1	Aeromonas_hydrophila	Aeromonas	Aeromonadaceae	Aeromonadales	Gammaproteobacteria	Proteobacteria	Gram-
GCF_001604835.1_ASM160483v1	Aeromonas_hydrophila	Aeromonas	Aeromonadaceae	Aeromonadales	Gammaproteobacteria	Proteobacteria	Gram-
GCF_001604855.1_ASM160485v1	Aeromonas_hydrophila	Aeromonas	Aeromonadaceae	Aeromonadales	Gammaproteobacteria	Proteobacteria	Gram-
GCF_001604895.1_ASM160489v1	Aeromonas_hydrophila	Aeromonas	Aeromonadaceae	Aeromonadales	Gammaproteobacteria	Proteobacteria	Gram-
GCF_001604905.1_ASM160490v1	Aeromonas_hydrophila	Aeromonas	Aeromonadaceae	Aeromonadales	Gammaproteobacteria	Proteobacteria	Gram-
GCF_001683535.1_ASM168353v1	Aeromonas_hydrophila	Aeromonas	Aeromonadaceae	Aeromonadales	Gammaproteobacteria	Proteobacteria	Gram-
GCF_001684445.1_ASM168444v1	Aeromonas_hydrophila	Aeromonas	Aeromonadaceae	Aeromonadales	Gammaproteobacteria	Proteobacteria	Gram-
GCF_001687125.1_ASM168712v1	Aeromonas_hydrophila	Aeromonas	Aeromonadaceae	Aeromonadales	Gammaproteobacteria	Proteobacteria	Gram-
GCF_001705905.1_ASM170590v1	Aeromonas_hydrophila	Aeromonas	Aeromonadaceae	Aeromonadales	Gammaproteobacteria	Proteobacteria	Gram-
GCF_001705915.1_ASM170591v1	Aeromonas_hydrophila	Aeromonas	Aeromonadaceae	Aeromonadales	Gammaproteobacteria	Proteobacteria	Gram-
GCF_001705945.1_ASM170594v1	Aeromonas_hydrophila	Aeromonas	Aeromonadaceae	Aeromonadales	Gammaproteobacteria	Proteobacteria	Gram-
GCF_000708125.1_RIV2	Aeromonas_jandaei	Aeromonas	Aeromonadaceae	Aeromonadales	Gammaproteobacteria	Proteobacteria	Gram-
GCF_000813485.1_ASM81348v1	Aeromonas_jandaei	Aeromonas	Aeromonadaceae	Aeromonadales	Gammaproteobacteria	Proteobacteria	Gram-
GCF_000819955.1_PRJEB7031	Aeromonas_jandaei	Aeromonas	Aeromonadaceae	Aeromonadales	Gammaproteobacteria	Proteobacteria	Gram-
GCF_000287215.2_ASM28721v3	Aeromonas_media	Aeromonas	Aeromonadaceae	Aeromonadales	Gammaproteobacteria	Proteobacteria	Gram-
GCF_000754915.1_ASM75491v1	Aeromonas_media	Aeromonas	Aeromonadaceae	Aeromonadales	Gammaproteobacteria	Proteobacteria	Gram-
GCF_000754925.1_ASM75492v1	Aeromonas_media	Aeromonas	Aeromonadaceae	Aeromonadales	Gammaproteobacteria	Proteobacteria	Gram-
GCF_000819985.1_PRJEB7032	Aeromonas_media	Aeromonas	Aeromonadaceae	Aeromonadales	Gammaproteobacteria	Proteobacteria	Gram-
GCF_000820005.1_PRJEB7033	Aeromonas_piscicola	Aeromonas	Aeromonadaceae	Aeromonadales	Gammaproteobacteria	Proteobacteria	Gram-
GCF_001684435.1_ASM168443v1	Aeromonas_piscicola	Aeromonas	Aeromonadaceae	Aeromonadales	Gammaproteobacteria	Proteobacteria	Gram-
GCF_000820025.1_PRJEB7034	Aeromonas_popoffii	Aeromonas	Aeromonadaceae	Aeromonadales	Gammaproteobacteria	Proteobacteria	Gram-
GCF_000820045.1_PRJEB7035	Aeromonas_rivuli	Aeromonas	Aeromonadaceae	Aeromonadales	Gammaproteobacteria	Proteobacteria	Gram-
GCF_000196395.1_ASM19639v1	Aeromonas_salmonicida	Aeromonas	Aeromonadaceae	Aeromonadales	Gammaproteobacteria	Proteobacteria	Gram-
GCF_000234845.1_ASM23484v2	Aeromonas_salmonicida	Aeromonas	Aeromonadaceae	Aeromonadales	Gammaproteobacteria	Proteobacteria	Gram-
GCF_000315855.2_ASM31585v2	Aeromonas_salmonicida	Aeromonas	Aeromonadaceae	Aeromonadales	Gammaproteobacteria	Proteobacteria	Gram-
GCF_000447435.2_ASM44743v2	Aeromonas_salmonicida	Aeromonas	Aeromonadaceae	Aeromonadales	Gammaproteobacteria	Proteobacteria	Gram-
GCF_000647955.1_ASM64795v1	Aeromonas_salmonicida	Aeromonas	Aeromonadaceae	Aeromonadales	Gammaproteobacteria	Proteobacteria	Gram-
GCF_000746985.1_ASM74698v1	Aeromonas_salmonicida	Aeromonas	Aeromonadaceae	Aeromonadales	Gammaproteobacteria	Proteobacteria	Gram-
GCF_000786795.1_ASM78679v1	Aeromonas_salmonicida	Aeromonas	Aeromonadaceae	Aeromonadales	Gammaproteobacteria	Proteobacteria	Gram-
GCF_000786805.1_ASM78680v1	Aeromonas_salmonicida	Aeromonas	Aeromonadaceae	Aeromonadales	Gammaproteobacteria	Proteobacteria	Gram-
GCF_000820065.1_PRJEB7036	Aeromonas_salmonicida	Aeromonas	Aeromonadaceae	Aeromonadales	Gammaproteobacteria	Proteobacteria	Gram-
GCF_000931985.2_ASM93198v2	Aeromonas_salmonicida	Aeromonas	Aeromonadaceae	Aeromonadales	Gammaproteobacteria	Proteobacteria	Gram-
GCF_001466435.1_ASM146643v1	Aeromonas_salmonicida	Aeromonas	Aeromonadaceae	Aeromonadales	Gammaproteobacteria	Proteobacteria	Gram-
GCF_001481535.2_ASM148153v2	Aeromonas_salmonicida	Aeromonas	Aeromonadaceae	Aeromonadales	Gammaproteobacteria	Proteobacteria	Gram-
GCF_001481545.2_ASM148154v2	Aeromonas_salmonicida	Aeromonas	Aeromonadaceae	Aeromonadales	Gammaproteobacteria	Proteobacteria	Gram-
GCF_001597895.1_ASM159789v1	Aeromonas_salmonicida	Aeromonas	Aeromonadaceae	Aeromonadales	Gammaproteobacteria	Proteobacteria	Gram-
GCF_001643275.1_ASM164327v1	Aeromonas_salmonicida	Aeromonas	Aeromonadaceae	Aeromonadales	Gammaproteobacteria	Proteobacteria	Gram-
GCF_001643285.1_ASM164328v1	Aeromonas_salmonicida	Aeromonas	Aeromonadaceae	Aeromonadales	Gammaproteobacteria	Proteobacteria	Gram-
GCF_001643305.1_ASM164330v1	Aeromonas_salmonicida	Aeromonas	Aeromonadaceae	Aeromonadales	Gammaproteobacteria	Proteobacteria	Gram-
GCF_001643355.1_ASM164335v1	Aeromonas_salmonicida	Aeromonas	Aeromonadaceae	Aeromonadales	Gammaproteobacteria	Proteobacteria	Gram-
GCF_000820085.1_PRJEB7037	Aeromonas_sanarellii	Aeromonas	Aeromonadaceae	Aeromonadales	Gammaproteobacteria	Proteobacteria	Gram-
GCF_001447335.1_ASM144733v1	Aeromonas_schubertii	Aeromonas	Aeromonadaceae	Aeromonadales	Gammaproteobacteria	Proteobacteria	Gram-
GCF_000820125.1_PRJEB7039	Aeromonas_simiae	Aeromonas	Aeromonadaceae	Aeromonadales	Gammaproteobacteria	Proteobacteria	Gram-
GCF_000820145.1_PRJEB7040	Aeromonas_sobria	Aeromonas	Aeromonadaceae	Aeromonadales	Gammaproteobacteria	Proteobacteria	Gram-
GCF_000292325.1_ASM29232v1	Aeromonas_sp._159	Aeromonas	Aeromonadaceae	Aeromonadales	Gammaproteobacteria	Proteobacteria	Gram-
GCF_900079845.1_Aeromonas_EERV15	Aeromonas_sp._EERV15	Aeromonas	Aeromonadaceae	Aeromonadales	Gammaproteobacteria	Proteobacteria	Gram-
GCF_000701085.1_AeroHZM_1.0	Aeromonas_sp._HZM	Aeromonas	Aeromonadaceae	Aeromonadales	Gammaproteobacteria	Proteobacteria	Gram-
GCF_000836735.1_ASM83673v1	Aeromonas_sp._L_1B5_3	Aeromonas	Aeromonadaceae	Aeromonadales	Gammaproteobacteria	Proteobacteria	Gram-
GCF_000801015.1_ZOR0001.1	Aeromonas_sp._ZOR0001	Aeromonas	Aeromonadaceae	Aeromonadales	Gammaproteobacteria	Proteobacteria	Gram-
GCF_000820165.1_PRJEB7041	Aeromonas_taiwanensis	Aeromonas	Aeromonadaceae	Aeromonadales	Gammaproteobacteria	Proteobacteria	Gram-
GCF_000820185.1_PRJEB7042	Aeromonas_tecta	Aeromonas	Aeromonadaceae	Aeromonadales	Gammaproteobacteria	Proteobacteria	Gram-
GCF_000204115.1_ASM20411v1	Aeromonas_veronii	Aeromonas	Aeromonadaceae	Aeromonadales	Gammaproteobacteria	Proteobacteria	Gram-
GCF_000297975.1_Aero_vero_AER39_V1	Aeromonas_veronii	Aeromonas	Aeromonadaceae	Aeromonadales	Gammaproteobacteria	Proteobacteria	Gram-
GCF_000297995.1_Aero_vero_AER397_V1	Aeromonas_veronii	Aeromonas	Aeromonadaceae	Aeromonadales	Gammaproteobacteria	Proteobacteria	Gram-
GCF_000298015.1_Aero_vero_AMC34_V1	Aeromonas_veronii	Aeromonas	Aeromonadaceae	Aeromonadales	Gammaproteobacteria	Proteobacteria	Gram-
GCF_000298035.1_Aero_vero_AMC35_V1	Aeromonas_veronii	Aeromonas	Aeromonadaceae	Aeromonadales	Gammaproteobacteria	Proteobacteria	Gram-
GCF_000464515.1_Hm21	Aeromonas_veronii	Aeromonas	Aeromonadaceae	Aeromonadales	Gammaproteobacteria	Proteobacteria	Gram-
GCF_000754905.1_ASM75490v1	Aeromonas_veronii	Aeromonas	Aeromonadaceae	Aeromonadales	Gammaproteobacteria	Proteobacteria	Gram-
GCF_000820225.1_PRJEB7044	Aeromonas_veronii	Aeromonas	Aeromonadaceae	Aeromonadales	Gammaproteobacteria	Proteobacteria	Gram-
GCF_000820285.1_PRJEB7047	Aeromonas_veronii	Aeromonas	Aeromonadaceae	Aeromonadales	Gammaproteobacteria	Proteobacteria	Gram-
GCF_000820365.1_PRJEB7050	Aeromonas_veronii	Aeromonas	Aeromonadaceae	Aeromonadales	Gammaproteobacteria	Proteobacteria	Gram-
GCF_000820385.1_PRJEB7051	Aeromonas_veronii	Aeromonas	Aeromonadaceae	Aeromonadales	Gammaproteobacteria	Proteobacteria	Gram-
GCF_001446465.1_ASM144646v1	Aeromonas_veronii	Aeromonas	Aeromonadaceae	Aeromonadales	Gammaproteobacteria	Proteobacteria	Gram-
GCF_001446505.1_ASM144650v1	Aeromonas_veronii	Aeromonas	Aeromonadaceae	Aeromonadales	Gammaproteobacteria	Proteobacteria	Gram-
GCF_001446535.1_ASM144653v1	Aeromonas_veronii	Aeromonas	Aeromonadaceae	Aeromonadales	Gammaproteobacteria	Proteobacteria	Gram-
GCF_001446555.1_ASM144655v1	Aeromonas_veronii	Aeromonas	Aeromonadaceae	Aeromonadales	Gammaproteobacteria	Proteobacteria	Gram-
[truncated: 54,717 more rows]
